# Supplementary material for: Autonomous transposons tune their sequences to ensure somatic suppression
Source: Nature. 2024 Feb 14;626(8001):1116–24. doi: 10.1038/s41586-024-07081-0 (PMC10901741; doi:10.1038/s41586-024-07081-0)
Supplement: Supplementary file 3 — Supplementary Tables 1–15; see Supplementary Information document for full descriptions. [file 41586_2024_7081_MOESM3_ESM.zip]

Archive with 15 entries (15 files):
- Table 1_kmer_counts.xlsx
- Table 10_HEK293_ribodepleted_TotalRNA_tripleKD_TEanalysis_DEseq2_output_repeat_name_DEresults_LFCshrunk.txt
- Table 11_HEK293_ribodepleted_nuclearRNA_tripleKD_TEanalysis_DEseq2_output_repeat_name_DEresults_LFCshrunk.txt
- Table 12_HEK293_ribodepleted_cytoplasmicRNA_tripleKD_TEanalysis_DEseq2_output_repeat_name_DEresults_LFCshrunk.txt
- Table 13_mouse3T3_polyA_tripleKD_TEanalysis_DEseq2_output_repeat_name_DEresults_LFCshrunk.txt
- Table 14_DrosophilaS2_polyA_tripleKD_TEanalysis_DEseq2_output_repeat_name_DEresults_LFCshrunk.txt
- Table 15.xlsx
- Table 2_Cloning_other_oligos.xlsx
- Table 3_SAFB1_SAFB2_SLTM_purification_LC-MS_proteinGroups.xlsx
- Table 4_HEK293_polyA_SAFB1KD_TEanalysis_DEseq2_output_repeat_name_DEresults_LFCshrunk.txt
- Table 5_HEK293_polyA_SAFB2KD_TEanalysis_DEseq2_output_repeat_name_DEresults_LFCshrunk.txt
- Table 6_HEK293_polyA_SLTMKD_TEanalysis_DEseq2_output_repeat_name_DEresults_LFCshrunk.txt
- Table 7_HEK293_polyA_tripleKD_TEanalysis_DEseq2_output_repeat_name_DEresults_LFCshrunk.txt
- Table 8_HeLa_polyA_tripleKD_TEanalysis_DEseq2_output_repeat_name_DEresults_LFCshrunk.txt
- Table 9_HCT116_polyA_tripleKD_TEanalysis_DEseq2_output_repeat_name_DEresults_LFCshrunk.txt
