# Supplementary material for: Autonomous transposons tune their sequences to ensure somatic suppression
Source: Nature. 2024 Feb 14;626(8001):1116–24. doi: 10.1038/s41586-024-07081-0 (PMC10901741; doi:10.1038/s41586-024-07081-0)
Supplement: Supplementary file 3 — Supplementary Tables 1–15; see Supplementary Information document for full descriptions. [file 41586_2024_7081_MOESM3_ESM.zip › Table 1_kmer_counts.xlsx]

## Sheet: Sheet1
			Target of interest	Length	most common 3-mers	most common 4-mers	most common 5-mers	most common 6-mers	Notes
			ANK3 giant exon	7818	AAA, AGA, AAG	AAAA, AAAG, AGAA	AAAAA, AGAAA, AAAAG	CCACCA, GAAAAA, AGAAAA	Necessary for AIS & nodes of Ranvier, links membrane to cytoskeleton
			ANK2 giant exon	6255	AAA, AGA, AAG	AAGA, AAAA, AGAA	AAAGA, AGAAA, GAAGA	CAGAAA, GATGAA, AAAAGA	Similar to ANK3, but excluded from AIS and nodes of Ranvier, links axonal membrane to cytoskeleton
			CLIP1 giant exon	2268	AGA, AAA, GAA	AGAA, GAAA, GAGA	AGAAA, GAAAA, AGAAG	GAGAAG, AGAAAA, AGGAGA	Late-stage spermatid development, role in manchette formation, microtubule binding
			MPRIP giant exon	3807	GAG, CAG, AGG	GGAG, GAGC, GCAG	AGGAG, AGCAG, GGAGC	CTGGAG, GAGCAG, AGGAGC	Actin filament modulation
			MAP2 giant exon	3714	AGA, AAA, AAG	AAGA, AGAA, AAAG	AAGAA, GAAGA, AAAGA	GAAGAA, CAAAGA, AAGAAG	Interacts with microtubules, enriched in the somatodendritic region of neurons (frequently used as a marker in IF)
			MAP4 giant exon	3384	AAA, AAG, AGA	AAAA, AAAG, AGAA	AAAAG, GAAGG, AGAAA	GGAAGG, AAGAGA, AGGAAG	Heart/Muscle specific long exon splicing. Inclusing increases with age.
			MAPT giant exon	1065	CCC, GCC, GAG	GGCC, CCAG, CCCC	CCTCC, GGGCC, AGGAG	CCTCCC, GGCCCC, GAGAGG	Only expressed in peripheral nervous system, unknown function.
			VCAN giant exon	2961	AGA, GAA, ACA	AGAA, AAGA, GAAG	GAAGA, ACAGA, AGAAA	GATGAA, AACAGA, ACAGAA	This particular exon involved in the organization of the extracellular side of AIS, together with Brevican
			RTN3 giant exon	2331	AAA, AGA, GAA	AGAA, GAAA, AAAA	AAAGA, AGAAA, TGAAA	AAAGAA, AGAAAT, AGAATT	Role in ER & autophagy, inner membrane to cytoskeleton?
			NIN giant exon	2139	AGA, GAA, AAA	GAAA, AGAG, GGAA	AGAAA, GAAAA, GGAAA	AGAAAA, GAGCTG, GAGAGA	Centriol organization, large exon important during neurogenesis
			NASP giant exon	1017	AGA, GAA, AAA	GAAA, AGAG, GGAA	AGAAA, GAAAA, GGAAA	AGAAAA, GAGCTG, GAGAGA	Long exon spliced in testis, thought to be activated by TRA2A/B.
			DST giant exon	2730	AAA, AGA, GAA	AGAA, AAGA, AAAA	AGAAA, AAGAA, AAAGA	AGAAAA, AGAGAA, AAAGAA	Integrator of intermediate filaments, actin and microtubulue cytoskeleton networks.
			SYTL2 giant exon	3936	AAA, GAA, AGA	AGAA, GAAA, AAAA	AGAAA, AAGAA, AAAAA	AAGAAA, GAGAAA, GAAGAA	Important for vascular lumen formation
			KIF1B	1482	AAG, AAA, AGA	AAGA, AAAG, AGAA	AAGAA, AAAAG, AGCAA	AGGAGA, TTGCAA, AAAATG	Kinesin motor (microtubule) at the N-terminus, C-terminus determines cargo: Short form transports mitochondria, long form transports vesicles towards synapses in neurons.
			L1Hs (CDS)	4908	AAA, CAA, AGA	AAAA, CAAA, AGAA	AAAAA, CAAAA, AAAGA	AAAAAA, AAAAGA, CAAAAA
			CENPQ_L1PA5	4165	AAA, CAA, ACA	AAAA, CAAA, AAAT	AAAAA, CAAAA, AGAAA	AAAAAA, CAAAAA, AAAAGA
			LONRF3_L1PB1	5760	AAA, CAA, ACA	AAAA, CAAA, ACAA	AAAAA, AACAA, ACAAA	AACAAA, AAACAA, AAAAAA
			Tigger1_Transposase	1365	AAG, AAA, GAA	GAAG, AAAG, AGAA	AGAAG, TTCAA, AAGGA	AAAGGA, AAGGAA, AGGAAG
			Tigger2_Transposase	1882	AAA, AAG, GAA	AAAA, GAAG, AGAA	AGAAA, AAAAA, GAAAA	AGAAAA, AAAAAG, GAGAAA
			HIBADH_Tigger2	1926	AAA, AAG, GAA	AAAA, AAGA, AGAA	AAAAA, GAAAA, AGAAA	AAAAAA, AGAAAA, AAGAAA
			MERVL-int	5325	TGG, GAA, AAA	GAAA, GGAA, CAGA	GGAAA, CAGAA, CCAGA	AGGTGA, GAAAGA, CAGAAA	mm10 chr4:83,443,533-83,447,953
			MMERVK10C	7019	AAA, AAT, TTT	AAAA, AAAG, GAAA	AAAGA, AGAAA, GAAAG	AAGAAA, AAAGAA, AAAAAT	Most significantly upregulated TE in mouse 3T3 cells upon SAFB KD
			SON giant exon	5916	CAG, AGA, CTG	CCAG, CAGA, AGCA	CCAGA, GATGT, CAGAG	ATGATG, TGTTAG, GTTAGC	Not responsive to SAFB
			SRRM2 giant exon	6701	CTC, CAG, CCA	CCAG, AGAA, CTCC	TCCAG, CCAGA, AGAAC	CTCCAG, CCAGAA, TCCAGA	Not responsive to SAFB
