# Supplementary material for: Autonomous transposons tune their sequences to ensure somatic suppression
Source: Nature. 2024 Feb 14;626(8001):1116–24. doi: 10.1038/s41586-024-07081-0 (PMC10901741; doi:10.1038/s41586-024-07081-0)
Supplement: Supplementary file 3 — Supplementary Tables 1–15; see Supplementary Information document for full descriptions. [file 41586_2024_7081_MOESM3_ESM.zip › Table 10_HEK293_ribodepleted_TotalRNA_tripleKD_TEanalysis_DEseq2_output_repeat_name_DEresults_LFCshrunk.txt]

	baseMean	log2FoldChange	lfcSE	pvalue	padj	Status
L1PA5:L1:LINE	1674.841378	2.164738974	0.100124168	7.11E-105	5.89E-102	UP
L1PA4:L1:LINE	1765.75197	2.032745139	0.104263373	7.46E-86	3.09E-83	UP
L1PA3:L1:LINE	2044.669165	1.829166859	0.101838959	2.57E-73	7.08E-71	UP
L1PA6:L1:LINE	1070.598725	2.17881631	0.121820743	9.21E-73	1.91E-70	UP
L1PA2:L1:LINE	1526.9117	1.575313667	0.103697285	2.81E-53	4.66E-51	UP
L1PA7:L1:LINE	1139.442045	1.829576688	0.122416807	1.08E-51	1.49E-49	UP
L1P2:L1:LINE	282.252251	2.009845143	0.179706708	3.11E-30	3.68E-28	UP
FLAM_C:Alu:SINE	4749.521956	1.018400893	0.099988322	2.41E-25	2.50E-23	UP
L1HS:L1:LINE	552.7238484	1.418966149	0.148370239	8.05E-23	7.41E-21	UP
(CGTGCGG)n:Simple_repeat:Simple_repeat	88730.69561	1.011786837	0.108668162	1.79E-21	1.48E-19	UP
L1P1:L1:LINE	298.8387784	1.741616707	0.196923441	6.00E-20	4.52E-18	UP
U3:snRNA:snRNA	295885.2293	0.660778384	0.079700393	3.75E-18	2.59E-16	UP
L1PB1:L1:LINE	611.0448138	1.379221357	0.164685029	4.19E-18	2.67E-16	UP
L1PA8A:L1:LINE	141.5408476	1.947906285	0.240205833	3.17E-17	1.87E-15	UP
7SLRNA:srpRNA:srpRNA	4094482.952	1.479195096	0.213493201	3.03E-13	1.67E-11	UP
LTR12E:ERV1:LTR	214.0673733	1.396754967	0.204020555	5.57E-13	2.88E-11	UP
L1PA8:L1:LINE	296.887676	1.24206983	0.185579305	1.72E-12	8.40E-11	UP
ALR/Alpha:centr:Satellite	801.9474306	1.053658463	0.158460787	2.81E-12	1.29E-10	UP
CER:Satellite:Satellite	164.5682583	1.54053806	0.236167179	4.61E-12	2.01E-10	UP
L1PA10:L1:LINE	416.7352285	0.892711882	0.160300224	2.87E-09	1.19E-07	UP
FordPrefect:hAT-Tip100:DNA	49207.87216	0.690484723	0.127302473	1.15E-08	4.53E-07	UP
L1P3:L1:LINE	141.7810156	1.359984434	0.277060574	6.26E-08	2.36E-06	UP
Tigger2:TcMar-Tigger:DNA	168.7217769	1.127422967	0.244854554	3.29E-07	1.18E-05	UP
HERVIP10FH-int:ERV1:LTR	46.85395805	1.667560443	0.435593166	6.95E-06	0.000230589	UP
L1PBa:L1:LINE	86.50012193	1.260746145	0.324444707	6.96E-06	0.000230589	UP
AluYk3:Alu:SINE	472.1372852	-0.672104591	0.166503852	8.91E-06	0.000283792	DOWN
L1PA13:L1:LINE	209.8476226	0.913661626	0.233747273	9.28E-06	0.000284444	UP
L1M4a1:L1:LINE	53.31234776	1.733997663	0.466734017	1.02E-05	0.000301816	UP
7SK:RNA:RNA	84256.2917	0.42442565	0.10592173	2.56E-05	0.000730901	UP
L1MA4A:L1:LINE	128.2427231	0.890711581	0.254681165	4.68E-05	0.001291467	UP
SVA_D:SVA:Retroposon	455.0464774	0.703058755	0.199987894	6.41E-05	0.001659443	UP
tRNA-Leu-TTA:tRNA:tRNA	581.3349711	0.614833102	0.171213583	6.23E-05	0.001659443	UP
tRNA-Ala-GCG:tRNA:tRNA	68.10125111	1.327198704	0.4269949	0.000106467	0.002671345	UP
L2c:L2:LINE	2318.217021	-0.328798387	0.08993702	0.000132757	0.003233015	DOWN
MER76-int:ERVL:LTR	29.76310316	1.757008695	0.657975024	0.000321139	0.007597229	UP
(CCG)n:Simple_repeat:Simple_repeat	18669.67545	-0.356825012	0.106851042	0.00042607	0.009283845	DOWN
AluYi6:Alu:SINE	516.4828254	-0.509919081	0.163488002	0.000424015	0.009283845	DOWN
L1MA10:L1:LINE	18.5856107	-2.02989774	0.783066183	0.000422378	0.009283845	DOWN
(TTTC)n:Simple_repeat:Simple_repeat	95.5114254	-0.879303317	0.321473215	0.000569244	0.011877433	DOWN
L1PA11:L1:LINE	172.8443369	0.679889332	0.235725308	0.000573789	0.011877433	UP
L1PA15:L1:LINE	178.6172656	0.631718307	0.218504469	0.000636717	0.012858572	UP
L1ME4a:L1:LINE	282.4790609	-0.571166243	0.203854141	0.001019531	0.019631901	DOWN
MIR:MIR:SINE	4110.014817	-0.255146986	0.080974166	0.001015495	0.019631901	DOWN
L2a:L2:LINE	3019.807416	-0.280781601	0.09005736	0.001105699	0.020807244	DOWN
HERV17-int:ERV1:LTR	68.98426471	-0.940606215	0.393905682	0.001230843	0.022647509	DOWN
L1PA12:L1:LINE	173.5822725	0.619256128	0.233423473	0.001311318	0.023603717	UP
(GC)n:Simple_repeat:Simple_repeat	14.24881183	2.281802995	1.149974805	0.001341174	0.023627482	UP
L1ME4b:L1:LINE	282.0111846	-0.46906469	0.174819446	0.002048998	0.035345214	DOWN
MIRb:MIR:SINE	5050.086465	-0.23329718	0.078633306	0.002122989	0.035874184	DOWN
MER1A:hAT-Charlie:DNA	397.8747271	0.410001296	0.154999923	0.002906689	0.048134772	UP
AluSz6:Alu:SINE	3203.48434	-0.260162243	0.092376358	0.003124557	0.050728096	None
L1M2c:L1:LINE	22.72671374	1.316117973	0.791105256	0.003397349	0.054096255	None
MER74B:ERVL:LTR	17.60220577	-1.385046372	0.857963143	0.003793929	0.059271195	None
AluSz:Alu:SINE	8130.558471	-0.258948534	0.09478872	0.004438484	0.067061308	None
L1PBa1:L1:LINE	27.17680408	1.134194958	0.712004448	0.004454555	0.067061308	None
(CGCGTG)n:Simple_repeat:Simple_repeat	35.70570075	0.06421557	0.32601564	0.004614096	0.067687607	None
tRNA-Met_:tRNA:tRNA	28.44812928	1.046835287	0.641862417	0.004659654	0.067687607	None
AluSc:Alu:SINE	2684.032985	-0.274082287	0.105007925	0.005499263	0.078506722	None
HERVH-int:ERV1:LTR	417.1827108	1.376278536	1.895334313	0.005831507	0.080876458	None
MLT1H1:ERVL-MaLR:LTR	143.4383927	-0.57746786	0.27418978	0.005860613	0.080876458	None
(CCCG)n:Simple_repeat:Simple_repeat	20.23328884	1.164661782	0.981361411	0.00654437	0.088831777	None
(CGG)n:Simple_repeat:Simple_repeat	64.74671553	0.74587139	0.42393781	0.006822945	0.091119324	None
(CCCT)n:Simple_repeat:Simple_repeat	17.45775357	1.102821333	1.000405903	0.007468404	0.096682046	None
tRNA-Pro-CCY:tRNA:tRNA	310.2573187	0.445184795	0.199491525	0.007473008	0.096682046	None
L2b:L2:LINE	2195.364175	-0.237355559	0.095243227	0.008712548	0.110984457	None
L1M4a2:L1:LINE	41.05826651	0.809366957	0.554276408	0.008892899	0.111565465	None
SST1:centr:Satellite	396.5945671	0.364354284	0.160452251	0.009533605	0.11617457	None
tRNA-Leu-CTG:tRNA:tRNA	96.25865184	0.557139439	0.291220343	0.009540907	0.11617457	None
L1PBb:L1:LINE	34.23282071	0.883636134	0.748227083	0.009770927	0.117251124	None
LTR2:ERV1:LTR	70.82963772	0.633253789	0.371657051	0.010451697	0.123628648	None
Helitron3Na_Mam:Helitron:RC	23.26248419	-0.907691991	0.87466265	0.010642684	0.12411468	None
HERV1_I-int:ERV1:LTR	10.29428346	0.433410576	0.882103802	0.011351819	0.130545924	None
SVA_F:SVA:Retroposon	194.3822376	0.44642019	0.219336264	0.011561638	0.131137486	None
(CCCGC)n:Simple_repeat:Simple_repeat	17.89732112	0.854615534	0.932032527	0.011826245	0.132326091	None
AluSq2:Alu:SINE	6696.393117	-0.219955981	0.09249599	0.012538638	0.134831065	None
GSATII:centr:Satellite	216.6157829	0.442577342	0.220097878	0.012491896	0.134831065	None
SATR1:Satellite:Satellite	54.44418067	0.67103592	0.446957212	0.012471033	0.134831065	None
LTR12:ERV1:LTR	231.7564306	-0.432549242	0.214598576	0.01279487	0.135822467	None
LTR48B:ERV1:LTR	51.19381675	-0.703904427	0.518035472	0.012970959	0.135948786	None
(CGTT)n:Simple_repeat:Simple_repeat	25.36650054	0.061653838	0.325081709	0.013920263	0.144074727	None
MamRep137:TcMar-Tigger:DNA	47.31876671	-0.681000446	0.505065706	0.014379914	0.146994678	None
Harlequin-int:ERV1:LTR	31.34686562	-0.717386835	0.603273522	0.014754222	0.148981653	None
A-rich:Low_complexity:Low_complexity	361.9768069	-0.335083319	0.159363828	0.016161773	0.159683349	None
HSAT4:centr:Satellite	67.9570186	0.578381428	0.374689575	0.01619976	0.159683349	None
AluSg:Alu:SINE	7055.667518	-0.229722527	0.102853504	0.017573786	0.170103543	None
AluYm1:Alu:SINE	498.3913995	-0.336101853	0.163222796	0.017779858	0.170103543	None
MER58C:hAT-Charlie:DNA	49.06965499	0.610424312	0.447863241	0.017882087	0.170103543	None
Tigger15a:TcMar-Tigger:DNA	79.33795859	-0.521553687	0.322710731	0.018078637	0.170103543	None
LTR41:ERVL:LTR	51.69462476	0.58853752	0.432029166	0.019160155	0.178254025	None
AluSc8:Alu:SINE	1727.323256	-0.244043092	0.113476014	0.020738827	0.190797213	None
(GCG)n:Simple_repeat:Simple_repeat	49.60151747	0.565678742	0.412424292	0.020973501	0.190835814	None
tRNA-Gln-CAA:tRNA:tRNA	109.8310993	0.464736292	0.279160502	0.021556975	0.194012779	None
AluSg4:Alu:SINE	1063.693051	-0.273861109	0.132391866	0.022550441	0.200771672	None
L1PREC2:L1:LINE	178.6838601	0.391240954	0.215441697	0.023369236	0.205848164	None
(TTCAGA)n:Simple_repeat:Simple_repeat	22.17241869	-0.512582523	0.740092834	0.025148422	0.219188352	None
tRNA-Thr-ACG:tRNA:tRNA	94.75372489	0.486735424	0.326900019	0.02548404	0.219799842	None
THE1C-int:ERVL-MaLR:LTR	63.5211702	0.495039704	0.357255718	0.027859228	0.237808667	None
MER63D:hAT-Blackjack:DNA	20.76695077	-0.500068093	0.710473943	0.028177394	0.238070225	None
(AGG)n:Simple_repeat:Simple_repeat	13.11824299	0.245656657	0.446908019	0.029063119	0.240217697	None
(CTCT)n:Simple_repeat:Simple_repeat	24.30143429	0.312445327	0.525688997	0.029882153	0.240217697	None
(G)n:Simple_repeat:Simple_repeat	413.9549604	0.356109201	0.20041108	0.029521025	0.240217697	None
AluSx:Alu:SINE	11468.74012	-0.194595734	0.094105775	0.02964005	0.240217697	None
AluYg6:Alu:SINE	149.5073068	-0.388645075	0.230429135	0.029701919	0.240217697	None
HAL1:L1:LINE	623.3156397	-0.246664668	0.12454323	0.030968409	0.244208026	None
MER2:TcMar-Tigger:DNA	144.0089511	-0.404171476	0.248973728	0.030718554	0.244208026	None
MIR3:MIR:SINE	1971.130062	-0.190946171	0.09320968	0.03142778	0.245492473	None
tRNA-His-CAY_:tRNA:tRNA	109.6224004	0.435461063	0.290155024	0.031811973	0.246171156	None
MER113A:hAT-Charlie:DNA	18.48405331	-0.447580914	0.636301757	0.033427818	0.25627994	None
MER33:hAT-Charlie:DNA	323.117724	-0.325066907	0.18459645	0.03437328	0.260038783	None
MER65D:ERV1:LTR	17.1663155	0.379315727	0.590383428	0.034800761	0.260038783	None
tRNA-Thr-ACY:tRNA:tRNA	80.61845884	0.475644558	0.379529116	0.034860272	0.260038783	None
L1MA5:L1:LINE	66.60081466	0.470280228	0.381259141	0.036425551	0.269288892	None
AluSx3:Alu:SINE	3693.897318	-0.205653632	0.105886171	0.038170294	0.277366078	None
G-rich:Low_complexity:Low_complexity	721.9574455	0.262667931	0.141849023	0.038523066	0.277366078	None
L1MC5a:L1:LINE	376.666546	-0.277278826	0.152191324	0.03834298	0.277366078	None
(GCCGCT)n:Simple_repeat:Simple_repeat	17.72476538	0.264105619	0.456819786	0.041121258	0.291011982	None
MER52D:ERV1:LTR	83.48877779	0.428481462	0.323755049	0.041110668	0.291011982	None
L1ME3A:L1:LINE	172.2160727	-0.367650565	0.237699745	0.04187632	0.291374732	None
MLT1G:ERVL-MaLR:LTR	44.47510962	-0.464781284	0.458518625	0.041650268	0.291374732	None
(CGC)n:Simple_repeat:Simple_repeat	28.44332247	0.444320209	0.512703773	0.044014782	0.303701998	None
Charlie4z:hAT-Charlie:DNA	160.2094763	-0.358517678	0.234574284	0.044835636	0.304990487	None
MER58B:hAT-Charlie:DNA	106.83848	-0.38895819	0.270000086	0.044938212	0.304990487	None
(GTGTGT)n:Simple_repeat:Simple_repeat	22.82500134	0.373621902	0.535584104	0.046623119	0.306380499	None
L1MA3:L1:LINE	193.8909985	0.322653617	0.199260236	0.046539857	0.306380499	None
LOR1a:ERV1:LTR	21.27027246	0.362984732	0.53374183	0.046238978	0.306380499	None
tRNA-Asp-GAY:tRNA:tRNA	50.52257749	0.443127136	0.458716022	0.046133772	0.306380499	None
MER21-int:ERVL:LTR	27.55423555	0.407186388	0.521622949	0.047545497	0.309981665	None
tRNA-Ala-GCY_:tRNA:tRNA	71.49998135	0.40677096	0.334413257	0.051501607	0.33315102	None
tRNA-Gly-GGA:tRNA:tRNA	79.92546973	0.391342653	0.303432919	0.052066004	0.334191098	None
AluYa5:Alu:SINE	2910.988264	-0.20508875	0.115128315	0.054733939	0.343430432	None
AluYb9:Alu:SINE	1125.503683	0.229066396	0.13139629	0.054993183	0.343430432	None
L1M3de:L1:LINE	18.95931509	0.333611737	0.492086418	0.055943457	0.343430432	None
L1MA2:L1:LINE	117.4550548	0.359750483	0.26168282	0.055994092	0.343430432	None
MamRTE1:RTE-BovB:LINE	131.5390136	-0.355233079	0.252047232	0.054686235	0.343430432	None
TAR1:telo:Satellite	66.15679678	0.395093643	0.329106952	0.055563267	0.343430432	None
L1MB7:L1:LINE	475.3537718	-0.235100049	0.137275728	0.05669272	0.345158617	None
(AT)n:Simple_repeat:Simple_repeat	73.19297846	-0.38773778	0.319754131	0.058542303	0.353817712	None
Charlie23a:hAT-Charlie:DNA	18.30774942	-0.310060252	0.471367952	0.060832422	0.364994532	None
(CCGCGG)n:Simple_repeat:Simple_repeat	14.47042656	0.246448095	0.426211448	0.06172278	0.366784889	None
AluYh3:Alu:SINE	191.8032232	0.322459465	0.223942023	0.062016769	0.366784889	None
L1MCc:L1:LINE	41.16517714	0.37988026	0.410525928	0.065706993	0.380457272	None
MLT2B1:ERVL:LTR	55.22781246	-0.377435883	0.34368217	0.065508738	0.380457272	None
Tigger4b:TcMar-Tigger:DNA	46.78854619	-0.381421789	0.408056787	0.065137233	0.380457272	None
AluY:Alu:SINE	10532.71175	-0.169332871	0.097499008	0.066925909	0.384823978	None
HUERS-P3-int:ERV1:LTR	54.08000363	-0.37458133	0.380508363	0.068738801	0.392522255	None
(CAGGACC)n:Simple_repeat:Simple_repeat	10.21111571	-0.194017401	0.385656467	0.072626116	0.39688861	None
L1MC3:L1:LINE	385.5991098	0.234466103	0.146500836	0.071685949	0.39688861	None
L1MC5:L1:LINE	213.8796251	-0.280968938	0.19030092	0.07199005	0.39688861	None
LTR24B:ERV1:LTR	17.35716435	-0.283480657	0.440852686	0.072813453	0.39688861	None
LTR8:ERV1:LTR	98.38047967	-0.340874166	0.275766824	0.072858779	0.39688861	None
MamGypsy2-I:Gypsy:LTR	13.1456173	-0.227011294	0.406603738	0.072152634	0.39688861	None
OldhAT1:hAT-Ac:DNA	93.95103948	-0.344771939	0.278518779	0.071602469	0.39688861	None
MER4D1:ERV1:LTR	57.5879241	-0.357419679	0.345071202	0.076588455	0.414478697	None
LTR40a:ERVL:LTR	22.60789039	-0.29643164	0.434328718	0.07772291	0.417886816	None
HERV9NC-int:ERV1:LTR	88.4367774	-0.342006748	0.296271911	0.078581016	0.419774716	None
Charlie15a:hAT-Charlie:DNA	56.39890321	-0.351702482	0.366074441	0.079184533	0.420287137	None
L1MB8:L1:LINE	315.6805273	-0.243253674	0.160839304	0.080329447	0.42174134	None
L1MDa:L1:LINE	152.0275997	0.298490883	0.220749874	0.080477212	0.42174134	None
HERVS71-int:ERV1:LTR	56.34899074	0.345719017	0.340723109	0.082941008	0.426553754	None
LTR39:ERV1:LTR	18.16912338	-0.27493943	0.425008197	0.082565368	0.426553754	None
MER68-int:ERVL:LTR	55.17920753	0.347318231	0.368746434	0.082874662	0.426553754	None
L1MB5:L1:LINE	377.3354125	-0.228700022	0.151965957	0.085969457	0.43319266	None
LTR8B:ERV1:LTR	37.69789663	-0.330362445	0.398159819	0.086131566	0.43319266	None
MER112:hAT-Charlie:DNA	44.98084853	-0.338739682	0.367969856	0.086324624	0.43319266	None
MER58A:hAT-Charlie:DNA	216.2824743	-0.277802113	0.202210153	0.085890846	0.43319266	None
AluSq10:Alu:SINE	161.2902008	-0.308162513	0.249368179	0.088449149	0.433348494	None
L4_A_Mam:RTE-X:LINE	99.7789844	-0.312010726	0.254887892	0.087141726	0.433348494	None
MER50:ERV1:LTR	61.66108989	-0.335360211	0.321889442	0.087745327	0.433348494	None
MER5C:hAT-Charlie:DNA	12.95664615	-0.23258807	0.401226896	0.088413947	0.433348494	None
MER30:hAT-Charlie:DNA	68.97918891	-0.334275264	0.328415127	0.089127143	0.434101615	None
HERVP71A-int:ERV1:LTR	11.1872241	0.213744583	0.390546199	0.090355601	0.437511332	None
(CCCTGC)n:Simple_repeat:Simple_repeat	16.2213352	0.20763405	0.386951085	0.091865018	0.437705084	None
L1MEc:L1:LINE	271.3183363	0.239147049	0.165161741	0.091981503	0.437705084	None
PABL_B-int:ERV1:LTR	18.60543036	-0.262936121	0.412516635	0.091663293	0.437705084	None
(ATTT)n:Simple_repeat:Simple_repeat	10.13409669	-0.194298056	0.379642632	0.093643959	0.441961475	None
L1ME3E:L1:LINE	71.88919895	0.325800844	0.3217771	0.094706451	0.441961475	None
L2:L2:LINE	986.5855014	-0.182622235	0.11892385	0.096078581	0.441961475	None
LTR1A2:ERV1:LTR	97.78968655	0.312340965	0.274114746	0.09554677	0.441961475	None
MER44A:TcMar-Tigger:DNA	37.83426321	-0.307628602	0.402487573	0.094886116	0.441961475	None
tRNA-Met:tRNA:tRNA	44.63668291	0.324808788	0.359542364	0.095575518	0.441961475	None
AluSp:Alu:SINE	6972.133976	-0.162911761	0.105092468	0.098446611	0.445467018	None
HERVIP10F-int:ERV1:LTR	13.66508745	-0.221277429	0.390685067	0.0978757	0.445467018	None
MER5B:hAT-Charlie:DNA	414.7955726	-0.219889752	0.152385506	0.099530674	0.445467018	None
tRNA-Ala-GCA:tRNA:tRNA	232.3900339	0.261278653	0.196076841	0.099470249	0.445467018	None
tRNA-Arg-CGY_:tRNA:tRNA	122.7999576	0.29505183	0.24595648	0.099453182	0.445467018	None
MER90:ERV1:LTR	27.65372408	-0.284450442	0.400583873	0.100801363	0.448216247	None
Tigger3a:TcMar-Tigger:DNA	105.7981002	-0.292352812	0.245450713	0.101227582	0.448216247	None
MamRep605:LTR?:LTR?	46.02574294	-0.315685255	0.358760527	0.101889001	0.448745173	None
MER67B:ERV1:LTR	19.14060275	-0.248453966	0.397778738	0.103037834	0.451403845	None
MLT1M:ERVL-MaLR:LTR	46.3687828	0.309454704	0.355694123	0.1055914	0.457800295	None
tRNA-Leu-CTY:tRNA:tRNA	103.5601966	0.303876998	0.28373543	0.105603691	0.457800295	None
MER3:hAT-Charlie:DNA	179.1427351	-0.263576652	0.207893257	0.107206913	0.462329812	None
MER41E:ERV1:LTR	19.68120514	-0.229061839	0.387685742	0.108095594	0.4637469	None
L1ME3Cz:L1:LINE	138.5963666	0.275168491	0.226193868	0.108712867	0.463990998	None
tRNA-Ile-ATA:tRNA:tRNA	56.77680378	0.30613446	0.316377281	0.11033125	0.468483463	None
MER6A:TcMar-Tigger:DNA	29.89572566	-0.28586328	0.377912061	0.113355755	0.475201294	None
MLT1J:ERVL-MaLR:LTR	279.2964155	-0.236947431	0.177692234	0.112854815	0.475201294	None
MSTA-int:ERVL-MaLR:LTR	214.4297045	-0.248705642	0.194768832	0.113635092	0.475201294	None
Charlie4a:hAT-Charlie:DNA	85.047008	-0.296787968	0.294446967	0.114670968	0.477123425	None
L1MA6:L1:LINE	74.04333413	-0.296675617	0.299203519	0.115861257	0.479665603	None
Charlie7:hAT-Charlie:DNA	27.44037315	-0.252858855	0.385374684	0.117109604	0.482421653	None
(CTTTTT)n:Simple_repeat:Simple_repeat	635.4769943	-0.210840973	0.151924564	0.117889973	0.483232166	None
AluYk4:Alu:SINE	89.11077095	-0.28727433	0.278792611	0.121007269	0.493566595	None
MER89:ERV1:LTR	24.27310091	-0.250626618	0.381611417	0.122695531	0.497999507	None
Tigger1:TcMar-Tigger:DNA	681.9730063	0.178775058	0.127835418	0.124155287	0.499031931	None
tRNA-Thr-ACA:tRNA:tRNA	15.04348243	0.18850041	0.367818875	0.123645418	0.499031931	None
Charlie15b:hAT-Charlie:DNA	30.35688325	-0.270464286	0.367809538	0.124935095	0.499359152	None
HERVK-int:ERVK:LTR	24.61501123	-0.238471196	0.377297501	0.12604597	0.499359152	None
L3:CR1:LINE	815.8896959	-0.166764887	0.117935552	0.125986809	0.499359152	None
L1MEi:L1:LINE	48.55863344	-0.281715946	0.337597011	0.129473982	0.510497415	None
MER52A:ERV1:LTR	122.1729646	0.263550287	0.240101081	0.132665872	0.520603518	None
Charlie1b:hAT-Charlie:DNA	58.30979603	-0.277718112	0.298270337	0.134468544	0.525188464	None
MLT2C1:ERVL:LTR	28.90379316	-0.259128728	0.361679974	0.135515657	0.52679326	None
L1M5:L1:LINE	524.4020764	-0.173141369	0.128025527	0.137691545	0.528435852	None
MER104:TcMar-Tc2:DNA	21.8273638	-0.238140057	0.368425248	0.137852831	0.528435852	None
MER51E:ERV1:LTR	11.70673752	0.173707409	0.359045995	0.137561758	0.528435852	None
AluYc:Alu:SINE	225.5581341	-0.220385296	0.180822685	0.142161798	0.542442251	None
LTR85a:Gypsy?:LTR	12.2461998	-0.159499394	0.35230759	0.147201743	0.559096527	None
Tigger4a:TcMar-Tigger:DNA	74.36753371	-0.265261359	0.291103936	0.147967841	0.559440055	None
MLT1G3:ERVL-MaLR:LTR	235.4384846	-0.233934241	0.207009372	0.149983023	0.562808111	None
tRNA-Arg-AGG:tRNA:tRNA	322.2781563	0.222696107	0.18946462	0.150218107	0.562808111	None
MER9a1:ERVK:LTR	12.5941499	-0.171514189	0.354356084	0.151036218	0.563324271	None
(AAAAT)n:Simple_repeat:Simple_repeat	11.12555673	-0.162907141	0.351584743	0.155281467	0.571754645	None
MER5A1:hAT-Charlie:DNA	297.8663462	-0.218141108	0.188115773	0.15536811	0.571754645	None
MLT1J1:ERVL-MaLR:LTR	64.42977689	-0.258546894	0.285932973	0.155161386	0.571754645	None
HERVE-int:ERV1:LTR	125.2491622	0.241207859	0.226597879	0.156629828	0.572743545	None
LTR14:ERVK:LTR	24.57592677	0.231194038	0.354718866	0.157020271	0.572743545	None
LTR45C:ERV1:LTR	13.69176583	-0.179053505	0.354723568	0.157955804	0.573628972	None
AluYk12:Alu:SINE	52.51188386	-0.255076782	0.311963873	0.1595567	0.574667235	None
MADE1:TcMar-Mariner:DNA	25.62507828	-0.232125081	0.350607327	0.159629787	0.574667235	None
THE1D:ERVL-MaLR:LTR	156.7002825	-0.231260727	0.212881912	0.160341941	0.574732153	None
L1ME4c:L1:LINE	71.61678823	-0.250198158	0.289239684	0.166740992	0.595092852	None
MER96:hAT-Tip100:DNA	22.18175527	0.206591006	0.352565672	0.169065377	0.600798851	None
ORSL:hAT-Tip100:DNA	11.65557832	-0.1641519	0.348395198	0.170561457	0.603525156	None
(GGAC)n:Simple_repeat:Simple_repeat	13.85344885	0.169527924	0.348934804	0.174051414	0.613253492	None
L1MEg:L1:LINE	157.167865	0.223104174	0.213940866	0.17603582	0.6176172	None
Charlie10:hAT-Charlie:DNA	13.23616157	-0.174091451	0.348489859	0.17819288	0.619931531	None
L1ME3F:L1:LINE	49.52588625	-0.238548609	0.310164015	0.17805667	0.619931531	None
L1MA1:L1:LINE	77.3341457	0.240666832	0.284729875	0.181413855	0.620705257	None
L1MB2:L1:LINE	187.917616	0.210230432	0.194019653	0.17928063	0.620705257	None
Tigger18a:TcMar-Tigger:DNA	18.44273159	-0.159907308	0.345947027	0.181351267	0.620705257	None
tRNA-Ile-ATT:tRNA:tRNA	821.0620576	0.185026217	0.159942207	0.181374766	0.620705257	None
SVA_A:SVA:Retroposon	210.4065915	0.201804067	0.182852773	0.182911402	0.623253665	None
LTR12C:ERV1:LTR	1183.633031	-0.126347542	0.101289273	0.186663728	0.63343265	None
L1MB4:L1:LINE	197.4446047	0.203679794	0.189795177	0.187819102	0.634751905	None
AluSg7:Alu:SINE	1304.243657	-0.156213123	0.1322578	0.192022914	0.644694499	None
LTR104_Mam:Gypsy:LTR	17.08119299	0.182246768	0.344683897	0.192318287	0.644694499	None
LSU-rRNA_Hsa:rRNA:rRNA	23246.42608	0.210811055	0.333943414	0.197018553	0.65778775	None
LOR1b:ERV1:LTR	12.82893165	-0.159142663	0.341775223	0.197837816	0.657870328	None
HERV9N-int:ERV1:LTR	26.60856098	-0.196544837	0.338184394	0.199079128	0.659350071	None
AluSc5:Alu:SINE	912.6069843	-0.149553261	0.129253124	0.202896541	0.669316079	None
AluYj4:Alu:SINE	153.4865629	-0.210829766	0.223060187	0.206940093	0.674592113	None
MSTC:ERVL-MaLR:LTR	53.41083308	-0.222718022	0.285832454	0.206701544	0.674592113	None
tRNA-Gly-GGG:tRNA:tRNA	280.3173411	0.181147309	0.168382503	0.206308289	0.674592113	None
AluYh3a3:Alu:SINE	523.6561889	0.159191965	0.141406222	0.207965289	0.675275528	None
L1MD:L1:LINE	196.9372026	0.203927178	0.209277146	0.209771776	0.678480587	None
(CGCGCC)n:Simple_repeat:Simple_repeat	14.46355021	0.154633513	0.336475822	0.219346648	0.688164796	None
(GGA)n:Simple_repeat:Simple_repeat	15.66873569	0.161160392	0.336864886	0.217771478	0.688164796	None
(GGCCG)n:Simple_repeat:Simple_repeat	14.52337091	0.148043563	0.336438486	0.216913334	0.688164796	None
AluYd8:Alu:SINE	80.22132932	-0.214197297	0.255961877	0.217995979	0.688164796	None
Charlie3:hAT-Charlie:DNA	37.32935391	0.205198356	0.313378726	0.221494912	0.688164796	None
LTR16C:ERVL:LTR	91.93517869	-0.209025805	0.238478883	0.22070829	0.688164796	None
LTR16D:ERVL:LTR	16.98530474	0.157374901	0.337358855	0.21640583	0.688164796	None
LTR88b:Gypsy?:LTR	23.23638814	-0.187463912	0.328895891	0.221991471	0.688164796	None
MER1B:hAT-Charlie:DNA	239.4856307	0.176043032	0.170594222	0.22273933	0.688164796	None
MER68:ERVL:LTR	113.3520633	0.213153616	0.256078108	0.220116435	0.688164796	None
MIRc:MIR:SINE	2472.786656	-0.107175855	0.091217141	0.218700107	0.688164796	None
tRNA-Glu-GAG_:tRNA:tRNA	43.67925202	0.211802867	0.306009357	0.218584563	0.688164796	None
tRNA-Arg-CGG:tRNA:tRNA	42.96628736	0.201630391	0.313163881	0.226233829	0.696362865	None
L1PA14:L1:LINE	96.27730716	0.209057651	0.251932962	0.22821999	0.699874636	None
AluSx1:Alu:SINE	15264.06882	-0.116985329	0.104886547	0.233095165	0.705957924	None
L1ME3B:L1:LINE	106.632068	-0.198545919	0.224402177	0.233827743	0.705957924	None
L1MEh:L1:LINE	24.3083667	-0.179833953	0.325900324	0.234466702	0.705957924	None
MER9a3:ERVK:LTR	34.68229061	0.192430105	0.319452291	0.232282327	0.705957924	None
tRNA-Met-i:tRNA:tRNA	50.25385196	0.205856284	0.295654499	0.232233903	0.705957924	None
(GT)n:Simple_repeat:Simple_repeat	91.53533084	-0.200507208	0.238654149	0.238912125	0.714148878	None
MER65-int:ERV1:LTR	28.15245096	-0.176856631	0.325661285	0.23818456	0.714148878	None
L1M3d:L1:LINE	10.88554997	0.109605857	0.328537273	0.241250769	0.718152503	None
MLT1H-int:ERVL-MaLR:LTR	14.48403139	-0.145349479	0.33125666	0.24198617	0.718152503	None
(CAGCC)n:Simple_repeat:Simple_repeat	13.05829466	-0.129322508	0.329019999	0.24896291	0.718264344	None
(CCCCT)n:Simple_repeat:Simple_repeat	13.13852231	0.13264132	0.329898116	0.248676858	0.718264344	None
AluSq:Alu:SINE	2124.450296	-0.117172606	0.107647711	0.245469967	0.718264344	None
AluYi6_4d:Alu:SINE	17.89471303	-0.156540242	0.327772036	0.250698545	0.718264344	None
L1ME5:L1:LINE	29.45436087	-0.181078579	0.315107476	0.250311374	0.718264344	None
LTR105_Mam:ERVL:LTR	12.98907459	-0.135253044	0.329643407	0.247614086	0.718264344	None
LTR50:ERVL:LTR	54.17290885	0.200283241	0.282224504	0.246070523	0.718264344	None
MADE2:TcMar-Mariner:DNA	14.98754728	-0.147849158	0.32944014	0.248029192	0.718264344	None
MER57A1:ERV1:LTR	18.42993214	-0.152760899	0.328963959	0.250297381	0.718264344	None
MLT1L:ERVL-MaLR:LTR	186.8564822	-0.184460657	0.204655321	0.248796199	0.718264344	None
MLT1B:ERVL-MaLR:LTR	353.88929	-0.151807501	0.151072381	0.251921999	0.719280743	None
HERVK9-int:ERVK:LTR	185.9838189	-0.179094043	0.199886751	0.257020813	0.728959687	None
Looper:PiggyBac:DNA	15.55835485	-0.141563377	0.327539282	0.25707274	0.728959687	None
AluSx4:Alu:SINE	1847.395397	-0.115427594	0.109343554	0.259101895	0.732206036	None
(CGGCCC)n:Simple_repeat:Simple_repeat	13.01358899	0.127387546	0.328109299	0.260071662	0.732396211	None
HAL1M8:L1:LINE	37.44598309	-0.183974016	0.303985234	0.261173715	0.732396211	None
MER11D:ERVK:LTR	13.17151788	0.136090068	0.327503641	0.2618228	0.732396211	None
Tigger5b:TcMar-Tigger:DNA	29.36537378	-0.176997387	0.310063863	0.26410234	0.736285312	None
Plat_L3:CR1:LINE	54.53067408	-0.188715026	0.285895099	0.265365437	0.7373241	None
Charlie16a:hAT-Charlie:DNA	35.04620757	-0.167904942	0.315726373	0.269394904	0.743529935	None
MER91B:hAT-Tip100:DNA	23.13097232	-0.162691914	0.318990731	0.268764272	0.743529935	None
L1MCa:L1:LINE	86.96274873	-0.187144612	0.24847636	0.272139216	0.748608873	None
Chap1_Mam:hAT-Charlie:DNA	20.45457956	0.147693166	0.321547848	0.2788571	0.764548606	None
(GCCCC)n:Simple_repeat:Simple_repeat	19.97134029	0.143287276	0.322535565	0.281277643	0.766111476	None
Tigger4:TcMar-Tigger:DNA	32.41390905	0.170494209	0.307154996	0.280649215	0.766111476	None
L2-3_Crp:L2:LINE	19.79055664	-0.142359571	0.320862993	0.286633897	0.768915801	None
LTR47A:ERVL:LTR	14.18613931	-0.125455157	0.323744053	0.285625485	0.768915801	None
MER4E:ERV1:LTR	22.3342308	-0.1471611	0.319490206	0.283320995	0.768915801	None
MER67A:ERV1:LTR	12.99443708	-0.130109896	0.32282397	0.286950462	0.768915801	None
tRNA-Ser-AGY:tRNA:tRNA	44.96291647	0.178862113	0.288826969	0.285423613	0.768915801	None
(TTCTCT)n:Simple_repeat:Simple_repeat	280.4187063	0.149482821	0.167423186	0.2945813	0.776794	None
L1ME3D:L1:LINE	73.24385154	-0.178272918	0.261750432	0.294112942	0.776794	None
L1PB3:L1:LINE	63.19019308	0.17913328	0.262906156	0.293983327	0.776794	None
MLT1E3:ERVL-MaLR:LTR	47.81609494	-0.177264782	0.276141293	0.293242049	0.776794	None
PABL_B:ERV1:LTR	15.57528692	0.134961479	0.320809247	0.294560829	0.776794	None
(CGT)n:Simple_repeat:Simple_repeat	277.281395	0.148606109	0.312047436	0.308441905	0.778292606	None
(GCAGCC)n:Simple_repeat:Simple_repeat	17.34531877	0.125880862	0.318523123	0.313662413	0.778292606	None
(GCT)n:Simple_repeat:Simple_repeat	38.06451377	0.169461213	0.295453208	0.297042163	0.778292606	None
AluYf1:Alu:SINE	290.0940061	-0.148321917	0.173864002	0.308027694	0.778292606	None
Charlie17a:hAT-Charlie:DNA	21.52131352	-0.141958464	0.314899669	0.305293629	0.778292606	None
HERV16-int:ERVL:LTR	14.6396323	-0.118561925	0.320307537	0.306671031	0.778292606	None
L1ME2:L1:LINE	222.450549	0.154390899	0.176808844	0.29649606	0.778292606	None
L1PA17:L1:LINE	56.87004897	0.176487786	0.266230411	0.299189775	0.778292606	None
LFSINE_Vert:tRNA:SINE	44.84264323	-0.171660319	0.280537434	0.303493471	0.778292606	None
LTR1D1:ERV1:LTR	18.25201571	0.137067425	0.317747179	0.304100344	0.778292606	None
LTR37B:ERV1:LTR	10.90885673	-0.112002059	0.322127105	0.29859542	0.778292606	None
LTR89:ERVL?:LTR	12.60672302	-0.114139836	0.320634086	0.309788647	0.778292606	None
MER4-int:ERV1:LTR	51.16562702	-0.166194936	0.281223967	0.314355192	0.778292606	None
MER46C:TcMar-Tigger:DNA	46.5650517	-0.164434783	0.294021168	0.306097979	0.778292606	None
MER53:hAT:DNA	76.01038633	-0.17073959	0.261220082	0.311344958	0.778292606	None
MER57E3:ERV1:LTR	22.9354193	-0.146715517	0.313683413	0.30313621	0.778292606	None
MLT1E1:ERVL-MaLR:LTR	20.00802714	-0.142794979	0.314130655	0.307712567	0.778292606	None
MLT1I:ERVL-MaLR:LTR	158.8272311	-0.163274718	0.217935778	0.314888917	0.778292606	None
MSTB-int:ERVL-MaLR:LTR	28.49340379	-0.151274706	0.307461949	0.311301131	0.778292606	None
MamSINE1:tRNA-RTE:SINE	94.59053836	-0.171319343	0.234741292	0.305157452	0.778292606	None
Tigger19a:TcMar-Tigger:DNA	43.52330319	-0.157346894	0.301495566	0.312230329	0.778292606	None
MamRep4096:hAT-Tip100:DNA	16.79058496	-0.128535587	0.317328032	0.316534538	0.780031541	None
L1M2a:L1:LINE	33.27751751	0.158135559	0.296731162	0.317985127	0.781280966	None
L1MA9:L1:LINE	143.9520593	-0.159258324	0.206685078	0.319673552	0.783105623	None
MER11B:ERVK:LTR	40.57253174	-0.156220666	0.296885389	0.32121851	0.784569105	None
(T)n:Simple_repeat:Simple_repeat	832.0071588	0.11338282	0.126985204	0.32980661	0.789248187	None
(TA)n:Simple_repeat:Simple_repeat	56.6533881	-0.16405264	0.265519545	0.326306448	0.789248187	None
(TAAGG)n:Simple_repeat:Simple_repeat	96.05492125	0.165567817	0.247971256	0.3267425	0.789248187	None
LTR16E2:ERVL:LTR	19.91346402	-0.135134416	0.311023712	0.328524662	0.789248187	None
LTR7:ERV1:LTR	35.87211347	-0.155567131	0.29013648	0.329471099	0.789248187	None
MSTB2:ERVL-MaLR:LTR	30.40481694	0.15223484	0.299683217	0.325129894	0.789248187	None
Tigger20a:TcMar-Tigger:DNA	14.27931445	-0.123501123	0.315752706	0.329223327	0.789248187	None
FRAM:Alu:SINE	225.2236497	-0.140899361	0.173398561	0.332447112	0.791788051	None
MLT2C2:ERVL:LTR	11.19130061	-0.09621914	0.318733052	0.332780485	0.791788051	None
Tigger3:TcMar-Tigger:DNA	47.40697788	0.154074425	0.288938895	0.336630669	0.79865385	None
MER57A-int:ERV1:LTR	24.1730142	0.139292662	0.305494128	0.338847182	0.80161562	None
MER113:hAT-Charlie:DNA	53.18917191	0.161111545	0.267902296	0.342215071	0.807276577	None
(GAG)n:Simple_repeat:Simple_repeat	17.26882876	0.116772979	0.314527117	0.345212788	0.809734244	None
MARNA:TcMar-Mariner:DNA	56.17960608	-0.157078009	0.268183533	0.344383197	0.809734244	None
tRNA-Lys-AAA:tRNA:tRNA	126.7829785	0.148524766	0.202762008	0.349483851	0.817436805	None
(TTC)n:Simple_repeat:Simple_repeat	16.30309746	-0.119656987	0.311236951	0.354545565	0.818946523	None
LSAU:Satellite:Satellite	19.45586497	0.123336957	0.311030418	0.353308293	0.818946523	None
LTR1B:ERV1:LTR	19.82644447	0.125220386	0.310359528	0.351722246	0.818946523	None
MER31A:ERV1:LTR	25.34808404	-0.122963794	0.310058428	0.354852338	0.818946523	None
MSTB1:ERVL-MaLR:LTR	63.03598881	-0.153828117	0.258963578	0.35507464	0.818946523	None
HERVK22-int:ERVK:LTR	19.53656055	-0.125598665	0.306820341	0.359981012	0.824764866	None
L1ME3G:L1:LINE	187.6562992	-0.140135259	0.189763311	0.359865974	0.824764866	None
MER76:ERVL:LTR	12.93054547	0.10891717	0.313885061	0.360585606	0.824764866	None
L1MC1:L1:LINE	207.3007062	0.13663129	0.182944257	0.364058583	0.827120373	None
MER102a:hAT-Charlie:DNA	59.64704513	-0.147079977	0.277022996	0.363491333	0.827120373	None
MER34:ERV1:LTR	25.29006965	-0.12164576	0.307256655	0.364612242	0.827120373	None
(AC)n:Simple_repeat:Simple_repeat	96.44704312	-0.147008562	0.250186887	0.376554833	0.833508573	None
AluJr4:Alu:SINE	633.6308157	-0.101879827	0.12421475	0.376523882	0.833508573	None
LTR33A_:ERVL:LTR	27.35589451	0.128270542	0.299523402	0.377494825	0.833508573	None
MER45A:hAT-Tip100:DNA	38.18129198	-0.141632469	0.281927548	0.37256154	0.833508573	None
MLT1A1-int:ERVL-MaLR:LTR	10.65056574	-0.094700813	0.315187982	0.3703717	0.833508573	None
MLT1C:ERVL-MaLR:LTR	568.7802612	0.100983051	0.123553172	0.374362812	0.833508573	None
MLT2B3:ERVL:LTR	100.1200489	0.146954136	0.221002413	0.369849234	0.833508573	None
THE1C:ERVL-MaLR:LTR	151.4803681	-0.135917036	0.191219021	0.375724771	0.833508573	None
Tigger3b:TcMar-Tigger:DNA	141.5908076	-0.141173253	0.202907737	0.371039715	0.833508573	None
Tigger6a:TcMar-Tigger:DNA	34.25451533	0.135190614	0.29245752	0.375910159	0.833508573	None
LTR48:ERV1:LTR	13.85069227	-0.101262097	0.312759491	0.378745073	0.834045001	None
(GGGA)n:Simple_repeat:Simple_repeat	11.99570265	0.07721802	0.316032807	0.388122649	0.844578693	None
HERVL40-int:ERVL:LTR	36.14805848	-0.131164878	0.289006961	0.391904644	0.844578693	None
L1MA7:L1:LINE	64.33918865	-0.14071513	0.264837169	0.390631155	0.844578693	None
LTR16A1:ERVL:LTR	27.01712764	-0.12503505	0.297318273	0.388554487	0.844578693	None
LTR40b:ERVL:LTR	12.48242158	-0.093065503	0.312993363	0.392708692	0.844578693	None
MER101-int:ERV1:LTR	22.07733011	-0.117614528	0.304416474	0.3848279	0.844578693	None
MER94:hAT-Blackjack:DNA	39.53566321	-0.136810573	0.278251329	0.390562049	0.844578693	None
THE1D-int:ERVL-MaLR:LTR	98.8271411	-0.14280951	0.234374364	0.386364739	0.844578693	None
tRNA-Arg-AGA:tRNA:tRNA	12.54161352	0.090023123	0.313928528	0.392674951	0.844578693	None
L1M6B:L1:LINE	29.06347222	-0.125513115	0.29362321	0.395144767	0.847616236	None
(CGCC)n:Simple_repeat:Simple_repeat	74.93582248	-0.090887757	0.312599941	0.397461093	0.849836448	None
LTR28C:ERV1:LTR	11.68926278	0.087983381	0.31342784	0.399456907	0.849836448	None
MER91A:hAT-Tip100:DNA	62.87483906	0.139318783	0.256854381	0.399769835	0.849836448	None
Tigger2a:TcMar-Tigger:DNA	49.97666747	-0.137690704	0.26198116	0.400715424	0.849836448	None
tRNA-Val-GTG:tRNA:tRNA	134.9703841	0.136955163	0.220254352	0.401311656	0.849836448	None
L1MC:L1:LINE	65.64284094	-0.137550564	0.254367253	0.402453355	0.850080047	None
(C)n:Simple_repeat:Simple_repeat	30.1865613	0.125466606	0.287290205	0.412140896	0.851497787	None
(GCGCCA)n:Simple_repeat:Simple_repeat	11.95037251	0.085789635	0.312129848	0.413408346	0.851497787	None
(TTA)n:Simple_repeat:Simple_repeat	17.08525344	-0.101032973	0.307242126	0.412845306	0.851497787	None
Arthur1B:hAT-Tip100:DNA	16.90632689	0.106712694	0.304995877	0.411055224	0.851497787	None
L1MEj:L1:LINE	21.99914158	-0.102882314	0.30712094	0.409019952	0.851497787	None
LTR5B:ERVK:LTR	93.61148854	-0.134149799	0.228334332	0.412163917	0.851497787	None
LTR71B:ERV1:LTR	11.65815196	-0.089956344	0.311910483	0.406977296	0.851497787	None
MER21B:ERVL:LTR	105.242762	-0.13524124	0.220234754	0.405061083	0.851497787	None
Zaphod:hAT-Tip100:DNA	25.8514424	-0.11739745	0.295226833	0.41231057	0.851497787	None
tRNA-Gly-GGY:tRNA:tRNA	12.33383446	0.083096444	0.313578779	0.405737136	0.851497787	None
(CGCCC)n:Simple_repeat:Simple_repeat	32.2559888	0.118006434	0.29400295	0.418473688	0.858323361	None
tRNA-Gln-CAG:tRNA:tRNA	158.6771043	0.125711704	0.195609183	0.418795457	0.858323361	None
(CCCCGG)n:Simple_repeat:Simple_repeat	21.80489788	0.109698963	0.300065079	0.422780723	0.859614204	None
L1MDb:L1:LINE	18.08277007	-0.099867967	0.306003098	0.421273635	0.859614204	None
LTR46:ERV1:LTR	22.71480023	0.11182997	0.297767614	0.424278026	0.859614204	None
MER65A:ERV1:LTR	49.29230878	-0.128183942	0.270077836	0.422928514	0.859614204	None
MER85:PiggyBac:DNA	12.91542988	-0.095075988	0.307551393	0.424616195	0.859614204	None
LTR25-int:ERV1:LTR	14.85488464	-0.099331883	0.304787478	0.42700729	0.860203822	None
MER44B:TcMar-Tigger:DNA	33.95351527	-0.124080144	0.278507917	0.426105898	0.860203822	None
MER45C:hAT-Tip100:DNA	16.60242305	0.10255817	0.30306284	0.429063018	0.860203822	None
MER77:ERVL:LTR	54.17507838	-0.128004263	0.264815756	0.428275225	0.860203822	None
(ACC)n:Simple_repeat:Simple_repeat	17.99570601	0.095007591	0.306368502	0.434671485	0.860578884	None
AluYk2:Alu:SINE	62.81295364	-0.126695266	0.258235784	0.433969954	0.860578884	None
FAM:Alu:SINE	132.97604	0.126229833	0.222960844	0.438974967	0.860578884	None
L1PA15-16:L1:LINE	27.15943756	0.1102128	0.296851979	0.430818447	0.860578884	None
LTR12_:ERV1:LTR	47.7254394	-0.123329209	0.270922584	0.436921483	0.860578884	None
LTR16E1:ERVL:LTR	25.87226397	-0.107418795	0.298482762	0.432620261	0.860578884	None
MER117:hAT-Charlie:DNA	91.30854364	0.12745219	0.237517868	0.43797225	0.860578884	None
MER63C:hAT-Blackjack:DNA	10.28749181	-0.074423145	0.31210307	0.437555686	0.860578884	None
MSTD-int:ERVL-MaLR:LTR	24.06498036	-0.108130837	0.296271742	0.434581033	0.860578884	None
tRNA-Tyr-TAC:tRNA:tRNA	196.5161789	0.122020911	0.202549209	0.43964356	0.860578884	None
(GGCA)n:Simple_repeat:Simple_repeat	10.65247492	0.082209895	0.309565	0.444505555	0.868043866	None
AluJb:Alu:SINE	6255.080312	-0.060398832	0.082340005	0.446506203	0.869899144	None
LTR41B:ERVL:LTR	19.75666357	0.102573553	0.298533563	0.447692039	0.870161991	None
ERVL-E-int:ERVL:LTR	175.0268658	-0.11364196	0.18517009	0.450705139	0.873966873	None
(AAT)n:Simple_repeat:Simple_repeat	26.37899183	-0.101166026	0.294394099	0.4612269	0.87513568	None
(CTGGTG)n:Simple_repeat:Simple_repeat	21.16235041	0.100455908	0.294938769	0.466264771	0.87513568	None
(TCCC)n:Simple_repeat:Simple_repeat	11.20695857	0.079015104	0.307785121	0.4671618	0.87513568	None
L1MC2:L1:LINE	107.1320399	0.121572481	0.219920856	0.454568073	0.87513568	None
L1PB2:L1:LINE	37.9818949	0.109338016	0.284738437	0.462617227	0.87513568	None
LTR13:ERVK:LTR	159.4176627	0.114770212	0.19951572	0.463670352	0.87513568	None
LTR49-int:ERV1:LTR	23.91923511	-0.103013638	0.291632848	0.46510994	0.87513568	None
LTR76:ERV1:LTR	20.14242782	-0.091010588	0.301679442	0.465127033	0.87513568	None
LTR9:ERV1:LTR	14.05354705	-0.086595237	0.304710385	0.460774187	0.87513568	None
MER102c:hAT-Charlie:DNA	58.65598006	0.120412114	0.259380648	0.457385731	0.87513568	None
MER34A:ERV1:LTR	14.31542957	-0.088976444	0.302704309	0.466792956	0.87513568	None
Tigger13a:TcMar-Tigger:DNA	43.97096728	-0.114881078	0.268025784	0.465410734	0.87513568	None
Tigger2b_Pri:TcMar-Tigger:DNA	22.38310853	-0.092693864	0.301705191	0.461071202	0.87513568	None
tRNA-Asn-AAC:tRNA:tRNA	227.0040747	0.110636102	0.184459719	0.461064119	0.87513568	None
tRNA-Glu-GAG:tRNA:tRNA	12.0325508	0.031631029	0.316039852	0.462450586	0.87513568	None
MER54A:ERVL:LTR	22.51858673	0.094622012	0.298564538	0.470965931	0.880270408	None
Charlie2b:hAT-Charlie:DNA	98.48783126	-0.116858193	0.231820816	0.472571775	0.881282499	None
LTR10A:ERV1:LTR	17.79034238	-0.090576226	0.299588622	0.474309593	0.882535603	None
(CCGGCT)n:Simple_repeat:Simple_repeat	16.01990706	-0.090729261	0.299809191	0.475643845	0.883033865	None
(CCTCT)n:Simple_repeat:Simple_repeat	12.60358851	0.071614019	0.305983426	0.504239043	0.883301786	None
(CTC)n:Simple_repeat:Simple_repeat	15.50274376	0.083287066	0.303132372	0.486758461	0.883301786	None
(GGC)n:Simple_repeat:Simple_repeat	54.92713693	0.102833266	0.271582348	0.50768878	0.883301786	None
AluJr:Alu:SINE	3561.674832	-0.054110883	0.082449804	0.488953775	0.883301786	None
AmnSINE1:5S-Deu-L2:SINE	41.60614526	0.106501141	0.274238117	0.489568763	0.883301786	None
BSR/Beta:Satellite:Satellite	74.51044502	0.107256198	0.23889839	0.510127232	0.883301786	None
HERVK14-int:ERVK:LTR	27.41428074	-0.095088618	0.294558971	0.481799463	0.883301786	None
L1M1:L1:LINE	194.6774418	0.110712408	0.198080583	0.479256528	0.883301786	None
L1ME3C:L1:LINE	36.32151689	-0.101604973	0.275698148	0.502198586	0.883301786	None
LTR14B:ERVK:LTR	17.21142295	0.08059247	0.304597123	0.48568836	0.883301786	None
LTR16B1:ERVL:LTR	24.40284493	0.089805816	0.29110922	0.511654112	0.883301786	None
LTR56:ERV1:LTR	11.02409429	-0.071119523	0.305331544	0.510225648	0.883301786	None
LTR5A:ERVK:LTR	102.6991998	-0.109561704	0.220059811	0.496900496	0.883301786	None
LTR7B:ERV1:LTR	35.21081232	0.101072533	0.274454974	0.509313864	0.883301786	None
MER21C:ERVL:LTR	203.8725943	0.095327439	0.173754175	0.509856138	0.883301786	None
MER31B:ERV1:LTR	20.8187701	-0.091417748	0.294264866	0.494282433	0.883301786	None
MER47A:TcMar-Tigger:DNA	35.3805293	-0.098409424	0.281377884	0.502679346	0.883301786	None
MER4E1:ERV1:LTR	14.17492769	-0.079957581	0.300971627	0.505755443	0.883301786	None
MER50-int:ERV1:LTR	18.0564666	0.083359983	0.297417269	0.512059007	0.883301786	None
MER51B:ERV1:LTR	26.92979747	0.101353449	0.286759753	0.484349172	0.883301786	None
MER57B1:ERV1:LTR	10.22787881	-0.072141908	0.30713616	0.489972251	0.883301786	None
MER66B:ERV1:LTR	67.38420993	0.110787394	0.25778379	0.492827421	0.883301786	None
MER66C:ERV1:LTR	13.04312909	0.077777145	0.302484188	0.507730873	0.883301786	None
MER91C:hAT-Tip100:DNA	18.47170101	0.085065556	0.299407293	0.497092853	0.883301786	None
MLT2B2:ERVL:LTR	18.32270206	-0.089274316	0.295385288	0.496564135	0.883301786	None
MSR1:Satellite:Satellite	24.26082374	0.096487437	0.290180023	0.492200646	0.883301786	None
MamRep38:hAT:DNA	73.97750538	-0.107643746	0.259237238	0.49810718	0.883301786	None
SVA_C:SVA:Retroposon	67.29786914	0.115554656	0.247442404	0.479090412	0.883301786	None
SVA_E:SVA:Retroposon	51.2818141	0.106643727	0.253311385	0.509678311	0.883301786	None
Tigger10:TcMar-Tigger:DNA	11.95576289	0.075655977	0.304647179	0.502443058	0.883301786	None
tRNA-Ala-GCY:tRNA:tRNA	67.65490926	-0.108798297	0.244839191	0.501556079	0.883301786	None
tRNA-Glu-GAA:tRNA:tRNA	18.62348189	-0.091530951	0.293901186	0.494462197	0.883301786	None
tRNA-Leu-CTA_:tRNA:tRNA	43.06250828	-0.109095683	0.268017448	0.487212163	0.883301786	None
tRNA-Val-GTY:tRNA:tRNA	44.43112831	-0.108758955	0.270079311	0.485255991	0.883301786	None
(TTTG)n:Simple_repeat:Simple_repeat	11.54226586	-0.067159653	0.306278393	0.514812441	0.883343312	None
LTR12F:ERV1:LTR	17.9471756	-0.081867658	0.29762059	0.515283599	0.883343312	None
MER44C:TcMar-Tigger:DNA	15.92700463	-0.070327791	0.305240065	0.514505189	0.883343312	None
HSMAR2:TcMar-Mariner:DNA	62.4581489	0.104420151	0.246716603	0.519875271	0.883802126	None
HUERS-P3b-int:ERV1:LTR	14.38665116	-0.075101541	0.301900723	0.518815241	0.883802126	None
L1M3:L1:LINE	69.57346704	-0.101353273	0.235351505	0.530592145	0.883802126	None
L1M6:L1:LINE	50.45913792	-0.099142972	0.264205843	0.524929031	0.883802126	None
L1MC4a:L1:LINE	194.6853918	-0.091427424	0.179389182	0.535831724	0.883802126	None
L1MD3:L1:LINE	113.8896886	0.101452698	0.212554013	0.526548924	0.883802126	None
L1ME3:L1:LINE	140.6384849	-0.100165885	0.204978063	0.524003029	0.883802126	None
LTR10C:ERV1:LTR	14.67029568	-0.069255433	0.302053929	0.535668694	0.883802126	None
LTR12B:ERV1:LTR	11.7621234	0.068770359	0.305306091	0.520889343	0.883802126	None
LTR53:ERVL:LTR	10.35459552	0.064037349	0.305710768	0.535102112	0.883802126	None
LTR5_Hs:ERVK:LTR	174.9905413	-0.098109491	0.192720854	0.522182272	0.883802126	None
MER103C:hAT-Charlie:DNA	97.49248982	-0.104640535	0.227927485	0.517084835	0.883802126	None
MER31-int:ERV1:LTR	28.36844787	-0.088998317	0.282398815	0.535537689	0.883802126	None
MER57B2:ERV1:LTR	11.44681223	-0.068067585	0.303102924	0.534847596	0.883802126	None
MER61A:ERV1:LTR	15.10809384	0.078529694	0.298749273	0.523628885	0.883802126	None
MLT1A0-int:ERVL-MaLR:LTR	18.35171469	-0.077836048	0.297267406	0.528665201	0.883802126	None
MLT1D:ERVL-MaLR:LTR	475.5371702	-0.076481693	0.136614048	0.533326332	0.883802126	None
Tigger16b:TcMar-Tigger:DNA	17.42797937	0.076151145	0.298951285	0.532077582	0.883802126	None
Tigger9a:TcMar-Tigger:DNA	13.32248075	-0.069916914	0.30325972	0.528379484	0.883802126	None
(GCCGC)n:Simple_repeat:Simple_repeat	16.56846075	0.069589456	0.302192487	0.540685576	0.887051564	None
Arthur1C:hAT-Tip100:DNA	10.27134691	-0.06383351	0.304494948	0.54119411	0.887051564	None
MER47C:TcMar-Tigger:DNA	19.87560181	0.071275143	0.300942423	0.539183892	0.887051564	None
MLT2B4:ERVL:LTR	55.53292431	0.096359303	0.262159426	0.542087067	0.887051564	None
tRNA-Lys-AAG:tRNA:tRNA	182.7513713	0.093896822	0.193607621	0.543343007	0.887353077	None
(AAAT)n:Simple_repeat:Simple_repeat	147.8650801	-0.091015282	0.193447579	0.553041006	0.889115994	None
(GACATG)n:Simple_repeat:Simple_repeat	25.63024166	-0.085238804	0.281956215	0.550060941	0.889115994	None
(GGAGGC)n:Simple_repeat:Simple_repeat	10.89777222	-0.055126578	0.30778182	0.547567992	0.889115994	None
(TTTA)n:Simple_repeat:Simple_repeat	14.40256278	-0.071252276	0.298552929	0.549066522	0.889115994	None
GA-rich:Low_complexity:Low_complexity	415.7347689	0.079112995	0.151018277	0.554086779	0.889115994	None
L4_C_Mam:RTE-X:LINE	70.09951281	-0.093273071	0.256923554	0.553166392	0.889115994	None
MER105:hAT-Charlie:DNA	15.63746851	0.071961208	0.298061189	0.551933285	0.889115994	None
MER6:TcMar-Tigger:DNA	19.61195788	-0.073719713	0.296312558	0.552406699	0.889115994	None
MLT1A1:ERVL-MaLR:LTR	110.3809343	-0.094886834	0.212879128	0.550780886	0.889115994	None
(A)n:Simple_repeat:Simple_repeat	457.7174492	0.075768468	0.143568853	0.55542189	0.889534478	None
FLAM_A:Alu:SINE	331.2331958	-0.081288222	0.161324108	0.557067018	0.890184131	None
L1MEb:L1:LINE	23.76245675	0.078714991	0.289486438	0.558494066	0.890184131	None
LTR82A:ERVL:LTR	18.35709667	-0.06943869	0.298248326	0.559052836	0.890184131	None
LTR7C:ERV1:LTR	11.321219	0.064788837	0.301295103	0.565453616	0.894683492	None
MER51A:ERV1:LTR	52.16106246	0.091375723	0.255503254	0.565222551	0.894683492	None
MER65C:ERV1:LTR	13.49978846	-0.063610761	0.301020382	0.566200664	0.894683492	None
MER96B:hAT-Tip100:DNA	23.31446323	-0.077284494	0.288935272	0.563222198	0.894683492	None
Charlie13a:hAT-Charlie:DNA	12.83568238	-0.064405011	0.300035076	0.571165733	0.897739367	None
LTR9D:ERV1:LTR	15.66148142	-0.068757451	0.296104674	0.572121055	0.897739367	None
MER41A:ERV1:LTR	85.48644304	-0.090628627	0.226295442	0.57247148	0.897739367	None
MER5A:hAT-Charlie:DNA	712.1379017	-0.062261745	0.117880252	0.571212417	0.897739367	None
LTR43:ERV1:LTR	19.4048039	-0.072518542	0.291676004	0.575151847	0.898539112	None
PrimLTR79:ERV1:LTR	10.81021785	0.053395621	0.306805852	0.57447489	0.898539112	None
UCON51:LTR?:LTR?	41.71374672	-0.081228131	0.276195821	0.576547185	0.899022729	None
Arthur1:hAT-Tip100:DNA	22.43586749	-0.073649928	0.287611536	0.581547622	0.900040058	None
CR1-3_Croc:CR1:LINE	10.83148412	-0.057152463	0.303102732	0.580365545	0.900040058	None
L1MA5A:L1:LINE	51.42907764	-0.086212327	0.259744127	0.579271507	0.900040058	None
MER48:ERV1:LTR	12.26220525	-0.05812339	0.302825737	0.580555145	0.900040058	None
LTR17:ERV1:LTR	27.94823295	-0.076341171	0.282679481	0.585920072	0.900077587	None
LTR1A1:ERV1:LTR	22.30705103	0.067556906	0.295537124	0.584188166	0.900077587	None
THE1A:ERVL-MaLR:LTR	65.12371152	-0.087085617	0.249388644	0.583219063	0.900077587	None
Tigger14a:TcMar-Tigger:DNA	14.02678891	-0.065110553	0.296563208	0.585074239	0.900077587	None
Charlie2a:hAT-Charlie:DNA	22.77688328	-0.075229104	0.283118231	0.58828484	0.902036754	None
LTR54:ERV1:LTR	14.51083	-0.056541206	0.30291903	0.58975526	0.90261988	None
LTR4:ERV1:LTR	15.43222938	-0.066350571	0.293509818	0.593381776	0.906494669	None
HERVK11-int:ERVK:LTR	15.56068778	-0.060901394	0.297207727	0.599466865	0.913228023	None
X7A_LINE:CR1:LINE	15.74513155	0.054525048	0.303314434	0.599995223	0.913228023	None
LTR21A:ERV1:LTR	12.0174219	0.059142522	0.299610042	0.601212129	0.913401179	None
(AAAAC)n:Simple_repeat:Simple_repeat	28.72544778	-0.07168946	0.27377239	0.622557063	0.916342778	None
(CCCGT)n:Simple_repeat:Simple_repeat	322.2477744	0.05352948	0.302660494	0.610604172	0.916342778	None
(CCGGGG)n:Simple_repeat:Simple_repeat	60.61077905	0.078773776	0.245978951	0.622313122	0.916342778	None
(GCA)n:Simple_repeat:Simple_repeat	21.53805769	-0.067564128	0.284847017	0.616134719	0.916342778	None
(GCCC)n:Simple_repeat:Simple_repeat	11.3770903	0.057815001	0.298569606	0.612282179	0.916342778	None
(GCCGCCG)n:Simple_repeat:Simple_repeat	11.00382768	0.043555054	0.30681876	0.625026929	0.916342778	None
(TCC)n:Simple_repeat:Simple_repeat	205.8232778	-0.07539412	0.175077401	0.60483021	0.916342778	None
(TCT)n:Simple_repeat:Simple_repeat	11.31448829	-0.053553305	0.299646564	0.623112046	0.916342778	None
(TTCC)n:Simple_repeat:Simple_repeat	10.76561188	0.049306922	0.304125227	0.617405214	0.916342778	None
AluYc3:Alu:SINE	66.08112427	-0.078646809	0.246154174	0.62027331	0.916342778	None
AluYe5:Alu:SINE	174.9070711	-0.073851806	0.190286392	0.627172321	0.916342778	None
HERVIP10B3-int:ERV1:LTR	35.30212739	-0.073242425	0.27833993	0.606852723	0.916342778	None
L1M4b:L1:LINE	1656.960064	0.060871538	0.294143022	0.623087228	0.916342778	None
LTR33A:ERVL:LTR	24.65959836	0.06974774	0.284365358	0.612079938	0.916342778	None
LTR37-int:ERV1:LTR	13.9145715	0.055430428	0.299846908	0.61583016	0.916342778	None
LTR67B:ERVL:LTR	66.76509893	0.078179344	0.233370483	0.627495598	0.916342778	None
MER4B:ERV1:LTR	25.55618749	-0.068314289	0.281947682	0.621464536	0.916342778	None
MER8:TcMar-Tigger:DNA	38.31379017	-0.075507124	0.265968233	0.61767377	0.916342778	None
MLT1F:ERVL-MaLR:LTR	133.8938396	-0.076320797	0.205170114	0.625727958	0.916342778	None
MLT1K:ERVL-MaLR:LTR	452.2178065	-0.060628277	0.139581022	0.625401648	0.916342778	None
MLT1O:ERVL-MaLR:LTR	87.80908994	-0.082044368	0.22852338	0.60891255	0.916342778	None
MLT2D:ERVL:LTR	54.37905548	-0.079637355	0.247360337	0.615233583	0.916342778	None
L1MCb:L1:LINE	20.38565567	0.062516018	0.289709096	0.62889558	0.916770318	None
MLT2F:ERVL:LTR	39.30048456	-0.072705501	0.261339658	0.633303345	0.921573233	None
LTR9A1:ERV1:LTR	10.36016635	-0.047615321	0.301946612	0.639340911	0.925345965	None
MER119:hAT-Charlie:DNA	17.78605885	-0.059647734	0.289104177	0.63926472	0.925345965	None
MLT1A0:ERVL-MaLR:LTR	337.6443731	0.06219654	0.15045944	0.639679385	0.925345965	None
Tigger12c:TcMar-Tigger:DNA	18.51294969	0.060353875	0.289240644	0.640366229	0.925345965	None
(CCTC)n:Simple_repeat:Simple_repeat	11.51946942	-0.048544646	0.300373413	0.645061055	0.927275266	None
LTR2C:ERV1:LTR	49.03028741	-0.070971513	0.258211896	0.644068824	0.927275266	None
U2:snRNA:snRNA	15.79273476	-0.057174112	0.291429983	0.643496942	0.927275266	None
Penelope1_Vert:Penelope:LINE	13.00272692	0.05166484	0.297815039	0.647050758	0.928523445	None
L1M3a:L1:LINE	39.11250118	-0.069025533	0.262664231	0.648614238	0.929156729	None
(GATGAG)n:Simple_repeat:Simple_repeat	11.65186314	-0.048664618	0.29901589	0.651774868	0.9309736	None
LTR16B2:ERVL:LTR	19.13447663	-0.056179601	0.289492185	0.655506119	0.9309736	None
MER51-int:ERV1:LTR	12.3723298	-0.044638339	0.302036758	0.654974629	0.9309736	None
MLT1F2:ERVL-MaLR:LTR	242.1571647	0.066533411	0.177547217	0.653747731	0.9309736	None
MamGypLTR1b:Gypsy:LTR	13.91162147	0.044665104	0.302321263	0.656628722	0.9309736	None
tRNA-Ser-TCA_:tRNA:tRNA	81.4082049	0.072335251	0.231761634	0.652300172	0.9309736	None
(CAA)n:Simple_repeat:Simple_repeat	13.57291731	-0.051858966	0.29429614	0.659602704	0.931428753	None
(TTAT)n:Simple_repeat:Simple_repeat	18.82437714	-0.054328855	0.289864183	0.662574318	0.931428753	None
L1MA4:L1:LINE	106.044744	-0.069872793	0.21226928	0.658506078	0.931428753	None
L1PB:L1:LINE	26.99314809	0.063149133	0.274820275	0.661997693	0.931428753	None
LTR19B:ERV1:LTR	10.6782851	0.048021604	0.298900927	0.660429064	0.931428753	None
LTR82B:ERVL:LTR	19.86613389	-0.054452425	0.289131441	0.665879577	0.934488626	None
tRNA-Ser-TCY:tRNA:tRNA	66.56521249	0.068851924	0.24271708	0.667663441	0.935406648	None
(GCC)n:Simple_repeat:Simple_repeat	34.91386899	0.06243974	0.273159327	0.669571787	0.936495675	None
MER21A:ERVL:LTR	84.76554487	-0.06715885	0.218636284	0.671992314	0.938296182	None
tRNA-Ser-TCG:tRNA:tRNA	29.60147597	-0.054144871	0.286282171	0.675787117	0.942006284	None
tRNA-Phe-TTY:tRNA:tRNA	61.76971145	0.065786356	0.243384905	0.67825582	0.943858519	None
(CAACTAT)n:Simple_repeat:Simple_repeat	575.5785147	0.049687638	0.138167674	0.689852037	0.944829341	None
(GCCG)n:Simple_repeat:Simple_repeat	182.2677771	-0.056115375	0.182019566	0.705198711	0.944829341	None
(TTTTG)n:Simple_repeat:Simple_repeat	18.1116693	-0.045985898	0.293564315	0.692948809	0.944829341	None
AluYh7:Alu:SINE	25.35160675	-0.05364053	0.280214495	0.692336274	0.944829341	None
Charlie24:hAT-Charlie:DNA	21.14662075	0.050982648	0.283212144	0.702746525	0.944829341	None
Charlie8:hAT-Charlie:DNA	56.99553877	0.061865387	0.239946272	0.698226171	0.944829341	None
ERVL-int:ERVL:LTR	14.35998151	-0.039690069	0.299404393	0.703066687	0.944829341	None
L1MB1:L1:LINE	51.30487567	0.063457943	0.249348625	0.687859448	0.944829341	None
L1MEd:L1:LINE	308.8304354	0.05325354	0.152080802	0.690833283	0.944829341	None
L4_B_Mam:RTE-X:LINE	38.11963108	-0.061927358	0.262513621	0.68159106	0.944829341	None
LTR16A2:ERVL:LTR	19.50582564	0.049807524	0.286667454	0.700407824	0.944829341	None
LTR2B:ERV1:LTR	13.79982589	-0.044380136	0.297003017	0.68524778	0.944829341	None
LTR33B:ERVL:LTR	79.70786127	-0.060137087	0.223024593	0.704935452	0.944829341	None
LTR40c:ERVL:LTR	17.23670137	-0.047919254	0.288103784	0.702089328	0.944829341	None
LTR78B:ERV1:LTR	35.91864791	-0.057936991	0.270892765	0.688818683	0.944829341	None
MER41-int:ERV1:LTR	49.33075899	-0.059634489	0.254149895	0.698750751	0.944829341	None
MER45B:hAT-Tip100:DNA	19.24820627	-0.050787125	0.285125603	0.696360981	0.944829341	None
MER4A:ERV1:LTR	28.25571492	-0.054058813	0.27553506	0.700406157	0.944829341	None
MER74A:ERVL:LTR	32.04284409	-0.057514366	0.269185687	0.693662855	0.944829341	None
MLT2A1:ERVL:LTR	43.90493811	0.063073354	0.259126349	0.681732072	0.944829341	None
MamGyp-int:Gypsy:LTR	35.68833579	0.056017892	0.270751868	0.702673518	0.944829341	None
MamTip3:hAT-Tip100:DNA	13.45858056	-0.037972861	0.302102161	0.697677655	0.944829341	None
tRNA-Leu-TTG:tRNA:tRNA	31.12565608	-0.051223849	0.280343495	0.704739765	0.944829341	None
(CGCCCGC)n:Simple_repeat:Simple_repeat	16.98964289	-0.03843898	0.299723125	0.706616008	0.944854879	None
(CT)n:Simple_repeat:Simple_repeat	23.42705809	0.049926242	0.280395828	0.714267565	0.944854879	None
(GCCCCG)n:Simple_repeat:Simple_repeat	13.5208721	0.034541107	0.302423177	0.722334708	0.944854879	None
(TG)n:Simple_repeat:Simple_repeat	87.11052913	-0.057317494	0.226340883	0.71770336	0.944854879	None
(TTTTC)n:Simple_repeat:Simple_repeat	67.48846606	-0.057799566	0.232829509	0.715527538	0.944854879	None
Charlie9:hAT-Charlie:DNA	30.28961701	-0.051667195	0.269297032	0.721342278	0.944854879	None
HERVL-int:ERVL:LTR	205.2749145	0.052822344	0.174043365	0.717749895	0.944854879	None
L1M3f:L1:LINE	16.07299943	-0.041913504	0.294727535	0.71215194	0.944854879	None
L1MD1:L1:LINE	133.9415291	-0.055206434	0.199379114	0.720680342	0.944854879	None
MER39:ERV1:LTR	57.11513332	-0.056334809	0.242992627	0.718440446	0.944854879	None
MLT1H:ERVL-MaLR:LTR	190.6557509	-0.05427644	0.190643063	0.720508001	0.944854879	None
MamTip1:hAT-Tip100:DNA	12.64431286	-0.03993577	0.296138617	0.717245314	0.944854879	None
PRIMA4-int:ERV1:LTR	14.39085488	-0.041170245	0.295864811	0.709762324	0.944854879	None
tRNA-Arg-CGA:tRNA:tRNA	37.285169	0.055640586	0.262552375	0.713491686	0.944854879	None
tRNA-Cys-TGY:tRNA:tRNA	234.7375823	0.05312009	0.170020398	0.71220447	0.944854879	None
MER66-int:ERV1:LTR	11.0351035	-0.037061825	0.298142782	0.725651226	0.947695923	None
AmnSINE2:tRNA-Deu:SINE	13.99526131	0.039088505	0.295018352	0.730705707	0.948486561	None
L1ME1:L1:LINE	511.2106085	-0.040709702	0.13063342	0.730267028	0.948486561	None
MER101:ERV1:LTR	12.30726771	0.039642237	0.294764187	0.729141362	0.948486561	None
MER61-int:ERV1:LTR	42.49038786	-0.050251788	0.266738633	0.730838679	0.948486561	None
LTR6A:ERV1:LTR	51.54034181	0.051044256	0.260879608	0.737540534	0.952704465	None
MamGypLTR3:Gypsy:LTR	18.1659031	-0.042568822	0.28666448	0.735299051	0.952704465	None
MamRep434:TcMar-Tigger:DNA	16.03211317	-0.040968047	0.288954648	0.737353397	0.952704465	None
LTR8A:ERV1:LTR	38.31609438	0.049635215	0.265695702	0.739379116	0.952962805	None
MER70-int:ERVL:LTR	26.83755362	-0.044775788	0.279220172	0.740042371	0.952962805	None
MER4C:ERV1:LTR	14.1799707	-0.038800054	0.291432262	0.742119515	0.954153662	None
Charlie18a:hAT-Charlie:DNA	37.16605045	-0.047709168	0.265538269	0.744985485	0.954873037	None
MER72:ERV1:LTR	20.82217484	-0.039562557	0.288970211	0.744173567	0.954873037	None
(TC)n:Simple_repeat:Simple_repeat	40.3214046	-0.045086282	0.263341724	0.759806875	0.955096254	None
(TCTT)n:Simple_repeat:Simple_repeat	11.18686857	0.031659094	0.298549785	0.763615604	0.955096254	None
(TGAA)n:Simple_repeat:Simple_repeat	11.24944141	-0.029722123	0.301452148	0.75415972	0.955096254	None
AluSq4:Alu:SINE	302.4135635	0.040400197	0.152577645	0.762307908	0.955096254	None
AluYa8:Alu:SINE	10.92839536	-0.031695032	0.298007381	0.760821142	0.955096254	None
L1M7:L1:LINE	27.38537328	-0.040785763	0.282391232	0.754280902	0.955096254	None
L1M8:L1:LINE	21.3617103	-0.040831129	0.282678119	0.753405487	0.955096254	None
LTR78:ERV1:LTR	54.91369359	0.048457569	0.243408075	0.759640476	0.955096254	None
MER34A1:ERV1:LTR	12.54769937	0.03195197	0.298030632	0.762544579	0.955096254	None
MER52C:ERV1:LTR	31.98722509	-0.043945903	0.274146244	0.752650786	0.955096254	None
MLT-int:ERVL-MaLR:LTR	10.10965373	0.029511382	0.303480147	0.74774717	0.955096254	None
MLT1E1A:ERVL-MaLR:LTR	88.63302055	0.048666552	0.219494693	0.761016239	0.955096254	None
MLT2E:ERVL:LTR	10.45044445	-0.031091615	0.299425023	0.757927276	0.955096254	None
MamRep1151:LTR?:LTR?	10.840118	-0.028092769	0.302106884	0.763096839	0.955096254	None
MamTip2:hAT-Tip100:DNA	80.81183844	-0.050170594	0.229068886	0.751030356	0.955096254	None
THE1B-int:ERVL-MaLR:LTR	276.1317504	0.040999721	0.154950916	0.763602741	0.955096254	None
(AAAC)n:Simple_repeat:Simple_repeat	63.13647843	0.043518755	0.239241878	0.78392845	0.955634765	None
(AAC)n:Simple_repeat:Simple_repeat	35.29574826	-0.040071493	0.266656095	0.781634756	0.955634765	None
(CGCGC)n:Simple_repeat:Simple_repeat	11.3850025	0.029521552	0.299288763	0.77440798	0.955634765	None
AluYe6:Alu:SINE	25.67412823	-0.039595669	0.274742712	0.77409854	0.955634765	None
L1MB3:L1:LINE	475.2163158	-0.03628817	0.14774193	0.779939989	0.955634765	None
L1MD2:L1:LINE	192.2702329	0.039084799	0.17382092	0.789309453	0.955634765	None
L1PB4:L1:LINE	94.06560869	0.042491628	0.213983379	0.789437414	0.955634765	None
LOR1-int:ERV1:LTR	16.71531688	-0.032895424	0.29086262	0.779558057	0.955634765	None
LTR19C:ERV1:LTR	15.64821843	-0.033114672	0.287326988	0.785823535	0.955634765	None
LTR25:ERV1:LTR	13.90348684	-0.029336842	0.29559344	0.785279511	0.955634765	None
LTR32:ERVL:LTR	15.69407837	-0.034097665	0.287837846	0.779672191	0.955634765	None
LTR42:ERVL:LTR	15.56189002	0.033487735	0.293298514	0.772258992	0.955634765	None
MER11A:ERVK:LTR	42.31824474	0.041552068	0.26936083	0.775787897	0.955634765	None
MER51C:ERV1:LTR	16.99540621	0.035727307	0.290777682	0.766789295	0.955634765	None
MER67C:ERV1:LTR	22.43223253	0.037721046	0.281132434	0.778476311	0.955634765	None
MER92B:ERV1:LTR	15.1166338	0.033463932	0.294763414	0.765408332	0.955634765	None
MLT1A-int:ERVL-MaLR:LTR	12.66545986	-0.031815944	0.295188172	0.770400475	0.955634765	None
MLT1A:ERVL-MaLR:LTR	155.3351355	-0.041425863	0.184758114	0.781759606	0.955634765	None
MSTB:ERVL-MaLR:LTR	147.5899868	0.043850347	0.186198853	0.77243001	0.955634765	None
SATR2:Satellite:Satellite	29.8784879	-0.036572269	0.276057257	0.788042167	0.955634765	None
UCON132b:hAT-Tip100:DNA	10.48990987	-0.028624245	0.296852473	0.786615409	0.955634765	None
tRNA-Pro-CCG:tRNA:tRNA	63.34903856	-0.045700654	0.240491036	0.76970991	0.955634765	None
(AAGG)n:Simple_repeat:Simple_repeat	13.29365302	-0.027858133	0.296546221	0.791645046	0.956076581	None
(TTG)n:Simple_repeat:Simple_repeat	29.79975902	-0.03622236	0.26985368	0.797885166	0.956076581	None
ERVL-B4-int:ERVL:LTR	104.9805319	-0.040431851	0.209800673	0.795606676	0.956076581	None
LTR65:ERV1:LTR	23.44430149	0.034495367	0.282616553	0.793938507	0.956076581	None
LTR84b:ERVL:LTR	11.56749772	0.027135142	0.298213929	0.794124945	0.956076581	None
MER77B:ERVL:LTR	32.03443505	0.037022741	0.270499905	0.797159899	0.956076581	None
MER81:hAT-Blackjack:DNA	40.61406496	-0.039453752	0.254403135	0.79485659	0.956076581	None
MLT1F1:ERVL-MaLR:LTR	75.56632057	0.040502739	0.23718676	0.799672857	0.956833996	None
MER49:ERV1:LTR	60.16504877	-0.037719156	0.254799679	0.803360374	0.959859148	None
MamRep1879:hAT-Tip100?:DNA	21.10097324	-0.030799795	0.28463686	0.806938292	0.962744821	None
(CTTC)n:Simple_repeat:Simple_repeat	10.58526471	-0.022480205	0.301654107	0.809025883	0.963846663	None
(TTTTTA)n:Simple_repeat:Simple_repeat	49.17471271	0.036485164	0.246992914	0.815865761	0.965136228	None
L1MC4:L1:LINE	737.7897562	0.039160177	0.22550522	0.812703492	0.965136228	None
LTR13A:ERVK:LTR	52.14029317	-0.035928759	0.250883049	0.814061833	0.965136228	None
MER58D:hAT-Charlie:DNA	12.92633469	0.024966412	0.29589693	0.817928923	0.965136228	None
MLT1G1:ERVL-MaLR:LTR	73.54499469	-0.036395478	0.226500322	0.817086698	0.965136228	None
MLT2A2:ERVL:LTR	54.91992006	-0.035438893	0.246391425	0.818267672	0.965136228	None
THE1B:ERVL-MaLR:LTR	386.1398571	-0.029292896	0.148427604	0.815882768	0.965136228	None
Tigger16a:TcMar-Tigger:DNA	16.01931123	-0.028179283	0.285939843	0.8195824	0.965311846	None
LTR37A:ERV1:LTR	14.69640137	-0.023987026	0.294936362	0.824152465	0.969315683	None
(AG)n:Simple_repeat:Simple_repeat	14.90282938	-0.026099889	0.288189907	0.827225721	0.96948066	None
Charlie19a:hAT-Charlie:DNA	26.62163072	0.031141531	0.272260011	0.826482428	0.96948066	None
LTR29:ERV1:LTR	13.14787532	-0.023591261	0.294292774	0.828976217	0.96948066	None
MLT1H2:ERVL-MaLR:LTR	77.7018807	-0.033927664	0.230643859	0.828478182	0.96948066	None
(ATT)n:Simple_repeat:Simple_repeat	16.40688116	-0.025659461	0.287768105	0.830818297	0.969769669	None
CR1_Mam:CR1:LINE	26.71211252	-0.026486757	0.278717387	0.840545057	0.969769669	None
HERVK3-int:ERVK:LTR	24.28647481	0.027398062	0.281608311	0.836036557	0.969769669	None
HERVL18-int:ERVL:LTR	24.40475707	0.029201193	0.274385411	0.835114495	0.969769669	None
L1M2:L1:LINE	284.3163554	0.027288691	0.15289367	0.837422062	0.969769669	None
L1M4c:L1:LINE	64.11872543	0.033747987	0.234329364	0.832728994	0.969769669	None
L1MEf:L1:LINE	150.6402552	0.029786599	0.18767707	0.844367457	0.969769669	None
LTR2752:ERV1:LTR	21.38006916	-0.026989517	0.278886883	0.837914922	0.969769669	None
LTR75:ERVL:LTR	16.31737816	-0.024332954	0.287959908	0.838983527	0.969769669	None
MER20B:hAT-Charlie:DNA	65.72408377	0.031263367	0.237289317	0.844449192	0.969769669	None
MamGypLTR3a:Gypsy:LTR	13.82817868	-0.021456358	0.295572461	0.83911546	0.969769669	None
Tigger17a:TcMar-Tigger:DNA	73.15601075	-0.03086615	0.224327299	0.844290442	0.969769669	None
Tigger17c:TcMar-Tigger:DNA	15.60710372	0.024046214	0.289158971	0.84252017	0.969769669	None
ERV3-16A3_I-int:ERVL:LTR	97.05935176	-0.028709495	0.212526303	0.853893147	0.971186162	None
LTR41C:ERVL:LTR	19.45044711	0.024101519	0.282699679	0.853055325	0.971186162	None
LTR87:ERVL?:LTR	34.16931033	-0.025700166	0.272206896	0.851832373	0.971186162	None
MER63B:hAT-Blackjack:DNA	26.05746351	-0.026019469	0.271499218	0.851408355	0.971186162	None
MLT1N2:ERVL-MaLR:LTR	67.8845108	-0.030199567	0.234051611	0.847673376	0.971186162	None
PABL_A:ERV1:LTR	18.73018876	0.024020565	0.282960996	0.853513197	0.971186162	None
REP522:telo:Satellite	15.35625535	-0.02047443	0.292797931	0.853869282	0.971186162	None
MER61E:ERV1:LTR	36.54979533	-0.026406009	0.259109686	0.858116814	0.974651196	None
MER20:hAT-Charlie:DNA	456.1972038	-0.021925486	0.146010088	0.860605652	0.976139014	None
(CTTT)n:Simple_repeat:Simple_repeat	11.62265915	-0.015442175	0.297882005	0.876511008	0.976151188	None
(TAA)n:Simple_repeat:Simple_repeat	20.27683772	-0.019449274	0.279981482	0.879978185	0.976151188	None
(TCTC)n:Simple_repeat:Simple_repeat	43.71948781	0.020468051	0.259505702	0.892955877	0.976151188	None
(TGTT)n:Simple_repeat:Simple_repeat	13.79454309	-0.016724752	0.289686924	0.883964377	0.976151188	None
BLACKJACK:hAT-Blackjack:DNA	14.84120798	0.016142409	0.292516991	0.88786393	0.976151188	None
Charlie1:hAT-Charlie:DNA	49.14243871	0.025887076	0.258065244	0.864816117	0.976151188	None
Charlie21a:hAT-Charlie:DNA	14.92774184	-0.016325542	0.289903721	0.886510027	0.976151188	None
HERV4_I-int:ERV1:LTR	19.63089511	-0.015952063	0.288205758	0.891248384	0.976151188	None
HSAT5:Satellite:Satellite	21.03548092	0.018628079	0.278641822	0.890463372	0.976151188	None
HSMAR1:TcMar-Mariner:DNA	45.07215935	-0.022282231	0.249703479	0.88418245	0.976151188	None
L1M4:L1:LINE	326.537928	-0.017245966	0.14467505	0.892512	0.976151188	None
L1MA8:L1:LINE	76.1896725	-0.023790218	0.220936173	0.879251472	0.976151188	None
L1P4:L1:LINE	21.95086308	0.017343368	0.28548752	0.890848225	0.976151188	None
LTR16A:ERVL:LTR	68.54582258	-0.024003546	0.24459931	0.875096758	0.976151188	None
LTR45B:ERV1:LTR	13.19006746	0.016106651	0.290163771	0.892076475	0.976151188	None
LTR51:ERV1:LTR	12.27437816	-0.017398158	0.295899877	0.867137819	0.976151188	None
MER11C:ERVK:LTR	63.57789267	0.02587546	0.230520977	0.872455443	0.976151188	None
MER39B:ERV1:LTR	15.87362538	-0.017979892	0.28546695	0.882624889	0.976151188	None
MER41B:ERV1:LTR	53.94773829	0.022717728	0.247832865	0.884703079	0.976151188	None
MER41C:ERV1:LTR	19.10564051	0.018340885	0.281226683	0.889404842	0.976151188	None
MER63A:hAT-Blackjack:DNA	36.02757815	-0.02395231	0.266799359	0.866331651	0.976151188	None
MER90a:ERV1:LTR	43.50762251	0.019935371	0.260715689	0.894805256	0.976151188	None
MIR1_Amn:MIR:SINE	418.1615683	-0.018624001	0.148303604	0.888988637	0.976151188	None
MLT1E2:ERVL-MaLR:LTR	100.9732812	-0.024350816	0.208515423	0.875171245	0.976151188	None
MLT1F2-int:ERVL-MaLR:LTR	16.07481829	-0.014440906	0.293316045	0.893879102	0.976151188	None
SVA_B:SVA:Retroposon	161.288523	-0.024739034	0.212999604	0.876513562	0.976151188	None
Tigger19b:TcMar-Tigger:DNA	68.47884251	0.026438238	0.237097149	0.868500723	0.976151188	None
U1:snRNA:snRNA	131.1889983	-0.02335697	0.205297313	0.879910576	0.976151188	None
tRNA-Thr-ACY_:tRNA:tRNA	72.71910041	-0.025109541	0.227401969	0.872613959	0.976151188	None
(GGCTCGG)n:Simple_repeat:Simple_repeat	11.14935094	-0.013155595	0.296397318	0.897118128	0.977104042	None
AluJo:Alu:SINE	3467.586049	-0.010317871	0.08433135	0.89803886	0.977104042	None
L1PA16:L1:LINE	301.5243039	-0.016889633	0.151980083	0.899319894	0.977213743	None
(CCTT)n:Simple_repeat:Simple_repeat	15.58311865	-0.013629054	0.289326845	0.905243158	0.978559541	None
(CTG)n:Simple_repeat:Simple_repeat	11.34147557	0.011949008	0.295128583	0.912980421	0.978559541	None
(GCCGCG)n:Simple_repeat:Simple_repeat	11.29820727	0.012265446	0.29634729	0.908883764	0.978559541	None
(GTTT)n:Simple_repeat:Simple_repeat	15.85232866	-0.0111889	0.295125975	0.914242268	0.978559541	None
(TCCCCC)n:Simple_repeat:Simple_repeat	55.70918236	-0.016945056	0.245426559	0.91130115	0.978559541	None
AluYb8:Alu:SINE	1915.623959	-0.011683819	0.120833892	0.915430757	0.978559541	None
Charlie22a:hAT-Charlie:DNA	10.33888014	0.01224612	0.296887175	0.908364032	0.978559541	None
L1P4a:L1:LINE	33.17758627	0.018209686	0.266383553	0.902092497	0.978559541	None
MER4B-int:ERV1:LTR	17.36799737	0.013343646	0.286945618	0.914930596	0.978559541	None
MER57-int:ERV1:LTR	36.86660313	0.017794041	0.263630165	0.905306084	0.978559541	None
MER83:ERV1:LTR	13.0867536	-0.011954189	0.289876579	0.916392887	0.978559541	None
MER92-int:ERV1:LTR	11.26609272	0.011359196	0.297499492	0.913439664	0.978559541	None
Tigger3c:TcMar-Tigger:DNA	40.37145707	0.017389657	0.253874234	0.910509407	0.978559541	None
tRNA-Val-GTA:tRNA:tRNA	61.30783504	0.01634171	0.250648456	0.917104111	0.978559541	None
MER115:hAT-Tip100:DNA	43.85122488	0.015351032	0.259437014	0.919662867	0.980026839	None
Charlie29a:hAT-Charlie:DNA	28.38745794	-0.012165848	0.26955993	0.929520486	0.980781001	None
HAL1b:L1:LINE	56.39454406	-0.013300014	0.235904688	0.93103124	0.980781001	None
HERV3-int:ERV1:LTR	18.75474666	0.00981472	0.281833341	0.928580201	0.980781001	None
LTR16:ERVL:LTR	56.8339131	0.015675401	0.238526183	0.922050287	0.980781001	None
LTR23:ERV1:LTR	26.1149217	-0.011802149	0.276712129	0.928008177	0.980781001	None
LTR33:ERVL:LTR	143.1115533	-0.013505662	0.205852821	0.929636207	0.980781001	None
MER4A1:ERV1:LTR	45.46623777	0.014549009	0.251252444	0.926160535	0.980781001	None
MLT1E:ERVL-MaLR:LTR	13.65808165	0.010402143	0.290906957	0.930140822	0.980781001	None
MSTA:ERVL-MaLR:LTR	488.9440544	-0.010325773	0.132656196	0.930527852	0.980781001	None
(GA)n:Simple_repeat:Simple_repeat	17.75413816	-0.009413464	0.285615478	0.933228042	0.981488597	None
Kanga2_a:TcMar-Tc2:DNA	17.60261372	-0.009565329	0.284866546	0.936307239	0.981488597	None
MER102b:hAT-Charlie:DNA	76.59886612	0.013193405	0.239753464	0.93468102	0.981488597	None
MER34C2:ERV1:LTR	16.74156035	-0.00940474	0.285814078	0.93686904	0.981488597	None
MER9a2:ERVK:LTR	39.87714339	-0.010483914	0.270464997	0.937629807	0.981488597	None
Cheshire:hAT-Charlie:DNA	14.33341492	-0.008322954	0.28837869	0.941208919	0.983829201	None
Kanga1c:TcMar-Tc2:DNA	12.92739577	0.008802865	0.289518056	0.942242218	0.983829201	None
(CCT)n:Simple_repeat:Simple_repeat	61.50075055	0.010930887	0.24975735	0.947913799	0.987524681	None
MER2B:TcMar-Tigger:DNA	24.84365531	-0.007801206	0.283613794	0.948166813	0.987524681	None
(CCTGCC)n:Simple_repeat:Simple_repeat	10.00227883	-0.005567201	0.300905684	0.949820467	0.987673368	None
Arthur1A:hAT-Tip100:DNA	15.60681078	-0.006799816	0.289282912	0.951676028	0.987673368	None
LTR9B:ERV1:LTR	18.79245909	0.007954123	0.283513801	0.951888101	0.987673368	None
(GGCGG)n:Simple_repeat:Simple_repeat	11.18204102	0.00645947	0.29449489	0.954410756	0.988969944	None
ERV3-16A3_LTR:ERVL:LTR	20.24106355	0.007172255	0.283115924	0.957096002	0.988969944	None
MER4D:ERV1:LTR	20.27864422	0.007246712	0.27956187	0.957915348	0.988969944	None
MLT1J2:ERVL-MaLR:LTR	109.1837241	0.008361626	0.207691415	0.95910974	0.988969944	None
Tigger7:TcMar-Tigger:DNA	63.147062	-0.00811223	0.237479455	0.95702171	0.988969944	None
(CCCAGC)n:Simple_repeat:Simple_repeat	11.19095648	0.005266479	0.295940005	0.962144333	0.989066093	None
L1ME2z:L1:LINE	107.3743116	-0.006665933	0.206585856	0.964531556	0.989066093	None
MLT1J-int:ERVL-MaLR:LTR	15.46018695	0.005501113	0.289264543	0.965023192	0.989066093	None
SSU-rRNA_Hsa:rRNA:rRNA	4879.023645	0.004858386	0.306863819	0.961445985	0.989066093	None
X6A_LINE:CR1:LINE	18.7138085	-0.005328298	0.280695497	0.965175608	0.989066093	None
Tigger8:TcMar-Tigger:DNA	12.6824225	0.004936475	0.291047218	0.967640337	0.99036613	None
Charlie1a:hAT-Charlie:DNA	124.8050485	0.006005156	0.210026949	0.971164095	0.99274552	None
L3b:CR1:LINE	155.9388839	0.005547525	0.194693105	0.972600715	0.992988153	None
(CA)n:Simple_repeat:Simple_repeat	179.2635572	-0.002795836	0.179441211	0.983553835	0.994959187	None
(CTCC)n:Simple_repeat:Simple_repeat	14.2485904	-0.001191454	0.288898111	0.989530482	0.994959187	None
AluYk11:Alu:SINE	31.25984692	-0.003369193	0.262956974	0.979731097	0.994959187	None
Charlie17:hAT-Charlie:DNA	14.10238943	-0.001175194	0.294190758	0.988838782	0.994959187	None
Charlie5:hAT-Charlie:DNA	36.26483201	-0.002628149	0.26156749	0.983775393	0.994959187	None
Charlie7a:hAT-Charlie:DNA	15.32440536	-0.001030466	0.293173203	0.990152621	0.994959187	None
HAL1ME:L1:LINE	85.85104384	0.003190026	0.225301984	0.986019722	0.994959187	None
HERV9-int:ERV1:LTR	38.65198386	-0.002829783	0.258661788	0.982929887	0.994959187	None
LTR49:ERV1:LTR	11.78697734	-0.001908784	0.292703296	0.984100835	0.994959187	None
MER4CL34:ERV1:LTR	18.95984753	-0.00133482	0.281004547	0.98966573	0.994959187	None
MER68B:ERVL:LTR	24.54121032	-0.002414125	0.273614751	0.983915531	0.994959187	None
MSTD:ERVL-MaLR:LTR	120.2911968	0.0028551	0.209516658	0.98684796	0.994959187	None
THE1A-int:ERVL-MaLR:LTR	155.5033506	-0.002266023	0.201174175	0.986786139	0.994959187	None
LTR81A:Gypsy:LTR	11.10036459	0.00112595	0.299102184	0.99361255	0.997225687	None
Alu:Alu:SINE	57.02437525	0.000923255	0.2364183	0.996993745	0.9981993	None
LTR12D:ERV1:LTR	77.96196441	-0.000383079	0.232183097	0.996307051	0.9981993	None
LTR79:ERVL:LTR	61.97892927	0.000280088	0.242550576	0.999597792	0.999597792	None
(AAA)n:Simple_repeat:Simple_repeat	0	NA	NA	NA	NA	None
(AAAAAAC)n:Simple_repeat:Simple_repeat	0	NA	NA	NA	NA	None
(AAAAAAG)n:Simple_repeat:Simple_repeat	0	NA	NA	NA	NA	None
(AAAAAAT)n:Simple_repeat:Simple_repeat	0	NA	NA	NA	NA	None
(AAAAAC)n:Simple_repeat:Simple_repeat	5.282638618	0.09977318	0.32817256	0.221018802	NA	None
(AAAAACA)n:Simple_repeat:Simple_repeat	0.260542836	0.015004648	0.31652623	0.684787318	NA	None
(AAAAACC)n:Simple_repeat:Simple_repeat	0.15896002	0.013570241	0.316388835	0.684787318	NA	None
(AAAAACT)n:Simple_repeat:Simple_repeat	0	NA	NA	NA	NA	None
(AAAAAG)n:Simple_repeat:Simple_repeat	0	NA	NA	NA	NA	None
(AAAAAGA)n:Simple_repeat:Simple_repeat	0.391951217	-0.015896594	0.316617883	0.659974267	NA	None
(AAAAAGG)n:Simple_repeat:Simple_repeat	0	NA	NA	NA	NA	None
(AAAAAT)n:Simple_repeat:Simple_repeat	0	NA	NA	NA	NA	None
(AAAAATA)n:Simple_repeat:Simple_repeat	0	NA	NA	NA	NA	None
(AAAAATC)n:Simple_repeat:Simple_repeat	0	NA	NA	NA	NA	None
(AAAAATT)n:Simple_repeat:Simple_repeat	0.133161176	-0.011214974	0.316233222	0.94780347	NA	None
(AAAACA)n:Simple_repeat:Simple_repeat	2.716863208	-0.011149205	0.311025492	0.84838147	NA	None
(AAAACAA)n:Simple_repeat:Simple_repeat	0.783807279	-0.028655877	0.317718229	0.374803153	NA	None
(AAAACAAA)n:Simple_repeat:Simple_repeat	0	NA	NA	NA	NA	None
(AAAACAAAA)n:Simple_repeat:Simple_repeat	0	NA	NA	NA	NA	None
(AAAACAACT)n:Simple_repeat:Simple_repeat	0	NA	NA	NA	NA	None
(AAAACAC)n:Simple_repeat:Simple_repeat	0	NA	NA	NA	NA	None
(AAAACAT)n:Simple_repeat:Simple_repeat	0	NA	NA	NA	NA	None
(AAAACATTGG)n:Simple_repeat:Simple_repeat	0	NA	NA	NA	NA	None
(AAAACC)n:Simple_repeat:Simple_repeat	0	NA	NA	NA	NA	None
(AAAACCA)n:Simple_repeat:Simple_repeat	0	NA	NA	NA	NA	None
(AAAACT)n:Simple_repeat:Simple_repeat	0	NA	NA	NA	NA	None
(AAAACTATAT)n:Simple_repeat:Simple_repeat	0	NA	NA	NA	NA	None
(AAAACTC)n:Simple_repeat:Simple_repeat	0	NA	NA	NA	NA	None
(AAAACTG)n:Simple_repeat:Simple_repeat	0	NA	NA	NA	NA	None
(AAAAG)n:Simple_repeat:Simple_repeat	2.933149061	-0.03034124	0.311761899	0.631089299	NA	None
(AAAAGA)n:Simple_repeat:Simple_repeat	0.658273568	-0.020541759	0.317003755	0.491611799	NA	None
(AAAAGAA)n:Simple_repeat:Simple_repeat	0.447165548	0.017316394	0.316792417	0.513622122	NA	None
(AAAAGAAA)n:Simple_repeat:Simple_repeat	0	NA	NA	NA	NA	None
(AAAAGAAAA)n:Simple_repeat:Simple_repeat	0	NA	NA	NA	NA	None
(AAAAGAAAG)n:Simple_repeat:Simple_repeat	0	NA	NA	NA	NA	None
(AAAAGAG)n:Simple_repeat:Simple_repeat	0	NA	NA	NA	NA	None
(AAAAGC)n:Simple_repeat:Simple_repeat	0	NA	NA	NA	NA	None
(AAAAGG)n:Simple_repeat:Simple_repeat	0	NA	NA	NA	NA	None
(AAAAGGA)n:Simple_repeat:Simple_repeat	0	NA	NA	NA	NA	None
(AAAAGGC)n:Simple_repeat:Simple_repeat	0	NA	NA	NA	NA	None
(AAAAGT)n:Simple_repeat:Simple_repeat	0	NA	NA	NA	NA	None
(AAAAGTA)n:Simple_repeat:Simple_repeat	0	NA	NA	NA	NA	None
(AAAAGTTA)n:Simple_repeat:Simple_repeat	0	NA	NA	NA	NA	None
(AAAAGTTTT)n:Simple_repeat:Simple_repeat	0	NA	NA	NA	NA	None
(AAAATA)n:Simple_repeat:Simple_repeat	0	NA	NA	NA	NA	None
(AAAATAA)n:Simple_repeat:Simple_repeat	0	NA	NA	NA	NA	None
(AAAATAAA)n:Simple_repeat:Simple_repeat	0	NA	NA	NA	NA	None
(AAAATAAAT)n:Simple_repeat:Simple_repeat	0	NA	NA	NA	NA	None
(AAAATAAATT)n:Simple_repeat:Simple_repeat	0.521085672	0.017676365	0.316842532	0.481372325	NA	None
(AAAATAC)n:Simple_repeat:Simple_repeat	0.447165548	0.017316394	0.316792417	0.513622122	NA	None
(AAAATAG)n:Simple_repeat:Simple_repeat	0	NA	NA	NA	NA	None
(AAAATAGTG)n:Simple_repeat:Simple_repeat	0	NA	NA	NA	NA	None
(AAAATAT)n:Simple_repeat:Simple_repeat	0	NA	NA	NA	NA	None
(AAAATATAAG)n:Simple_repeat:Simple_repeat	0	NA	NA	NA	NA	None
(AAAATATATA)n:Simple_repeat:Simple_repeat	0	NA	NA	NA	NA	None
(AAAATATT)n:Simple_repeat:Simple_repeat	0	NA	NA	NA	NA	None
(AAAATC)n:Simple_repeat:Simple_repeat	0	NA	NA	NA	NA	None
(AAAATCC)n:Simple_repeat:Simple_repeat	0	NA	NA	NA	NA	None
(AAAATG)n:Simple_repeat:Simple_repeat	0	NA	NA	NA	NA	None
(AAAATGC)n:Simple_repeat:Simple_repeat	0	NA	NA	NA	NA	None
(AAAATGT)n:Simple_repeat:Simple_repeat	0	NA	NA	NA	NA	None
(AAAATT)n:Simple_repeat:Simple_repeat	0	NA	NA	NA	NA	None
(AAAATTA)n:Simple_repeat:Simple_repeat	0	NA	NA	NA	NA	None
(AAAATTAAAA)n:Simple_repeat:Simple_repeat	0	NA	NA	NA	NA	None
(AAAATTC)n:Simple_repeat:Simple_repeat	0	NA	NA	NA	NA	None
(AAAATTT)n:Simple_repeat:Simple_repeat	0	NA	NA	NA	NA	None
(AAACA)n:Simple_repeat:Simple_repeat	5.14982053	0.000249187	0.304920284	0.999163622	NA	None
(AAACAA)n:Simple_repeat:Simple_repeat	1.243447582	0.029033862	0.317318925	0.310769557	NA	None
(AAACAAA)n:Simple_repeat:Simple_repeat	0.15896002	0.013570241	0.316388835	0.684787318	NA	None
(AAACAAAA)n:Simple_repeat:Simple_repeat	0	NA	NA	NA	NA	None
(AAACAAAAC)n:Simple_repeat:Simple_repeat	0	NA	NA	NA	NA	None
(AAACAAAC)n:Simple_repeat:Simple_repeat	0	NA	NA	NA	NA	None
(AAACAAACAA)n:Simple_repeat:Simple_repeat	0	NA	NA	NA	NA	None
(AAACAAAT)n:Simple_repeat:Simple_repeat	0	NA	NA	NA	NA	None
(AAACAAC)n:Simple_repeat:Simple_repeat	0	NA	NA	NA	NA	None
(AAACAC)n:Simple_repeat:Simple_repeat	0	NA	NA	NA	NA	None
(AAACACAC)n:Simple_repeat:Simple_repeat	0	NA	NA	NA	NA	None
(AAACACT)n:Simple_repeat:Simple_repeat	0	NA	NA	NA	NA	None
(AAACAG)n:Simple_repeat:Simple_repeat	0	NA	NA	NA	NA	None
(AAACAGT)n:Simple_repeat:Simple_repeat	0	NA	NA	NA	NA	None
(AAACAT)n:Simple_repeat:Simple_repeat	0	NA	NA	NA	NA	None
(AAACATA)n:Simple_repeat:Simple_repeat	0	NA	NA	NA	NA	None
(AAACATAAG)n:Simple_repeat:Simple_repeat	0	NA	NA	NA	NA	None
(AAACATAT)n:Simple_repeat:Simple_repeat	0	NA	NA	NA	NA	None
(AAACC)n:Simple_repeat:Simple_repeat	1.530375045	0.033446368	0.317175732	0.355877963	NA	None
(AAACCA)n:Simple_repeat:Simple_repeat	0	NA	NA	NA	NA	None
(AAACCAA)n:Simple_repeat:Simple_repeat	0	NA	NA	NA	NA	None
(AAACCAAA)n:Simple_repeat:Simple_repeat	0	NA	NA	NA	NA	None
(AAACCT)n:Simple_repeat:Simple_repeat	0	NA	NA	NA	NA	None
(AAACCTA)n:Simple_repeat:Simple_repeat	0	NA	NA	NA	NA	None
(AAACG)n:Simple_repeat:Simple_repeat	0	NA	NA	NA	NA	None
(AAACT)n:Simple_repeat:Simple_repeat	0.31792004	0.016440284	0.316677619	0.57767376	NA	None
(AAACTA)n:Simple_repeat:Simple_repeat	0	NA	NA	NA	NA	None
(AAACTAT)n:Simple_repeat:Simple_repeat	0	NA	NA	NA	NA	None
(AAACTT)n:Simple_repeat:Simple_repeat	0	NA	NA	NA	NA	None
(AAACTTC)n:Simple_repeat:Simple_repeat	0	NA	NA	NA	NA	None
(AAACTTTCTA)n:Simple_repeat:Simple_repeat	0	NA	NA	NA	NA	None
(AAACTTTTTG)n:Simple_repeat:Simple_repeat	0	NA	NA	NA	NA	None
(AAAG)n:Simple_repeat:Simple_repeat	7.328141485	-0.059169007	0.312530619	0.472893312	NA	None
(AAAGA)n:Simple_repeat:Simple_repeat	1.460605977	0.004305096	0.314284161	0.908356909	NA	None
(AAAGAA)n:Simple_repeat:Simple_repeat	0	NA	NA	NA	NA	None
(AAAGAAA)n:Simple_repeat:Simple_repeat	0	NA	NA	NA	NA	None
(AAAGAAAA)n:Simple_repeat:Simple_repeat	0	NA	NA	NA	NA	None
(AAAGAAAG)n:Simple_repeat:Simple_repeat	0	NA	NA	NA	NA	None
(AAAGAAAGAA)n:Simple_repeat:Simple_repeat	0	NA	NA	NA	NA	None
(AAAGAACA)n:Simple_repeat:Simple_repeat	0	NA	NA	NA	NA	None
(AAAGAAG)n:Simple_repeat:Simple_repeat	0	NA	NA	NA	NA	None
(AAAGAAGG)n:Simple_repeat:Simple_repeat	0	NA	NA	NA	NA	None
(AAAGAC)n:Simple_repeat:Simple_repeat	0	NA	NA	NA	NA	None
(AAAGACAA)n:Simple_repeat:Simple_repeat	0	NA	NA	NA	NA	None
(AAAGAG)n:Simple_repeat:Simple_repeat	0	NA	NA	NA	NA	None
(AAAGAGAAAG)n:Simple_repeat:Simple_repeat	0	NA	NA	NA	NA	None
(AAAGAGAG)n:Simple_repeat:Simple_repeat	0	NA	NA	NA	NA	None
(AAAGAGG)n:Simple_repeat:Simple_repeat	0	NA	NA	NA	NA	None
(AAAGAT)n:Simple_repeat:Simple_repeat	0	NA	NA	NA	NA	None
(AAAGATA)n:Simple_repeat:Simple_repeat	0	NA	NA	NA	NA	None
(AAAGC)n:Simple_repeat:Simple_repeat	0	NA	NA	NA	NA	None
(AAAGCA)n:Simple_repeat:Simple_repeat	0	NA	NA	NA	NA	None
(AAAGCAAG)n:Simple_repeat:Simple_repeat	0	NA	NA	NA	NA	None
(AAAGCAG)n:Simple_repeat:Simple_repeat	0	NA	NA	NA	NA	None
(AAAGG)n:Simple_repeat:Simple_repeat	0.130650406	-0.011155688	0.316229868	0.94780347	NA	None
(AAAGGA)n:Simple_repeat:Simple_repeat	0	NA	NA	NA	NA	None
(AAAGGAA)n:Simple_repeat:Simple_repeat	0	NA	NA	NA	NA	None
(AAAGGAAGG)n:Simple_repeat:Simple_repeat	0	NA	NA	NA	NA	None
(AAAGGAGAGG)n:Simple_repeat:Simple_repeat	0	NA	NA	NA	NA	None
(AAAGGATGT)n:Simple_repeat:Simple_repeat	0	NA	NA	NA	NA	None
(AAAGGC)n:Simple_repeat:Simple_repeat	0	NA	NA	NA	NA	None
(AAAGGCA)n:Simple_repeat:Simple_repeat	0	NA	NA	NA	NA	None
(AAAGGG)n:Simple_repeat:Simple_repeat	0	NA	NA	NA	NA	None
(AAAGGGA)n:Simple_repeat:Simple_repeat	0	NA	NA	NA	NA	None
(AAAGGGG)n:Simple_repeat:Simple_repeat	0	NA	NA	NA	NA	None
(AAAGT)n:Simple_repeat:Simple_repeat	0	NA	NA	NA	NA	None
(AAAGTA)n:Simple_repeat:Simple_repeat	0	NA	NA	NA	NA	None
(AAAGTC)n:Simple_repeat:Simple_repeat	0	NA	NA	NA	NA	None
(AAAGTCC)n:Simple_repeat:Simple_repeat	0	NA	NA	NA	NA	None
(AAAGTG)n:Simple_repeat:Simple_repeat	0	NA	NA	NA	NA	None
(AAAGTTC)n:Simple_repeat:Simple_repeat	0	NA	NA	NA	NA	None
(AAAGTTTAAC)n:Simple_repeat:Simple_repeat	0	NA	NA	NA	NA	None
(AAATA)n:Simple_repeat:Simple_repeat	5.408091572	-0.044198658	0.310270764	0.571386437	NA	None
(AAATAA)n:Simple_repeat:Simple_repeat	0	NA	NA	NA	NA	None
(AAATAAA)n:Simple_repeat:Simple_repeat	0.261300811	-0.014314606	0.316451754	0.771606594	NA	None
(AAATAAAT)n:Simple_repeat:Simple_repeat	0	NA	NA	NA	NA	None
(AAATAAATT)n:Simple_repeat:Simple_repeat	0	NA	NA	NA	NA	None
(AAATAACAT)n:Simple_repeat:Simple_repeat	0	NA	NA	NA	NA	None
(AAATAACT)n:Simple_repeat:Simple_repeat	0	NA	NA	NA	NA	None
(AAATAAGCATA)n:Simple_repeat:Simple_repeat	0	NA	NA	NA	NA	None
(AAATAAGT)n:Simple_repeat:Simple_repeat	0	NA	NA	NA	NA	None
(AAATAAT)n:Simple_repeat:Simple_repeat	0	NA	NA	NA	NA	None
(AAATAC)n:Simple_repeat:Simple_repeat	0	NA	NA	NA	NA	None
(AAATACAA)n:Simple_repeat:Simple_repeat	0	NA	NA	NA	NA	None
(AAATACAT)n:Simple_repeat:Simple_repeat	0	NA	NA	NA	NA	None
(AAATACATTGT)n:Simple_repeat:Simple_repeat	0	NA	NA	NA	NA	None
(AAATACT)n:Simple_repeat:Simple_repeat	0	NA	NA	NA	NA	None
(AAATAG)n:Simple_repeat:Simple_repeat	0	NA	NA	NA	NA	None
(AAATAGA)n:Simple_repeat:Simple_repeat	0	NA	NA	NA	NA	None
(AAATAGAGGC)n:Simple_repeat:Simple_repeat	0	NA	NA	NA	NA	None
(AAATAGT)n:Simple_repeat:Simple_repeat	0	NA	NA	NA	NA	None
(AAATAT)n:Simple_repeat:Simple_repeat	0	NA	NA	NA	NA	None
(AAATATA)n:Simple_repeat:Simple_repeat	0	NA	NA	NA	NA	None
(AAATATAA)n:Simple_repeat:Simple_repeat	0	NA	NA	NA	NA	None
(AAATATAC)n:Simple_repeat:Simple_repeat	0	NA	NA	NA	NA	None
(AAATATAGT)n:Simple_repeat:Simple_repeat	0	NA	NA	NA	NA	None
(AAATATC)n:Simple_repeat:Simple_repeat	0	NA	NA	NA	NA	None
(AAATATCT)n:Simple_repeat:Simple_repeat	0	NA	NA	NA	NA	None
(AAATATGTT)n:Simple_repeat:Simple_repeat	0	NA	NA	NA	NA	None
(AAATATT)n:Simple_repeat:Simple_repeat	0	NA	NA	NA	NA	None
(AAATC)n:Simple_repeat:Simple_repeat	0	NA	NA	NA	NA	None
(AAATCA)n:Simple_repeat:Simple_repeat	0	NA	NA	NA	NA	None
(AAATCAC)n:Simple_repeat:Simple_repeat	0	NA	NA	NA	NA	None
(AAATCACCAT)n:Simple_repeat:Simple_repeat	0	NA	NA	NA	NA	None
(AAATCATG)n:Simple_repeat:Simple_repeat	0	NA	NA	NA	NA	None
(AAATCC)n:Simple_repeat:Simple_repeat	0	NA	NA	NA	NA	None
(AAATCCC)n:Simple_repeat:Simple_repeat	0	NA	NA	NA	NA	None
(AAATCG)n:Simple_repeat:Simple_repeat	0	NA	NA	NA	NA	None
(AAATG)n:Simple_repeat:Simple_repeat	0	NA	NA	NA	NA	None
(AAATGA)n:Simple_repeat:Simple_repeat	0	NA	NA	NA	NA	None
(AAATGAAATG)n:Simple_repeat:Simple_repeat	0	NA	NA	NA	NA	None
(AAATGAAC)n:Simple_repeat:Simple_repeat	0	NA	NA	NA	NA	None
(AAATGACC)n:Simple_repeat:Simple_repeat	0	NA	NA	NA	NA	None
(AAATGC)n:Simple_repeat:Simple_repeat	0	NA	NA	NA	NA	None
(AAATGCA)n:Simple_repeat:Simple_repeat	0	NA	NA	NA	NA	None
(AAATGCAATA)n:Simple_repeat:Simple_repeat	0	NA	NA	NA	NA	None
(AAATGCCC)n:Simple_repeat:Simple_repeat	0	NA	NA	NA	NA	None
(AAATGCTTCA)n:Simple_repeat:Simple_repeat	0	NA	NA	NA	NA	None
(AAATGGAATC)n:Simple_repeat:Simple_repeat	0	NA	NA	NA	NA	None
(AAATGT)n:Simple_repeat:Simple_repeat	0	NA	NA	NA	NA	None
(AAATGTA)n:Simple_repeat:Simple_repeat	0	NA	NA	NA	NA	None
(AAATGTAAAG)n:Simple_repeat:Simple_repeat	0	NA	NA	NA	NA	None
(AAATGTAT)n:Simple_repeat:Simple_repeat	0	NA	NA	NA	NA	None
(AAATGTATAC)n:Simple_repeat:Simple_repeat	0	NA	NA	NA	NA	None
(AAATGTTACA)n:Simple_repeat:Simple_repeat	0	NA	NA	NA	NA	None
(AAATT)n:Simple_repeat:Simple_repeat	0	NA	NA	NA	NA	None
(AAATTA)n:Simple_repeat:Simple_repeat	0	NA	NA	NA	NA	None
(AAATTAA)n:Simple_repeat:Simple_repeat	0	NA	NA	NA	NA	None
(AAATTAG)n:Simple_repeat:Simple_repeat	0	NA	NA	NA	NA	None
(AAATTAGATA)n:Simple_repeat:Simple_repeat	0	NA	NA	NA	NA	None
(AAATTAT)n:Simple_repeat:Simple_repeat	0	NA	NA	NA	NA	None
(AAATTC)n:Simple_repeat:Simple_repeat	0	NA	NA	NA	NA	None
(AAATTG)n:Simple_repeat:Simple_repeat	0	NA	NA	NA	NA	None
(AAATTGATA)n:Simple_repeat:Simple_repeat	0	NA	NA	NA	NA	None
(AAATTGTAC)n:Simple_repeat:Simple_repeat	0	NA	NA	NA	NA	None
(AAATTT)n:Simple_repeat:Simple_repeat	0	NA	NA	NA	NA	None
(AAATTTA)n:Simple_repeat:Simple_repeat	0	NA	NA	NA	NA	None
(AAATTTAA)n:Simple_repeat:Simple_repeat	0	NA	NA	NA	NA	None
(AAATTTAGCA)n:Simple_repeat:Simple_repeat	0	NA	NA	NA	NA	None
(AAATTTCT)n:Simple_repeat:Simple_repeat	0	NA	NA	NA	NA	None
(AAATTTT)n:Simple_repeat:Simple_repeat	0	NA	NA	NA	NA	None
(AAATTTTAC)n:Simple_repeat:Simple_repeat	0	NA	NA	NA	NA	None
(AACA)n:Simple_repeat:Simple_repeat	5.137715424	-0.029121747	0.307412641	0.714146466	NA	None
(AACAA)n:Simple_repeat:Simple_repeat	3.915482187	-0.130629377	0.353027699	0.021884631	NA	None
(AACAAA)n:Simple_repeat:Simple_repeat	0	NA	NA	NA	NA	None
(AACAAAA)n:Simple_repeat:Simple_repeat	0.744668446	0.024244139	0.317419864	0.339014237	NA	None
(AACAAAC)n:Simple_repeat:Simple_repeat	0	NA	NA	NA	NA	None
(AACAAC)n:Simple_repeat:Simple_repeat	0	NA	NA	NA	NA	None
(AACAACA)n:Simple_repeat:Simple_repeat	0	NA	NA	NA	NA	None
(AACAACAA)n:Simple_repeat:Simple_repeat	0	NA	NA	NA	NA	None
(AACAACC)n:Simple_repeat:Simple_repeat	0	NA	NA	NA	NA	None
(AACAACCA)n:Simple_repeat:Simple_repeat	0	NA	NA	NA	NA	None
(AACAACT)n:Simple_repeat:Simple_repeat	0	NA	NA	NA	NA	None
(AACAAG)n:Simple_repeat:Simple_repeat	0	NA	NA	NA	NA	None
(AACAAGA)n:Simple_repeat:Simple_repeat	0	NA	NA	NA	NA	None
(AACAAGG)n:Simple_repeat:Simple_repeat	0	NA	NA	NA	NA	None
(AACAAGGT)n:Simple_repeat:Simple_repeat	0	NA	NA	NA	NA	None
(AACAAGT)n:Simple_repeat:Simple_repeat	0	NA	NA	NA	NA	None
(AACAAT)n:Simple_repeat:Simple_repeat	0.256184117	-0.014249186	0.316445496	0.776442803	NA	None
(AACAATA)n:Simple_repeat:Simple_repeat	0	NA	NA	NA	NA	None
(AACAATAC)n:Simple_repeat:Simple_repeat	0	NA	NA	NA	NA	None
(AACAATAG)n:Simple_repeat:Simple_repeat	0	NA	NA	NA	NA	None
(AACAATAT)n:Simple_repeat:Simple_repeat	0	NA	NA	NA	NA	None
(AACAATATT)n:Simple_repeat:Simple_repeat	0	NA	NA	NA	NA	None
(AACAATC)n:Simple_repeat:Simple_repeat	0	NA	NA	NA	NA	None
(AACAATG)n:Simple_repeat:Simple_repeat	0	NA	NA	NA	NA	None
(AACAATGA)n:Simple_repeat:Simple_repeat	0	NA	NA	NA	NA	None
(AACAATT)n:Simple_repeat:Simple_repeat	0	NA	NA	NA	NA	None
(AACAATTGT)n:Simple_repeat:Simple_repeat	0	NA	NA	NA	NA	None
(AACAC)n:Simple_repeat:Simple_repeat	1.123234435	0.024858871	0.315802706	0.499110442	NA	None
(AACACA)n:Simple_repeat:Simple_repeat	0	NA	NA	NA	NA	None
(AACACAA)n:Simple_repeat:Simple_repeat	0	NA	NA	NA	NA	None
(AACACAC)n:Simple_repeat:Simple_repeat	0	NA	NA	NA	NA	None
(AACACAG)n:Simple_repeat:Simple_repeat	0	NA	NA	NA	NA	None
(AACACAT)n:Simple_repeat:Simple_repeat	0	NA	NA	NA	NA	None
(AACACC)n:Simple_repeat:Simple_repeat	0	NA	NA	NA	NA	None
(AACACCT)n:Simple_repeat:Simple_repeat	0	NA	NA	NA	NA	None
(AACACT)n:Simple_repeat:Simple_repeat	0.260542836	0.015004648	0.31652623	0.684787318	NA	None
(AACACTT)n:Simple_repeat:Simple_repeat	0	NA	NA	NA	NA	None
(AACAG)n:Simple_repeat:Simple_repeat	0.417654906	-0.003595179	0.315507408	0.961024512	NA	None
(AACAGA)n:Simple_repeat:Simple_repeat	0	NA	NA	NA	NA	None
(AACAGAA)n:Simple_repeat:Simple_repeat	0.399483527	-0.015953643	0.31662472	0.655328215	NA	None
(AACAGAAG)n:Simple_repeat:Simple_repeat	0	NA	NA	NA	NA	None
(AACAGAC)n:Simple_repeat:Simple_repeat	0	NA	NA	NA	NA	None
(AACAGAG)n:Simple_repeat:Simple_repeat	0	NA	NA	NA	NA	None
(AACAGAGTA)n:Simple_repeat:Simple_repeat	0	NA	NA	NA	NA	None
(AACAGATT)n:Simple_repeat:Simple_repeat	0	NA	NA	NA	NA	None
(AACAGC)n:Simple_repeat:Simple_repeat	0	NA	NA	NA	NA	None
(AACAGCT)n:Simple_repeat:Simple_repeat	0	NA	NA	NA	NA	None
(AACAGG)n:Simple_repeat:Simple_repeat	0	NA	NA	NA	NA	None
(AACAGGA)n:Simple_repeat:Simple_repeat	0	NA	NA	NA	NA	None
(AACAGGC)n:Simple_repeat:Simple_repeat	0	NA	NA	NA	NA	None
(AACAGGG)n:Simple_repeat:Simple_repeat	0	NA	NA	NA	NA	None
(AACAGT)n:Simple_repeat:Simple_repeat	0	NA	NA	NA	NA	None
(AACAGTA)n:Simple_repeat:Simple_repeat	0	NA	NA	NA	NA	None
(AACAGTCT)n:Simple_repeat:Simple_repeat	0	NA	NA	NA	NA	None
(AACAGTT)n:Simple_repeat:Simple_repeat	0	NA	NA	NA	NA	None
(AACAGTTT)n:Simple_repeat:Simple_repeat	0	NA	NA	NA	NA	None
(AACAT)n:Simple_repeat:Simple_repeat	0	NA	NA	NA	NA	None
(AACATA)n:Simple_repeat:Simple_repeat	0	NA	NA	NA	NA	None
(AACATAA)n:Simple_repeat:Simple_repeat	0	NA	NA	NA	NA	None
(AACATAC)n:Simple_repeat:Simple_repeat	0	NA	NA	NA	NA	None
(AACATAG)n:Simple_repeat:Simple_repeat	0	NA	NA	NA	NA	None
(AACATAGA)n:Simple_repeat:Simple_repeat	0	NA	NA	NA	NA	None
(AACATAGACA)n:Simple_repeat:Simple_repeat	0	NA	NA	NA	NA	None
(AACATAT)n:Simple_repeat:Simple_repeat	0.261300811	-0.014314606	0.316451754	0.771606594	NA	None
(AACATATA)n:Simple_repeat:Simple_repeat	0	NA	NA	NA	NA	None
(AACATATTT)n:Simple_repeat:Simple_repeat	0	NA	NA	NA	NA	None
(AACATC)n:Simple_repeat:Simple_repeat	0	NA	NA	NA	NA	None
(AACATCA)n:Simple_repeat:Simple_repeat	0	NA	NA	NA	NA	None
(AACATG)n:Simple_repeat:Simple_repeat	0	NA	NA	NA	NA	None
(AACATGA)n:Simple_repeat:Simple_repeat	0	NA	NA	NA	NA	None
(AACATGC)n:Simple_repeat:Simple_repeat	0	NA	NA	NA	NA	None
(AACATGGGTA)n:Simple_repeat:Simple_repeat	0	NA	NA	NA	NA	None
(AACATGT)n:Simple_repeat:Simple_repeat	0	NA	NA	NA	NA	None
(AACATT)n:Simple_repeat:Simple_repeat	0	NA	NA	NA	NA	None
(AACATTA)n:Simple_repeat:Simple_repeat	0	NA	NA	NA	NA	None
(AACATTC)n:Simple_repeat:Simple_repeat	0	NA	NA	NA	NA	None
(AACATTG)n:Simple_repeat:Simple_repeat	0	NA	NA	NA	NA	None
(AACATTT)n:Simple_repeat:Simple_repeat	0	NA	NA	NA	NA	None
(AACATTTT)n:Simple_repeat:Simple_repeat	0	NA	NA	NA	NA	None
(AACC)n:Simple_repeat:Simple_repeat	0	NA	NA	NA	NA	None
(AACCA)n:Simple_repeat:Simple_repeat	0.448570445	0.007446989	0.315675121	0.748991748	NA	None
(AACCAA)n:Simple_repeat:Simple_repeat	1.167705054	0.026662358	0.317020946	0.343277801	NA	None
(AACCAAG)n:Simple_repeat:Simple_repeat	0	NA	NA	NA	NA	None
(AACCAAT)n:Simple_repeat:Simple_repeat	0	NA	NA	NA	NA	None
(AACCAC)n:Simple_repeat:Simple_repeat	0	NA	NA	NA	NA	None
(AACCACA)n:Simple_repeat:Simple_repeat	0	NA	NA	NA	NA	None
(AACCAG)n:Simple_repeat:Simple_repeat	0	NA	NA	NA	NA	None
(AACCAGA)n:Simple_repeat:Simple_repeat	0	NA	NA	NA	NA	None
(AACCAGC)n:Simple_repeat:Simple_repeat	0	NA	NA	NA	NA	None
(AACCAT)n:Simple_repeat:Simple_repeat	0	NA	NA	NA	NA	None
(AACCATA)n:Simple_repeat:Simple_repeat	0	NA	NA	NA	NA	None
(AACCATG)n:Simple_repeat:Simple_repeat	0	NA	NA	NA	NA	None
(AACCATT)n:Simple_repeat:Simple_repeat	0	NA	NA	NA	NA	None
(AACCC)n:Simple_repeat:Simple_repeat	0	NA	NA	NA	NA	None
(AACCCA)n:Simple_repeat:Simple_repeat	0	NA	NA	NA	NA	None
(AACCCC)n:Simple_repeat:Simple_repeat	0	NA	NA	NA	NA	None
(AACCCCA)n:Simple_repeat:Simple_repeat	0	NA	NA	NA	NA	None
(AACCCCC)n:Simple_repeat:Simple_repeat	0	NA	NA	NA	NA	None
(AACCCGCTC)n:Simple_repeat:Simple_repeat	0	NA	NA	NA	NA	None
(AACCCT)n:Simple_repeat:Simple_repeat	0	NA	NA	NA	NA	None
(AACCCTAAAG)n:Simple_repeat:Simple_repeat	0	NA	NA	NA	NA	None
(AACCCTG)n:Simple_repeat:Simple_repeat	0	NA	NA	NA	NA	None
(AACCCTT)n:Simple_repeat:Simple_repeat	0	NA	NA	NA	NA	None
(AACCGTA)n:Simple_repeat:Simple_repeat	0	NA	NA	NA	NA	None
(AACCT)n:Simple_repeat:Simple_repeat	0	NA	NA	NA	NA	None
(AACCTA)n:Simple_repeat:Simple_repeat	0	NA	NA	NA	NA	None
(AACCTAA)n:Simple_repeat:Simple_repeat	0	NA	NA	NA	NA	None
(AACCTC)n:Simple_repeat:Simple_repeat	0	NA	NA	NA	NA	None
(AACCTCAG)n:Simple_repeat:Simple_repeat	0	NA	NA	NA	NA	None
(AACCTCT)n:Simple_repeat:Simple_repeat	0	NA	NA	NA	NA	None
(AACCTG)n:Simple_repeat:Simple_repeat	0	NA	NA	NA	NA	None
(AACCTT)n:Simple_repeat:Simple_repeat	0	NA	NA	NA	NA	None
(AACCTTT)n:Simple_repeat:Simple_repeat	0	NA	NA	NA	NA	None
(AACG)n:Simple_repeat:Simple_repeat	0	NA	NA	NA	NA	None
(AACGA)n:Simple_repeat:Simple_repeat	0	NA	NA	NA	NA	None
(AACGAA)n:Simple_repeat:Simple_repeat	0	NA	NA	NA	NA	None
(AACGGC)n:Simple_repeat:Simple_repeat	0	NA	NA	NA	NA	None
(AACGTATTA)n:Simple_repeat:Simple_repeat	0	NA	NA	NA	NA	None
(AACGTG)n:Simple_repeat:Simple_repeat	0	NA	NA	NA	NA	None
(AACT)n:Simple_repeat:Simple_repeat	0.502134844	-0.016746373	0.316723527	0.593992237	NA	None
(AACTA)n:Simple_repeat:Simple_repeat	0.125533711	-0.011031454	0.316222979	0.94780347	NA	None
(AACTAA)n:Simple_repeat:Simple_repeat	0	NA	NA	NA	NA	None
(AACTAAAA)n:Simple_repeat:Simple_repeat	0	NA	NA	NA	NA	None
(AACTAAC)n:Simple_repeat:Simple_repeat	0	NA	NA	NA	NA	None
(AACTAAG)n:Simple_repeat:Simple_repeat	0	NA	NA	NA	NA	None
(AACTAAT)n:Simple_repeat:Simple_repeat	0	NA	NA	NA	NA	None
(AACTAC)n:Simple_repeat:Simple_repeat	0	NA	NA	NA	NA	None
(AACTACA)n:Simple_repeat:Simple_repeat	0	NA	NA	NA	NA	None
(AACTACT)n:Simple_repeat:Simple_repeat	0	NA	NA	NA	NA	None
(AACTACTT)n:Simple_repeat:Simple_repeat	0	NA	NA	NA	NA	None
(AACTAG)n:Simple_repeat:Simple_repeat	0.31792004	0.016440284	0.316677619	0.57767376	NA	None
(AACTAGC)n:Simple_repeat:Simple_repeat	0	NA	NA	NA	NA	None
(AACTAT)n:Simple_repeat:Simple_repeat	0	NA	NA	NA	NA	None
(AACTATA)n:Simple_repeat:Simple_repeat	0	NA	NA	NA	NA	None
(AACTATAT)n:Simple_repeat:Simple_repeat	0	NA	NA	NA	NA	None
(AACTATC)n:Simple_repeat:Simple_repeat	0	NA	NA	NA	NA	None
(AACTATG)n:Simple_repeat:Simple_repeat	0	NA	NA	NA	NA	None
(AACTATT)n:Simple_repeat:Simple_repeat	0	NA	NA	NA	NA	None
(AACTATTT)n:Simple_repeat:Simple_repeat	0	NA	NA	NA	NA	None
(AACTC)n:Simple_repeat:Simple_repeat	0	NA	NA	NA	NA	None
(AACTCA)n:Simple_repeat:Simple_repeat	0	NA	NA	NA	NA	None
(AACTCAC)n:Simple_repeat:Simple_repeat	0	NA	NA	NA	NA	None
(AACTCAG)n:Simple_repeat:Simple_repeat	0	NA	NA	NA	NA	None
(AACTCAT)n:Simple_repeat:Simple_repeat	0	NA	NA	NA	NA	None
(AACTCATG)n:Simple_repeat:Simple_repeat	0	NA	NA	NA	NA	None
(AACTCC)n:Simple_repeat:Simple_repeat	0	NA	NA	NA	NA	None
(AACTCCA)n:Simple_repeat:Simple_repeat	0	NA	NA	NA	NA	None
(AACTCCC)n:Simple_repeat:Simple_repeat	0	NA	NA	NA	NA	None
(AACTCCTCT)n:Simple_repeat:Simple_repeat	0	NA	NA	NA	NA	None
(AACTCT)n:Simple_repeat:Simple_repeat	0	NA	NA	NA	NA	None
(AACTCTC)n:Simple_repeat:Simple_repeat	0	NA	NA	NA	NA	None
(AACTCTT)n:Simple_repeat:Simple_repeat	0	NA	NA	NA	NA	None
(AACTG)n:Simple_repeat:Simple_repeat	0	NA	NA	NA	NA	None
(AACTGA)n:Simple_repeat:Simple_repeat	0.15896002	0.013570241	0.316388835	0.684787318	NA	None
(AACTGAAG)n:Simple_repeat:Simple_repeat	0	NA	NA	NA	NA	None
(AACTGAT)n:Simple_repeat:Simple_repeat	0	NA	NA	NA	NA	None
(AACTGGA)n:Simple_repeat:Simple_repeat	0	NA	NA	NA	NA	None
(AACTGGAC)n:Simple_repeat:Simple_repeat	0	NA	NA	NA	NA	None
(AACTGT)n:Simple_repeat:Simple_repeat	0	NA	NA	NA	NA	None
(AACTGTA)n:Simple_repeat:Simple_repeat	0	NA	NA	NA	NA	None
(AACTGTAATG)n:Simple_repeat:Simple_repeat	0	NA	NA	NA	NA	None
(AACTGTT)n:Simple_repeat:Simple_repeat	0	NA	NA	NA	NA	None
(AACTT)n:Simple_repeat:Simple_repeat	0	NA	NA	NA	NA	None
(AACTTA)n:Simple_repeat:Simple_repeat	0.522601623	-0.016855317	0.316738078	0.584463848	NA	None
(AACTTAA)n:Simple_repeat:Simple_repeat	0	NA	NA	NA	NA	None
(AACTTAT)n:Simple_repeat:Simple_repeat	0	NA	NA	NA	NA	None
(AACTTATAA)n:Simple_repeat:Simple_repeat	0	NA	NA	NA	NA	None
(AACTTC)n:Simple_repeat:Simple_repeat	0	NA	NA	NA	NA	None
(AACTTCA)n:Simple_repeat:Simple_repeat	0	NA	NA	NA	NA	None
(AACTTCT)n:Simple_repeat:Simple_repeat	0	NA	NA	NA	NA	None
(AACTTG)n:Simple_repeat:Simple_repeat	0	NA	NA	NA	NA	None
(AACTTGT)n:Simple_repeat:Simple_repeat	0	NA	NA	NA	NA	None
(AACTTGTT)n:Simple_repeat:Simple_repeat	0	NA	NA	NA	NA	None
(AACTTT)n:Simple_repeat:Simple_repeat	0	NA	NA	NA	NA	None
(AACTTTA)n:Simple_repeat:Simple_repeat	0	NA	NA	NA	NA	None
(AACTTTAT)n:Simple_repeat:Simple_repeat	0	NA	NA	NA	NA	None
(AACTTTATGG)n:Simple_repeat:Simple_repeat	0	NA	NA	NA	NA	None
(AACTTTC)n:Simple_repeat:Simple_repeat	0	NA	NA	NA	NA	None
(AACTTTG)n:Simple_repeat:Simple_repeat	0	NA	NA	NA	NA	None
(AACTTTT)n:Simple_repeat:Simple_repeat	0	NA	NA	NA	NA	None
(AAG)n:Simple_repeat:Simple_repeat	5.611690535	0.006593235	0.305543049	0.936633759	NA	None
(AAGA)n:Simple_repeat:Simple_repeat	6.79845557	0.082228702	0.317995275	0.357006506	NA	None
(AAGAA)n:Simple_repeat:Simple_repeat	0.643018639	-0.02013746	0.31697209	0.500889615	NA	None
(AAGAAA)n:Simple_repeat:Simple_repeat	0.125533711	-0.011031454	0.316222979	0.94780347	NA	None
(AAGAAAA)n:Simple_repeat:Simple_repeat	0	NA	NA	NA	NA	None
(AAGAAAAT)n:Simple_repeat:Simple_repeat	0	NA	NA	NA	NA	None
(AAGAAAG)n:Simple_repeat:Simple_repeat	0	NA	NA	NA	NA	None
(AAGAAAGC)n:Simple_repeat:Simple_repeat	0	NA	NA	NA	NA	None
(AAGAAAT)n:Simple_repeat:Simple_repeat	0	NA	NA	NA	NA	None
(AAGAAC)n:Simple_repeat:Simple_repeat	0	NA	NA	NA	NA	None
(AAGAACA)n:Simple_repeat:Simple_repeat	0	NA	NA	NA	NA	None
(AAGAACT)n:Simple_repeat:Simple_repeat	0	NA	NA	NA	NA	None
(AAGAACTG)n:Simple_repeat:Simple_repeat	0	NA	NA	NA	NA	None
(AAGAAG)n:Simple_repeat:Simple_repeat	0	NA	NA	NA	NA	None
(AAGAAGA)n:Simple_repeat:Simple_repeat	0	NA	NA	NA	NA	None
(AAGAAGC)n:Simple_repeat:Simple_repeat	0.798967054	-0.019971435	0.317025089	0.457406477	NA	None
(AAGAAGG)n:Simple_repeat:Simple_repeat	0	NA	NA	NA	NA	None
(AAGAAGGA)n:Simple_repeat:Simple_repeat	0	NA	NA	NA	NA	None
(AAGAAGT)n:Simple_repeat:Simple_repeat	0	NA	NA	NA	NA	None
(AAGAAT)n:Simple_repeat:Simple_repeat	0	NA	NA	NA	NA	None
(AAGAATA)n:Simple_repeat:Simple_repeat	0	NA	NA	NA	NA	None
(AAGAATAA)n:Simple_repeat:Simple_repeat	0	NA	NA	NA	NA	None
(AAGAATAG)n:Simple_repeat:Simple_repeat	0	NA	NA	NA	NA	None
(AAGAATAT)n:Simple_repeat:Simple_repeat	0	NA	NA	NA	NA	None
(AAGAATC)n:Simple_repeat:Simple_repeat	0	NA	NA	NA	NA	None
(AAGAATG)n:Simple_repeat:Simple_repeat	0	NA	NA	NA	NA	None
(AAGAATT)n:Simple_repeat:Simple_repeat	0	NA	NA	NA	NA	None
(AAGAC)n:Simple_repeat:Simple_repeat	1.688790726	0.039202298	0.31886287	0.19811046	NA	None
(AAGACA)n:Simple_repeat:Simple_repeat	0.130650406	-0.011155688	0.316229868	0.94780347	NA	None
(AAGACAA)n:Simple_repeat:Simple_repeat	0	NA	NA	NA	NA	None
(AAGACAAG)n:Simple_repeat:Simple_repeat	0	NA	NA	NA	NA	None
(AAGACAAT)n:Simple_repeat:Simple_repeat	0	NA	NA	NA	NA	None
(AAGACAC)n:Simple_repeat:Simple_repeat	0	NA	NA	NA	NA	None
(AAGACAG)n:Simple_repeat:Simple_repeat	0	NA	NA	NA	NA	None
(AAGACAT)n:Simple_repeat:Simple_repeat	0	NA	NA	NA	NA	None
(AAGACC)n:Simple_repeat:Simple_repeat	0	NA	NA	NA	NA	None
(AAGACCA)n:Simple_repeat:Simple_repeat	0	NA	NA	NA	NA	None
(AAGACT)n:Simple_repeat:Simple_repeat	0	NA	NA	NA	NA	None
(AAGACTA)n:Simple_repeat:Simple_repeat	0	NA	NA	NA	NA	None
(AAGACTATA)n:Simple_repeat:Simple_repeat	0	NA	NA	NA	NA	None
(AAGACTTA)n:Simple_repeat:Simple_repeat	0	NA	NA	NA	NA	None
(AAGAG)n:Simple_repeat:Simple_repeat	0	NA	NA	NA	NA	None
(AAGAGA)n:Simple_repeat:Simple_repeat	0	NA	NA	NA	NA	None
(AAGAGAA)n:Simple_repeat:Simple_repeat	0	NA	NA	NA	NA	None
(AAGAGAAGAG)n:Simple_repeat:Simple_repeat	0	NA	NA	NA	NA	None
(AAGAGAC)n:Simple_repeat:Simple_repeat	0	NA	NA	NA	NA	None
(AAGAGAG)n:Simple_repeat:Simple_repeat	0	NA	NA	NA	NA	None
(AAGAGAT)n:Simple_repeat:Simple_repeat	0	NA	NA	NA	NA	None
(AAGAGATA)n:Simple_repeat:Simple_repeat	0	NA	NA	NA	NA	None
(AAGAGATG)n:Simple_repeat:Simple_repeat	0	NA	NA	NA	NA	None
(AAGAGATT)n:Simple_repeat:Simple_repeat	0	NA	NA	NA	NA	None
(AAGAGC)n:Simple_repeat:Simple_repeat	0	NA	NA	NA	NA	None
(AAGAGCA)n:Simple_repeat:Simple_repeat	0	NA	NA	NA	NA	None
(AAGAGCC)n:Simple_repeat:Simple_repeat	0	NA	NA	NA	NA	None
(AAGAGCT)n:Simple_repeat:Simple_repeat	0	NA	NA	NA	NA	None
(AAGAGG)n:Simple_repeat:Simple_repeat	0	NA	NA	NA	NA	None
(AAGAGGC)n:Simple_repeat:Simple_repeat	0	NA	NA	NA	NA	None
(AAGAGGGGGC)n:Simple_repeat:Simple_repeat	0	NA	NA	NA	NA	None
(AAGAGGT)n:Simple_repeat:Simple_repeat	0	NA	NA	NA	NA	None
(AAGAGT)n:Simple_repeat:Simple_repeat	0	NA	NA	NA	NA	None
(AAGAGTA)n:Simple_repeat:Simple_repeat	0	NA	NA	NA	NA	None
(AAGAGTG)n:Simple_repeat:Simple_repeat	0	NA	NA	NA	NA	None
(AAGAGTGA)n:Simple_repeat:Simple_repeat	0	NA	NA	NA	NA	None
(AAGAGTT)n:Simple_repeat:Simple_repeat	0	NA	NA	NA	NA	None
(AAGAT)n:Simple_repeat:Simple_repeat	0	NA	NA	NA	NA	None
(AAGATA)n:Simple_repeat:Simple_repeat	0.125533711	-0.011031454	0.316222979	0.94780347	NA	None
(AAGATAA)n:Simple_repeat:Simple_repeat	0	NA	NA	NA	NA	None
(AAGATAC)n:Simple_repeat:Simple_repeat	0	NA	NA	NA	NA	None
(AAGATACTTC)n:Simple_repeat:Simple_repeat	0	NA	NA	NA	NA	None
(AAGATAG)n:Simple_repeat:Simple_repeat	0	NA	NA	NA	NA	None
(AAGATAT)n:Simple_repeat:Simple_repeat	0	NA	NA	NA	NA	None
(AAGATATT)n:Simple_repeat:Simple_repeat	0	NA	NA	NA	NA	None
(AAGATC)n:Simple_repeat:Simple_repeat	0	NA	NA	NA	NA	None
(AAGATCA)n:Simple_repeat:Simple_repeat	0	NA	NA	NA	NA	None
(AAGATCC)n:Simple_repeat:Simple_repeat	0	NA	NA	NA	NA	None
(AAGATCG)n:Simple_repeat:Simple_repeat	0	NA	NA	NA	NA	None
(AAGATG)n:Simple_repeat:Simple_repeat	0.223582774	0.014571942	0.31648203	0.684787318	NA	None
(AAGATGA)n:Simple_repeat:Simple_repeat	0	NA	NA	NA	NA	None
(AAGATGAA)n:Simple_repeat:Simple_repeat	0	NA	NA	NA	NA	None
(AAGATGAC)n:Simple_repeat:Simple_repeat	0	NA	NA	NA	NA	None
(AAGATGC)n:Simple_repeat:Simple_repeat	0	NA	NA	NA	NA	None
(AAGATGG)n:Simple_repeat:Simple_repeat	0	NA	NA	NA	NA	None
(AAGATGT)n:Simple_repeat:Simple_repeat	0	NA	NA	NA	NA	None
(AAGATT)n:Simple_repeat:Simple_repeat	0.932128229	-0.022830508	0.317276929	0.394861686	NA	None
(AAGATTA)n:Simple_repeat:Simple_repeat	0	NA	NA	NA	NA	None
(AAGATTC)n:Simple_repeat:Simple_repeat	0	NA	NA	NA	NA	None
(AAGATTG)n:Simple_repeat:Simple_repeat	0	NA	NA	NA	NA	None
(AAGATTGG)n:Simple_repeat:Simple_repeat	0	NA	NA	NA	NA	None
(AAGATTT)n:Simple_repeat:Simple_repeat	0	NA	NA	NA	NA	None
(AAGATTTT)n:Simple_repeat:Simple_repeat	0	NA	NA	NA	NA	None
(AAGC)n:Simple_repeat:Simple_repeat	1.35472558	0.01147252	0.314006074	0.779976385	NA	None
(AAGCA)n:Simple_repeat:Simple_repeat	0.391951217	-0.015896594	0.316617883	0.659974267	NA	None
(AAGCAA)n:Simple_repeat:Simple_repeat	0	NA	NA	NA	NA	None
(AAGCAAC)n:Simple_repeat:Simple_repeat	0	NA	NA	NA	NA	None
(AAGCAAG)n:Simple_repeat:Simple_repeat	0.266322351	-0.014377122	0.316457792	0.766960119	NA	None
(AAGCAAGA)n:Simple_repeat:Simple_repeat	0	NA	NA	NA	NA	None
(AAGCAAT)n:Simple_repeat:Simple_repeat	0.125533711	-0.011031454	0.316222979	0.94780347	NA	None
(AAGCAC)n:Simple_repeat:Simple_repeat	0	NA	NA	NA	NA	None
(AAGCACA)n:Simple_repeat:Simple_repeat	0	NA	NA	NA	NA	None
(AAGCACT)n:Simple_repeat:Simple_repeat	0	NA	NA	NA	NA	None
(AAGCAG)n:Simple_repeat:Simple_repeat	0	NA	NA	NA	NA	None
(AAGCAGA)n:Simple_repeat:Simple_repeat	0	NA	NA	NA	NA	None
(AAGCAGAA)n:Simple_repeat:Simple_repeat	0	NA	NA	NA	NA	None
(AAGCAGAATTT)n:Simple_repeat:Simple_repeat	0	NA	NA	NA	NA	None
(AAGCAGC)n:Simple_repeat:Simple_repeat	0	NA	NA	NA	NA	None
(AAGCAGG)n:Simple_repeat:Simple_repeat	0	NA	NA	NA	NA	None
(AAGCAT)n:Simple_repeat:Simple_repeat	0	NA	NA	NA	NA	None
(AAGCATA)n:Simple_repeat:Simple_repeat	0	NA	NA	NA	NA	None
(AAGCATC)n:Simple_repeat:Simple_repeat	0	NA	NA	NA	NA	None
(AAGCATG)n:Simple_repeat:Simple_repeat	0	NA	NA	NA	NA	None
(AAGCATT)n:Simple_repeat:Simple_repeat	0	NA	NA	NA	NA	None
(AAGCC)n:Simple_repeat:Simple_repeat	0	NA	NA	NA	NA	None
(AAGCCA)n:Simple_repeat:Simple_repeat	0.261300811	-0.014314606	0.316451754	0.771606594	NA	None
(AAGCCAG)n:Simple_repeat:Simple_repeat	0	NA	NA	NA	NA	None
(AAGCCC)n:Simple_repeat:Simple_repeat	0	NA	NA	NA	NA	None
(AAGCCCCA)n:Simple_repeat:Simple_repeat	0	NA	NA	NA	NA	None
(AAGCCT)n:Simple_repeat:Simple_repeat	0	NA	NA	NA	NA	None
(AAGCCTTAA)n:Simple_repeat:Simple_repeat	0	NA	NA	NA	NA	None
(AAGCGAC)n:Simple_repeat:Simple_repeat	0	NA	NA	NA	NA	None
(AAGCGAG)n:Simple_repeat:Simple_repeat	0	NA	NA	NA	NA	None
(AAGCGG)n:Simple_repeat:Simple_repeat	0	NA	NA	NA	NA	None
(AAGCTA)n:Simple_repeat:Simple_repeat	0	NA	NA	NA	NA	None
(AAGCTAA)n:Simple_repeat:Simple_repeat	0	NA	NA	NA	NA	None
(AAGCTAC)n:Simple_repeat:Simple_repeat	0	NA	NA	NA	NA	None
(AAGCTAGA)n:Simple_repeat:Simple_repeat	0	NA	NA	NA	NA	None
(AAGCTC)n:Simple_repeat:Simple_repeat	0	NA	NA	NA	NA	None
(AAGCTCA)n:Simple_repeat:Simple_repeat	0	NA	NA	NA	NA	None
(AAGCTCC)n:Simple_repeat:Simple_repeat	0	NA	NA	NA	NA	None
(AAGCTCT)n:Simple_repeat:Simple_repeat	0	NA	NA	NA	NA	None
(AAGCTG)n:Simple_repeat:Simple_repeat	0	NA	NA	NA	NA	None
(AAGCTGCT)n:Simple_repeat:Simple_repeat	0	NA	NA	NA	NA	None
(AAGCTGG)n:Simple_repeat:Simple_repeat	0	NA	NA	NA	NA	None
(AAGCTT)n:Simple_repeat:Simple_repeat	0	NA	NA	NA	NA	None
(AAGCTTA)n:Simple_repeat:Simple_repeat	0	NA	NA	NA	NA	None
(AAGCTTATAT)n:Simple_repeat:Simple_repeat	0	NA	NA	NA	NA	None
(AAGGA)n:Simple_repeat:Simple_repeat	0	NA	NA	NA	NA	None
(AAGGAA)n:Simple_repeat:Simple_repeat	0	NA	NA	NA	NA	None
(AAGGAAA)n:Simple_repeat:Simple_repeat	0	NA	NA	NA	NA	None
(AAGGAAAG)n:Simple_repeat:Simple_repeat	0	NA	NA	NA	NA	None
(AAGGAAC)n:Simple_repeat:Simple_repeat	0	NA	NA	NA	NA	None
(AAGGAAG)n:Simple_repeat:Simple_repeat	0	NA	NA	NA	NA	None
(AAGGAAGG)n:Simple_repeat:Simple_repeat	0	NA	NA	NA	NA	None
(AAGGAAT)n:Simple_repeat:Simple_repeat	0	NA	NA	NA	NA	None
(AAGGAC)n:Simple_repeat:Simple_repeat	0	NA	NA	NA	NA	None
(AAGGACA)n:Simple_repeat:Simple_repeat	0	NA	NA	NA	NA	None
(AAGGACT)n:Simple_repeat:Simple_repeat	0	NA	NA	NA	NA	None
(AAGGAG)n:Simple_repeat:Simple_repeat	0	NA	NA	NA	NA	None
(AAGGAGC)n:Simple_repeat:Simple_repeat	0	NA	NA	NA	NA	None
(AAGGAGG)n:Simple_repeat:Simple_repeat	0	NA	NA	NA	NA	None
(AAGGAGGG)n:Simple_repeat:Simple_repeat	0	NA	NA	NA	NA	None
(AAGGAT)n:Simple_repeat:Simple_repeat	0	NA	NA	NA	NA	None
(AAGGATA)n:Simple_repeat:Simple_repeat	0	NA	NA	NA	NA	None
(AAGGATG)n:Simple_repeat:Simple_repeat	0	NA	NA	NA	NA	None
(AAGGATT)n:Simple_repeat:Simple_repeat	0	NA	NA	NA	NA	None
(AAGGC)n:Simple_repeat:Simple_repeat	0.133161176	-0.011214974	0.316233222	0.94780347	NA	None
(AAGGCA)n:Simple_repeat:Simple_repeat	0.125533711	-0.011031454	0.316222979	0.94780347	NA	None
(AAGGCAA)n:Simple_repeat:Simple_repeat	0	NA	NA	NA	NA	None
(AAGGCAC)n:Simple_repeat:Simple_repeat	0	NA	NA	NA	NA	None
(AAGGCAG)n:Simple_repeat:Simple_repeat	0	NA	NA	NA	NA	None
(AAGGCAGA)n:Simple_repeat:Simple_repeat	0	NA	NA	NA	NA	None
(AAGGCAGG)n:Simple_repeat:Simple_repeat	0	NA	NA	NA	NA	None
(AAGGCAT)n:Simple_repeat:Simple_repeat	0	NA	NA	NA	NA	None
(AAGGCC)n:Simple_repeat:Simple_repeat	0	NA	NA	NA	NA	None
(AAGGCCA)n:Simple_repeat:Simple_repeat	0	NA	NA	NA	NA	None
(AAGGCCT)n:Simple_repeat:Simple_repeat	0	NA	NA	NA	NA	None
(AAGGCT)n:Simple_repeat:Simple_repeat	0	NA	NA	NA	NA	None
(AAGGG)n:Simple_repeat:Simple_repeat	0	NA	NA	NA	NA	None
(AAGGGA)n:Simple_repeat:Simple_repeat	0	NA	NA	NA	NA	None
(AAGGGAGGGG)n:Simple_repeat:Simple_repeat	0	NA	NA	NA	NA	None
(AAGGGG)n:Simple_repeat:Simple_repeat	0	NA	NA	NA	NA	None
(AAGGGGG)n:Simple_repeat:Simple_repeat	0	NA	NA	NA	NA	None
(AAGGGTA)n:Simple_repeat:Simple_repeat	0	NA	NA	NA	NA	None
(AAGGT)n:Simple_repeat:Simple_repeat	0	NA	NA	NA	NA	None
(AAGGTA)n:Simple_repeat:Simple_repeat	0	NA	NA	NA	NA	None
(AAGGTAA)n:Simple_repeat:Simple_repeat	0	NA	NA	NA	NA	None
(AAGGTAC)n:Simple_repeat:Simple_repeat	0	NA	NA	NA	NA	None
(AAGGTAG)n:Simple_repeat:Simple_repeat	0.384228598	-0.015836373	0.316610716	0.664854268	NA	None
(AAGGTC)n:Simple_repeat:Simple_repeat	0	NA	NA	NA	NA	None
(AAGGTG)n:Simple_repeat:Simple_repeat	0	NA	NA	NA	NA	None
(AAGGTGA)n:Simple_repeat:Simple_repeat	0	NA	NA	NA	NA	None
(AAGGTGG)n:Simple_repeat:Simple_repeat	0	NA	NA	NA	NA	None
(AAGGTT)n:Simple_repeat:Simple_repeat	0	NA	NA	NA	NA	None
(AAGGTTA)n:Simple_repeat:Simple_repeat	0	NA	NA	NA	NA	None
(AAGGTTG)n:Simple_repeat:Simple_repeat	0	NA	NA	NA	NA	None
(AAGGTTTC)n:Simple_repeat:Simple_repeat	0	NA	NA	NA	NA	None
(AAGT)n:Simple_repeat:Simple_repeat	0.648135334	-0.020008409	0.316966612	0.50073865	NA	None
(AAGTA)n:Simple_repeat:Simple_repeat	0	NA	NA	NA	NA	None
(AAGTAA)n:Simple_repeat:Simple_repeat	0	NA	NA	NA	NA	None
(AAGTAAACT)n:Simple_repeat:Simple_repeat	0	NA	NA	NA	NA	None
(AAGTAAC)n:Simple_repeat:Simple_repeat	0	NA	NA	NA	NA	None
(AAGTAAG)n:Simple_repeat:Simple_repeat	0	NA	NA	NA	NA	None
(AAGTAAT)n:Simple_repeat:Simple_repeat	0	NA	NA	NA	NA	None
(AAGTAC)n:Simple_repeat:Simple_repeat	0	NA	NA	NA	NA	None
(AAGTACA)n:Simple_repeat:Simple_repeat	0	NA	NA	NA	NA	None
(AAGTACT)n:Simple_repeat:Simple_repeat	0	NA	NA	NA	NA	None
(AAGTAG)n:Simple_repeat:Simple_repeat	0	NA	NA	NA	NA	None
(AAGTAGA)n:Simple_repeat:Simple_repeat	0	NA	NA	NA	NA	None
(AAGTAGCAT)n:Simple_repeat:Simple_repeat	0	NA	NA	NA	NA	None
(AAGTAGG)n:Simple_repeat:Simple_repeat	0	NA	NA	NA	NA	None
(AAGTAGGA)n:Simple_repeat:Simple_repeat	0.133161176	-0.011214974	0.316233222	0.94780347	NA	None
(AAGTAGT)n:Simple_repeat:Simple_repeat	0	NA	NA	NA	NA	None
(AAGTAT)n:Simple_repeat:Simple_repeat	0.31792004	0.016440284	0.316677619	0.57767376	NA	None
(AAGTATA)n:Simple_repeat:Simple_repeat	0	NA	NA	NA	NA	None
(AAGTATAT)n:Simple_repeat:Simple_repeat	0	NA	NA	NA	NA	None
(AAGTATG)n:Simple_repeat:Simple_repeat	0	NA	NA	NA	NA	None
(AAGTATGA)n:Simple_repeat:Simple_repeat	0	NA	NA	NA	NA	None
(AAGTATT)n:Simple_repeat:Simple_repeat	0	NA	NA	NA	NA	None
(AAGTATTA)n:Simple_repeat:Simple_repeat	0	NA	NA	NA	NA	None
(AAGTATTG)n:Simple_repeat:Simple_repeat	0	NA	NA	NA	NA	None
(AAGTATTT)n:Simple_repeat:Simple_repeat	0	NA	NA	NA	NA	None
(AAGTC)n:Simple_repeat:Simple_repeat	0	NA	NA	NA	NA	None
(AAGTCA)n:Simple_repeat:Simple_repeat	0	NA	NA	NA	NA	None
(AAGTCAA)n:Simple_repeat:Simple_repeat	0	NA	NA	NA	NA	None
(AAGTCAC)n:Simple_repeat:Simple_repeat	0	NA	NA	NA	NA	None
(AAGTCAG)n:Simple_repeat:Simple_repeat	0	NA	NA	NA	NA	None
(AAGTCAT)n:Simple_repeat:Simple_repeat	0	NA	NA	NA	NA	None
(AAGTCCA)n:Simple_repeat:Simple_repeat	0	NA	NA	NA	NA	None
(AAGTCCC)n:Simple_repeat:Simple_repeat	0	NA	NA	NA	NA	None
(AAGTCT)n:Simple_repeat:Simple_repeat	0	NA	NA	NA	NA	None
(AAGTCTA)n:Simple_repeat:Simple_repeat	0	NA	NA	NA	NA	None
(AAGTCTT)n:Simple_repeat:Simple_repeat	0	NA	NA	NA	NA	None
(AAGTG)n:Simple_repeat:Simple_repeat	0	NA	NA	NA	NA	None
(AAGTGA)n:Simple_repeat:Simple_repeat	0	NA	NA	NA	NA	None
(AAGTGAA)n:Simple_repeat:Simple_repeat	0	NA	NA	NA	NA	None
(AAGTGAC)n:Simple_repeat:Simple_repeat	0	NA	NA	NA	NA	None
(AAGTGAG)n:Simple_repeat:Simple_repeat	0	NA	NA	NA	NA	None
(AAGTGC)n:Simple_repeat:Simple_repeat	0	NA	NA	NA	NA	None
(AAGTGG)n:Simple_repeat:Simple_repeat	0	NA	NA	NA	NA	None
(AAGTGGA)n:Simple_repeat:Simple_repeat	0	NA	NA	NA	NA	None
(AAGTGGC)n:Simple_repeat:Simple_repeat	0	NA	NA	NA	NA	None
(AAGTGGTGG)n:Simple_repeat:Simple_repeat	0	NA	NA	NA	NA	None
(AAGTGT)n:Simple_repeat:Simple_repeat	0	NA	NA	NA	NA	None
(AAGTGTA)n:Simple_repeat:Simple_repeat	0	NA	NA	NA	NA	None
(AAGTGTGAGC)n:Simple_repeat:Simple_repeat	0	NA	NA	NA	NA	None
(AAGTT)n:Simple_repeat:Simple_repeat	0	NA	NA	NA	NA	None
(AAGTTA)n:Simple_repeat:Simple_repeat	0	NA	NA	NA	NA	None
(AAGTTAA)n:Simple_repeat:Simple_repeat	0	NA	NA	NA	NA	None
(AAGTTAG)n:Simple_repeat:Simple_repeat	0	NA	NA	NA	NA	None
(AAGTTAT)n:Simple_repeat:Simple_repeat	0	NA	NA	NA	NA	None
(AAGTTATTA)n:Simple_repeat:Simple_repeat	0	NA	NA	NA	NA	None
(AAGTTC)n:Simple_repeat:Simple_repeat	0	NA	NA	NA	NA	None
(AAGTTCA)n:Simple_repeat:Simple_repeat	0	NA	NA	NA	NA	None
(AAGTTCT)n:Simple_repeat:Simple_repeat	0	NA	NA	NA	NA	None
(AAGTTG)n:Simple_repeat:Simple_repeat	0	NA	NA	NA	NA	None
(AAGTTGG)n:Simple_repeat:Simple_repeat	0	NA	NA	NA	NA	None
(AAGTTGT)n:Simple_repeat:Simple_repeat	0	NA	NA	NA	NA	None
(AAGTTT)n:Simple_repeat:Simple_repeat	0	NA	NA	NA	NA	None
(AAGTTTA)n:Simple_repeat:Simple_repeat	0	NA	NA	NA	NA	None
(AAGTTTAA)n:Simple_repeat:Simple_repeat	0	NA	NA	NA	NA	None
(AAGTTTC)n:Simple_repeat:Simple_repeat	0	NA	NA	NA	NA	None
(AAGTTTG)n:Simple_repeat:Simple_repeat	0	NA	NA	NA	NA	None
(AAGTTTT)n:Simple_repeat:Simple_repeat	0	NA	NA	NA	NA	None
(AATA)n:Simple_repeat:Simple_repeat	7.077119095	-0.1219267	0.334217225	0.201266528	NA	None
(AATAA)n:Simple_repeat:Simple_repeat	1.661947426	0.004949021	0.312869309	0.916790829	NA	None
(AATAAA)n:Simple_repeat:Simple_repeat	0	NA	NA	NA	NA	None
(AATAAAA)n:Simple_repeat:Simple_repeat	0	NA	NA	NA	NA	None
(AATAAACTT)n:Simple_repeat:Simple_repeat	0	NA	NA	NA	NA	None
(AATAAAT)n:Simple_repeat:Simple_repeat	0	NA	NA	NA	NA	None
(AATAAATAGA)n:Simple_repeat:Simple_repeat	0	NA	NA	NA	NA	None
(AATAAATC)n:Simple_repeat:Simple_repeat	0	NA	NA	NA	NA	None
(AATAAATT)n:Simple_repeat:Simple_repeat	0	NA	NA	NA	NA	None
(AATAAC)n:Simple_repeat:Simple_repeat	0	NA	NA	NA	NA	None
(AATAACA)n:Simple_repeat:Simple_repeat	0	NA	NA	NA	NA	None
(AATAACAA)n:Simple_repeat:Simple_repeat	0	NA	NA	NA	NA	None
(AATAACT)n:Simple_repeat:Simple_repeat	0	NA	NA	NA	NA	None
(AATAACTC)n:Simple_repeat:Simple_repeat	0	NA	NA	NA	NA	None
(AATAACTT)n:Simple_repeat:Simple_repeat	0	NA	NA	NA	NA	None
(AATAAG)n:Simple_repeat:Simple_repeat	0	NA	NA	NA	NA	None
(AATAAGA)n:Simple_repeat:Simple_repeat	2.036192068	-0.001686124	0.31192211	0.972739042	NA	None
(AATAAGAT)n:Simple_repeat:Simple_repeat	0	NA	NA	NA	NA	None
(AATAAGC)n:Simple_repeat:Simple_repeat	0	NA	NA	NA	NA	None
(AATAAGCCAC)n:Simple_repeat:Simple_repeat	0	NA	NA	NA	NA	None
(AATAAGG)n:Simple_repeat:Simple_repeat	0	NA	NA	NA	NA	None
(AATAAGT)n:Simple_repeat:Simple_repeat	0	NA	NA	NA	NA	None
(AATAAGTA)n:Simple_repeat:Simple_repeat	0	NA	NA	NA	NA	None
(AATAAGTG)n:Simple_repeat:Simple_repeat	0	NA	NA	NA	NA	None
(AATAAGTTAGC)n:Simple_repeat:Simple_repeat	0	NA	NA	NA	NA	None
(AATAAT)n:Simple_repeat:Simple_repeat	0.261300811	-0.014314606	0.316451754	0.771606594	NA	None
(AATAATA)n:Simple_repeat:Simple_repeat	0	NA	NA	NA	NA	None
(AATAATAC)n:Simple_repeat:Simple_repeat	0	NA	NA	NA	NA	None
(AATAATC)n:Simple_repeat:Simple_repeat	0	NA	NA	NA	NA	None
(AATAATCAT)n:Simple_repeat:Simple_repeat	0	NA	NA	NA	NA	None
(AATAATG)n:Simple_repeat:Simple_repeat	0	NA	NA	NA	NA	None
(AATAATT)n:Simple_repeat:Simple_repeat	1.22008247	0.020531509	0.315897672	0.518730428	NA	None
(AATAATTA)n:Simple_repeat:Simple_repeat	0	NA	NA	NA	NA	None
(AATAATTT)n:Simple_repeat:Simple_repeat	0	NA	NA	NA	NA	None
(AATAC)n:Simple_repeat:Simple_repeat	0	NA	NA	NA	NA	None
(AATACA)n:Simple_repeat:Simple_repeat	0.517484928	-0.016828447	0.316734478	0.58681121	NA	None
(AATACAA)n:Simple_repeat:Simple_repeat	0	NA	NA	NA	NA	None
(AATACAC)n:Simple_repeat:Simple_repeat	0	NA	NA	NA	NA	None
(AATACAG)n:Simple_repeat:Simple_repeat	0	NA	NA	NA	NA	None
(AATACAT)n:Simple_repeat:Simple_repeat	0	NA	NA	NA	NA	None
(AATACATA)n:Simple_repeat:Simple_repeat	0	NA	NA	NA	NA	None
(AATACATAA)n:Simple_repeat:Simple_repeat	0	NA	NA	NA	NA	None
(AATACATAT)n:Simple_repeat:Simple_repeat	0	NA	NA	NA	NA	None
(AATACC)n:Simple_repeat:Simple_repeat	0	NA	NA	NA	NA	None
(AATACCA)n:Simple_repeat:Simple_repeat	0	NA	NA	NA	NA	None
(AATACCT)n:Simple_repeat:Simple_repeat	0	NA	NA	NA	NA	None
(AATACCTAAG)n:Simple_repeat:Simple_repeat	0	NA	NA	NA	NA	None
(AATACG)n:Simple_repeat:Simple_repeat	0	NA	NA	NA	NA	None
(AATACT)n:Simple_repeat:Simple_repeat	0	NA	NA	NA	NA	None
(AATACTA)n:Simple_repeat:Simple_repeat	0	NA	NA	NA	NA	None
(AATACTAGAT)n:Simple_repeat:Simple_repeat	0	NA	NA	NA	NA	None
(AATACTAT)n:Simple_repeat:Simple_repeat	0	NA	NA	NA	NA	None
(AATACTC)n:Simple_repeat:Simple_repeat	0	NA	NA	NA	NA	None
(AATACTG)n:Simple_repeat:Simple_repeat	0	NA	NA	NA	NA	None
(AATACTT)n:Simple_repeat:Simple_repeat	0	NA	NA	NA	NA	None
(AATAG)n:Simple_repeat:Simple_repeat	0.521085672	0.017676365	0.316842532	0.481372325	NA	None
(AATAGA)n:Simple_repeat:Simple_repeat	0	NA	NA	NA	NA	None
(AATAGAA)n:Simple_repeat:Simple_repeat	0	NA	NA	NA	NA	None
(AATAGAC)n:Simple_repeat:Simple_repeat	0	NA	NA	NA	NA	None
(AATAGAG)n:Simple_repeat:Simple_repeat	0	NA	NA	NA	NA	None
(AATAGAT)n:Simple_repeat:Simple_repeat	0	NA	NA	NA	NA	None
(AATAGATAG)n:Simple_repeat:Simple_repeat	0	NA	NA	NA	NA	None
(AATAGATT)n:Simple_repeat:Simple_repeat	0	NA	NA	NA	NA	None
(AATAGATTT)n:Simple_repeat:Simple_repeat	0	NA	NA	NA	NA	None
(AATAGC)n:Simple_repeat:Simple_repeat	0	NA	NA	NA	NA	None
(AATAGCA)n:Simple_repeat:Simple_repeat	0	NA	NA	NA	NA	None
(AATAGCAA)n:Simple_repeat:Simple_repeat	0	NA	NA	NA	NA	None
(AATAGCC)n:Simple_repeat:Simple_repeat	0	NA	NA	NA	NA	None
(AATAGG)n:Simple_repeat:Simple_repeat	0	NA	NA	NA	NA	None
(AATAGGA)n:Simple_repeat:Simple_repeat	0	NA	NA	NA	NA	None
(AATAGGAA)n:Simple_repeat:Simple_repeat	0	NA	NA	NA	NA	None
(AATAGT)n:Simple_repeat:Simple_repeat	0.133161176	-0.011214974	0.316233222	0.94780347	NA	None
(AATAGTA)n:Simple_repeat:Simple_repeat	0	NA	NA	NA	NA	None
(AATAGTAA)n:Simple_repeat:Simple_repeat	0	NA	NA	NA	NA	None
(AATAGTAT)n:Simple_repeat:Simple_repeat	0	NA	NA	NA	NA	None
(AATAGTATT)n:Simple_repeat:Simple_repeat	0	NA	NA	NA	NA	None
(AATAGTC)n:Simple_repeat:Simple_repeat	0	NA	NA	NA	NA	None
(AATAGTG)n:Simple_repeat:Simple_repeat	0	NA	NA	NA	NA	None
(AATAGTT)n:Simple_repeat:Simple_repeat	0	NA	NA	NA	NA	None
(AATAGTTCTT)n:Simple_repeat:Simple_repeat	0.15896002	0.013570241	0.316388835	0.684787318	NA	None
(AATAGTTGGG)n:Simple_repeat:Simple_repeat	0	NA	NA	NA	NA	None
(AATAT)n:Simple_repeat:Simple_repeat	0.130650406	-0.011155688	0.316229868	0.94780347	NA	None
(AATATA)n:Simple_repeat:Simple_repeat	0.125533711	-0.011031454	0.316222979	0.94780347	NA	None
(AATATAA)n:Simple_repeat:Simple_repeat	0	NA	NA	NA	NA	None
(AATATAAC)n:Simple_repeat:Simple_repeat	0	NA	NA	NA	NA	None
(AATATAACA)n:Simple_repeat:Simple_repeat	0	NA	NA	NA	NA	None
(AATATAAG)n:Simple_repeat:Simple_repeat	0	NA	NA	NA	NA	None
(AATATAAT)n:Simple_repeat:Simple_repeat	0	NA	NA	NA	NA	None
(AATATAC)n:Simple_repeat:Simple_repeat	0	NA	NA	NA	NA	None
(AATATACA)n:Simple_repeat:Simple_repeat	0	NA	NA	NA	NA	None
(AATATACT)n:Simple_repeat:Simple_repeat	0	NA	NA	NA	NA	None
(AATATACTGA)n:Simple_repeat:Simple_repeat	0	NA	NA	NA	NA	None
(AATATAG)n:Simple_repeat:Simple_repeat	0	NA	NA	NA	NA	None
(AATATAGAG)n:Simple_repeat:Simple_repeat	0	NA	NA	NA	NA	None
(AATATAGT)n:Simple_repeat:Simple_repeat	0	NA	NA	NA	NA	None
(AATATAT)n:Simple_repeat:Simple_repeat	0.251067422	-0.014182834	0.316439202	0.781346761	NA	None
(AATATATA)n:Simple_repeat:Simple_repeat	0	NA	NA	NA	NA	None
(AATATATATG)n:Simple_repeat:Simple_repeat	0	NA	NA	NA	NA	None
(AATATATC)n:Simple_repeat:Simple_repeat	0	NA	NA	NA	NA	None
(AATATATGAA)n:Simple_repeat:Simple_repeat	0	NA	NA	NA	NA	None
(AATATATT)n:Simple_repeat:Simple_repeat	0	NA	NA	NA	NA	None
(AATATATTT)n:Simple_repeat:Simple_repeat	0	NA	NA	NA	NA	None
(AATATC)n:Simple_repeat:Simple_repeat	0	NA	NA	NA	NA	None
(AATATCA)n:Simple_repeat:Simple_repeat	0	NA	NA	NA	NA	None
(AATATCC)n:Simple_repeat:Simple_repeat	0	NA	NA	NA	NA	None
(AATATCT)n:Simple_repeat:Simple_repeat	0	NA	NA	NA	NA	None
(AATATG)n:Simple_repeat:Simple_repeat	0	NA	NA	NA	NA	None
(AATATGA)n:Simple_repeat:Simple_repeat	0	NA	NA	NA	NA	None
(AATATGAA)n:Simple_repeat:Simple_repeat	0	NA	NA	NA	NA	None
(AATATGC)n:Simple_repeat:Simple_repeat	0	NA	NA	NA	NA	None
(AATATGG)n:Simple_repeat:Simple_repeat	0	NA	NA	NA	NA	None
(AATATGGC)n:Simple_repeat:Simple_repeat	0	NA	NA	NA	NA	None
(AATATGT)n:Simple_repeat:Simple_repeat	0	NA	NA	NA	NA	None
(AATATGTGT)n:Simple_repeat:Simple_repeat	0	NA	NA	NA	NA	None
(AATATT)n:Simple_repeat:Simple_repeat	0	NA	NA	NA	NA	None
(AATATTA)n:Simple_repeat:Simple_repeat	0	NA	NA	NA	NA	None
(AATATTAA)n:Simple_repeat:Simple_repeat	0	NA	NA	NA	NA	None
(AATATTAAT)n:Simple_repeat:Simple_repeat	0	NA	NA	NA	NA	None
(AATATTAG)n:Simple_repeat:Simple_repeat	0	NA	NA	NA	NA	None
(AATATTAGTG)n:Simple_repeat:Simple_repeat	0	NA	NA	NA	NA	None
(AATATTAT)n:Simple_repeat:Simple_repeat	0	NA	NA	NA	NA	None
(AATATTC)n:Simple_repeat:Simple_repeat	0	NA	NA	NA	NA	None
(AATATTCC)n:Simple_repeat:Simple_repeat	0	NA	NA	NA	NA	None
(AATATTCTG)n:Simple_repeat:Simple_repeat	0	NA	NA	NA	NA	None
(AATATTG)n:Simple_repeat:Simple_repeat	0.15896002	0.013570241	0.316388835	0.684787318	NA	None
(AATATTGAAT)n:Simple_repeat:Simple_repeat	0	NA	NA	NA	NA	None
(AATATTGT)n:Simple_repeat:Simple_repeat	0	NA	NA	NA	NA	None
(AATATTT)n:Simple_repeat:Simple_repeat	0.31792004	0.016440284	0.316677619	0.57767376	NA	None
(AATATTTA)n:Simple_repeat:Simple_repeat	0	NA	NA	NA	NA	None
(AATATTTC)n:Simple_repeat:Simple_repeat	0	NA	NA	NA	NA	None
(AATATTTT)n:Simple_repeat:Simple_repeat	0	NA	NA	NA	NA	None
(AATC)n:Simple_repeat:Simple_repeat	2.267085883	-0.050736117	0.318582617	0.304730725	NA	None
(AATCA)n:Simple_repeat:Simple_repeat	0	NA	NA	NA	NA	None
(AATCAA)n:Simple_repeat:Simple_repeat	0	NA	NA	NA	NA	None
(AATCAAATGG)n:Simple_repeat:Simple_repeat	0	NA	NA	NA	NA	None
(AATCAAC)n:Simple_repeat:Simple_repeat	0	NA	NA	NA	NA	None
(AATCAAG)n:Simple_repeat:Simple_repeat	0	NA	NA	NA	NA	None
(AATCAAGG)n:Simple_repeat:Simple_repeat	0	NA	NA	NA	NA	None
(AATCAAT)n:Simple_repeat:Simple_repeat	0	NA	NA	NA	NA	None
(AATCAC)n:Simple_repeat:Simple_repeat	0	NA	NA	NA	NA	None
(AATCACA)n:Simple_repeat:Simple_repeat	0	NA	NA	NA	NA	None
(AATCACCA)n:Simple_repeat:Simple_repeat	0	NA	NA	NA	NA	None
(AATCACT)n:Simple_repeat:Simple_repeat	0	NA	NA	NA	NA	None
(AATCACTACT)n:Simple_repeat:Simple_repeat	0	NA	NA	NA	NA	None
(AATCAG)n:Simple_repeat:Simple_repeat	0	NA	NA	NA	NA	None
(AATCAGA)n:Simple_repeat:Simple_repeat	0	NA	NA	NA	NA	None
(AATCAGAG)n:Simple_repeat:Simple_repeat	0	NA	NA	NA	NA	None
(AATCAGC)n:Simple_repeat:Simple_repeat	0	NA	NA	NA	NA	None
(AATCAGG)n:Simple_repeat:Simple_repeat	0	NA	NA	NA	NA	None
(AATCAGT)n:Simple_repeat:Simple_repeat	0	NA	NA	NA	NA	None
(AATCAT)n:Simple_repeat:Simple_repeat	0.476880059	0.017709649	0.316845072	0.489511833	NA	None
(AATCATA)n:Simple_repeat:Simple_repeat	0	NA	NA	NA	NA	None
(AATCATAC)n:Simple_repeat:Simple_repeat	0	NA	NA	NA	NA	None
(AATCATAT)n:Simple_repeat:Simple_repeat	0	NA	NA	NA	NA	None
(AATCATC)n:Simple_repeat:Simple_repeat	0	NA	NA	NA	NA	None
(AATCATG)n:Simple_repeat:Simple_repeat	0	NA	NA	NA	NA	None
(AATCATT)n:Simple_repeat:Simple_repeat	0	NA	NA	NA	NA	None
(AATCATTA)n:Simple_repeat:Simple_repeat	0	NA	NA	NA	NA	None
(AATCC)n:Simple_repeat:Simple_repeat	0.31792004	0.016440284	0.316677619	0.57767376	NA	None
(AATCCA)n:Simple_repeat:Simple_repeat	0	NA	NA	NA	NA	None
(AATCCAA)n:Simple_repeat:Simple_repeat	0	NA	NA	NA	NA	None
(AATCCAG)n:Simple_repeat:Simple_repeat	0	NA	NA	NA	NA	None
(AATCCAT)n:Simple_repeat:Simple_repeat	0	NA	NA	NA	NA	None
(AATCCATT)n:Simple_repeat:Simple_repeat	0	NA	NA	NA	NA	None
(AATCCC)n:Simple_repeat:Simple_repeat	0	NA	NA	NA	NA	None
(AATCCCA)n:Simple_repeat:Simple_repeat	0	NA	NA	NA	NA	None
(AATCCGC)n:Simple_repeat:Simple_repeat	0	NA	NA	NA	NA	None
(AATCCT)n:Simple_repeat:Simple_repeat	0	NA	NA	NA	NA	None
(AATCCTA)n:Simple_repeat:Simple_repeat	0	NA	NA	NA	NA	None
(AATCCTAATT)n:Simple_repeat:Simple_repeat	0	NA	NA	NA	NA	None
(AATCCTC)n:Simple_repeat:Simple_repeat	0	NA	NA	NA	NA	None
(AATCCTG)n:Simple_repeat:Simple_repeat	0	NA	NA	NA	NA	None
(AATCCTT)n:Simple_repeat:Simple_repeat	0	NA	NA	NA	NA	None
(AATCGAA)n:Simple_repeat:Simple_repeat	0	NA	NA	NA	NA	None
(AATCGAATGG)n:Simple_repeat:Simple_repeat	0	NA	NA	NA	NA	None
(AATCGAC)n:Simple_repeat:Simple_repeat	0	NA	NA	NA	NA	None
(AATCGTC)n:Simple_repeat:Simple_repeat	0	NA	NA	NA	NA	None
(AATCT)n:Simple_repeat:Simple_repeat	0	NA	NA	NA	NA	None
(AATCTA)n:Simple_repeat:Simple_repeat	0	NA	NA	NA	NA	None
(AATCTAA)n:Simple_repeat:Simple_repeat	0	NA	NA	NA	NA	None
(AATCTAAT)n:Simple_repeat:Simple_repeat	0	NA	NA	NA	NA	None
(AATCTAG)n:Simple_repeat:Simple_repeat	0	NA	NA	NA	NA	None
(AATCTAT)n:Simple_repeat:Simple_repeat	0	NA	NA	NA	NA	None
(AATCTATA)n:Simple_repeat:Simple_repeat	0	NA	NA	NA	NA	None
(AATCTC)n:Simple_repeat:Simple_repeat	0	NA	NA	NA	NA	None
(AATCTCA)n:Simple_repeat:Simple_repeat	0	NA	NA	NA	NA	None
(AATCTCCC)n:Simple_repeat:Simple_repeat	0	NA	NA	NA	NA	None
(AATCTG)n:Simple_repeat:Simple_repeat	0	NA	NA	NA	NA	None
(AATCTGA)n:Simple_repeat:Simple_repeat	0	NA	NA	NA	NA	None
(AATCTGAA)n:Simple_repeat:Simple_repeat	0	NA	NA	NA	NA	None
(AATCTGG)n:Simple_repeat:Simple_repeat	0	NA	NA	NA	NA	None
(AATCTT)n:Simple_repeat:Simple_repeat	0.130650406	-0.011155688	0.316229868	0.94780347	NA	None
(AATCTTA)n:Simple_repeat:Simple_repeat	0	NA	NA	NA	NA	None
(AATCTTT)n:Simple_repeat:Simple_repeat	0	NA	NA	NA	NA	None
(AATG)n:Simple_repeat:Simple_repeat	5.983548855	0.058296956	0.312845102	0.47489412	NA	None
(AATGA)n:Simple_repeat:Simple_repeat	0	NA	NA	NA	NA	None
(AATGAA)n:Simple_repeat:Simple_repeat	0	NA	NA	NA	NA	None
(AATGAAA)n:Simple_repeat:Simple_repeat	0	NA	NA	NA	NA	None
(AATGAAATG)n:Simple_repeat:Simple_repeat	0	NA	NA	NA	NA	None
(AATGAAC)n:Simple_repeat:Simple_repeat	0.125533711	-0.011031454	0.316222979	0.94780347	NA	None
(AATGAAG)n:Simple_repeat:Simple_repeat	0	NA	NA	NA	NA	None
(AATGAAT)n:Simple_repeat:Simple_repeat	0	NA	NA	NA	NA	None
(AATGAATA)n:Simple_repeat:Simple_repeat	0	NA	NA	NA	NA	None
(AATGAATC)n:Simple_repeat:Simple_repeat	0	NA	NA	NA	NA	None
(AATGAATGC)n:Simple_repeat:Simple_repeat	0	NA	NA	NA	NA	None
(AATGAATTC)n:Simple_repeat:Simple_repeat	0	NA	NA	NA	NA	None
(AATGAC)n:Simple_repeat:Simple_repeat	0	NA	NA	NA	NA	None
(AATGACA)n:Simple_repeat:Simple_repeat	0.133161176	-0.011214974	0.316233222	0.94780347	NA	None
(AATGACATAC)n:Simple_repeat:Simple_repeat	0	NA	NA	NA	NA	None
(AATGACC)n:Simple_repeat:Simple_repeat	0	NA	NA	NA	NA	None
(AATGACT)n:Simple_repeat:Simple_repeat	0	NA	NA	NA	NA	None
(AATGAG)n:Simple_repeat:Simple_repeat	0	NA	NA	NA	NA	None
(AATGAGA)n:Simple_repeat:Simple_repeat	0	NA	NA	NA	NA	None
(AATGAGAA)n:Simple_repeat:Simple_repeat	0	NA	NA	NA	NA	None
(AATGAGAG)n:Simple_repeat:Simple_repeat	0	NA	NA	NA	NA	None
(AATGAGG)n:Simple_repeat:Simple_repeat	0	NA	NA	NA	NA	None
(AATGAGT)n:Simple_repeat:Simple_repeat	0	NA	NA	NA	NA	None
(AATGAGTA)n:Simple_repeat:Simple_repeat	0	NA	NA	NA	NA	None
(AATGAT)n:Simple_repeat:Simple_repeat	0.223582774	0.014571942	0.31648203	0.684787318	NA	None
(AATGATA)n:Simple_repeat:Simple_repeat	0	NA	NA	NA	NA	None
(AATGATC)n:Simple_repeat:Simple_repeat	0	NA	NA	NA	NA	None
(AATGATG)n:Simple_repeat:Simple_repeat	0	NA	NA	NA	NA	None
(AATGATT)n:Simple_repeat:Simple_repeat	0	NA	NA	NA	NA	None
(AATGATTT)n:Simple_repeat:Simple_repeat	0	NA	NA	NA	NA	None
(AATGC)n:Simple_repeat:Simple_repeat	0	NA	NA	NA	NA	None
(AATGCA)n:Simple_repeat:Simple_repeat	0	NA	NA	NA	NA	None
(AATGCAA)n:Simple_repeat:Simple_repeat	0	NA	NA	NA	NA	None
(AATGCAAAT)n:Simple_repeat:Simple_repeat	0	NA	NA	NA	NA	None
(AATGCAATGG)n:Simple_repeat:Simple_repeat	0	NA	NA	NA	NA	None
(AATGCAC)n:Simple_repeat:Simple_repeat	0	NA	NA	NA	NA	None
(AATGCAG)n:Simple_repeat:Simple_repeat	0	NA	NA	NA	NA	None
(AATGCAT)n:Simple_repeat:Simple_repeat	0	NA	NA	NA	NA	None
(AATGCC)n:Simple_repeat:Simple_repeat	0	NA	NA	NA	NA	None
(AATGCCA)n:Simple_repeat:Simple_repeat	0	NA	NA	NA	NA	None
(AATGCCT)n:Simple_repeat:Simple_repeat	0	NA	NA	NA	NA	None
(AATGCT)n:Simple_repeat:Simple_repeat	0	NA	NA	NA	NA	None
(AATGCTG)n:Simple_repeat:Simple_repeat	0	NA	NA	NA	NA	None
(AATGCTT)n:Simple_repeat:Simple_repeat	0	NA	NA	NA	NA	None
(AATGG)n:Simple_repeat:Simple_repeat	0	NA	NA	NA	NA	None
(AATGGA)n:Simple_repeat:Simple_repeat	0.580326724	0.010081177	0.315796092	0.669694313	NA	None
(AATGGAA)n:Simple_repeat:Simple_repeat	0	NA	NA	NA	NA	None
(AATGGAATCA)n:Simple_repeat:Simple_repeat	0	NA	NA	NA	NA	None
(AATGGAATCATC)n:Simple_repeat:Simple_repeat	0	NA	NA	NA	NA	None
(AATGGAATCATCA)n:Simple_repeat:Simple_repeat	0	NA	NA	NA	NA	None
(AATGGAATCG)n:Simple_repeat:Simple_repeat	0	NA	NA	NA	NA	None
(AATGGAATGG)n:Simple_repeat:Simple_repeat	0	NA	NA	NA	NA	None
(AATGGACTCG)n:Simple_repeat:Simple_repeat	0	NA	NA	NA	NA	None
(AATGGAG)n:Simple_repeat:Simple_repeat	0	NA	NA	NA	NA	None
(AATGGAGC)n:Simple_repeat:Simple_repeat	0	NA	NA	NA	NA	None
(AATGGAT)n:Simple_repeat:Simple_repeat	0	NA	NA	NA	NA	None
(AATGGATG)n:Simple_repeat:Simple_repeat	0	NA	NA	NA	NA	None
(AATGGATT)n:Simple_repeat:Simple_repeat	0	NA	NA	NA	NA	None
(AATGGC)n:Simple_repeat:Simple_repeat	0	NA	NA	NA	NA	None
(AATGGCA)n:Simple_repeat:Simple_repeat	0	NA	NA	NA	NA	None
(AATGGT)n:Simple_repeat:Simple_repeat	0	NA	NA	NA	NA	None
(AATGGTA)n:Simple_repeat:Simple_repeat	0	NA	NA	NA	NA	None
(AATGGTGTT)n:Simple_repeat:Simple_repeat	0	NA	NA	NA	NA	None
(AATGGTT)n:Simple_repeat:Simple_repeat	0	NA	NA	NA	NA	None
(AATGGTTCTGA)n:Simple_repeat:Simple_repeat	0	NA	NA	NA	NA	None
(AATGGTTGAA)n:Simple_repeat:Simple_repeat	0	NA	NA	NA	NA	None
(AATGT)n:Simple_repeat:Simple_repeat	0	NA	NA	NA	NA	None
(AATGTA)n:Simple_repeat:Simple_repeat	0	NA	NA	NA	NA	None
(AATGTAA)n:Simple_repeat:Simple_repeat	0.447165548	0.017316394	0.316792417	0.513622122	NA	None
(AATGTAAAAC)n:Simple_repeat:Simple_repeat	0	NA	NA	NA	NA	None
(AATGTAC)n:Simple_repeat:Simple_repeat	0	NA	NA	NA	NA	None
(AATGTAGCT)n:Simple_repeat:Simple_repeat	0	NA	NA	NA	NA	None
(AATGTAT)n:Simple_repeat:Simple_repeat	0	NA	NA	NA	NA	None
(AATGTATA)n:Simple_repeat:Simple_repeat	0	NA	NA	NA	NA	None
(AATGTATT)n:Simple_repeat:Simple_repeat	0	NA	NA	NA	NA	None
(AATGTC)n:Simple_repeat:Simple_repeat	0	NA	NA	NA	NA	None
(AATGTCA)n:Simple_repeat:Simple_repeat	0	NA	NA	NA	NA	None
(AATGTCTAA)n:Simple_repeat:Simple_repeat	0	NA	NA	NA	NA	None
(AATGTCTTTAC)n:Simple_repeat:Simple_repeat	0	NA	NA	NA	NA	None
(AATGTG)n:Simple_repeat:Simple_repeat	0.376601133	-0.015776068	0.316603588	0.669741576	NA	None
(AATGTGT)n:Simple_repeat:Simple_repeat	0	NA	NA	NA	NA	None
(AATGTGTT)n:Simple_repeat:Simple_repeat	0	NA	NA	NA	NA	None
(AATGTT)n:Simple_repeat:Simple_repeat	0	NA	NA	NA	NA	None
(AATGTTA)n:Simple_repeat:Simple_repeat	0	NA	NA	NA	NA	None
(AATGTTACTA)n:Simple_repeat:Simple_repeat	0	NA	NA	NA	NA	None
(AATGTTC)n:Simple_repeat:Simple_repeat	0	NA	NA	NA	NA	None
(AATGTTG)n:Simple_repeat:Simple_repeat	0	NA	NA	NA	NA	None
(AATGTTT)n:Simple_repeat:Simple_repeat	0	NA	NA	NA	NA	None
(AATGTTTT)n:Simple_repeat:Simple_repeat	0	NA	NA	NA	NA	None
(AATT)n:Simple_repeat:Simple_repeat	1.694996219	-0.046255642	0.318891316	0.23268114	NA	None
(AATTA)n:Simple_repeat:Simple_repeat	0.125533711	-0.011031454	0.316222979	0.94780347	NA	None
(AATTAA)n:Simple_repeat:Simple_repeat	0	NA	NA	NA	NA	None
(AATTAAA)n:Simple_repeat:Simple_repeat	0.133161176	-0.011214974	0.316233222	0.94780347	NA	None
(AATTAAACTGA)n:Simple_repeat:Simple_repeat	0	NA	NA	NA	NA	None
(AATTAAC)n:Simple_repeat:Simple_repeat	0	NA	NA	NA	NA	None
(AATTAAG)n:Simple_repeat:Simple_repeat	0	NA	NA	NA	NA	None
(AATTAAGA)n:Simple_repeat:Simple_repeat	0	NA	NA	NA	NA	None
(AATTAAT)n:Simple_repeat:Simple_repeat	0	NA	NA	NA	NA	None
(AATTAATA)n:Simple_repeat:Simple_repeat	0	NA	NA	NA	NA	None
(AATTAATC)n:Simple_repeat:Simple_repeat	0	NA	NA	NA	NA	None
(AATTAATGT)n:Simple_repeat:Simple_repeat	0	NA	NA	NA	NA	None
(AATTAC)n:Simple_repeat:Simple_repeat	0	NA	NA	NA	NA	None
(AATTACA)n:Simple_repeat:Simple_repeat	0	NA	NA	NA	NA	None
(AATTACAA)n:Simple_repeat:Simple_repeat	0	NA	NA	NA	NA	None
(AATTACAT)n:Simple_repeat:Simple_repeat	0	NA	NA	NA	NA	None
(AATTACC)n:Simple_repeat:Simple_repeat	0	NA	NA	NA	NA	None
(AATTACT)n:Simple_repeat:Simple_repeat	0	NA	NA	NA	NA	None
(AATTACTCT)n:Simple_repeat:Simple_repeat	0	NA	NA	NA	NA	None
(AATTACTTAA)n:Simple_repeat:Simple_repeat	0	NA	NA	NA	NA	None
(AATTAG)n:Simple_repeat:Simple_repeat	0	NA	NA	NA	NA	None
(AATTAGA)n:Simple_repeat:Simple_repeat	0	NA	NA	NA	NA	None
(AATTAGAA)n:Simple_repeat:Simple_repeat	0	NA	NA	NA	NA	None
(AATTAGAGAT)n:Simple_repeat:Simple_repeat	0	NA	NA	NA	NA	None
(AATTAGC)n:Simple_repeat:Simple_repeat	0	NA	NA	NA	NA	None
(AATTAGG)n:Simple_repeat:Simple_repeat	0	NA	NA	NA	NA	None
(AATTAGT)n:Simple_repeat:Simple_repeat	0	NA	NA	NA	NA	None
(AATTAGTAC)n:Simple_repeat:Simple_repeat	0	NA	NA	NA	NA	None
(AATTAT)n:Simple_repeat:Simple_repeat	0.292121195	0.001814412	0.315523642	0.864823077	NA	None
(AATTATA)n:Simple_repeat:Simple_repeat	0	NA	NA	NA	NA	None
(AATTATAA)n:Simple_repeat:Simple_repeat	0	NA	NA	NA	NA	None
(AATTATAC)n:Simple_repeat:Simple_repeat	0	NA	NA	NA	NA	None
(AATTATAG)n:Simple_repeat:Simple_repeat	0	NA	NA	NA	NA	None
(AATTATAT)n:Simple_repeat:Simple_repeat	0	NA	NA	NA	NA	None
(AATTATC)n:Simple_repeat:Simple_repeat	0	NA	NA	NA	NA	None
(AATTATG)n:Simple_repeat:Simple_repeat	0	NA	NA	NA	NA	None
(AATTATGA)n:Simple_repeat:Simple_repeat	0	NA	NA	NA	NA	None
(AATTATT)n:Simple_repeat:Simple_repeat	0	NA	NA	NA	NA	None
(AATTATTA)n:Simple_repeat:Simple_repeat	0	NA	NA	NA	NA	None
(AATTATTCT)n:Simple_repeat:Simple_repeat	0	NA	NA	NA	NA	None
(AATTATTT)n:Simple_repeat:Simple_repeat	0	NA	NA	NA	NA	None
(AATTC)n:Simple_repeat:Simple_repeat	0	NA	NA	NA	NA	None
(AATTCA)n:Simple_repeat:Simple_repeat	0	NA	NA	NA	NA	None
(AATTCAA)n:Simple_repeat:Simple_repeat	0.376601133	-0.015776068	0.316603588	0.669741576	NA	None
(AATTCAC)n:Simple_repeat:Simple_repeat	0.376601133	-0.015776068	0.316603588	0.669741576	NA	None
(AATTCACCA)n:Simple_repeat:Simple_repeat	0	NA	NA	NA	NA	None
(AATTCAG)n:Simple_repeat:Simple_repeat	0	NA	NA	NA	NA	None
(AATTCAT)n:Simple_repeat:Simple_repeat	0	NA	NA	NA	NA	None
(AATTCATA)n:Simple_repeat:Simple_repeat	0	NA	NA	NA	NA	None
(AATTCATG)n:Simple_repeat:Simple_repeat	0	NA	NA	NA	NA	None
(AATTCC)n:Simple_repeat:Simple_repeat	0	NA	NA	NA	NA	None
(AATTCCA)n:Simple_repeat:Simple_repeat	0	NA	NA	NA	NA	None
(AATTCCT)n:Simple_repeat:Simple_repeat	0	NA	NA	NA	NA	None
(AATTCT)n:Simple_repeat:Simple_repeat	0.476880059	0.017709649	0.316845072	0.489511833	NA	None
(AATTCTA)n:Simple_repeat:Simple_repeat	0	NA	NA	NA	NA	None
(AATTCTC)n:Simple_repeat:Simple_repeat	0	NA	NA	NA	NA	None
(AATTCTG)n:Simple_repeat:Simple_repeat	0	NA	NA	NA	NA	None
(AATTCTGA)n:Simple_repeat:Simple_repeat	0	NA	NA	NA	NA	None
(AATTCTGT)n:Simple_repeat:Simple_repeat	0	NA	NA	NA	NA	None
(AATTCTT)n:Simple_repeat:Simple_repeat	0	NA	NA	NA	NA	None
(AATTCTTA)n:Simple_repeat:Simple_repeat	0	NA	NA	NA	NA	None
(AATTG)n:Simple_repeat:Simple_repeat	1.325832241	-0.021990457	0.316112976	0.442132008	NA	None
(AATTGA)n:Simple_repeat:Simple_repeat	0	NA	NA	NA	NA	None
(AATTGAA)n:Simple_repeat:Simple_repeat	0	NA	NA	NA	NA	None
(AATTGAATGG)n:Simple_repeat:Simple_repeat	0	NA	NA	NA	NA	None
(AATTGAG)n:Simple_repeat:Simple_repeat	0	NA	NA	NA	NA	None
(AATTGAT)n:Simple_repeat:Simple_repeat	0	NA	NA	NA	NA	None
(AATTGC)n:Simple_repeat:Simple_repeat	0	NA	NA	NA	NA	None
(AATTGCA)n:Simple_repeat:Simple_repeat	0	NA	NA	NA	NA	None
(AATTGCATT)n:Simple_repeat:Simple_repeat	0	NA	NA	NA	NA	None
(AATTGCC)n:Simple_repeat:Simple_repeat	0	NA	NA	NA	NA	None
(AATTGCT)n:Simple_repeat:Simple_repeat	0	NA	NA	NA	NA	None
(AATTGG)n:Simple_repeat:Simple_repeat	0	NA	NA	NA	NA	None
(AATTGGA)n:Simple_repeat:Simple_repeat	0	NA	NA	NA	NA	None
(AATTGGC)n:Simple_repeat:Simple_repeat	0	NA	NA	NA	NA	None
(AATTGGT)n:Simple_repeat:Simple_repeat	0	NA	NA	NA	NA	None
(AATTGT)n:Simple_repeat:Simple_repeat	0	NA	NA	NA	NA	None
(AATTGTA)n:Simple_repeat:Simple_repeat	0	NA	NA	NA	NA	None
(AATTGTCAA)n:Simple_repeat:Simple_repeat	0	NA	NA	NA	NA	None
(AATTGTG)n:Simple_repeat:Simple_repeat	0	NA	NA	NA	NA	None
(AATTGTT)n:Simple_repeat:Simple_repeat	0	NA	NA	NA	NA	None
(AATTGTTA)n:Simple_repeat:Simple_repeat	0	NA	NA	NA	NA	None
(AATTGTTAT)n:Simple_repeat:Simple_repeat	0	NA	NA	NA	NA	None
(AATTGTTCCT)n:Simple_repeat:Simple_repeat	0	NA	NA	NA	NA	None
(AATTT)n:Simple_repeat:Simple_repeat	0.130650406	-0.011155688	0.316229868	0.94780347	NA	None
(AATTTA)n:Simple_repeat:Simple_repeat	1.316547137	-0.03851596	0.319219802	0.209820043	NA	None
(AATTTAA)n:Simple_repeat:Simple_repeat	0.125533711	-0.011031454	0.316222979	0.94780347	NA	None
(AATTTAC)n:Simple_repeat:Simple_repeat	0	NA	NA	NA	NA	None
(AATTTAG)n:Simple_repeat:Simple_repeat	0	NA	NA	NA	NA	None
(AATTTAT)n:Simple_repeat:Simple_repeat	0	NA	NA	NA	NA	None
(AATTTATT)n:Simple_repeat:Simple_repeat	0	NA	NA	NA	NA	None
(AATTTC)n:Simple_repeat:Simple_repeat	0	NA	NA	NA	NA	None
(AATTTCA)n:Simple_repeat:Simple_repeat	0	NA	NA	NA	NA	None
(AATTTCAA)n:Simple_repeat:Simple_repeat	0	NA	NA	NA	NA	None
(AATTTCCA)n:Simple_repeat:Simple_repeat	0	NA	NA	NA	NA	None
(AATTTCT)n:Simple_repeat:Simple_repeat	0.794800099	0.021626646	0.317233228	0.347509258	NA	None
(AATTTCTA)n:Simple_repeat:Simple_repeat	0	NA	NA	NA	NA	None
(AATTTG)n:Simple_repeat:Simple_repeat	0	NA	NA	NA	NA	None
(AATTTGA)n:Simple_repeat:Simple_repeat	0	NA	NA	NA	NA	None
(AATTTGATA)n:Simple_repeat:Simple_repeat	0	NA	NA	NA	NA	None
(AATTTGC)n:Simple_repeat:Simple_repeat	0.783712124	-0.024042701	0.317314107	0.417559457	NA	None
(AATTTGG)n:Simple_repeat:Simple_repeat	0	NA	NA	NA	NA	None
(AATTTGGC)n:Simple_repeat:Simple_repeat	0	NA	NA	NA	NA	None
(AATTTGT)n:Simple_repeat:Simple_repeat	0.522601623	-0.016855317	0.316738078	0.584463848	NA	None
(AATTTT)n:Simple_repeat:Simple_repeat	1.569198955	0.030272563	0.315859428	0.471838409	NA	None
(AATTTTA)n:Simple_repeat:Simple_repeat	0	NA	NA	NA	NA	None
(AATTTTAC)n:Simple_repeat:Simple_repeat	0	NA	NA	NA	NA	None
(AATTTTATA)n:Simple_repeat:Simple_repeat	0	NA	NA	NA	NA	None
(AATTTTC)n:Simple_repeat:Simple_repeat	0	NA	NA	NA	NA	None
(AATTTTCTA)n:Simple_repeat:Simple_repeat	0	NA	NA	NA	NA	None
(AATTTTG)n:Simple_repeat:Simple_repeat	0	NA	NA	NA	NA	None
(AATTTTGA)n:Simple_repeat:Simple_repeat	0	NA	NA	NA	NA	None
(AATTTTT)n:Simple_repeat:Simple_repeat	0	NA	NA	NA	NA	None
(ACA)n:Simple_repeat:Simple_repeat	4.236082732	0.056926408	0.31772508	0.360368893	NA	None
(ACAA)n:Simple_repeat:Simple_repeat	4.039699903	-0.00426533	0.307222688	0.951665482	NA	None
(ACAAA)n:Simple_repeat:Simple_repeat	0.966055373	-0.010576867	0.314894063	0.76234764	NA	None
(ACAAAA)n:Simple_repeat:Simple_repeat	0.130650406	-0.011155688	0.316229868	0.94780347	NA	None
(ACAAAAA)n:Simple_repeat:Simple_repeat	0	NA	NA	NA	NA	None
(ACAAAAG)n:Simple_repeat:Simple_repeat	0	NA	NA	NA	NA	None
(ACAAAAT)n:Simple_repeat:Simple_repeat	0	NA	NA	NA	NA	None
(ACAAAC)n:Simple_repeat:Simple_repeat	0	NA	NA	NA	NA	None
(ACAAAT)n:Simple_repeat:Simple_repeat	0	NA	NA	NA	NA	None
(ACAAC)n:Simple_repeat:Simple_repeat	0.31792004	0.016440284	0.316677619	0.57767376	NA	None
(ACAACA)n:Simple_repeat:Simple_repeat	0	NA	NA	NA	NA	None
(ACAACAA)n:Simple_repeat:Simple_repeat	0	NA	NA	NA	NA	None
(ACAACAC)n:Simple_repeat:Simple_repeat	0	NA	NA	NA	NA	None
(ACAACAT)n:Simple_repeat:Simple_repeat	0	NA	NA	NA	NA	None
(ACAACC)n:Simple_repeat:Simple_repeat	0	NA	NA	NA	NA	None
(ACAACCA)n:Simple_repeat:Simple_repeat	0	NA	NA	NA	NA	None
(ACAACG)n:Simple_repeat:Simple_repeat	0	NA	NA	NA	NA	None
(ACAACT)n:Simple_repeat:Simple_repeat	0	NA	NA	NA	NA	None
(ACAACTA)n:Simple_repeat:Simple_repeat	0	NA	NA	NA	NA	None
(ACAACTG)n:Simple_repeat:Simple_repeat	0	NA	NA	NA	NA	None
(ACAAG)n:Simple_repeat:Simple_repeat	0	NA	NA	NA	NA	None
(ACAAGA)n:Simple_repeat:Simple_repeat	0	NA	NA	NA	NA	None
(ACAAGAA)n:Simple_repeat:Simple_repeat	0	NA	NA	NA	NA	None
(ACAAGAC)n:Simple_repeat:Simple_repeat	0	NA	NA	NA	NA	None
(ACAAGACT)n:Simple_repeat:Simple_repeat	0	NA	NA	NA	NA	None
(ACAAGAG)n:Simple_repeat:Simple_repeat	0	NA	NA	NA	NA	None
(ACAAGAT)n:Simple_repeat:Simple_repeat	0	NA	NA	NA	NA	None
(ACAAGC)n:Simple_repeat:Simple_repeat	0	NA	NA	NA	NA	None
(ACAAGCA)n:Simple_repeat:Simple_repeat	0	NA	NA	NA	NA	None
(ACAAGG)n:Simple_repeat:Simple_repeat	0	NA	NA	NA	NA	None
(ACAAGGA)n:Simple_repeat:Simple_repeat	0	NA	NA	NA	NA	None
(ACAAGGC)n:Simple_repeat:Simple_repeat	0	NA	NA	NA	NA	None
(ACAAGT)n:Simple_repeat:Simple_repeat	0	NA	NA	NA	NA	None
(ACAAGTAATT)n:Simple_repeat:Simple_repeat	0	NA	NA	NA	NA	None
(ACAAGTT)n:Simple_repeat:Simple_repeat	0	NA	NA	NA	NA	None
(ACAAT)n:Simple_repeat:Simple_repeat	0	NA	NA	NA	NA	None
(ACAATA)n:Simple_repeat:Simple_repeat	0	NA	NA	NA	NA	None
(ACAATAA)n:Simple_repeat:Simple_repeat	0	NA	NA	NA	NA	None
(ACAATAAT)n:Simple_repeat:Simple_repeat	0	NA	NA	NA	NA	None
(ACAATAC)n:Simple_repeat:Simple_repeat	0	NA	NA	NA	NA	None
(ACAATAG)n:Simple_repeat:Simple_repeat	0	NA	NA	NA	NA	None
(ACAATAT)n:Simple_repeat:Simple_repeat	0	NA	NA	NA	NA	None
(ACAATC)n:Simple_repeat:Simple_repeat	0	NA	NA	NA	NA	None
(ACAATCA)n:Simple_repeat:Simple_repeat	0	NA	NA	NA	NA	None
(ACAATG)n:Simple_repeat:Simple_repeat	0	NA	NA	NA	NA	None
(ACAATGA)n:Simple_repeat:Simple_repeat	0	NA	NA	NA	NA	None
(ACAATGC)n:Simple_repeat:Simple_repeat	0	NA	NA	NA	NA	None
(ACAATGGAAT)n:Simple_repeat:Simple_repeat	0	NA	NA	NA	NA	None
(ACAATGT)n:Simple_repeat:Simple_repeat	0	NA	NA	NA	NA	None
(ACAATT)n:Simple_repeat:Simple_repeat	0	NA	NA	NA	NA	None
(ACAATTC)n:Simple_repeat:Simple_repeat	0	NA	NA	NA	NA	None
(ACAATTT)n:Simple_repeat:Simple_repeat	0	NA	NA	NA	NA	None
(ACAATTTA)n:Simple_repeat:Simple_repeat	0	NA	NA	NA	NA	None
(ACAC)n:Simple_repeat:Simple_repeat	4.026923666	0.08764897	0.33050531	0.103702768	NA	None
(ACACA)n:Simple_repeat:Simple_repeat	0	NA	NA	NA	NA	None
(ACACAA)n:Simple_repeat:Simple_repeat	1.306588402	0.042203357	0.320042728	0.131517707	NA	None
(ACACAAA)n:Simple_repeat:Simple_repeat	0	NA	NA	NA	NA	None
(ACACAAC)n:Simple_repeat:Simple_repeat	0	NA	NA	NA	NA	None
(ACACAAGA)n:Simple_repeat:Simple_repeat	0	NA	NA	NA	NA	None
(ACACAC)n:Simple_repeat:Simple_repeat	0.886877882	-0.015354437	0.315522756	0.611450728	NA	None
(ACACACA)n:Simple_repeat:Simple_repeat	0	NA	NA	NA	NA	None
(ACACACAC)n:Simple_repeat:Simple_repeat	0	NA	NA	NA	NA	None
(ACACACACAA)n:Simple_repeat:Simple_repeat	0	NA	NA	NA	NA	None
(ACACACACAT)n:Simple_repeat:Simple_repeat	0	NA	NA	NA	NA	None
(ACACACACCT)n:Simple_repeat:Simple_repeat	0	NA	NA	NA	NA	None
(ACACACAG)n:Simple_repeat:Simple_repeat	0	NA	NA	NA	NA	None
(ACACACAGAT)n:Simple_repeat:Simple_repeat	0	NA	NA	NA	NA	None
(ACACACAGTC)n:Simple_repeat:Simple_repeat	0	NA	NA	NA	NA	None
(ACACACAT)n:Simple_repeat:Simple_repeat	0	NA	NA	NA	NA	None
(ACACACATAC)n:Simple_repeat:Simple_repeat	0	NA	NA	NA	NA	None
(ACACACATAT)n:Simple_repeat:Simple_repeat	0	NA	NA	NA	NA	None
(ACACACATGC)n:Simple_repeat:Simple_repeat	0	NA	NA	NA	NA	None
(ACACACATGCAT)n:Simple_repeat:Simple_repeat	0	NA	NA	NA	NA	None
(ACACACC)n:Simple_repeat:Simple_repeat	0	NA	NA	NA	NA	None
(ACACACCC)n:Simple_repeat:Simple_repeat	0	NA	NA	NA	NA	None
(ACACACG)n:Simple_repeat:Simple_repeat	0	NA	NA	NA	NA	None
(ACACACGC)n:Simple_repeat:Simple_repeat	0	NA	NA	NA	NA	None
(ACACACT)n:Simple_repeat:Simple_repeat	0	NA	NA	NA	NA	None
(ACACAG)n:Simple_repeat:Simple_repeat	0.651736077	0.012092588	0.315867226	0.619738587	NA	None
(ACACAGA)n:Simple_repeat:Simple_repeat	0	NA	NA	NA	NA	None
(ACACAGAC)n:Simple_repeat:Simple_repeat	0	NA	NA	NA	NA	None
(ACACAGC)n:Simple_repeat:Simple_repeat	0	NA	NA	NA	NA	None
(ACACAGCA)n:Simple_repeat:Simple_repeat	0	NA	NA	NA	NA	None
(ACACAGG)n:Simple_repeat:Simple_repeat	0	NA	NA	NA	NA	None
(ACACAGGG)n:Simple_repeat:Simple_repeat	0	NA	NA	NA	NA	None
(ACACAGT)n:Simple_repeat:Simple_repeat	0	NA	NA	NA	NA	None
(ACACAT)n:Simple_repeat:Simple_repeat	0.484883586	-0.001503462	0.315463331	0.95850312	NA	None
(ACACATA)n:Simple_repeat:Simple_repeat	0	NA	NA	NA	NA	None
(ACACATAC)n:Simple_repeat:Simple_repeat	0	NA	NA	NA	NA	None
(ACACATACAC)n:Simple_repeat:Simple_repeat	0	NA	NA	NA	NA	None
(ACACATAT)n:Simple_repeat:Simple_repeat	0	NA	NA	NA	NA	None
(ACACATATAC)n:Simple_repeat:Simple_repeat	0	NA	NA	NA	NA	None
(ACACATATAT)n:Simple_repeat:Simple_repeat	0	NA	NA	NA	NA	None
(ACACATATTAT)n:Simple_repeat:Simple_repeat	0	NA	NA	NA	NA	None
(ACACATC)n:Simple_repeat:Simple_repeat	0	NA	NA	NA	NA	None
(ACACATGC)n:Simple_repeat:Simple_repeat	0	NA	NA	NA	NA	None
(ACACATGCAC)n:Simple_repeat:Simple_repeat	0	NA	NA	NA	NA	None
(ACACATGCAT)n:Simple_repeat:Simple_repeat	0	NA	NA	NA	NA	None
(ACACATGG)n:Simple_repeat:Simple_repeat	0	NA	NA	NA	NA	None
(ACACATT)n:Simple_repeat:Simple_repeat	0	NA	NA	NA	NA	None
(ACACC)n:Simple_repeat:Simple_repeat	0.532644702	-0.016906621	0.316744996	0.579939923	NA	None
(ACACCA)n:Simple_repeat:Simple_repeat	0	NA	NA	NA	NA	None
(ACACCAC)n:Simple_repeat:Simple_repeat	0.670748323	0.018442983	0.316953173	0.419501158	NA	None
(ACACCACAC)n:Simple_repeat:Simple_repeat	0	NA	NA	NA	NA	None
(ACACCC)n:Simple_repeat:Simple_repeat	0.394461987	-0.01591571	0.31662017	0.658416946	NA	None
(ACACCCA)n:Simple_repeat:Simple_repeat	0	NA	NA	NA	NA	None
(ACACCCC)n:Simple_repeat:Simple_repeat	0	NA	NA	NA	NA	None
(ACACCT)n:Simple_repeat:Simple_repeat	0	NA	NA	NA	NA	None
(ACACGAC)n:Simple_repeat:Simple_repeat	0	NA	NA	NA	NA	None
(ACACGC)n:Simple_repeat:Simple_repeat	0.35674395	0.003854246	0.315567168	0.864823077	NA	None
(ACACGCAC)n:Simple_repeat:Simple_repeat	0	NA	NA	NA	NA	None
(ACACGG)n:Simple_repeat:Simple_repeat	0	NA	NA	NA	NA	None
(ACACGT)n:Simple_repeat:Simple_repeat	0	NA	NA	NA	NA	None
(ACACGTC)n:Simple_repeat:Simple_repeat	0	NA	NA	NA	NA	None
(ACACGTGCAC)n:Simple_repeat:Simple_repeat	0	NA	NA	NA	NA	None
(ACACT)n:Simple_repeat:Simple_repeat	0	NA	NA	NA	NA	None
(ACACTA)n:Simple_repeat:Simple_repeat	0	NA	NA	NA	NA	None
(ACACTAA)n:Simple_repeat:Simple_repeat	0	NA	NA	NA	NA	None
(ACACTAC)n:Simple_repeat:Simple_repeat	0	NA	NA	NA	NA	None
(ACACTAT)n:Simple_repeat:Simple_repeat	0	NA	NA	NA	NA	None
(ACACTC)n:Simple_repeat:Simple_repeat	0	NA	NA	NA	NA	None
(ACACTCC)n:Simple_repeat:Simple_repeat	0	NA	NA	NA	NA	None
(ACACTG)n:Simple_repeat:Simple_repeat	0.381717828	-0.01581679	0.316608394	0.666447901	NA	None
(ACACTGA)n:Simple_repeat:Simple_repeat	0	NA	NA	NA	NA	None
(ACACTGC)n:Simple_repeat:Simple_repeat	0	NA	NA	NA	NA	None
(ACACTGGT)n:Simple_repeat:Simple_repeat	0	NA	NA	NA	NA	None
(ACACTGT)n:Simple_repeat:Simple_repeat	0	NA	NA	NA	NA	None
(ACACTT)n:Simple_repeat:Simple_repeat	0	NA	NA	NA	NA	None
(ACACTTT)n:Simple_repeat:Simple_repeat	0	NA	NA	NA	NA	None
(ACAG)n:Simple_repeat:Simple_repeat	1.775876867	-0.014073394	0.313957926	0.74239035	NA	None
(ACAGA)n:Simple_repeat:Simple_repeat	0	NA	NA	NA	NA	None
(ACAGAA)n:Simple_repeat:Simple_repeat	1.941941765	-0.012097297	0.31374003	0.775281418	NA	None
(ACAGAAC)n:Simple_repeat:Simple_repeat	0	NA	NA	NA	NA	None
(ACAGAAG)n:Simple_repeat:Simple_repeat	0	NA	NA	NA	NA	None
(ACAGAAT)n:Simple_repeat:Simple_repeat	0	NA	NA	NA	NA	None
[truncated: 13,610 more rows]
