# Supplementary material for: Autonomous transposons tune their sequences to ensure somatic suppression
Source: Nature. 2024 Feb 14;626(8001):1116–24. doi: 10.1038/s41586-024-07081-0 (PMC10901741; doi:10.1038/s41586-024-07081-0)
Supplement: Supplementary file 3 — Supplementary Tables 1–15; see Supplementary Information document for full descriptions. [file 41586_2024_7081_MOESM3_ESM.zip › Table 11_HEK293_ribodepleted_nuclearRNA_tripleKD_TEanalysis_DEseq2_output_repeat_name_DEresults_LFCshrunk.txt]

	baseMean	log2FoldChange	lfcSE	pvalue	padj	Status
L1PA2:L1:LINE	16945.26289	1.235077914	0.063156621	2.89E-86	5.18E-83	UP
L1PA4:L1:LINE	33853.1901	1.077397065	0.063617874	2.97E-65	2.66E-62	UP
L1PA5:L1:LINE	36716.20709	1.016219055	0.066023624	3.31E-54	1.98E-51	UP
L1PA3:L1:LINE	33843.50577	0.945804154	0.063462612	3.45E-51	1.54E-48	UP
L1P2:L1:LINE	5879.1117	1.0449732	0.071423055	1.65E-49	5.90E-47	UP
L1PA6:L1:LINE	19701.92142	1.012729828	0.07051431	8.42E-48	2.51E-45	UP
L1HS:L1:LINE	6086.029133	1.204477898	0.084600414	4.38E-47	1.12E-44	UP
ALR/Alpha:centr:Satellite	9543.729676	1.396154276	0.114802668	3.51E-35	7.84E-33	UP
L1PA7:L1:LINE	31564.24957	0.790034287	0.064965428	6.69E-35	1.33E-32	UP
L1PA8A:L1:LINE	3733.821307	0.879705918	0.081586374	4.62E-28	8.27E-26	UP
L1P1:L1:LINE	6799.877644	0.751292161	0.074448875	8.06E-25	1.31E-22	UP
L1P3:L1:LINE	4459.037079	0.732321474	0.080231085	9.49E-21	1.42E-18	UP
L1PBb:L1:LINE	657.2222113	1.191771493	0.133976978	4.64E-20	6.38E-18	UP
L1PB1:L1:LINE	17007.88652	0.612813451	0.072257899	4.08E-18	5.22E-16	UP
CER:Satellite:Satellite	3956.423688	0.660945793	0.079295555	1.24E-17	1.48E-15	UP
L1ME4b:L1:LINE	12533.78052	-0.566328225	0.075720035	1.50E-14	1.68E-12	DOWN
L4_C_Mam:RTE-X:LINE	3435.591812	-0.656446846	0.090816486	7.72E-14	8.12E-12	DOWN
L1ME4c:L1:LINE	4068.1731	-0.618390038	0.090374379	1.35E-12	1.34E-10	DOWN
L3:CR1:LINE	35266.86988	-0.467259258	0.06772225	1.44E-12	1.36E-10	DOWN
L1ME4a:L1:LINE	11340.29217	-0.587239868	0.0865579	2.09E-12	1.87E-10	DOWN
L1PA10:L1:LINE	11710.99508	0.4373151	0.064529595	3.92E-12	3.34E-10	UP
L2a:L2:LINE	126138.9071	-0.47412619	0.071069328	7.08E-12	5.76E-10	DOWN
MER112:hAT-Charlie:DNA	2098.169638	-0.621440134	0.095461944	1.27E-11	9.92E-10	DOWN
L1MC5a:L1:LINE	11122.29747	-0.539953289	0.082842646	1.53E-11	1.14E-09	DOWN
L1M5:L1:LINE	22042.73114	-0.501728854	0.077090947	1.79E-11	1.19E-09	DOWN
L1PA8:L1:LINE	8737.159417	0.470593776	0.072067026	1.78E-11	1.19E-09	UP
L2c:L2:LINE	104841.4901	-0.487741414	0.074777151	1.67E-11	1.19E-09	DOWN
MER47A:TcMar-Tigger:DNA	1875.78038	-0.658715408	0.102506076	2.02E-11	1.29E-09	DOWN
L2:L2:LINE	40959.271	-0.492448348	0.076295651	2.75E-11	1.69E-09	DOWN
MIRb:MIR:SINE	176196.0971	-0.39376405	0.060780533	5.82E-11	3.48E-09	DOWN
MIR:MIR:SINE	133628.0971	-0.40121606	0.063367852	7.35E-11	4.25E-09	DOWN
L1MD2:L1:LINE	8705.375162	-0.469666316	0.074657615	8.46E-11	4.73E-09	DOWN
L1ME3A:L1:LINE	9560.633064	-0.504891396	0.081092428	1.13E-10	5.96E-09	DOWN
Tigger3b:TcMar-Tigger:DNA	7181.843242	-0.47826272	0.076615683	1.13E-10	5.96E-09	DOWN
L1MC5:L1:LINE	9740.883421	-0.523681393	0.084786567	1.47E-10	7.29E-09	DOWN
MLT1L:ERVL-MaLR:LTR	9016.638557	-0.433671682	0.069605476	1.45E-10	7.29E-09	DOWN
MARNA:TcMar-Mariner:DNA	1980.253883	-0.625447029	0.102871862	1.99E-10	9.63E-09	DOWN
(AC)n:Simple_repeat:Simple_repeat	3892.484033	-0.524383432	0.085789645	2.15E-10	1.01E-08	DOWN
L1ME1:L1:LINE	22296.09337	-0.471575491	0.077244589	2.31E-10	1.06E-08	DOWN
MER103C:hAT-Charlie:DNA	4970.390099	-0.504274934	0.082603806	2.46E-10	1.09E-08	DOWN
Tigger17a:TcMar-Tigger:DNA	3345.116415	-0.530540603	0.087138726	2.49E-10	1.09E-08	DOWN
HERVK22-int:ERVK:LTR	1754.026852	-0.576538932	0.096441989	4.31E-10	1.84E-08	DOWN
L1MC4:L1:LINE	19400.41499	-0.471446132	0.079601627	8.48E-10	3.46E-08	DOWN
L1PA12:L1:LINE	6793.932619	0.472813687	0.079837343	8.50E-10	3.46E-08	UP
L3b:CR1:LINE	6124.778632	-0.49773463	0.084810424	1.04E-09	4.15E-08	DOWN
L1MC4a:L1:LINE	8711.155973	-0.485306723	0.083566114	1.62E-09	6.30E-08	DOWN
Tigger2a:TcMar-Tigger:DNA	3514.050697	-0.512239855	0.088550855	1.70E-09	6.46E-08	DOWN
L1ME2:L1:LINE	8037.450513	-0.475571705	0.082148733	1.86E-09	6.93E-08	DOWN
A-rich:Low_complexity:Low_complexity	8012.392341	-0.488718706	0.084722539	2.01E-09	7.34E-08	DOWN
ERVL-E-int:ERVL:LTR	6405.050241	-0.46024398	0.079840484	2.27E-09	8.13E-08	DOWN
L1ME3F:L1:LINE	2421.563725	-0.610112898	0.107529305	2.39E-09	8.27E-08	DOWN
Tigger19a:TcMar-Tigger:DNA	2489.861634	-0.60278572	0.106008616	2.40E-09	8.27E-08	DOWN
MER3:hAT-Charlie:DNA	8993.893914	-0.417070754	0.072354955	2.67E-09	8.86E-08	DOWN
MER44C:TcMar-Tigger:DNA	1534.509895	-0.628548513	0.111359778	2.65E-09	8.86E-08	DOWN
HAL1:L1:LINE	17906.13863	-0.455808659	0.079458564	2.75E-09	8.96E-08	DOWN
MER58A:hAT-Charlie:DNA	11408.69886	-0.458945552	0.080197285	2.92E-09	9.34E-08	DOWN
L2b:L2:LINE	83007.16491	-0.390731828	0.067975948	3.27E-09	1.03E-07	DOWN
MIRc:MIR:SINE	73303.88177	-0.358261075	0.062292821	3.48E-09	1.07E-07	DOWN
HAL1ME:L1:LINE	3728.460874	-0.493773123	0.087297409	3.82E-09	1.16E-07	DOWN
X6B_LINE:CR1:LINE	494.6392949	-0.821698451	0.149406674	4.11E-09	1.23E-07	DOWN
L1MB7:L1:LINE	22566.37578	-0.441786975	0.078266692	4.87E-09	1.43E-07	DOWN
MER51-int:ERV1:LTR	882.0172523	-0.654569802	0.118445424	4.95E-09	1.43E-07	DOWN
MER41B:ERV1:LTR	2476.416767	-0.49379623	0.088608282	6.14E-09	1.74E-07	DOWN
MER39:ERV1:LTR	2360.832764	-0.51409488	0.093472029	8.68E-09	2.43E-07	DOWN
HERVK-int:ERVK:LTR	1295.165797	-0.694604302	0.129230026	1.06E-08	2.91E-07	DOWN
MIR3:MIR:SINE	65192.816	-0.345796204	0.062035012	1.08E-08	2.92E-07	DOWN
Tigger13a:TcMar-Tigger:DNA	2398.461789	-0.541803166	0.099573299	1.11E-08	2.96E-07	DOWN
LTR12E:ERV1:LTR	2079.680825	0.526433992	0.097265959	1.40E-08	3.68E-07	UP
CR1_Mam:CR1:LINE	1362.63767	-0.672368811	0.126911188	1.65E-08	4.22E-07	DOWN
Charlie1b:hAT-Charlie:DNA	1975.029785	-0.626461129	0.117716586	1.65E-08	4.22E-07	DOWN
L1ME3Cz:L1:LINE	5804.390749	-0.51604947	0.096945049	2.21E-08	5.49E-07	DOWN
LTR8A:ERV1:LTR	1263.638952	-0.613932131	0.116351138	2.21E-08	5.49E-07	DOWN
L1ME3B:L1:LINE	5798.709627	-0.45140057	0.084474509	2.52E-08	6.19E-07	DOWN
MER102a:hAT-Charlie:DNA	2568.99426	-0.452782656	0.08515068	2.97E-08	7.15E-07	DOWN
Tigger15a:TcMar-Tigger:DNA	4421.4535	-0.482171557	0.091024038	3.00E-08	7.15E-07	DOWN
L1MC1:L1:LINE	9402.2091	-0.482289229	0.091194779	3.07E-08	7.24E-07	DOWN
L4_B_Mam:RTE-X:LINE	2620.074441	-0.567528532	0.108744176	3.43E-08	7.98E-07	DOWN
HERVK11-int:ERVK:LTR	1020.225616	-0.708879781	0.138081057	3.73E-08	8.55E-07	DOWN
Charlie29a:hAT-Charlie:DNA	1235.095737	-0.670372336	0.130463906	3.98E-08	9.02E-07	DOWN
L1MC:L1:LINE	2729.661518	-0.515783114	0.099204874	4.50E-08	1.01E-06	DOWN
L1ME2z:L1:LINE	3865.629257	-0.496002283	0.095391349	4.79E-08	1.06E-06	DOWN
L4_A_Mam:RTE-X:LINE	5662.226745	-0.412652093	0.07861872	5.04E-08	1.10E-06	DOWN
Kanga2_a:TcMar-Tc2:DNA	783.3539918	-0.676297122	0.133211071	5.29E-08	1.14E-06	DOWN
Tigger3a:TcMar-Tigger:DNA	6373.215465	-0.41403583	0.079276671	5.78E-08	1.23E-06	DOWN
L1ME3G:L1:LINE	7509.895544	-0.463415392	0.089431564	5.86E-08	1.23E-06	DOWN
HERVH-int:ERV1:LTR	4330.846638	-0.432156033	0.083106377	6.09E-08	1.27E-06	DOWN
L1ME3:L1:LINE	5906.405284	-0.458269224	0.08854316	6.19E-08	1.27E-06	DOWN
ERVL-B4-int:ERVL:LTR	5007.772841	-0.408280835	0.079299435	8.73E-08	1.78E-06	DOWN
L1MC3:L1:LINE	10536.91463	-0.401623107	0.07813683	9.42E-08	1.87E-06	DOWN
LTR8B:ERV1:LTR	1218.45167	-0.598576082	0.119487177	9.37E-08	1.87E-06	DOWN
Charlie22a:hAT-Charlie:DNA	646.2862103	-0.68950499	0.139165634	9.69E-08	1.91E-06	DOWN
MLT1J:ERVL-MaLR:LTR	12723.47326	-0.359912648	0.069809323	1.01E-07	1.96E-06	DOWN
MLT1I:ERVL-MaLR:LTR	9031.493018	-0.354763295	0.068840849	1.06E-07	2.05E-06	DOWN
MER58B:hAT-Charlie:DNA	5859.616492	-0.398137336	0.078333274	1.29E-07	2.46E-06	DOWN
MER2:TcMar-Tigger:DNA	7866.960049	-0.433146052	0.08583821	1.34E-07	2.52E-06	DOWN
MER58C:hAT-Charlie:DNA	1680.48103	-0.514150176	0.103337223	1.47E-07	2.73E-06	DOWN
(CGTGCGG)n:Simple_repeat:Simple_repeat	256381.7021	1.053384169	0.223261211	1.67E-07	3.06E-06	UP
Charlie2b:hAT-Charlie:DNA	1455.272988	-0.527845942	0.106825245	1.66E-07	3.06E-06	DOWN
Charlie20a:hAT-Charlie:DNA	628.628533	-0.669700864	0.13798343	1.74E-07	3.14E-06	DOWN
L1MEg:L1:LINE	7058.168375	-0.424582038	0.085063174	1.88E-07	3.37E-06	DOWN
L1MB8:L1:LINE	15739.38364	-0.410098121	0.082112653	1.96E-07	3.48E-06	DOWN
L1ME3E:L1:LINE	2549.238123	-0.471954755	0.09544422	1.98E-07	3.48E-06	DOWN
HERVK13-int:ERVK:LTR	498.0679296	-0.769451263	0.161109167	2.07E-07	3.56E-06	DOWN
MER94:hAT-Blackjack:DNA	2313.572475	-0.485468412	0.098508301	2.07E-07	3.56E-06	DOWN
MER63B:hAT-Blackjack:DNA	1384.430839	-0.499537752	0.102111394	2.36E-07	4.02E-06	DOWN
MLT1H:ERVL-MaLR:LTR	9223.578988	-0.336481657	0.067143304	2.47E-07	4.16E-06	DOWN
L1MEf:L1:LINE	7491.535248	-0.461961518	0.094655788	2.85E-07	4.77E-06	DOWN
Charlie1a:hAT-Charlie:DNA	6428.17436	-0.389224554	0.07908567	3.01E-07	5.00E-06	DOWN
Charlie16a:hAT-Charlie:DNA	1286.081137	-0.556980396	0.11600193	3.06E-07	5.02E-06	DOWN
MER20B:hAT-Charlie:DNA	3701.870715	-0.417925708	0.085355615	3.13E-07	5.10E-06	DOWN
Tigger4b:TcMar-Tigger:DNA	2631.308603	-0.534713036	0.111429501	3.33E-07	5.37E-06	DOWN
LTR33:ERVL:LTR	6286.219705	-0.348476438	0.07107992	4.00E-07	6.35E-06	DOWN
MLT1D:ERVL-MaLR:LTR	18962.77264	-0.332781198	0.067702301	4.01E-07	6.35E-06	DOWN
MER44A:TcMar-Tigger:DNA	1847.07879	-0.53394882	0.112834855	4.67E-07	7.33E-06	DOWN
L1MA7:L1:LINE	3851.284397	-0.402249718	0.084342164	6.17E-07	9.61E-06	DOWN
MER95:ERV1:LTR	106.2166645	-1.507711552	0.34369555	6.25E-07	9.64E-06	DOWN
Plat_L3:CR1:LINE	2220.913034	-0.463061593	0.098627319	7.15E-07	1.09E-05	DOWN
MER119:hAT-Charlie:DNA	1137.169349	-0.587050654	0.12756911	7.42E-07	1.13E-05	DOWN
Charlie15a:hAT-Charlie:DNA	2327.455591	-0.442852627	0.094242904	7.56E-07	1.14E-05	DOWN
MER4B:ERV1:LTR	1372.027741	-0.513942138	0.110840369	7.85E-07	1.17E-05	DOWN
L1MD1:L1:LINE	5619.894077	-0.44442887	0.094820386	7.97E-07	1.18E-05	DOWN
LTR54B:ERV1:LTR	414.3832609	-0.760022082	0.170397336	9.36E-07	1.37E-05	DOWN
MLT1B:ERVL-MaLR:LTR	15145.46809	-0.323042415	0.068088893	9.85E-07	1.43E-05	DOWN
MLT1A:ERVL-MaLR:LTR	8690.415613	-0.346607042	0.074160599	1.14E-06	1.65E-05	DOWN
Tigger6a:TcMar-Tigger:DNA	880.6416352	-0.575887341	0.128030444	1.17E-06	1.68E-05	DOWN
LTR10A:ERV1:LTR	318.6008068	-0.863326591	0.197866024	1.23E-06	1.75E-05	DOWN
Arthur1B:hAT-Tip100:DNA	898.2467839	-0.574114245	0.128447293	1.32E-06	1.86E-05	DOWN
MamSINE1:tRNA-RTE:SINE	5020.328451	-0.348206558	0.074783876	1.37E-06	1.92E-05	DOWN
MER102c:hAT-Charlie:DNA	2743.312447	-0.40327868	0.087788887	1.45E-06	1.98E-05	DOWN
MamRep137:TcMar-Tigger:DNA	2323.177018	-0.423814482	0.092563535	1.45E-06	1.98E-05	DOWN
Tigger3c:TcMar-Tigger:DNA	2174.332317	-0.455963317	0.100146649	1.44E-06	1.98E-05	DOWN
MER54A:ERVL:LTR	836.6974728	-0.626700269	0.141564037	1.51E-06	2.05E-05	DOWN
L1MA9:L1:LINE	6866.410984	-0.396894307	0.086671538	1.61E-06	2.17E-05	DOWN
AluYj4:Alu:SINE	6285.664553	0.483367104	0.107780862	1.67E-06	2.24E-05	UP
MER5A:hAT-Charlie:DNA	29120.78221	-0.283943524	0.061426716	1.70E-06	2.24E-05	DOWN
MLT1A0:ERVL-MaLR:LTR	17427.59342	-0.321118775	0.069296659	1.69E-06	2.24E-05	DOWN
MER63A:hAT-Blackjack:DNA	1972.513987	-0.402577545	0.08842553	1.79E-06	2.34E-05	DOWN
MamTip2:hAT-Tip100:DNA	2820.672516	-0.465410885	0.10346801	1.81E-06	2.34E-05	DOWN
MER2B:TcMar-Tigger:DNA	1110.398368	-0.535985982	0.120705917	1.84E-06	2.37E-05	DOWN
Tigger7:TcMar-Tigger:DNA	2795.48018	-0.389774362	0.086166507	2.17E-06	2.77E-05	DOWN
L1M3c:L1:LINE	589.8625029	-0.614772325	0.141446304	2.22E-06	2.80E-05	DOWN
L1ME3D:L1:LINE	2212.693239	-0.438665942	0.098095852	2.27E-06	2.80E-05	DOWN
LTR16C:ERVL:LTR	4156.81332	-0.354050261	0.077940378	2.27E-06	2.80E-05	DOWN
MER33:hAT-Charlie:DNA	6078.807664	-0.34753424	0.076393388	2.26E-06	2.80E-05	DOWN
MER44B:TcMar-Tigger:DNA	2349.124577	-0.445385876	0.099711819	2.26E-06	2.80E-05	DOWN
L1PBa:L1:LINE	2725.688408	0.400892697	0.089004457	2.29E-06	2.81E-05	UP
L1MA8:L1:LINE	4536.006984	-0.38387823	0.085097267	2.34E-06	2.85E-05	DOWN
L1M4:L1:LINE	13059.49455	-0.364876547	0.081062512	2.64E-06	3.19E-05	DOWN
(TA)n:Simple_repeat:Simple_repeat	2070.1582	-0.432629722	0.097420968	2.68E-06	3.22E-05	DOWN
MER51A:ERV1:LTR	2257.25972	-0.407282498	0.091318419	2.70E-06	3.22E-05	DOWN
L1M7:L1:LINE	1533.984261	-0.502869293	0.114912266	2.75E-06	3.25E-05	DOWN
MER5C:hAT-Charlie:DNA	686.5792813	-0.58148549	0.134795667	2.80E-06	3.30E-05	DOWN
L1MB2:L1:LINE	7860.277008	-0.368307408	0.082107468	2.82E-06	3.30E-05	DOWN
AluYb8:Alu:SINE	6490.491094	0.494698198	0.113552899	2.96E-06	3.44E-05	UP
Charlie4z:hAT-Charlie:DNA	4719.130547	-0.380793579	0.085478104	3.08E-06	3.53E-05	DOWN
MLT1I-int:ERVL-MaLR:LTR	293.4839441	-0.848063621	0.203784235	3.06E-06	3.53E-05	DOWN
MamRTE1:RTE-BovB:LINE	7264.058976	-0.363775404	0.081117504	3.09E-06	3.53E-05	DOWN
LTR8:ERV1:LTR	2852.111453	-0.475779316	0.108959989	3.20E-06	3.62E-05	DOWN
L1MA10:L1:LINE	1347.127356	-0.539196784	0.125416091	3.39E-06	3.77E-05	DOWN
L1MC2:L1:LINE	3643.396529	-0.458812676	0.105026412	3.36E-06	3.77E-05	DOWN
MLT2B1:ERVL:LTR	3054.191671	-0.377787423	0.085112425	3.38E-06	3.77E-05	DOWN
Charlie19a:hAT-Charlie:DNA	1149.970947	-0.529919871	0.123195504	3.53E-06	3.88E-05	DOWN
MER8:TcMar-Tigger:DNA	2414.850287	-0.41710523	0.094908075	3.52E-06	3.88E-05	DOWN
MER57A1:ERV1:LTR	879.4031556	-0.564002653	0.131990922	3.59E-06	3.91E-05	DOWN
HAL1b:L1:LINE	2140.428443	-0.423670326	0.09718598	4.03E-06	4.37E-05	DOWN
LTR85a:Gypsy?:LTR	568.8081636	-0.599138004	0.142550749	4.39E-06	4.73E-05	DOWN
Tigger16a:TcMar-Tigger:DNA	1253.120471	-0.464457914	0.108137011	4.59E-06	4.92E-05	DOWN
MER31A:ERV1:LTR	865.799438	-0.570956525	0.136721057	5.38E-06	5.73E-05	DOWN
ERV3-16A3_I-int:ERVL:LTR	4697.620576	-0.335293949	0.076795378	5.55E-06	5.88E-05	DOWN
MER11B:ERVK:LTR	1631.746262	-0.420857153	0.098117827	5.60E-06	5.90E-05	DOWN
MER104:TcMar-Tc2:DNA	960.2453112	-0.614016113	0.14857188	5.69E-06	5.95E-05	DOWN
L2-3_Crp:L2:LINE	827.3378326	-0.622646025	0.151001592	5.76E-06	5.99E-05	DOWN
SVA_D:SVA:Retroposon	12307.17256	0.435092715	0.102689982	6.26E-06	6.48E-05	UP
MLT1C:ERVL-MaLR:LTR	19490.24587	-0.283490861	0.064790628	6.48E-06	6.67E-05	DOWN
(GT)n:Simple_repeat:Simple_repeat	3021.167971	-0.390267138	0.091406174	6.83E-06	6.99E-05	DOWN
MamRep434:TcMar-Tigger:DNA	939.0073012	-0.589566964	0.14449943	7.67E-06	7.80E-05	DOWN
(AATATA)n:Simple_repeat:Simple_repeat	27.14058426	-2.66478021	0.709050895	7.92E-06	7.95E-05	DOWN
L1MEd:L1:LINE	12088.16228	-0.342776317	0.080063317	7.95E-06	7.95E-05	DOWN
LTR80A:ERVL:LTR	147.5490335	-1.037568585	0.268049513	7.95E-06	7.95E-05	DOWN
L1ME3C:L1:LINE	1789.91024	-0.416709495	0.099329321	8.59E-06	8.55E-05	DOWN
MADE2:TcMar-Mariner:DNA	725.1717621	-0.551902445	0.135665575	9.03E-06	8.93E-05	DOWN
MSTD:ERVL-MaLR:LTR	6734.665013	-0.336686029	0.079159298	9.24E-06	9.09E-05	DOWN
MER5A1:hAT-Charlie:DNA	12071.59842	-0.267161915	0.063669541	9.35E-06	9.14E-05	DOWN
AluSc:Alu:SINE	92404.77607	0.395760218	0.093884278	1.00E-05	9.71E-05	UP
MLT1F1:ERVL-MaLR:LTR	3414.076221	-0.338773392	0.080016502	1.01E-05	9.71E-05	DOWN
MamRep1527:LTR:LTR	478.353517	-0.638372533	0.160350962	1.01E-05	9.71E-05	DOWN
LTR16A:ERVL:LTR	2912.433794	-0.371273635	0.088674387	1.06E-05	0.00010192	DOWN
MamRep605:LTR?:LTR?	3679.002811	-0.354434325	0.084366819	1.07E-05	0.000102262	DOWN
PRIMA4-int:ERV1:LTR	1172.832707	-0.465579677	0.113727531	1.10E-05	0.000104065	DOWN
MER113:hAT-Charlie:DNA	2234.843747	-0.410941338	0.09953851	1.18E-05	0.000110709	DOWN
PABL_B:ERV1:LTR	283.2995776	-0.800903717	0.207713013	1.18E-05	0.000110709	DOWN
Charlie8:hAT-Charlie:DNA	2280.112795	-0.394662414	0.095359773	1.20E-05	0.00011194	DOWN
CR1-3_Croc:CR1:LINE	680.2417458	-0.577878088	0.145281525	1.21E-05	0.000112413	DOWN
HERVK9-int:ERVK:LTR	4972.908983	-0.338698702	0.080966496	1.25E-05	0.000115511	DOWN
LTR39:ERV1:LTR	971.8139001	-0.525945678	0.130972649	1.28E-05	0.000117735	DOWN
Charlie7:hAT-Charlie:DNA	1714.202039	-0.396986695	0.096624211	1.36E-05	0.000123929	DOWN
AluSc5:Alu:SINE	18647.35475	0.404942837	0.099932009	1.36E-05	0.00012397	UP
HERVL40-int:ERVL:LTR	1699.912613	-0.390866199	0.095125204	1.39E-05	0.000125536	DOWN
AluSc8:Alu:SINE	60344.50577	0.372974693	0.093251742	1.45E-05	0.000130169	UP
Charlie25:hAT-Charlie:DNA	579.1082461	-0.601946788	0.15505484	1.49E-05	0.00013229	DOWN
LTR79:ERVL:LTR	2916.269021	-0.36468734	0.088520565	1.48E-05	0.00013229	DOWN
AluY:Alu:SINE	270769.7375	0.402223779	0.098680531	1.55E-05	0.000136387	UP
THE1D:ERVL-MaLR:LTR	10280.67902	-0.278687209	0.066505798	1.54E-05	0.000136387	DOWN
LTR87:ERVL?:LTR	1171.191208	-0.492089032	0.123577918	1.58E-05	0.000138281	DOWN
MLT2C1:ERVL:LTR	1593.747733	-0.409916598	0.100971027	1.58E-05	0.000138281	DOWN
L1MB5:L1:LINE	9196.988835	-0.309656049	0.074698177	1.66E-05	0.000144375	DOWN
MER74B:ERVL:LTR	769.3318238	-0.508520404	0.129613683	1.72E-05	0.000148841	DOWN
(T)n:Simple_repeat:Simple_repeat	6338.540241	-0.361691977	0.088584944	1.74E-05	0.000149347	DOWN
MLT2C2:ERVL:LTR	580.3980581	-0.552925857	0.141643537	1.79E-05	0.000153679	DOWN
Tigger19b:TcMar-Tigger:DNA	2712.500112	-0.414061527	0.102915293	1.82E-05	0.000154763	DOWN
MER65A:ERV1:LTR	1055.924157	-0.516570026	0.132156575	1.96E-05	0.000166469	DOWN
MER101-int:ERV1:LTR	1140.225387	-0.564415292	0.145863162	1.97E-05	0.00016665	DOWN
L1MB3:L1:LINE	16194.69798	-0.301530637	0.073491414	2.06E-05	0.000172785	DOWN
MLT1E1A:ERVL-MaLR:LTR	3138.863523	-0.334553407	0.082385692	2.13E-05	0.000178106	DOWN
MER5B:hAT-Charlie:DNA	17982.93453	-0.266328766	0.064668204	2.24E-05	0.000186124	DOWN
HERVK14-int:ERVK:LTR	962.4310122	-0.529349471	0.137003341	2.25E-05	0.000186364	DOWN
LTR78:ERV1:LTR	2445.445092	-0.370954959	0.092451218	2.27E-05	0.000187125	DOWN
MER121:hAT?:DNA	388.9735519	-0.700253417	0.187399486	2.32E-05	0.000190698	DOWN
L1MD3:L1:LINE	4199.255715	-0.401337877	0.100990976	2.35E-05	0.000192201	DOWN
MER85:PiggyBac:DNA	550.7838575	-0.580793023	0.153672504	2.36E-05	0.000192372	DOWN
LTR48B:ERV1:LTR	602.2873391	-0.575063748	0.150828427	2.41E-05	0.000195466	DOWN
MLT2A1:ERVL:LTR	1981.047865	-0.351619262	0.087963335	2.63E-05	0.000211895	DOWN
L1MB4:L1:LINE	7484.360239	-0.375474438	0.094439753	2.69E-05	0.000215878	DOWN
MER63D:hAT-Blackjack:DNA	762.2565596	-0.547053087	0.143701867	2.70E-05	0.000215878	DOWN
AmnSINE1:5S-Deu-L2:SINE	1892.603915	-0.404237001	0.102842471	2.78E-05	0.000220839	DOWN
HERVFH21-int:ERV1:LTR	127.9467073	-1.020454102	0.287565014	2.79E-05	0.000220839	DOWN
MLT1E2:ERVL-MaLR:LTR	4053.521881	-0.313041392	0.077979605	2.84E-05	0.000223724	DOWN
PRIMAX-int:ERV1:LTR	92.10675052	-1.319858692	0.382572147	3.01E-05	0.000235958	DOWN
MLT1A1:ERVL-MaLR:LTR	5837.951747	-0.290773259	0.072352089	3.07E-05	0.000238929	DOWN
MLT1F2:ERVL-MaLR:LTR	7075.243857	-0.283347392	0.070340809	3.06E-05	0.000238929	DOWN
Charlie4a:hAT-Charlie:DNA	2358.611066	-0.402704602	0.103094179	3.13E-05	0.000241083	DOWN
HERVIP10B3-int:ERV1:LTR	1341.742942	-0.434694217	0.112343218	3.14E-05	0.000241083	DOWN
MER4D:ERV1:LTR	1068.290086	-0.475408785	0.124121263	3.12E-05	0.000241083	DOWN
L1MEi:L1:LINE	2859.443118	-0.357379926	0.090810716	3.30E-05	0.000252689	DOWN
LTR86A1:ERVL:LTR	523.6194528	-0.579865063	0.15578086	3.40E-05	0.000258609	DOWN
AluSp:Alu:SINE	169936.322	0.380196737	0.096284768	3.46E-05	0.000262784	UP
MER102b:hAT-Charlie:DNA	3969.508018	-0.327752701	0.083058686	3.56E-05	0.00026876	DOWN
Charlie23a:hAT-Charlie:DNA	881.8927676	-0.555164418	0.148971459	3.60E-05	0.000270505	DOWN
MER4A:ERV1:LTR	792.152428	-0.495853918	0.131415703	3.68E-05	0.00027579	DOWN
GA-rich:Low_complexity:Low_complexity	5559.49463	-0.323783931	0.082232969	3.80E-05	0.000283346	DOWN
MER4-int:ERV1:LTR	1783.015561	-0.401747464	0.10426269	3.83E-05	0.000283346	DOWN
MamGypsy2-I:Gypsy:LTR	1105.52092	-0.470755913	0.124418649	3.82E-05	0.000283346	DOWN
THE1B:ERVL-MaLR:LTR	20604.89507	-0.267942484	0.067290831	3.88E-05	0.000285513	DOWN
MLT1K:ERVL-MaLR:LTR	15031.44222	-0.279249177	0.07037299	4.00E-05	0.000293494	DOWN
LTR48:ERV1:LTR	670.2238563	-0.571633153	0.155410023	4.10E-05	0.000299784	DOWN
LTR106_Mam:LTR:LTR	173.9312916	-0.966926479	0.280262063	4.22E-05	0.000306826	DOWN
(CTAT)n:Simple_repeat:Simple_repeat	64.51980405	-1.546273743	0.464939881	4.26E-05	0.000308386	DOWN
L1MEj:L1:LINE	1394.66302	-0.410137842	0.10746916	4.27E-05	0.000308386	DOWN
L1PA17:L1:LINE	3084.419271	-0.334775055	0.086079022	4.32E-05	0.000310912	DOWN
MER4E:ERV1:LTR	765.0974755	-0.508948253	0.136805727	4.35E-05	0.000311592	DOWN
MLT1M:ERVL-MaLR:LTR	1778.964524	-0.413031756	0.108581768	4.45E-05	0.000317232	DOWN
AluSq4:Alu:SINE	5874.100895	0.400032662	0.105404601	4.54E-05	0.000322273	UP
MER67A:ERV1:LTR	332.0766312	-0.683575973	0.191507548	4.56E-05	0.000322273	DOWN
Tigger12c:TcMar-Tigger:DNA	717.8394846	-0.53055967	0.144044175	4.63E-05	0.000326137	DOWN
Charlie15b:hAT-Charlie:DNA	1080.401046	-0.491552082	0.132529991	4.81E-05	0.000337443	DOWN
MER49:ERV1:LTR	1094.676235	-0.456271194	0.122207182	4.95E-05	0.000345816	DOWN
L1MEc:L1:LINE	12167.78144	-0.322618623	0.08385838	4.99E-05	0.000347225	DOWN
AluSg:Alu:SINE	115084.6786	0.361564582	0.098218207	5.06E-05	0.000348031	UP
AluYm1:Alu:SINE	11273.94194	0.399240778	0.105284578	5.04E-05	0.000348031	UP
HERV9-int:ERV1:LTR	1185.507679	-0.471981774	0.127041619	5.02E-05	0.000348031	DOWN
LTR53:ERVL:LTR	731.2750752	-0.513792451	0.13991149	5.13E-05	0.000351822	DOWN
MER83B:ERV1:LTR	282.7469575	-0.849047603	0.247346873	5.29E-05	0.000361116	DOWN
MER4A1:ERV1:LTR	1528.09988	-0.432955547	0.115786564	5.31E-05	0.00036148	DOWN
MER4CL34:ERV1:LTR	519.0864149	-0.636240155	0.179027037	5.37E-05	0.000364225	DOWN
Tigger16b:TcMar-Tigger:DNA	1144.028704	-0.478885192	0.129791517	5.46E-05	0.000368784	DOWN
MLT1N2:ERVL-MaLR:LTR	3354.178235	-0.311546865	0.08102801	5.81E-05	0.000391203	DOWN
HERV16-int:ERVL:LTR	705.6275259	-0.478756214	0.130629408	5.94E-05	0.000398323	DOWN
Charlie1:hAT-Charlie:DNA	1620.626706	-0.406580005	0.109119411	6.23E-05	0.000416333	DOWN
MER6A:TcMar-Tigger:DNA	1212.385916	-0.413373408	0.111202014	6.29E-05	0.000418395	DOWN
Tigger2b_Pri:TcMar-Tigger:DNA	1818.460962	-0.391486817	0.104747271	6.37E-05	0.000422409	DOWN
MER31B:ERV1:LTR	1050.861557	-0.532530042	0.148258225	6.48E-05	0.000428147	DOWN
Zaphod:hAT-Tip100:DNA	669.3670872	-0.524050942	0.145766139	6.66E-05	0.000438133	DOWN
LTR82A:ERVL:LTR	727.263811	-0.497357252	0.137969419	7.00E-05	0.000458774	DOWN
L1MCb:L1:LINE	1034.305078	-0.500640895	0.139210238	7.08E-05	0.000462291	DOWN
MER30:hAT-Charlie:DNA	4040.331764	-0.353263922	0.094205198	7.11E-05	0.000462482	DOWN
MER105:hAT-Charlie:DNA	939.0529522	-0.508958282	0.14195084	7.21E-05	0.000467318	DOWN
AluSq2:Alu:SINE	184106.9725	0.352991544	0.094389864	7.53E-05	0.000484879	UP
AluSq:Alu:SINE	53224.34263	0.349328004	0.093322884	7.53E-05	0.000484879	UP
Tigger9a:TcMar-Tigger:DNA	788.6335262	-0.512984404	0.143708242	7.57E-05	0.000485567	DOWN
MER20:hAT-Charlie:DNA	21155.61635	-0.242144441	0.062995687	7.64E-05	0.000485937	DOWN
MER45A:hAT-Tip100:DNA	1792.091155	-0.354095263	0.094861817	7.62E-05	0.000485937	DOWN
MLT1G1:ERVL-MaLR:LTR	3438.490242	-0.301755144	0.079669464	7.66E-05	0.000485937	DOWN
MER57A-int:ERV1:LTR	1270.150789	-0.442500326	0.121902196	7.81E-05	0.000494031	DOWN
MER77:ERVL:LTR	2720.827787	-0.308937257	0.082038709	8.07E-05	0.0005077	DOWN
MSTC:ERVL-MaLR:LTR	3053.982873	-0.327879423	0.087555164	8.08E-05	0.0005077	DOWN
(TG)n:Simple_repeat:Simple_repeat	3512.216291	-0.348896397	0.093842609	8.16E-05	0.000509046	DOWN
MER106A:hAT-Charlie:DNA	328.542713	-0.698516895	0.20565558	8.14E-05	0.000509046	DOWN
MER21-int:ERVL:LTR	1269.778959	-0.373870422	0.101442329	8.20E-05	0.000509963	DOWN
MER46C:TcMar-Tigger:DNA	2298.020007	-0.399202767	0.108969068	8.24E-05	0.000510212	DOWN
MLT1J2:ERVL-MaLR:LTR	4352.829244	-0.28846739	0.076334541	8.34E-05	0.000515029	DOWN
MER57B2:ERV1:LTR	643.196381	-0.521576349	0.147818091	8.58E-05	0.000527667	DOWN
MER21C:ERVL:LTR	12798.37255	-0.241937425	0.063635695	8.76E-05	0.000537131	DOWN
HSAT4:centr:Satellite	3681.947761	0.335348483	0.09019612	8.83E-05	0.00053774	UP
L1PB4:L1:LINE	3837.970174	-0.347327513	0.093825135	8.81E-05	0.00053774	DOWN
7SLRNA:srpRNA:srpRNA	220273.8644	1.15763914	0.350150315	8.99E-05	0.00054549	UP
L1MEb:L1:LINE	1231.604873	-0.513030125	0.14619244	9.46E-05	0.000571779	DOWN
Tigger9b:TcMar-Tigger:DNA	991.8104002	-0.406434498	0.112433289	9.61E-05	0.000579088	DOWN
MER4B-int:ERV1:LTR	777.2355224	-0.526929268	0.151088162	9.72E-05	0.000583801	DOWN
LOR1-int:ERV1:LTR	760.2473016	-0.478993526	0.135600341	9.82E-05	0.000588082	DOWN
Tigger10:TcMar-Tigger:DNA	1074.875511	-0.42675846	0.119225156	0.000101155	0.000603559	DOWN
MER9a1:ERVK:LTR	332.6106759	-0.7163689	0.21544172	0.000101713	0.000604871	DOWN
AluSx4:Alu:SINE	31283.9361	0.361323106	0.098652668	0.000102939	0.000609637	UP
MLT1O:ERVL-MaLR:LTR	3919.619927	-0.307324269	0.082924483	0.000103196	0.000609637	DOWN
AluSz:Alu:SINE	305614.6497	0.334337615	0.091751241	0.000108745	0.000640309	UP
Charlie9:hAT-Charlie:DNA	508.7778998	-0.544854972	0.158707151	0.00011178	0.000656022	DOWN
AluSx1:Alu:SINE	342792.51	0.348125197	0.095709331	0.000114528	0.00066995	UP
MLT1F2-int:ERVL-MaLR:LTR	367.5261607	-0.606099793	0.179739348	0.000115136	0.000671311	DOWN
MER34B:ERV1:LTR	380.4247937	-0.590879039	0.174990521	0.000117225	0.000681274	DOWN
(A)n:Simple_repeat:Simple_repeat	4480.780663	-0.333805295	0.091694901	0.000118754	0.000683505	DOWN
MER74A:ERVL:LTR	1241.9617	-0.417445028	0.11767723	0.000118455	0.000683505	DOWN
MER92B:ERV1:LTR	428.7414624	-0.645052382	0.193648739	0.000118485	0.000683505	DOWN
AluYh3:Alu:SINE	4060.265703	0.382973108	0.107172666	0.00012575	0.000719148	UP
MER96B:hAT-Tip100:DNA	792.7546332	-0.455267383	0.130392713	0.000125453	0.000719148	DOWN
Kanga1a:TcMar-Tc2:DNA	431.1330322	-0.589381532	0.175846334	0.000128509	0.000732584	DOWN
tRNA-Thr-ACY:tRNA:tRNA	145.1447989	0.938722276	0.299688883	0.000131351	0.000746405	UP
MamGypLTR1b:Gypsy:LTR	561.4183801	-0.48462881	0.142047317	0.000149521	0.000846968	DOWN
AluYk3:Alu:SINE	2975.162339	0.428661891	0.123644986	0.000152236	0.000859629	UP
Tigger14a:TcMar-Tigger:DNA	553.9462608	-0.576296857	0.173896163	0.000154227	0.000868132	DOWN
AluSx:Alu:SINE	333035.7586	0.338427659	0.094842601	0.000155206	0.000870905	UP
MER53:hAT:DNA	1817.081864	-0.366774145	0.104628521	0.000170208	0.000952103	DOWN
L1MEh:L1:LINE	1230.284847	-0.448284355	0.131434179	0.000172761	0.000963369	DOWN
X6A_LINE:CR1:LINE	821.7952209	-0.416117428	0.120902581	0.000174723	0.000971288	DOWN
MLT1G3:ERVL-MaLR:LTR	3391.130603	-0.300823215	0.084703304	0.000188459	0.001044402	DOWN
Tigger8:TcMar-Tigger:DNA	753.0775594	-0.448691352	0.132512925	0.00019038	0.001051791	DOWN
AluSz6:Alu:SINE	142689.9063	0.318095501	0.089756895	0.0001923	0.00105913	UP
L1MCa:L1:LINE	4254.160875	-0.361157441	0.103891468	0.000195554	0.00107375	DOWN
AluSg4:Alu:SINE	20941.52	0.352832067	0.102318506	0.000205557	0.001125222	UP
L1MA4:L1:LINE	6282.810003	-0.290978162	0.082389923	0.000208994	0.001140545	DOWN
(AAC)n:Simple_repeat:Simple_repeat	799.1655342	-0.422694711	0.124916891	0.000210874	0.00114383	DOWN
UCON55:TcMar-Tigger:DNA	204.5305514	-0.757656984	0.246094047	0.000210308	0.00114383	DOWN
MIR1_Amn:MIR:SINE	10092.81803	-0.251992257	0.070503539	0.000212	0.001146466	DOWN
(TTCCA)n:Simple_repeat:Simple_repeat	121.5955592	0.989688576	0.334828032	0.000214876	0.001158519	UP
MER21B:ERVL:LTR	7163.291865	-0.244925418	0.068510264	0.000220348	0.001184452	DOWN
LTR47B3:ERVL:LTR	106.8438699	-1.038758529	0.355358253	0.00022246	0.001188665	DOWN
MER72:ERV1:LTR	627.3504767	-0.461253972	0.138692093	0.000222415	0.001188665	DOWN
Chap1_Mam:hAT-Charlie:DNA	1008.792951	-0.451113015	0.135230939	0.000223438	0.001190339	DOWN
Charlie13a:hAT-Charlie:DNA	558.9837559	-0.495865612	0.151392152	0.000229556	0.001219301	DOWN
AluSq10:Alu:SINE	4320.147057	0.375523172	0.110214365	0.000238208	0.001261514	UP
MER117:hAT-Charlie:DNA	3322.802969	-0.307864895	0.088371612	0.000239408	0.001264131	DOWN
AluYk4:Alu:SINE	2280.065608	0.407898264	0.121115031	0.00024049	0.001266109	UP
LFSINE_Vert:tRNA:SINE	1675.113862	-0.341595232	0.100012229	0.000256435	0.001346094	DOWN
Kanga1:TcMar-Tc2:DNA	390.2343241	-0.546922712	0.171809701	0.000264352	0.001383598	DOWN
AluYg6:Alu:SINE	1293.234984	0.481706144	0.148268305	0.000273908	0.001429431	UP
Mam_R4:Dong-R4:LINE	318.4025275	-0.628736092	0.203404022	0.000276469	0.001434431	DOWN
Tigger4:TcMar-Tigger:DNA	1781.573393	-0.328771589	0.096119084	0.000276442	0.001434431	DOWN
LTR91:ERVL:LTR	151.1108773	-0.900624459	0.311406905	0.000284699	0.001472867	DOWN
ERV24B_Prim-int:ERV1:LTR	328.2532556	-0.611430982	0.197802414	0.00028998	0.001494888	DOWN
HERV9N-int:ERV1:LTR	968.7585943	-0.468713207	0.144652561	0.000290626	0.001494888	DOWN
(CATT)n:Simple_repeat:Simple_repeat	206.657977	-0.748485085	0.251743989	0.000294153	0.001508691	DOWN
L1MDa:L1:LINE	5764.104123	-0.264703445	0.076414994	0.000306837	0.00156925	DOWN
LTR53B:ERVL:LTR	160.3222065	-0.83651178	0.288420887	0.000311805	0.001585598	DOWN
MER57E1:ERV1:LTR	329.8222947	-0.664413169	0.219851557	0.000311793	0.001585598	DOWN
LTR101_Mam:ERVL:LTR	630.5131188	-0.566165161	0.1822136	0.000317182	0.001608371	DOWN
Charlie13b:hAT-Charlie:DNA	287.7898457	-0.62235761	0.204135777	0.000323087	0.001633689	DOWN
MER113A:hAT-Charlie:DNA	784.4832538	-0.45419097	0.140934671	0.000326343	0.001645503	DOWN
MER34B-int:ERV1:LTR	258.7496779	-0.645045716	0.213310105	0.000328105	0.001649742	DOWN
LTR10C:ERV1:LTR	846.2331435	-0.417873566	0.128414157	0.000341971	0.001714642	DOWN
AluSx3:Alu:SINE	83534.73585	0.307814214	0.093316664	0.000354271	0.001771355	UP
(CTTT)n:Simple_repeat:Simple_repeat	291.0034027	-0.620632217	0.205694157	0.000356546	0.001772828	DOWN
MER34A:ERV1:LTR	831.6869945	-0.456386424	0.142920181	0.000355561	0.001772828	DOWN
PRIMA41-int:ERV1:LTR	425.9685524	-0.565519862	0.184478784	0.000361056	0.001790276	DOWN
L1P4d:L1:LINE	144.9669183	0.893481307	0.317488022	0.000373232	0.00184554	UP
L1ME5:L1:LINE	1229.171109	-0.383973176	0.117969403	0.000391316	0.001929628	DOWN
MLT2A2:ERVL:LTR	3004.028761	-0.294611704	0.087691826	0.000398901	0.001961628	DOWN
MER77B:ERVL:LTR	2093.008168	-0.31719248	0.095215306	0.000400744	0.001965295	DOWN
LTR88b:Gypsy?:LTR	832.1769488	-0.440804883	0.138813824	0.000405134	0.001975992	DOWN
MER41-int:ERV1:LTR	2442.52708	-0.328867633	0.100486516	0.000405125	0.001975992	DOWN
(G)n:Simple_repeat:Simple_repeat	2260.700913	1.187075704	0.446496672	0.000411807	0.002003084	UP
HERV4_I-int:ERV1:LTR	741.718807	-0.415533262	0.130412869	0.000431936	0.002095301	DOWN
MamRep38:hAT:DNA	1315.614894	-0.367960809	0.113523782	0.000438668	0.002122204	DOWN
HERVH48-int:ERV1:LTR	431.7058601	-0.512626839	0.167357201	0.000443326	0.002138956	DOWN
LTR49-int:ERV1:LTR	1267.334979	-0.358899952	0.110519947	0.000445357	0.002142982	DOWN
AluYf1:Alu:SINE	4514.98409	0.370256409	0.113912627	0.000450259	0.002160763	UP
Tigger18a:TcMar-Tigger:DNA	853.3453286	-0.4531596	0.145129053	0.000456943	0.002186972	DOWN
Charlie7a:hAT-Charlie:DNA	654.189717	-0.5018952	0.164147218	0.00045991	0.002195303	DOWN
LTR37A:ERV1:LTR	730.6179747	-0.412734941	0.12992842	0.000462436	0.002197452	DOWN
LTR85b:Gypsy?:LTR	358.382836	-0.538623205	0.178331448	0.000462815	0.002197452	DOWN
MLT1F:ERVL-MaLR:LTR	5323.319276	-0.239536885	0.070974325	0.000466112	0.002207249	DOWN
MamRep1151:LTR?:LTR?	307.5622607	-0.619617138	0.212021726	0.000483157	0.002276366	DOWN
SVA_F:SVA:Retroposon	3685.220479	0.380691236	0.11894716	0.000483251	0.002276366	UP
HERVP71A-int:ERV1:LTR	508.3744073	-0.502098206	0.165423617	0.000504061	0.002368159	DOWN
L1M6B:L1:LINE	389.2567321	-0.559866541	0.189561388	0.000530218	0.00248453	DOWN
(CGT)n:Simple_repeat:Simple_repeat	1345.438703	0.919533599	0.344260129	0.000532952	0.002490237	UP
MLT1A0-int:ERVL-MaLR:LTR	1042.097759	-0.391509125	0.12417485	0.000534218	0.002490237	DOWN
MER50-int:ERV1:LTR	760.2916602	-0.42153367	0.136350535	0.000579982	0.002696538	DOWN
(AT)n:Simple_repeat:Simple_repeat	2055.023414	-0.328842327	0.102710605	0.000594271	0.002748965	DOWN
Charlie5:hAT-Charlie:DNA	1041.229049	-0.372861865	0.1185137	0.000594329	0.002748965	DOWN
(TC)n:Simple_repeat:Simple_repeat	1194.900894	-0.408315557	0.131921932	0.000602205	0.002771072	DOWN
L1M6:L1:LINE	2272.515947	-0.338973298	0.106362184	0.000600997	0.002771072	DOWN
AluSg7:Alu:SINE	24932.46921	0.298427722	0.093167106	0.000642381	0.002940825	UP
LTR67B:ERVL:LTR	2634.85707	-0.284426446	0.087939111	0.000640913	0.002940825	DOWN
L1MDb:L1:LINE	753.0627382	-0.43274268	0.142201917	0.000645589	0.002947492	DOWN
LTR2C:ERV1:LTR	413.8456037	-0.519296629	0.176947081	0.000647131	0.002947492	DOWN
LTR14B:ERVK:LTR	692.7744431	-0.406254538	0.131185867	0.000650882	0.002957053	DOWN
Charlie30a:hAT-Charlie:DNA	346.5937632	-0.563913628	0.196061215	0.000666247	0.003019197	DOWN
L1M4c:L1:LINE	2561.615825	-0.297418552	0.092737787	0.000670386	0.003030278	DOWN
L1M3:L1:LINE	2981.892417	-0.30116443	0.094205247	0.000685441	0.003083052	DOWN
MER65-int:ERV1:LTR	794.4417516	-0.401934666	0.131155132	0.000685505	0.003083052	DOWN
AluYe5:Alu:SINE	2843.866794	0.392342291	0.127490318	0.000696636	0.00312526	UP
Tigger12:TcMar-Tigger:DNA	810.5018501	-0.409517999	0.134358263	0.000700212	0.00313345	DOWN
HERVFH19-int:ERV1:LTR	255.1817858	-0.603687111	0.214789954	0.000709781	0.003168351	DOWN
MER58D:hAT-Charlie:DNA	497.5721007	-0.475739076	0.16128114	0.000723017	0.003219405	DOWN
Tigger20a:TcMar-Tigger:DNA	1009.694834	-0.441424937	0.147357147	0.00072637	0.00322631	DOWN
THE1C:ERVL-MaLR:LTR	9265.807305	-0.218169257	0.066675539	0.00072858	0.003228114	DOWN
L1MB1:L1:LINE	2647.499649	-0.314658142	0.099796508	0.000750105	0.003315278	DOWN
MER115:hAT-Tip100:DNA	2157.537613	-0.312673202	0.099445386	0.000780086	0.003439295	DOWN
LTR54:ERV1:LTR	586.5237186	-0.47408126	0.162545667	0.000811035	0.003566961	DOWN
Tigger1:TcMar-Tigger:DNA	28959.61746	-0.239584906	0.074948599	0.000870182	0.003817711	DOWN
Charlie18a:hAT-Charlie:DNA	1248.437233	-0.412291112	0.138357552	0.000881951	0.003859883	DOWN
AluYi6_4d:Alu:SINE	390.3984256	0.50691965	0.178798444	0.000925464	0.004040443	UP
(TATA)n:Simple_repeat:Simple_repeat	125.6397325	-0.810451079	0.320646606	0.000936484	0.004078603	DOWN
LTR37B:ERV1:LTR	562.6963623	-0.488765354	0.171585233	0.00094596	0.004109873	DOWN
LTR104_Mam:Gypsy:LTR	648.3208697	-0.435797187	0.149479493	0.000957546	0.004150137	DOWN
MLT2D:ERVL:LTR	2553.048785	-0.299425778	0.096705681	0.000969877	0.004193431	DOWN
LTR40b:ERVL:LTR	927.9677438	-0.42642673	0.146016527	0.000978886	0.004222181	DOWN
MER67D:ERV1:LTR	164.0622475	-0.716587485	0.278283247	0.001006488	0.004330803	DOWN
MER91B:hAT-Tip100:DNA	865.8649235	-0.363227636	0.121568122	0.001037002	0.004451401	DOWN
LTR81B:Gypsy:LTR	299.1145045	-0.586927621	0.218004766	0.001049929	0.004496108	DOWN
Charlie2a:hAT-Charlie:DNA	1134.783016	-0.370988759	0.124896161	0.001060523	0.004530636	DOWN
Harlequin-int:ERV1:LTR	1787.935944	-0.339830877	0.112871964	0.001072052	0.004568982	DOWN
MER41E:ERV1:LTR	294.1453355	-0.609979928	0.229696095	0.001084458	0.004610878	DOWN
LTR65:ERV1:LTR	485.0556269	-0.460674566	0.162597145	0.001101143	0.004670724	DOWN
LTR89:ERVL?:LTR	638.5777925	-0.457908706	0.16145349	0.001108161	0.00468938	DOWN
hAT-N1_Mam:hAT-Tip100?:DNA	335.1719961	-0.540371996	0.198462148	0.001129633	0.004768968	DOWN
LTR26:ERV1:LTR	277.7261178	-0.587633089	0.221492103	0.001159142	0.004882033	DOWN
Ricksha:MULE-MuDR:DNA	190.5333882	-0.676895282	0.26535213	0.001195581	0.005023686	DOWN
L1MEg2:L1:LINE	301.252989	-0.514224958	0.188157466	0.001204096	0.005047617	DOWN
LTR25-int:ERV1:LTR	516.7606367	-0.432487235	0.152580188	0.001243056	0.005198762	DOWN
MLT1J1-int:ERVL-MaLR:LTR	299.7406194	-0.679487361	0.269261088	0.001252832	0.005227435	DOWN
UCON40:Unknown:Unknown	68.0941056	-0.989675063	0.433081761	0.001256445	0.005230318	DOWN
LTR61:ERV1:LTR	140.7108694	-0.797842003	0.331410105	0.001271185	0.005279398	DOWN
SVA_C:SVA:Retroposon	2981.402077	0.332079234	0.111757824	0.001278059	0.005295661	UP
LTR5A:ERVK:LTR	1234.719914	-0.337140974	0.114007212	0.001284929	0.005311831	DOWN
Kanga11a:TcMar-Tc2:DNA	397.5136308	-0.515457531	0.190839431	0.001315418	0.00542534	DOWN
LTR19A:ERV1:LTR	273.5844462	-0.568488023	0.215936535	0.001318571	0.005425843	DOWN
L1MA5A:L1:LINE	2335.301497	-0.285253385	0.094580477	0.001337798	0.005492335	DOWN
Arthur1:hAT-Tip100:DNA	666.0351276	-0.390867631	0.136683668	0.001373465	0.005625864	DOWN
MER89-int:ERV1:LTR	302.5662374	-0.57037862	0.218272532	0.001387322	0.005669648	DOWN
(TTCT)n:Simple_repeat:Simple_repeat	209.4178043	-0.659983685	0.266631674	0.001502044	0.006121174	DOWN
L1M2c:L1:LINE	735.6910023	0.466196255	0.170835094	0.001504646	0.006121174	UP
LTR84a:ERVL:LTR	386.7584827	-0.472644579	0.174571742	0.001521084	0.006174013	DOWN
Tigger4a:TcMar-Tigger:DNA	4124.869388	-0.277380857	0.093206655	0.001579149	0.006389966	DOWN
tRNA-Gly-GGG:tRNA:tRNA	525.9679998	0.439070762	0.159916318	0.001581427	0.006389966	UP
MER50B:ERV1:LTR	422.4557045	-0.446633144	0.163988689	0.001615891	0.006514514	DOWN
(CA)n:Simple_repeat:Simple_repeat	3271.104406	-0.261776601	0.08769209	0.001632406	0.006566306	DOWN
MER57E2:ERV1:LTR	51.11280502	-1.342062634	0.672700514	0.001646508	0.006608181	DOWN
LTR81A:Gypsy:LTR	511.2809668	-0.400303628	0.143902615	0.001670197	0.006688261	DOWN
MamRep137:TcMar?:DNA	117.2113631	-0.744463964	0.317800775	0.001686871	0.006739953	DOWN
(GTTT)n:Simple_repeat:Simple_repeat	343.9032453	-0.484423351	0.183869097	0.001780736	0.007099149	DOWN
LTR9D:ERV1:LTR	493.1227059	-0.458286734	0.171752105	0.001807191	0.007188605	DOWN
(AATG)n:Simple_repeat:Simple_repeat	284.7691319	-0.535316594	0.209159478	0.001811418	0.00718944	DOWN
(AAAC)n:Simple_repeat:Simple_repeat	902.8800179	-0.344472017	0.121526408	0.001828406	0.007240813	DOWN
MER44D:TcMar-Tigger:DNA	717.6427393	-0.368308883	0.131757899	0.001842177	0.007279243	DOWN
MER61-int:ERV1:LTR	2207.228065	-0.255245949	0.086480147	0.001862839	0.007344672	DOWN
AluJb:Alu:SINE	346262.3847	0.256265161	0.086815336	0.001877527	0.007386314	UP
(TCCA)n:Simple_repeat:Simple_repeat	219.1283977	-0.565741589	0.226332499	0.001904104	0.007474444	DOWN
MER57D:ERV1:LTR	199.8570271	-0.628717537	0.260328221	0.001932099	0.007541927	DOWN
MamRep488:hAT-Tip100:DNA	215.2394991	-0.591076731	0.240367447	0.001926568	0.007541927	DOWN
X7A_LINE:CR1:LINE	738.3015256	-0.347560929	0.123609321	0.001933936	0.007541927	DOWN
MER130:DNA:DNA	143.8655132	-0.682185081	0.290920022	0.001962053	0.007634946	DOWN
L1M8:L1:LINE	1342.838519	-0.38112985	0.138741748	0.002029425	0.007879979	DOWN
Helitron1Na_Mam:Helitron:RC	146.0380579	-0.674970029	0.289413933	0.00204981	0.007941906	DOWN
L1M3d:L1:LINE	295.2177644	-0.525480856	0.208784183	0.002092011	0.008087904	DOWN
LTR12:ERV1:LTR	1671.824014	-0.271349428	0.093787928	0.002111334	0.008145016	DOWN
MER68:ERVL:LTR	4867.75108	-0.22213565	0.07538191	0.002138895	0.008233596	DOWN
L1MCc:L1:LINE	2027.539083	-0.264381441	0.091369796	0.002164248	0.008313313	DOWN
MER61C:ERV1:LTR	287.7596194	-0.553423817	0.224824741	0.002197434	0.008422714	DOWN
HERV17-int:ERV1:LTR	3242.516458	-0.247361692	0.085070284	0.002205626	0.008436048	DOWN
(ATTA)n:Simple_repeat:Simple_repeat	70.28951326	-0.942852941	0.45913816	0.002245993	0.008553889	DOWN
MSTA1:ERVL-MaLR:LTR	356.050714	-0.532721272	0.214588131	0.002242378	0.008553889	DOWN
MER57-int:ERV1:LTR	973.6454247	-0.3656956	0.134706607	0.002354844	0.008949407	DOWN
(TTTTG)n:Simple_repeat:Simple_repeat	324.0606213	-0.471591524	0.185135076	0.002382702	0.009016989	DOWN
FLAM_A:Alu:SINE	11917.82416	-0.185602739	0.063014745	0.002378275	0.009016989	DOWN
Helitron3Na_Mam:Helitron:RC	721.2960619	-0.371473532	0.137457844	0.002399029	0.009021557	DOWN
LTR7B:ERV1:LTR	790.5957832	-0.33437905	0.12111845	0.002390565	0.009021557	DOWN
MER63C:hAT-Blackjack:DNA	512.4587959	-0.555001678	0.228946515	0.0023948	0.009021557	DOWN
MER97a:hAT-Tip100:DNA	86.88955508	-0.864424202	0.416996149	0.002411485	0.009030458	DOWN
MLT1G:ERVL-MaLR:LTR	2912.879283	-0.263152021	0.092216075	0.002407223	0.009030458	DOWN
MER57B1:ERV1:LTR	485.1324423	-0.404221639	0.152682097	0.002423976	0.009058281	DOWN
LTR56:ERV1:LTR	672.8502426	-0.372597109	0.138326012	0.002432417	0.00907089	DOWN
AluYc:Alu:SINE	6686.376515	0.27681289	0.097594794	0.002471744	0.009198383	UP
HERV30-int:ERV1:LTR	295.1064933	-0.534768961	0.219306321	0.002493343	0.00925951	DOWN
(CTTC)n:Simple_repeat:Simple_repeat	179.3077307	-0.673244178	0.298780775	0.00250141	0.009270236	DOWN
(TTTG)n:Simple_repeat:Simple_repeat	561.7908303	-0.388926382	0.146720551	0.002556536	0.009435461	DOWN
Zaphod3:hAT-Tip100:DNA	431.3012699	-0.430074575	0.166185413	0.00255345	0.009435461	DOWN
LTR78B:ERV1:LTR	1639.654467	-0.319099457	0.115699127	0.002584855	0.009520352	DOWN
HERVL66-int:ERVL:LTR	187.3512158	-0.622691089	0.272300998	0.002677614	0.009821574	DOWN
MER39B:ERV1:LTR	840.5049867	-0.39725317	0.151491066	0.002676362	0.009821574	DOWN
LTR43-int:ERV1:LTR	68.87704745	-0.862068613	0.427325249	0.00272979	0.009972088	DOWN
tRNA-Leu-CTG:tRNA:tRNA	192.1368303	0.601985218	0.260612059	0.002725889	0.009972088	UP
(CCCGT)n:Simple_repeat:Simple_repeat	161.1582171	0.678993811	0.307097831	0.002745659	0.009989287	UP
U1:snRNA:snRNA	300.1128115	0.487161396	0.196742594	0.002743506	0.009989287	UP
ORSL-2b:hAT-Tip100:DNA	295.328492	-0.538173847	0.226380242	0.00287636	0.01044358	DOWN
MER34:ERV1:LTR	781.6115616	-0.373671642	0.141832328	0.00293242	0.01062557	DOWN
LTR49:ERV1:LTR	779.8229644	-0.349879099	0.131515537	0.002987969	0.010804979	DOWN
HERVIP10F-int:ERV1:LTR	896.5392885	-0.314173729	0.116355209	0.003120527	0.011261579	DOWN
Arthur1C:hAT-Tip100:DNA	218.581667	-0.560025444	0.242347895	0.003129063	0.011269664	DOWN
(TCAT)n:Simple_repeat:Simple_repeat	210.5657169	-0.591756045	0.261954565	0.003161436	0.011363396	DOWN
MSTB1:ERVL-MaLR:LTR	4613.980836	-0.224121475	0.079467235	0.003175935	0.011392631	DOWN
MER101B:ERV1:LTR	139.36246	-0.61729768	0.28061891	0.003327453	0.011912283	DOWN
LTR82B:ERVL:LTR	692.0096545	-0.379430604	0.148020577	0.00343082	0.012233402	DOWN
PABL_A:ERV1:LTR	700.4620706	-0.334487811	0.12626067	0.003425836	0.012233402	DOWN
LTR46-int:ERV1:LTR	100.6873971	-0.762119082	0.380840453	0.003447648	0.012268965	DOWN
LTR6A:ERV1:LTR	416.2596474	-0.461117111	0.191185505	0.00355555	0.012627846	DOWN
L5:RTE-X:LINE	338.515148	-0.485170007	0.205554372	0.003634044	0.012881069	DOWN
LTR16A1:ERVL:LTR	1766.339242	-0.255181941	0.093314622	0.003669107	0.012979647	DOWN
LTR85c:Gypsy?:LTR	314.1387001	-0.447375932	0.185638976	0.003790133	0.013381336	DOWN
Arthur1A:hAT-Tip100:DNA	566.1137354	-0.465330171	0.19569528	0.003808282	0.013418948	DOWN
MamRep564:Unknown:Unknown	346.1004173	-0.440628944	0.182223851	0.003830802	0.013471778	DOWN
LTR15:ERV1:LTR	207.5292461	-0.531043171	0.23564925	0.003966658	0.01391888	DOWN
MER89:ERV1:LTR	772.94147	-0.353708651	0.138532069	0.00397349	0.01391888	DOWN
X7B_LINE:CR1:LINE	486.9316218	-0.399327708	0.161474386	0.003996362	0.013971657	DOWN
MSTB:ERVL-MaLR:LTR	9345.752826	-0.199668268	0.072006417	0.004029625	0.014060485	DOWN
(CTCCT)n:Simple_repeat:Simple_repeat	80.20696456	-0.786090859	0.41926557	0.004077394	0.014186935	DOWN
LTR35B:ERV1:LTR	138.3020281	-0.628929207	0.301443755	0.004089642	0.014186935	DOWN
LTR57:ERVL:LTR	279.2367535	-0.499777733	0.217978109	0.004084052	0.014186935	DOWN
MER87B:ERV1:LTR	153.9345741	-0.646522499	0.312838452	0.004139433	0.014331885	DOWN
MER6:TcMar-Tigger:DNA	1066.461256	-0.37116265	0.148028774	0.004153119	0.014351511	DOWN
MLT1H1:ERVL-MaLR:LTR	3104.612643	-0.269674236	0.101324454	0.004272789	0.014736592	DOWN
MLT1D-int:ERVL-MaLR:LTR	677.4282967	-0.371588816	0.149133594	0.004313195	0.014847344	DOWN
(GATG)n:Simple_repeat:Simple_repeat	116.4242482	-0.67509928	0.339468243	0.004384104	0.015062468	DOWN
MSTB2:ERVL-MaLR:LTR	2095.704676	-0.246770574	0.092288744	0.00453024	0.015534732	DOWN
(GGTGT)n:Simple_repeat:Simple_repeat	23.66427029	1.533222327	1.338101626	0.00455679	0.015583608	UP
HERVK3-int:ERVK:LTR	846.9275183	-0.359315187	0.144192328	0.004561905	0.015583608	DOWN
MER52-int:ERV1:LTR	390.9107124	-0.438339969	0.186360834	0.0046045	0.015679639	DOWN
SVA_A:SVA:Retroposon	4932.267232	0.266716289	0.101242498	0.004607536	0.015679639	UP
BLACKJACK:hAT-Blackjack:DNA	755.1230045	-0.426479849	0.180111392	0.004626951	0.015686065	DOWN
MER34C_:ERV1:LTR	231.0448235	-0.527608219	0.24045516	0.004623614	0.015686065	DOWN
(TGTA)n:Simple_repeat:Simple_repeat	150.1254882	-0.651961184	0.329261644	0.004726529	0.01599336	DOWN
THE1A:ERVL-MaLR:LTR	3511.663716	-0.253920346	0.095954521	0.004762177	0.016083579	DOWN
tRNA-Arg-CGY_:tRNA:tRNA	219.2855316	0.512574705	0.234363255	0.005019038	0.016919166	UP
HUERS-P3-int:ERV1:LTR	1125.361446	-0.283166402	0.109912631	0.005135243	0.017278356	DOWN
MER106B:hAT-Charlie:DNA	451.9726907	-0.41557055	0.177606201	0.005238571	0.017592949	DOWN
LTR80B:ERVL:LTR	119.9816546	-0.633521827	0.326194708	0.005437194	0.018225799	DOWN
(TTTC)n:Simple_repeat:Simple_repeat	552.2225362	-0.41871655	0.181130949	0.005469953	0.018301338	DOWN
LTR33A:ERVL:LTR	1259.937227	-0.283245952	0.111102408	0.005534324	0.018482164	DOWN
(TACA)n:Simple_repeat:Simple_repeat	78.75281049	-0.709307538	0.392502336	0.005548591	0.018490284	DOWN
(TTTA)n:Simple_repeat:Simple_repeat	428.8557448	-0.388219216	0.164247192	0.005567745	0.018490284	DOWN
MER67B:ERV1:LTR	439.7987307	-0.381206011	0.160310869	0.005560263	0.018490284	DOWN
Charlie17:hAT-Charlie:DNA	453.0872894	-0.406150312	0.174617212	0.005651461	0.018733548	DOWN
MER47B:TcMar-Tigger:DNA	778.3638686	-0.335550438	0.137152078	0.005750108	0.019025313	DOWN
MADE1:TcMar-Mariner:DNA	1355.37636	-0.263017103	0.102486967	0.005768736	0.01905173	DOWN
MER4A1_:ERV1:LTR	416.2584153	-0.40549459	0.175516475	0.005911896	0.019488572	DOWN
AluYk2:Alu:SINE	1422.016398	0.329411677	0.13452698	0.005954877	0.019594174	UP
Kanga1b:TcMar-Tc2:DNA	245.2598085	-0.485516355	0.225627163	0.005996822	0.019695985	DOWN
MER99:hAT?:DNA	150.1484054	-0.604516004	0.312991041	0.006048871	0.019830548	DOWN
MER121B:hAT?:DNA	40.53537409	-0.903766524	0.615740356	0.006081243	0.019870993	DOWN
MER131:DNA?:DNA?	540.613083	-0.395728341	0.169418907	0.00608341	0.019870993	DOWN
Charlie24:hAT-Charlie:DNA	738.9650981	-0.321827524	0.131399381	0.006115025	0.019937878	DOWN
UCON105:Unknown:Unknown	367.1407624	-0.408056168	0.178844211	0.006227392	0.02026733	DOWN
L1M1:L1:LINE	9748.811846	-0.173070699	0.065406962	0.006302961	0.020476044	DOWN
(TCTCTC)n:Simple_repeat:Simple_repeat	50.07582959	-0.92192542	0.660502794	0.006383509	0.020700148	DOWN
MER41A:ERV1:LTR	3027.897715	-0.224773265	0.087087573	0.00644785	0.02087098	DOWN
LOR1b:ERV1:LTR	542.5693163	-0.403627031	0.177595687	0.006492662	0.020978097	DOWN
MER34A1:ERV1:LTR	477.6767426	-0.385461716	0.167286497	0.006572478	0.021197722	DOWN
MER9B:ERVK:LTR	28.04071297	-1.099760585	1.103018164	0.006637751	0.021369739	DOWN
AluYa5:Alu:SINE	10496.24653	0.260700199	0.104905138	0.006768519	0.021751613	UP
(ATAT)n:Simple_repeat:Simple_repeat	160.0082121	-0.528898258	0.263048555	0.00680891	0.021842202	DOWN
MLT1K-int:ERVL-MaLR:LTR	85.54154639	-0.664766017	0.378315564	0.006822442	0.021846459	DOWN
Charlie17a:hAT-Charlie:DNA	1243.809079	-0.260127454	0.103668153	0.006842259	0.021870793	DOWN
LTR86B2:ERVL:LTR	213.1995975	-0.495035816	0.238850054	0.006909114	0.022005898	DOWN
U6:snRNA:snRNA	151.3272851	-0.594539705	0.31631237	0.0068969	0.022005898	DOWN
LTR66:ERVL:LTR	170.0900191	-0.507601882	0.249084635	0.007003793	0.022267832	DOWN
LTR29:ERV1:LTR	444.6483194	-0.428883759	0.195728741	0.007029203	0.022308995	DOWN
UCON78:DNA:DNA	143.1930729	-0.576323307	0.304229227	0.007182721	0.022755877	DOWN
Charlie21a:hAT-Charlie:DNA	414.8504314	-0.404693053	0.181849034	0.007254048	0.022941248	DOWN
HERV1_LTRa:ERV1:LTR	108.2243057	0.624262693	0.347337235	0.007281071	0.022986097	UP
L1M:L1:LINE	244.1273303	-0.504959944	0.250593124	0.007384478	0.023271506	DOWN
LTR16E2:ERVL:LTR	1359.80055	-0.292783436	0.120867593	0.007448293	0.023390253	DOWN
MamGypLTR1a:Gypsy:LTR	548.0914425	-0.34676705	0.14870087	0.007442098	0.023390253	DOWN
LTR40a:ERVL:LTR	1616.901111	-0.258186567	0.104276555	0.007563021	0.023708945	DOWN
LTR23:ERV1:LTR	502.4274771	-0.412758511	0.188463931	0.00763727	0.023899847	DOWN
LTR9:ERV1:LTR	556.5639824	-0.336760941	0.143122965	0.00767499	0.023975972	DOWN
L1P4:L1:LINE	1681.159693	-0.254118286	0.102721062	0.007736246	0.02409317	DOWN
MSTA:ERVL-MaLR:LTR	20344.15665	-0.168948891	0.065127064	0.007739426	0.02409317	DOWN
PABL_B-int:ERV1:LTR	734.1144565	-0.317216013	0.134117001	0.00776332	0.024125596	DOWN
AluYe6:Alu:SINE	474.568083	0.449483167	0.21385201	0.007915199	0.024554951	UP
MER135:DNA:DNA	435.1046207	-0.397937252	0.181374786	0.007945255	0.024605547	DOWN
L1MA6:L1:LINE	3367.859487	-0.215511209	0.08563737	0.0080309	0.024765095	DOWN
MER34D:ERV1:LTR	165.4028394	-0.532308796	0.277251615	0.008038279	0.024765095	DOWN
tRNA-Gln-CAA:tRNA:tRNA	74.10683356	0.713826664	0.454755506	0.008012902	0.024765095	UP
LTR16A2:ERVL:LTR	824.4532555	-0.291911012	0.12195905	0.008202112	0.025226428	DOWN
MER66D:ERV1:LTR	190.6469287	-0.501665366	0.254697479	0.008245903	0.025317609	DOWN
(TTCC)n:Simple_repeat:Simple_repeat	370.305585	-0.420018833	0.197409526	0.008374147	0.025638255	DOWN
MER45C:hAT-Tip100:DNA	805.985366	-0.29688836	0.125121448	0.008378983	0.025638255	DOWN
LTR4:ERV1:LTR	122.4088973	-0.567231069	0.311433003	0.008485534	0.025919976	DOWN
(GCG)n:Simple_repeat:Simple_repeat	218.207347	0.468078685	0.230479451	0.008506342	0.025939273	UP
LTR16E1:ERVL:LTR	1282.184189	-0.273123756	0.114245883	0.008922192	0.027161095	DOWN
LTR90B:LTR:LTR	188.414725	-0.475266965	0.239967359	0.009062114	0.027540209	DOWN
Cheshire:hAT-Charlie:DNA	943.7953775	-0.312438258	0.135247259	0.009142825	0.027738401	DOWN
MamGypLTR3a:Gypsy:LTR	566.0173477	-0.322140442	0.140604713	0.00936334	0.028359354	DOWN
LTR38B:ERV1:LTR	115.2126815	-0.569571508	0.325325428	0.009436263	0.028531945	DOWN
(TTTTTG)n:Simple_repeat:Simple_repeat	75.60313243	-0.631422205	0.397470241	0.00982103	0.029645268	DOWN
MamGypLTR1d:Gypsy:LTR	265.0062346	-0.419454489	0.2053748	0.010260747	0.030920432	DOWN
UCON14:DNA?:DNA?	82.95003039	-0.673614579	0.471172279	0.01039282	0.031265794	DOWN
HERVIP10FH-int:ERV1:LTR	1021.949324	-0.253740519	0.107329692	0.010411564	0.031269629	DOWN
MERX:TcMar-Tigger:DNA	202.932536	-0.452354621	0.231293655	0.010564276	0.031675131	DOWN
L1MD:L1:LINE	4386.137071	-0.199964815	0.082460369	0.010706729	0.03204857	DOWN
(TGAA)n:Simple_repeat:Simple_repeat	381.3170007	-0.355998678	0.166431195	0.011243571	0.033545286	DOWN
MER61B:ERV1:LTR	347.1623815	-0.383582108	0.184374015	0.01124423	0.033545286	DOWN
MER67C:ERV1:LTR	516.6698649	-0.346858674	0.160966634	0.011298359	0.033650687	DOWN
LTR5B:ERVK:LTR	2849.393536	-0.196803934	0.081517045	0.011389127	0.033864681	DOWN
(TCA)n:Simple_repeat:Simple_repeat	178.9424362	-0.464294821	0.246776786	0.011527898	0.034220459	DOWN
(AAT)n:Simple_repeat:Simple_repeat	490.373907	-0.356921474	0.168165835	0.011625377	0.03445269	DOWN
(TCTCC)n:Simple_repeat:Simple_repeat	71.36839011	-0.622942353	0.427707795	0.011898882	0.035204957	DOWN
(TTCA)n:Simple_repeat:Simple_repeat	267.6664992	-0.422296372	0.215582454	0.012034831	0.035489863	DOWN
MLT2B3:ERVL:LTR	2734.750873	-0.234924539	0.100405365	0.012019201	0.035489863	DOWN
LTR44:ERV1:LTR	70.51761274	-0.634311716	0.449507594	0.012192272	0.035895012	DOWN
MLT1J2-int:ERVL-MaLR:LTR	321.6117051	-0.393990299	0.19610212	0.012257735	0.036028482	DOWN
MLT1F-int:ERVL-MaLR:LTR	378.1497761	-0.368087248	0.178453232	0.012592228	0.036950963	DOWN
Tigger5b:TcMar-Tigger:DNA	1010.430792	-0.29434099	0.133051648	0.012693227	0.037186378	DOWN
(GCTC)n:Simple_repeat:Simple_repeat	47.83403709	0.725692912	0.921809445	0.01271778	0.037197428	UP
MER110-int:ERV1:LTR	221.9738866	-0.474833885	0.265266304	0.013064211	0.038148349	DOWN
(CCTTGG)n:Simple_repeat:Simple_repeat	31.82590191	0.567704216	1.321140825	0.013168357	0.038389834	UP
MamTip1:hAT-Tip100:DNA	392.6299383	-0.361719668	0.177013606	0.013478692	0.039230663	DOWN
Charlie10:hAT-Charlie:DNA	767.3280091	-0.279800554	0.126398108	0.013587927	0.0394844	DOWN
LTR16B:ERVL:LTR	397.2972368	-0.364271986	0.17956482	0.013793737	0.039952716	DOWN
MamRep1879:hAT-Tip100?:DNA	847.7888451	-0.286332524	0.130485653	0.013816051	0.039952716	DOWN
UCON132b:hAT-Tip100:DNA	332.0753903	-0.435112653	0.233972981	0.013807021	0.039952716	DOWN
Tigger17c:TcMar-Tigger:DNA	589.2320915	-0.325962601	0.155093204	0.014041436	0.040538986	DOWN
(CGGCTC)n:Simple_repeat:Simple_repeat	52.82008196	0.64163375	0.520263082	0.014203721	0.040941484	UP
(GCACTA)n:Simple_repeat:Simple_repeat	124.9928187	0.5319247	0.336803948	0.014363852	0.041336488	UP
LTR30:ERV1:LTR	53.26566021	-0.650368582	0.571980946	0.014586876	0.041910929	DOWN
LTR19B:ERV1:LTR	157.4618008	-0.54890116	0.366085988	0.01484811	0.042593136	DOWN
UCON23:hAT-Tip100?:DNA	33.60702805	-0.592574518	1.046996704	0.015038461	0.043070152	DOWN
LTR45C:ERV1:LTR	589.3778053	-0.31451501	0.149630737	0.015077797	0.043113829	DOWN
MER11A:ERVK:LTR	2430.360954	-0.205344258	0.089612069	0.015279101	0.043619762	DOWN
(TATGTG)n:Simple_repeat:Simple_repeat	29.01552781	-0.633675556	0.892879115	0.015477157	0.044114826	DOWN
MLT1H2:ERVL-MaLR:LTR	3978.057599	-0.172334864	0.074063941	0.015545327	0.04423869	DOWN
(GCCGC)n:Simple_repeat:Simple_repeat	42.20973712	0.642354843	0.746565273	0.015919888	0.045232699	UP
(TTTTC)n:Simple_repeat:Simple_repeat	131.8227362	-0.489236954	0.302816246	0.016289669	0.046170345	DOWN
MER31-int:ERV1:LTR	666.1938057	-0.317981254	0.154574248	0.016301485	0.046170345	DOWN
Looper:PiggyBac:DNA	579.2671359	-0.341792886	0.168377222	0.016596899	0.046932779	DOWN
L1M4b:L1:LINE	4287.902423	-0.190199731	0.083529523	0.016723837	0.047217142	DOWN
L1PA16:L1:LINE	12416.3992	-0.176170023	0.076989813	0.016999871	0.047920896	DOWN
LTR10D:ERV1:LTR	215.9051785	-0.407642051	0.223698232	0.017116135	0.048172769	DOWN
MLT1N2-int:ERVL-MaLR:LTR	30.37945618	-0.53621227	0.917581614	0.017363645	0.048792659	DOWN
L1M4a1:L1:LINE	1952.768306	-0.22807898	0.103427634	0.017421661	0.048878956	DOWN
(TAG)n:Simple_repeat:Simple_repeat	63.71825212	-0.569191657	0.451653699	0.01762705	0.049377808	DOWN
(CT)n:Simple_repeat:Simple_repeat	835.6243162	-0.282412798	0.134610827	0.017705745	0.049520756	DOWN
(GA)n:Simple_repeat:Simple_repeat	439.5931001	-0.355004591	0.184241603	0.017826842	0.049781665	DOWN
MLT2B2:ERVL:LTR	1377.822736	-0.255090241	0.1196769	0.018276744	0.050958524	None
LTR9A1:ERV1:LTR	355.3573386	-0.34137631	0.175595306	0.018546904	0.05163135	None
(ATTAA)n:Simple_repeat:Simple_repeat	23.34861517	-0.343275797	0.601264547	0.019087387	0.053024268	None
(GCCCGCC)n:Simple_repeat:Simple_repeat	25.21204106	0.457672719	0.818814324	0.019156293	0.053024268	None
Charlie26a:hAT-Charlie:DNA	239.2957145	-0.41906085	0.243034638	0.019118407	0.053024268	None
MLT1E1:ERVL-MaLR:LTR	1079.407822	-0.27193294	0.130484513	0.019165755	0.053024268	None
ERVL47-int:ERVL:LTR	91.56540206	-0.508738691	0.357075223	0.019263055	0.053211217	None
MER127:TcMar-Tigger:DNA	140.2664431	-0.462443946	0.292122145	0.019421186	0.053565366	None
(TGT)n:Simple_repeat:Simple_repeat	269.2262007	-0.377959035	0.206924707	0.019471648	0.053621924	None
(GCC)n:Simple_repeat:Simple_repeat	181.9214789	0.426604148	0.25436659	0.020160098	0.055421816	None
L1MEa:L1:LINE	241.3642226	-0.390729684	0.220308869	0.020187164	0.055421816	None
MER73:ERVL:LTR	130.0802449	-0.467484178	0.30524879	0.020256878	0.055528043	None
(TATAA)n:Simple_repeat:Simple_repeat	33.22393066	-0.447325309	0.772130855	0.020298913	0.055558187	None
(GAGCCG)n:Simple_repeat:Simple_repeat	20.78100056	0.293646239	0.510117344	0.02045987	0.055850181	None
LTR73:ERV1:LTR	222.9100541	-0.390252894	0.220876232	0.020476872	0.055850181	None
MER90a:ERV1:LTR	1043.673769	-0.245380552	0.116429205	0.020499201	0.055850181	None
MamRep4096:hAT-Tip100:DNA	507.5574444	-0.317998313	0.163081647	0.02061314	0.056065007	None
SVA_B:SVA:Retroposon	3541.567159	0.252816957	0.120703444	0.020640693	0.056065007	None
MER110:ERV1:LTR	141.2092474	-0.434465191	0.267244615	0.020766153	0.056320324	None
LTR86B1:ERVL:LTR	267.5646817	-0.390708305	0.222373502	0.02083876	0.056346495	None
MER11D:ERVK:LTR	339.6254866	-0.353120279	0.189636111	0.020808551	0.056346495	None
(CTC)n:Simple_repeat:Simple_repeat	241.0251706	-0.367539437	0.202317371	0.020931731	0.056512516	None
HERVL18-int:ERVL:LTR	1375.135036	-0.212861981	0.098822454	0.020976661	0.05654853	None
L1PA15-16:L1:LINE	1169.549374	-0.232217516	0.110145623	0.021675554	0.058344725	None
(AGAT)n:Simple_repeat:Simple_repeat	73.96238413	-0.516435319	0.409171013	0.021924585	0.058926436	None
HUERS-P1-int:ERV1:LTR	652.1325101	-0.283289023	0.141709795	0.022102336	0.059315115	None
X2_LINE:CR1:LINE	120.7499374	-0.475567505	0.333163558	0.02221165	0.059519242	None
(CGGCC)n:Simple_repeat:Simple_repeat	21.94011693	0.384552859	0.65663301	0.022440989	0.059954283	None
(TAA)n:Simple_repeat:Simple_repeat	487.0805331	-0.295739585	0.150533468	0.022419756	0.059954283	None
L1M3a:L1:LINE	1044.453267	-0.244538289	0.118671906	0.022988534	0.061325596	None
(GCCCCA)n:Simple_repeat:Simple_repeat	39.14731771	0.476816385	0.71170231	0.023431443	0.06241411	None
(GGCAGC)n:Simple_repeat:Simple_repeat	76.89590508	0.50841116	0.415963415	0.023700329	0.062828272	None
CR1-16_AMi:CR1:LINE	200.6101398	-0.403765291	0.245910498	0.023719303	0.062828272	None
MER5C1:hAT-Charlie:DNA	503.0378427	-0.312513205	0.164697348	0.023727325	0.062828272	None
UCON4:Unknown:Unknown	109.1909796	-0.467456238	0.33239852	0.023671392	0.062828272	None
MER4D0:ERV1:LTR	372.7266123	-0.320121141	0.171612813	0.024362624	0.06441521	None
L1MEg1:L1:LINE	457.611051	-0.329159851	0.18015299	0.025001509	0.066006934	None
LTR103b_Mam:ERV1?:LTR	156.4388413	-0.454599728	0.324162214	0.025286403	0.066660769	None
LTR12F:ERV1:LTR	601.0403169	-0.267181206	0.135508542	0.025466592	0.067037058	None
(GCGGC)n:Simple_repeat:Simple_repeat	81.99605045	0.478489042	0.36765871	0.025563991	0.067194631	None
MLT2B4:ERVL:LTR	3243.879461	-0.184329703	0.087296806	0.02581608	0.067757747	None
MLT1G1-int:ERVL-MaLR:LTR	178.3042326	-0.395734255	0.245451974	0.025881301	0.067829472	None
AluYi6:Alu:SINE	780.936107	0.262033827	0.132955294	0.025951604	0.067914285	None
(GCGCG)n:Simple_repeat:Simple_repeat	28.18339442	0.306352815	0.513791614	0.026364909	0.068895164	None
LTR102_Mam:ERVL:LTR	285.2946215	-0.355403165	0.205892407	0.026408524	0.068908538	None
MER91A:hAT-Tip100:DNA	2702.294444	-0.199563332	0.096247136	0.026640596	0.069412906	None
(TCTT)n:Simple_repeat:Simple_repeat	256.5554281	-0.344056894	0.196672844	0.027087619	0.070475056	None
L1M2a1:L1:LINE	102.0725769	-0.446820319	0.327832147	0.027636103	0.071693659	None
L1MA5:L1:LINE	3009.115338	-0.196226132	0.09509797	0.027614541	0.071693659	None
X9_LINE:L1:LINE	319.6914265	-0.324815664	0.181622949	0.027677856	0.071698064	None
(TCCT)n:Simple_repeat:Simple_repeat	242.9387391	-0.371464702	0.225963495	0.02811268	0.072719217	None
(GCACAC)n:Simple_repeat:Simple_repeat	23.19947562	0.268203787	0.458276077	0.028592867	0.073595804	None
(TTTCTC)n:Simple_repeat:Simple_repeat	46.06273533	-0.479524926	0.541069339	0.028616022	0.073595804	None
UCON35:Unknown:Unknown	65.03862318	-0.48214108	0.46011811	0.028514026	0.073595804	None
UCON6:Unknown:Unknown	95.44084836	-0.439589973	0.321444822	0.028599872	0.073595804	None
(GAAT)n:Simple_repeat:Simple_repeat	164.1527624	-0.427071573	0.301709209	0.028669398	0.073627291	None
MLT1E3:ERVL-MaLR:LTR	1786.794412	-0.201283694	0.098583851	0.029285082	0.075100712	None
LTR43B:ERV1:LTR	154.0245059	-0.451100078	0.353059219	0.029371433	0.075214399	None
(CATC)n:Simple_repeat:Simple_repeat	190.0037444	-0.392219075	0.25527537	0.029627281	0.075761191	None
(TTTGC)n:Simple_repeat:Simple_repeat	26.61537289	-0.35169501	0.559176736	0.029940544	0.076344121	None
MSTD-int:ERVL-MaLR:LTR	1264.851414	-0.200200106	0.098816779	0.02990419	0.076344121	None
Helitron2Na_Mam:Helitron?:RC?	207.7234208	-0.402424629	0.270644518	0.030141612	0.076747491	None
(TCCC)n:Simple_repeat:Simple_repeat	255.1707544	-0.380999376	0.243283769	0.030191385	0.076765026	None
LTR45B:ERV1:LTR	571.5891539	-0.285667426	0.155225862	0.030657812	0.077730147	None
LTR7:ERV1:LTR	892.3633798	-0.27349233	0.146350608	0.030630826	0.077730147	None
MER70B:ERVL:LTR	121.0152636	-0.424800133	0.311080179	0.031112852	0.078772284	None
(ATCC)n:Simple_repeat:Simple_repeat	148.6700769	-0.394702816	0.264969776	0.031244605	0.078900579	None
tRNA-Gly-GGY:tRNA:tRNA	69.07000696	0.408273772	0.589559705	0.031251682	0.078900579	None
MLT1H-int:ERVL-MaLR:LTR	384.6265525	-0.30951	0.17502886	0.031313271	0.078944726	None
L1PB2:L1:LINE	2107.910847	-0.188027447	0.093066784	0.031714194	0.079843048	None
ORSL:hAT-Tip100:DNA	508.2172756	-0.278668982	0.151452993	0.031800127	0.079946949	None
UCON26:Unknown:Unknown	70.11939992	-0.455411536	0.408588457	0.032094576	0.08057404	None
Charlie14a:hAT-Charlie:DNA	184.7016403	-0.392113963	0.26542508	0.032398023	0.081221934	None
LTR33A_:ERVL:LTR	1333.829544	-0.230244986	0.118939741	0.032543296	0.081472027	None
AluJo:Alu:SINE	170006.8334	0.148612643	0.07592737	0.032761231	0.081903077	None
MER124:DNA?:DNA?	270.0761787	-0.35225269	0.218992516	0.032918048	0.082180342	None
(GAGA)n:Simple_repeat:Simple_repeat	26.40619258	-0.363967595	0.552226902	0.033428492	0.083338442	None
AmnSINE2:tRNA-Deu:SINE	486.3170787	-0.283481889	0.157883297	0.033787242	0.084115666	None
SATR2:Satellite:Satellite	1843.077362	0.190461149	0.095696661	0.033853188	0.084162786	None
MER110A:ERV1:LTR	241.8523878	-0.355496128	0.225928221	0.034282968	0.085113056	None
(GGCCGG)n:Simple_repeat:Simple_repeat	26.21457834	0.291695098	0.477526005	0.0343471	0.085154167	None
UCON71_Crp:Unknown:Unknown	134.3709708	-0.399427821	0.286373808	0.034495283	0.085403259	None
L1P4e:L1:LINE	133.0326799	0.409733576	0.30316239	0.034601702	0.085514385	None
MamGypLTR2b:Gypsy:LTR	225.0979248	-0.368149219	0.241789206	0.034635714	0.085514385	None
LTR6B:ERV1:LTR	240.592307	-0.380988669	0.26039137	0.034776954	0.085744832	None
LTR47B2:ERVL:LTR	232.7910879	-0.345680594	0.216990456	0.035015869	0.086142104	None
LTR75B:ERVL:LTR	157.9270364	-0.374670912	0.251811432	0.035082455	0.086142104	None
MER66B:ERV1:LTR	1150.009562	-0.20900762	0.107625702	0.035047522	0.086142104	None
MER66-int:ERV1:LTR	866.1533438	-0.229772216	0.121599345	0.036134756	0.088604402	None
MER50:ERV1:LTR	2783.006101	-0.161842012	0.080937822	0.036272295	0.088819983	None
tRNA-Gly-GGA:tRNA:tRNA	137.5567978	0.394396718	0.28528634	0.036370012	0.088937599	None
Tigger11a:TcMar-Tigger:DNA	342.1086519	-0.293114785	0.169147491	0.036573029	0.089312036	None
(GGCCCC)n:Simple_repeat:Simple_repeat	21.5785001	0.271615718	0.450216334	0.036748273	0.089580718	None
Kanga1c:TcMar-Tc2:DNA	409.4963232	-0.310274188	0.184675111	0.03678978	0.089580718	None
LTR84b:ERVL:LTR	662.5623467	-0.266417802	0.148231289	0.036833189	0.089580718	None
PRIMA4_LTR:ERV1:LTR	173.3572957	-0.411131324	0.334656288	0.037838941	0.091901904	None
(CTTTCT)n:Simple_repeat:Simple_repeat	30.9977515	-0.293607767	0.471828469	0.037909248	0.091947412	None
(TTTATT)n:Simple_repeat:Simple_repeat	42.23801762	-0.409369323	0.508396049	0.038011779	0.091947412	None
AluYb9:Alu:SINE	1084.836982	0.295150456	0.172619251	0.037978587	0.091947412	None
(CGCCGCC)n:Simple_repeat:Simple_repeat	28.08573477	0.242370201	0.417347654	0.03821455	0.092313151	None
(CGCGG)n:Simple_repeat:Simple_repeat	28.45914033	0.233073906	0.407362268	0.038331062	0.092377944	None
MER50C:ERV1:LTR	139.2637629	-0.379955236	0.272065152	0.038344588	0.092377944	None
LTR37-int:ERV1:LTR	635.3357646	-0.264278641	0.146121658	0.038467756	0.092550112	None
(GCCGCG)n:Simple_repeat:Simple_repeat	24.22177071	0.229819753	0.403978065	0.038592209	0.092724905	None
LTR22:ERVK:LTR	59.36063352	-0.415283271	0.482952636	0.039009087	0.093600893	None
(GGCCTGAG)n:Simple_repeat:Simple_repeat	23.25112202	0.179772166	0.35762309	0.039222663	0.093987372	None
Tigger2:TcMar-Tigger:DNA	4771.480893	-0.149916489	0.075827107	0.039590942	0.09474303	None
(TTTCCT)n:Simple_repeat:Simple_repeat	23.25918639	-0.285547935	0.459634338	0.039923027	0.095372477	None
UCON29:PiggyBac?:DNA	151.509098	-0.361258631	0.249553249	0.039960535	0.095372477	None
U3:snRNA:snRNA	64.38028524	-0.417450436	0.421169479	0.040300946	0.096056848	None
MER75:PiggyBac:DNA	182.2980032	-0.37646411	0.274354251	0.040419763	0.096211935	None
(TAAA)n:Simple_repeat:Simple_repeat	122.4192641	-0.39836209	0.320806017	0.040513123	0.096306097	None
LTR64:ERV1:LTR	270.6351299	-0.323231303	0.20501786	0.040729523	0.096565535	None
THE1B-int:ERVL-MaLR:LTR	12311.2644	-0.132593693	0.066837628	0.040730156	0.096565535	None
MER91C:hAT-Tip100:DNA	1012.995058	-0.249246199	0.139640663	0.041097896	0.097308511	None
(TTCTC)n:Simple_repeat:Simple_repeat	60.30476274	-0.413618184	0.412288711	0.041393341	0.097878575	None
UCON66:Unknown:Unknown	54.72047468	-0.413222242	0.425899446	0.041477586	0.09794839	None
(TTTTTC)n:Simple_repeat:Simple_repeat	58.55907441	-0.411442019	0.412387957	0.041822318	0.098632345	None
(ATC)n:Simple_repeat:Simple_repeat	128.5504768	-0.407206766	0.365001033	0.041898402	0.098681763	None
ORSL-2a:hAT-Tip100:DNA	198.4884367	-0.342771699	0.231907309	0.042585295	0.100167778	None
MLT1F1-int:ERVL-MaLR:LTR	148.7176556	-0.375980293	0.290023896	0.043763808	0.102676033	None
tRNA-Cys-TGY:tRNA:tRNA	412.5053278	-0.284351199	0.171273955	0.043766376	0.102676033	None
(AAGG)n:Simple_repeat:Simple_repeat	96.12212928	-0.398079367	0.354130161	0.043833728	0.102699441	None
LTR90A:LTR:LTR	217.6139181	-0.335904316	0.226518912	0.043902441	0.102725973	None
(AATTTT)n:Simple_repeat:Simple_repeat	24.69251802	-0.265746286	0.433456598	0.044349741	0.103637124	None
MER83:ERV1:LTR	358.6319995	-0.298260972	0.18542821	0.044418038	0.103661392	None
Eulor5A:DNA?:DNA?	124.5863529	-0.376038617	0.297963047	0.045483372	0.106009421	None
(AACAA)n:Simple_repeat:Simple_repeat	184.2475821	-0.351941188	0.254170106	0.045788634	0.106582125	None
(TTTTCT)n:Simple_repeat:Simple_repeat	49.27318763	-0.385309405	0.447944099	0.045970776	0.10686713	None
L1PA11:L1:LINE	5994.97933	0.14619834	0.076242768	0.046047986	0.106907775	None
(GGC)n:Simple_repeat:Simple_repeat	360.1535542	0.317549357	0.209048059	0.046666132	0.108202561	None
(TTA)n:Simple_repeat:Simple_repeat	447.9946556	-0.263860118	0.15684038	0.046837553	0.108459534	None
MER11C:ERVK:LTR	3424.512509	-0.1612805	0.085694962	0.047368824	0.109548056	None
HAL1M8:L1:LINE	2003.249666	-0.171520245	0.09186974	0.047496105	0.109700682	None
LTR22B1:ERVK:LTR	217.2518746	-0.336254555	0.236987919	0.047855723	0.110388846	None
(ATG)n:Simple_repeat:Simple_repeat	167.8462252	-0.34728508	0.255389413	0.048491838	0.111710018	None
(CATG)n:Simple_repeat:Simple_repeat	64.80081836	-0.377788483	0.436399202	0.048631869	0.111710018	None
(GCGCGG)n:Simple_repeat:Simple_repeat	25.29326204	0.290704197	0.448677692	0.048607419	0.111710018	None
LTR83:ERVL:LTR	258.6841394	-0.325252668	0.223492807	0.048678108	0.111710018	None
(TTCTTT)n:Simple_repeat:Simple_repeat	56.02793484	-0.382836425	0.414732904	0.049003592	0.112312969	None
(CAGA)n:Simple_repeat:Simple_repeat	62.65513788	-0.382963149	0.407851224	0.049430578	0.11314672	None
LTR32:ERVL:LTR	1528.984319	-0.185268039	0.101495023	0.049594536	0.113261631	None
LTR81C:Gypsy:LTR	196.4789672	-0.340969888	0.247954297	0.049607329	0.113261631	None
LTR16B2:ERVL:LTR	869.6696797	-0.218875166	0.124536608	0.049716156	0.113365502	None
MER74C:ERVL:LTR	84.38626648	-0.374609276	0.325818548	0.049946656	0.113746202	None
(TATC)n:Simple_repeat:Simple_repeat	90.24400484	-0.368582501	0.311807732	0.050608322	0.115106604	None
LTR47A:ERVL:LTR	695.686447	-0.223384227	0.12837558	0.0507137	0.115199902	None
(TATATG)n:Simple_repeat:Simple_repeat	36.07054699	0.330090336	0.46098129	0.050922919	0.115528548	None
tRNA-Val-GTG:tRNA:tRNA	156.1910398	0.358652913	0.285677115	0.051427554	0.116525724	None
(CCCCAG)n:Simple_repeat:Simple_repeat	66.54293066	-0.372390623	0.409991734	0.051812988	0.11725063	None
(ATGTAT)n:Simple_repeat:Simple_repeat	29.77111276	-0.292108109	0.442040092	0.052061135	0.117515047	None
LTR53-int:ERVL:LTR	258.2425834	-0.316040189	0.218268751	0.052035655	0.117515047	None
(TAT)n:Simple_repeat:Simple_repeat	290.5670782	-0.287162481	0.185216817	0.052159472	0.117588734	None
MLT1B-int:ERVL-MaLR:LTR	296.47189	-0.297706637	0.196668354	0.052297704	0.117752063	None
(AGACAG)n:Simple_repeat:Simple_repeat	26.18040934	-0.258493668	0.416960503	0.052600009	0.118283941	None
Penelope1_Vert:Penelope:LINE	513.4339245	-0.263686309	0.164665948	0.052995994	0.119024879	None
LTR3A:ERVK:LTR	352.2574748	-0.267007569	0.167346269	0.053883354	0.120866169	None
(GTT)n:Simple_repeat:Simple_repeat	326.7353675	-0.30533675	0.208306667	0.053991535	0.120957255	None
HUERS-P3b-int:ERV1:LTR	1497.545309	-0.186317272	0.104612565	0.05413104	0.120966993	None
MER30B:hAT-Charlie:DNA	208.0848651	-0.306374321	0.2100424	0.054108936	0.120966993	None
OldhAT1:hAT-Ac:DNA	2188.250026	-0.159157863	0.08745933	0.054752241	0.122202633	None
L1M3f:L1:LINE	468.7777737	-0.261484125	0.163338322	0.054995467	0.122487309	None
tRNA-Ile-ATT:tRNA:tRNA	388.6240209	0.289355822	0.190769425	0.055016646	0.122487309	None
MER21A:ERVL:LTR	4729.682605	-0.148205091	0.08091852	0.055158497	0.12265057	None
UCON16:Unknown:Unknown	26.990209	-0.249303957	0.407696419	0.055323116	0.122863993	None
LTR10B1:ERV1:LTR	180.9253792	-0.333064754	0.252984436	0.055562198	0.123242051	None
MSTC-int:ERVL-MaLR:LTR	232.5192135	-0.317312944	0.228092372	0.055812632	0.123644321	None
HSMAR2:TcMar-Mariner:DNA	1948.845631	-0.184339506	0.104209405	0.055914521	0.123716926	None
MER81:hAT-Blackjack:DNA	2182.424103	-0.167294521	0.093257764	0.056104372	0.123983736	None
(CTCTTT)n:Simple_repeat:Simple_repeat	48.14758297	-0.338861638	0.433871407	0.056252671	0.124158176	None
(CAGGC)n:Simple_repeat:Simple_repeat	54.92605306	0.277728318	0.426686011	0.056574226	0.124714119	None
(GGCCC)n:Simple_repeat:Simple_repeat	58.86674121	0.358714238	0.406655491	0.056701569	0.124841093	None
MER52A:ERV1:LTR	6921.493273	0.17116896	0.095892418	0.057005673	0.125356455	None
ACRO1:acro:Satellite	31.11737501	-0.297992418	0.433072526	0.057318366	0.125889418	None
LTR26B:ERV1:LTR	76.57977344	-0.360769861	0.361065756	0.057626952	0.126412064	None
LTR28B:ERV1:LTR	555.7410165	-0.235627564	0.144183657	0.058824168	0.128880369	None
LTR24B:ERV1:LTR	255.1911739	-0.30233249	0.214504393	0.059621922	0.13046851	None
MER4C:ERV1:LTR	360.6652863	-0.286526606	0.195264587	0.059830008	0.130763997	None
(GGAGCCC)n:Simple_repeat:Simple_repeat	23.47942719	0.235016362	0.392417676	0.060322386	0.131679354	None
CR1-12_AMi:CR1:LINE	64.06657903	-0.351223822	0.381552362	0.060473229	0.131847843	None
(CTGGTG)n:Simple_repeat:Simple_repeat	120.4910304	0.337063968	0.27617499	0.060697938	0.132176774	None
(GCCCTG)n:Simple_repeat:Simple_repeat	35.15679236	0.29372482	0.425077072	0.060993408	0.132658809	None
LTR16D2:ERVL:LTR	422.2618423	-0.255023385	0.163412367	0.061130464	0.132795548	None
AluYh9:Alu:SINE	51.88719002	-0.332868143	0.413072615	0.061549412	0.133543573	None
MER52D:ERV1:LTR	2319.020472	0.193617366	0.113224691	0.061862797	0.134061024	None
LTR51:ERV1:LTR	356.8502882	-0.268628061	0.178915881	0.062731183	0.135778498	None
LTR86C:ERVL:LTR	225.0519331	-0.287674901	0.201120757	0.062895185	0.135969059	None
MamGypLTR2c:Gypsy:LTR	323.8285658	-0.277183829	0.188658164	0.063001664	0.136034955	None
(CGCGCC)n:Simple_repeat:Simple_repeat	54.175874	0.320604141	0.418951552	0.063098521	0.136079944	None
(TCG)n:Simple_repeat:Simple_repeat	33.75163114	0.295313977	0.421815661	0.063483077	0.136744533	None
LTR42:ERVL:LTR	424.835236	-0.250487272	0.163057751	0.065148788	0.140163859	None
(GCGA)n:Simple_repeat:Simple_repeat	23.39678991	0.242308113	0.393450455	0.065486447	0.140698806	None
HERVK14C-int:ERVK:LTR	169.6545316	-0.325186699	0.270084332	0.065554639	0.140698806	None
(ACTTCC)n:Simple_repeat:Simple_repeat	21.07903994	0.228114412	0.383802158	0.066075596	0.141477652	None
MER57C2:ERV1:LTR	210.5084611	-0.294239186	0.214976518	0.066048604	0.141477652	None
LTR34:ERV1:LTR	209.188473	-0.311289379	0.242769416	0.066339868	0.141873792	None
U13_:snRNA:snRNA	149.9869223	-0.308184234	0.238780239	0.066878303	0.142854609	None
(CAT)n:Simple_repeat:Simple_repeat	171.3026231	-0.304680948	0.233647276	0.067541265	0.143927219	None
MER70-int:ERVL:LTR	452.4076588	-0.231687952	0.147537306	0.067523872	0.143927219	None
MER101:ERV1:LTR	243.0843713	-0.284497786	0.20441864	0.067820777	0.144350999	None
CR1-L3A_Croc:CR1:LINE	130.0282851	-0.332948499	0.30576189	0.067927003	0.144405386	None
(CCCAGC)n:Simple_repeat:Simple_repeat	71.81047603	-0.320246157	0.393930114	0.068487707	0.145424668	None
LTR40A1:ERVL:LTR	242.7469354	-0.281468289	0.201577167	0.068624852	0.14554323	None
UCON80:hAT?:DNA	21.36506162	-0.230204267	0.38247148	0.069050703	0.146273087	None
LTR88c:Gypsy?:LTR	357.640747	-0.263686555	0.183154391	0.07106894	0.150370452	None
LTR33C:ERVL:LTR	551.5741611	-0.234505021	0.153132996	0.07144749	0.150992924	None
UCON33:TcMar-Tigger:DNA	43.36033034	-0.299581348	0.397726415	0.072224988	0.152456047	None
MER88:ERVL:LTR	48.08008657	-0.285483741	0.398735392	0.073130462	0.154185544	None
MLT1J-int:ERVL-MaLR:LTR	639.9367798	-0.241170812	0.16129805	0.073413221	0.154599606	None
LTR10G:ERV1:LTR	159.6843311	-0.300470152	0.241690854	0.074260179	0.156199437	None
HERV15-int:ERV1:LTR	320.5793989	-0.265836089	0.190622299	0.074878045	0.157314203	None
(AATT)n:Simple_repeat:Simple_repeat	90.72666192	-0.320349509	0.342055367	0.076002136	0.159488655	None
MER4D1:ERV1:LTR	1689.605906	-0.168006736	0.102063455	0.076237917	0.159796103	None
(AGCC)n:Simple_repeat:Simple_repeat	34.9733634	0.25847882	0.391251152	0.076370018	0.159885769	None
(CCCCGC)n:Simple_repeat:Simple_repeat	33.27848229	0.24934476	0.386666227	0.076698634	0.160211807	None
(TTTTTA)n:Simple_repeat:Simple_repeat	44.14946257	-0.295960448	0.386471273	0.076704759	0.160211807	None
Charlie10b:hAT-Charlie:DNA	273.1375542	-0.285161286	0.220172763	0.076948983	0.160347706	None
MLT1E:ERVL-MaLR:LTR	616.1388493	-0.22663029	0.150028319	0.076904079	0.160347706	None
(TCTG)n:Simple_repeat:Simple_repeat	87.85352741	-0.305263335	0.376415231	0.077084621	0.160372769	None
LTR71B:ERV1:LTR	263.2869192	-0.265590622	0.192727283	0.077190714	0.160372769	None
MER45R:hAT-Tip100:DNA	225.2074351	-0.27121034	0.200105778	0.077229792	0.160372769	None
(AAAAAC)n:Simple_repeat:Simple_repeat	132.1539666	-0.309444592	0.274206033	0.077684691	0.161003715	None
ERVL-int:ERVL:LTR	1134.282787	-0.188039296	0.117528649	0.077716444	0.161003715	None
SVA_E:SVA:Retroposon	1575.100713	0.203862628	0.130102382	0.077803471	0.161003715	None
MLT1H1-int:ERVL-MaLR:LTR	197.0486538	-0.27863298	0.211856969	0.078191463	0.161619767	None
(CAA)n:Simple_repeat:Simple_repeat	316.1134142	-0.263685089	0.193251069	0.079648963	0.164253046	None
(GTGT)n:Simple_repeat:Simple_repeat	97.89380422	-0.313359192	0.311388237	0.079612918	0.164253046	None
LTR26E:ERV1:LTR	101.9671027	-0.311933414	0.299010828	0.080198806	0.16519662	None
UCON69:hAT?:DNA	27.3615395	-0.248984305	0.381274827	0.081233958	0.167136534	None
MER41D:ERV1:LTR	256.0084211	-0.274014071	0.210078106	0.081584626	0.167665305	None
(CCTGTGC)n:Simple_repeat:Simple_repeat	30.41792839	0.209491375	0.3631541	0.081943216	0.168209124	None
(CTCTGT)n:Simple_repeat:Simple_repeat	20.94240677	-0.191096211	0.35161686	0.082054243	0.168244094	None
MER126:DNA:DNA	180.4221098	-0.286751379	0.234187885	0.082221773	0.168394706	None
(GGAC)n:Simple_repeat:Simple_repeat	42.0008882	0.257747297	0.383325966	0.082510338	0.168599892	None
LTR70:ERV1:LTR	299.2308179	-0.266944875	0.201335417	0.08242503	0.168599892	None
(CCACC)n:Simple_repeat:Simple_repeat	49.47723415	-0.282128245	0.377697074	0.082834956	0.169070206	None
MER72B:ERV1:LTR	107.8728049	-0.306096095	0.316496272	0.084295249	0.171854779	None
(TTTAT)n:Simple_repeat:Simple_repeat	100.2402289	-0.301499276	0.28257907	0.08529409	0.173495933	None
MLT1G3-int:ERVL-MaLR:LTR	162.8282172	-0.295509458	0.26134634	0.085220795	0.173495933	None
MER57F:ERV1:LTR	240.5233427	-0.265654529	0.203814994	0.085940773	0.174612921	None
MLT1J1:ERVL-MaLR:LTR	3227.919326	-0.127109343	0.077225815	0.08617154	0.174883284	None
(TACACA)n:Simple_repeat:Simple_repeat	25.66198563	-0.233932796	0.370530618	0.087493121	0.17736431	None
Eulor8:TcMar?:DNA	27.64312717	-0.216462856	0.362498966	0.087921463	0.178031016	None
(CCGCGG)n:Simple_repeat:Simple_repeat	66.35289574	0.299064535	0.338835935	0.088500501	0.178798981	None
LTR10F:ERV1:LTR	225.3059285	-0.259060523	0.197823981	0.088423779	0.178798981	None
(CCGCC)n:Simple_repeat:Simple_repeat	60.70674878	0.28348079	0.362936214	0.089537105	0.180689311	None
MER94B:hAT-Blackjack:DNA	628.5500489	-0.224271896	0.15751457	0.090274268	0.181971778	None
(CTCAG)n:Simple_repeat:Simple_repeat	21.70263855	0.188974997	0.347870057	0.090966853	0.183161604	None
LTR33B:ERVL:LTR	1121.982305	-0.168896791	0.108819274	0.091360158	0.183746835	None
(AGCAGA)n:Simple_repeat:Simple_repeat	23.85322125	0.210267858	0.358272301	0.091611325	0.184027409	None
(TTAA)n:Simple_repeat:Simple_repeat	125.0155021	-0.285237621	0.253417372	0.091802506	0.184027409	None
LTR24C:ERV1:LTR	182.9334343	-0.281141321	0.242435704	0.091808087	0.184027409	None
(CGCC)n:Simple_repeat:Simple_repeat	107.4199905	0.293867913	0.335064088	0.091950781	0.184107268	None
(AG)n:Simple_repeat:Simple_repeat	497.1025263	-0.227152358	0.162826922	0.092851315	0.185702631	None
(TTTTA)n:Simple_repeat:Simple_repeat	114.256037	-0.292936489	0.295721582	0.093562368	0.186915892	None
(GGCT)n:Simple_repeat:Simple_repeat	60.10606865	0.283597173	0.350530169	0.09395583	0.187492681	None
LTR103_Mam:ERV1?:LTR	216.1237038	-0.254024101	0.197795807	0.094294207	0.187958385	None
(ATTC)n:Simple_repeat:Simple_repeat	169.546977	-0.273197682	0.231940454	0.094504427	0.188167881	None
Eulor9C:DNA:DNA	54.06092192	-0.27800638	0.351794767	0.095126432	0.189195904	None
LTR9B:ERV1:LTR	732.2238554	-0.181860613	0.120764571	0.095364585	0.189459053	None
HERV9NC-int:ERV1:LTR	3424.307853	-0.139811243	0.088828355	0.096146744	0.190801187	None
MER68B:ERVL:LTR	1508.319653	-0.148178827	0.094953657	0.096363511	0.191019585	None
(TGAG)n:Simple_repeat:Simple_repeat	104.4231541	-0.287787952	0.29503879	0.096875552	0.191822167	None
(ACTCC)n:Simple_repeat:Simple_repeat	35.2227205	0.235866262	0.363332717	0.097486207	0.192818023	None
(CG)n:Simple_repeat:Simple_repeat	60.97442532	0.280895769	0.345236667	0.097833982	0.193292304	None
LTR27D:ERV1:LTR	90.58894632	-0.269500964	0.35073871	0.098585839	0.194563012	None
(TTGTT)n:Simple_repeat:Simple_repeat	197.4758047	-0.260455237	0.214605382	0.098917751	0.195003056	None
MER1B:hAT-Charlie:DNA	18832.66035	0.124136618	0.078813324	0.099638979	0.196208771	None
LTR41B:ERVL:LTR	878.189923	-0.171325531	0.114405024	0.100042509	0.196786914	None
UCON76:Unknown:Unknown	90.7648075	-0.283221106	0.309166917	0.101056846	0.198563946	None
(TTAAT)n:Simple_repeat:Simple_repeat	23.33847514	-0.180563366	0.339854526	0.101518779	0.199252868	None
(ATCT)n:Simple_repeat:Simple_repeat	78.26667081	-0.27984753	0.321722404	0.101880361	0.199743533	None
LTR7C:ERV1:LTR	197.3868641	-0.263673588	0.226171954	0.10204471	0.19984686	None
Eulor12:DNA?:DNA?	30.40904517	-0.21513921	0.353376297	0.10261573	0.200745527	None
(TGTTTT)n:Simple_repeat:Simple_repeat	76.29948971	-0.277397719	0.319402106	0.104164087	0.203552091	None
(CTCCACC)n:Simple_repeat:Simple_repeat	36.38329064	-0.223299471	0.353663545	0.10487522	0.20453647	None
MER51E:ERV1:LTR	167.6393033	-0.26497778	0.234274808	0.104896357	0.20453647	None
(CCCG)n:Simple_repeat:Simple_repeat	67.22555479	0.254072386	0.350477007	0.105752534	0.205534241	None
(CGTC)n:Simple_repeat:Simple_repeat	54.85024767	0.266195412	0.341334147	0.105706486	0.205534241	None
AluJr:Alu:SINE	185325.469	0.112435549	0.074320517	0.105694867	0.205534241	None
LTR22C2:ERVK:LTR	110.7734123	-0.265954359	0.335525636	0.106581625	0.206920942	None
(GGAT)n:Simple_repeat:Simple_repeat	135.9888244	-0.274522659	0.308770228	0.106968218	0.207226237	None
LTR2:ERV1:LTR	1407.287298	-0.151776191	0.101273472	0.106970415	0.207226237	None
(CGG)n:Simple_repeat:Simple_repeat	172.5413941	0.262599993	0.23277289	0.107883404	0.208768966	None
MamRep1894:hAT:DNA	275.0697277	-0.232862039	0.185090859	0.110678011	0.213945615	None
(ATAC)n:Simple_repeat:Simple_repeat	185.4061128	-0.253747235	0.221199166	0.111085309	0.214501299	None
Charlie10a:hAT-Charlie:DNA	267.7961761	-0.257010061	0.228240457	0.111284219	0.214653828	None
LTR36:ERV1:LTR	1166.663246	0.159762089	0.109009408	0.111428321	0.214700424	None
(CTCTC)n:Simple_repeat:Simple_repeat	62.81373041	-0.263851871	0.325849976	0.111640613	0.214709273	None
MER133A:DNA?:DNA?	45.72401959	-0.248031933	0.343290932	0.111672812	0.214709273	None
(GATGAG)n:Simple_repeat:Simple_repeat	165.1951357	0.269513507	0.270147963	0.112203702	0.215498526	None
(TAATT)n:Simple_repeat:Simple_repeat	28.26408468	-0.217447776	0.347689919	0.112923592	0.216648692	None
FordPrefect_a:hAT-Tip100:DNA	92.33795757	-0.268506984	0.283797407	0.113737849	0.217977248	None
(CTCTCC)n:Simple_repeat:Simple_repeat	42.48673244	-0.214698063	0.344998896	0.115088801	0.220330431	None
MER51C:ERV1:LTR	246.6429007	-0.235206907	0.193624738	0.115552491	0.220981793	None
MER57C1:ERV1:LTR	79.36034497	-0.26356216	0.310781304	0.115986981	0.221575983	None
HERVL-int:ERVL:LTR	9775.596021	-0.09825723	0.064395073	0.116118722	0.221591166	None
MER66A:ERV1:LTR	336.0462957	-0.225495891	0.180083772	0.116302517	0.221705544	None
LTR45:ERV1:LTR	133.8058366	-0.264453948	0.272613196	0.116966929	0.222734897	None
MER4E1:ERV1:LTR	810.4302322	-0.187244988	0.13664101	0.117304634	0.222903711	None
MLT1C-int:ERVL-MaLR:LTR	390.0156308	-0.209847395	0.161323207	0.117297564	0.222903711	None
LTR86A2:ERVL:LTR	322.2238765	-0.229139282	0.188094548	0.118883165	0.225663696	None
LTR68:ERV1:LTR	123.1827765	-0.259304113	0.257498993	0.119452158	0.226503563	None
MER54B:ERVL:LTR	473.592817	-0.209055348	0.161567321	0.119584543	0.226514638	None
MamGypLTR1c:Gypsy:LTR	386.4736646	-0.203313235	0.155277348	0.120466475	0.227943965	None
(TTCCC)n:Simple_repeat:Simple_repeat	49.15851928	-0.239087005	0.335838533	0.120992591	0.22825712	None
(TTTTAA)n:Simple_repeat:Simple_repeat	34.93947084	-0.216522807	0.342108436	0.120960537	0.22825712	None
MER9a2:ERVK:LTR	808.61983	-0.173788264	0.125428891	0.121014529	0.22825712	None
(ACATGT)n:Simple_repeat:Simple_repeat	24.05499697	-0.144140283	0.318696516	0.121419055	0.228538495	None
(CCAT)n:Simple_repeat:Simple_repeat	133.8473628	-0.255204281	0.247128353	0.121378082	0.228538495	None
LOR1a:ERV1:LTR	521.7820454	-0.204142019	0.15883497	0.122825653	0.230943191	None
MER92C:ERV1:LTR	26.18198205	-0.192385639	0.336227053	0.122996654	0.231022048	None
LTR59:ERV1:LTR	59.41982764	-0.25245274	0.31578598	0.123378871	0.231497042	None
LSAU:Satellite:Satellite	274.8884887	-0.239408342	0.211426357	0.12386642	0.232168473	None
(GC)n:Simple_repeat:Simple_repeat	81.76762077	0.252818167	0.31716529	0.124205868	0.232561195	None
UCON27:Unknown:Unknown	30.0537422	-0.185077759	0.333290234	0.124961557	0.233731648	None
PrimLTR79:ERV1:LTR	255.2802632	-0.245151141	0.226363085	0.125147975	0.233835987	None
(CCTTC)n:Simple_repeat:Simple_repeat	44.87557353	0.214183408	0.338385763	0.126166436	0.235493139	None
(TGTT)n:Simple_repeat:Simple_repeat	393.1429263	-0.197009938	0.152419464	0.127329185	0.237168826	None
UCON38:Unknown:Unknown	47.78252724	-0.238520186	0.327757944	0.127282553	0.237168826	None
(ATTT)n:Simple_repeat:Simple_repeat	362.4775406	-0.209376553	0.168086443	0.127919392	0.237698992	None
(TTAT)n:Simple_repeat:Simple_repeat	343.6428988	-0.219089569	0.181439081	0.128012194	0.237698992	None
Charlie17b:hAT-Charlie:DNA	230.2742783	-0.225995032	0.191893169	0.127756404	0.237698992	None
L1P5:L1:LINE	148.7362065	-0.242814687	0.229068567	0.12978827	0.240747153	None
MamGypsy2-LTR:Gypsy:LTR	205.3102278	-0.229378202	0.200156719	0.129949621	0.240796916	None
AluYh3a3:Alu:SINE	899.7549117	0.203142416	0.161347108	0.130623031	0.241669327	None
LTR26C:ERV1:LTR	144.4211027	-0.244428384	0.234559192	0.130690452	0.241669327	None
(TCCGGC)n:Simple_repeat:Simple_repeat	21.14723247	0.15436424	0.321587605	0.131140723	0.242251698	None
L1M3b:L1:LINE	257.2154897	-0.235530304	0.21722827	0.133111387	0.245385565	None
LTR1C3:ERV1:LTR	54.72294293	0.223759813	0.33126044	0.133081206	0.245385565	None
LTR16:ERVL:LTR	2054.627012	-0.123967054	0.087182363	0.133427831	0.245684867	None
MER68C:ERVL:LTR	197.9733669	-0.236356542	0.22012813	0.133548255	0.245684867	None
MER51B:ERV1:LTR	506.0195407	-0.209666594	0.174010178	0.135106821	0.24829693	None
(CTTCC)n:Simple_repeat:Simple_repeat	36.30051245	-0.196577875	0.330831675	0.13558578	0.248921586	None
LTR60B:ERV1:LTR	98.64297494	-0.246596946	0.276700427	0.136310995	0.249996599	None
(GCA)n:Simple_repeat:Simple_repeat	160.3881927	0.237188776	0.223816573	0.137127206	0.251236129	None
MLT1E3-int:ERVL-MaLR:LTR	155.2323296	-0.241108505	0.243345891	0.138255665	0.253044623	None
(TAGA)n:Simple_repeat:Simple_repeat	79.48467388	-0.23554096	0.308906764	0.139559668	0.255170384	None
(TCCCT)n:Simple_repeat:Simple_repeat	30.01434528	-0.196811293	0.328961061	0.13976676	0.255288265	None
MER125:DNA:DNA	32.22295765	-0.193299057	0.328138598	0.140849524	0.257003719	None
FordPrefect:hAT-Tip100:DNA	603127.249	0.24401044	0.283304022	0.141432756	0.257805126	None
(CTCTTC)n:Simple_repeat:Simple_repeat	33.76465884	-0.189572756	0.327718224	0.141783345	0.25818127	None
L1M4a2:L1:LINE	1694.83714	-0.133089734	0.096948607	0.142517097	0.25913833	None
MER61D:ERV1:LTR	277.0490365	-0.226242774	0.210069425	0.142598467	0.25913833	None
MER83C:ERV1:LTR	74.90792897	-0.237432011	0.292519426	0.144165669	0.261720637	None
(TCCTGC)n:Simple_repeat:Simple_repeat	30.16091654	0.191849536	0.327456299	0.144349371	0.261788627	None
ERV24_Prim-int:ERV1:LTR	378.0303401	-0.211655852	0.185191362	0.144932273	0.262579725	None
(GAAA)n:Simple_repeat:Simple_repeat	69.29777636	-0.23061947	0.304988878	0.145802316	0.263795885	None
(TCTTC)n:Simple_repeat:Simple_repeat	29.97926875	-0.187266311	0.325623957	0.145898283	0.263795885	None
UCON74:DNA?:DNA?	82.47951758	-0.233290543	0.298673483	0.146333159	0.264315192	None
(TATTT)n:Simple_repeat:Simple_repeat	96.26478154	-0.23667318	0.27036022	0.14815522	0.267321251	None
ERV3-16A3_LTR:ERVL:LTR	629.6879006	-0.175861146	0.13987984	0.148296091	0.267321251	None
LTR1B1:ERV1:LTR	116.1450649	-0.234413237	0.250511355	0.149462711	0.269153172	None
(TCCCCC)n:Simple_repeat:Simple_repeat	187.2593727	0.226953596	0.22042525	0.149903696	0.269675995	None
LTR3:ERVK:LTR	92.38899834	-0.233646372	0.278453891	0.152029823	0.273226288	None
(TATACA)n:Simple_repeat:Simple_repeat	21.27768873	-0.155871866	0.316811223	0.153290175	0.274939292	None
MamTip3:hAT-Tip100:DNA	574.649588	-0.189377693	0.156900636	0.15326702	0.274939292	None
(CCCTCC)n:Simple_repeat:Simple_repeat	24.70369739	-0.126398609	0.30799748	0.153784105	0.275549098	None
(GGGCAGGGAG)n:Simple_repeat:Simple_repeat	29.84755682	-0.171951859	0.320139863	0.155110617	0.277648004	None
tRNA-Thr-ACG:tRNA:tRNA	91.82954161	0.229457638	0.289262306	0.155380642	0.277853497	None
(TTGA)n:Simple_repeat:Simple_repeat	36.39575523	-0.19371397	0.320263335	0.155912291	0.278525949	None
(CCCGC)n:Simple_repeat:Simple_repeat	89.72446391	0.230727311	0.276719346	0.156819819	0.279867872	None
(ATGG)n:Simple_repeat:Simple_repeat	137.0604003	-0.228654481	0.279061112	0.157285436	0.280419254	None
(GTTTT)n:Simple_repeat:Simple_repeat	281.1255782	-0.206239496	0.187821317	0.157923086	0.281275944	None
5S:rRNA:rRNA	236.1618734	-0.205899197	0.188929908	0.159914943	0.284540506	None
(AACC)n:Simple_repeat:Simple_repeat	38.10984548	-0.197526174	0.316699788	0.160442589	0.285195863	None
LTR41:ERVL:LTR	2151.054523	-0.121193722	0.092584087	0.164594504	0.292123644	None
MER61F:ERV1:LTR	55.16575915	-0.216388658	0.298011344	0.164666345	0.292123644	None
tRNA-Glu-GAA:tRNA:tRNA	41.89141953	-0.197939976	0.312549207	0.1657256	0.293711707	None
Tigger1a_Art:TcMar-Tigger:DNA	229.5087153	-0.20601191	0.19685654	0.167595766	0.296732366	None
(TCTCCT)n:Simple_repeat:Simple_repeat	27.13202912	-0.166365248	0.31452451	0.16862541	0.29826036	None
DNA1_Mam:TcMar:DNA	107.1600652	-0.220572964	0.249737432	0.169518016	0.299543188	None
tRNA-Val-GTA:tRNA:tRNA	77.00277725	-0.205442464	0.304830157	0.169887733	0.299900436	None
MER76-int:ERVL:LTR	265.0559262	0.210543393	0.209412142	0.170452809	0.300601506	None
tRNA-Gln-CAG:tRNA:tRNA	275.4920952	0.210941039	0.211375654	0.171496693	0.302144765	None
(CTGG)n:Simple_repeat:Simple_repeat	39.19771123	0.185382211	0.314085755	0.171776393	0.302339964	None
UCON2:DNA?:DNA?	87.65812735	-0.217358241	0.280173713	0.17197224	0.302387337	None
(ACC)n:Simple_repeat:Simple_repeat	224.5860342	0.198747095	0.187788623	0.173989596	0.305634324	None
UCON34:Unknown:Unknown	71.69366663	-0.19993762	0.304771584	0.175302557	0.307638802	None
LTR76:ERV1:LTR	295.2667396	-0.201542389	0.196363998	0.175725947	0.307778323	None
MLT-int:ERVL-MaLR:LTR	248.1584224	-0.197709836	0.188008963	0.175674531	0.307778323	None
tRNA-Leu-TTG:tRNA:tRNA	33.6196052	0.169980891	0.313220356	0.176339793	0.308551543	None
LTR1C:ERV1:LTR	85.49121864	0.2139453	0.282533737	0.177016356	0.309432889	None
(AAAT)n:Simple_repeat:Simple_repeat	677.3779876	-0.148559562	0.123261876	0.178985153	0.312264546	None
(TCTA)n:Simple_repeat:Simple_repeat	85.76115247	-0.214218298	0.271230684	0.178919478	0.312264546	None
GSATX:centr:Satellite	124.2321282	0.214662942	0.268663522	0.180370555	0.314375164	None
LTR22A:ERVK:LTR	171.4597857	-0.208571752	0.229740312	0.184616308	0.321414989	None
LTR26D:ERV1:LTR	141.8682865	-0.210523157	0.242931342	0.184768728	0.321414989	None
MER113B:hAT-Charlie:DNA	215.4562985	-0.194476925	0.191131083	0.185370158	0.322148138	None
(GAGCAG)n:Simple_repeat:Simple_repeat	59.99262134	-0.203169976	0.285959748	0.188196616	0.326426301	None
SST1:centr:Satellite	6016.838768	-0.114062306	0.091994272	0.188165287	0.326426301	None
LTR38A1:ERV1:LTR	80.41096796	-0.205746371	0.276392812	0.189577969	0.328503934	None
LTR38C:ERV1:LTR	73.875124	-0.201338335	0.285935963	0.190098349	0.329087083	None
(ACCC)n:Simple_repeat:Simple_repeat	37.39466082	-0.161546222	0.307862193	0.190309693	0.329134638	None
Eulor2A:DNA?:DNA?	40.41183277	-0.171494607	0.306345174	0.190696252	0.329484837	None
(TT)n:Simple_repeat:Simple_repeat	95.22198214	-0.206515898	0.269149404	0.191461383	0.330487827	None
(TCT)n:Simple_repeat:Simple_repeat	117.9208226	-0.204742797	0.268473281	0.192794607	0.332047492	None
(TGTC)n:Simple_repeat:Simple_repeat	48.85331622	-0.181368159	0.302058462	0.192877009	0.332047492	None
HERV3-int:ERV1:LTR	614.6832182	-0.147549813	0.127341906	0.193086933	0.332047492	None
MER9a3:ERVK:LTR	1320.778964	-0.138648618	0.117516445	0.19310695	0.332047492	None
(TCTCT)n:Simple_repeat:Simple_repeat	25.252375	-0.14929972	0.306437378	0.19399554	0.333255294	None
Tigger3d:TcMar-Tigger:DNA	192.5230588	-0.202247997	0.225214112	0.194384835	0.333603887	None
(CCTCTG)n:Simple_repeat:Simple_repeat	34.80932396	-0.177183319	0.303302028	0.194763164	0.333933011	None
L1MA1:L1:LINE	3377.430642	-0.1068042	0.086986066	0.195448662	0.33478766	None
UCON49:L2:LINE	40.28522541	-0.15793614	0.306353835	0.195883636	0.335211958	None
(TCCTCT)n:Simple_repeat:Simple_repeat	31.80232567	-0.151853969	0.305803698	0.196158536	0.335361776	None
Ricksha_c:MULE-MuDR:DNA	898.1407822	-0.135312285	0.115674627	0.199057593	0.339993407	None
(GGT)n:Simple_repeat:Simple_repeat	173.5669012	-0.198802163	0.223444697	0.20042804	0.341777862	None
LTR22C:ERVK:LTR	38.10581695	-0.173656397	0.30198221	0.200484221	0.341777862	None
(TTTGTT)n:Simple_repeat:Simple_repeat	54.72784305	-0.187437224	0.291946239	0.201584967	0.343327394	None
(GACA)n:Simple_repeat:Simple_repeat	93.54876171	-0.199972326	0.263837731	0.202380361	0.344354417	None
UCON37:Unknown:Unknown	55.77859511	-0.185311179	0.292277029	0.204006612	0.346791866	None
(ACATAT)n:Simple_repeat:Simple_repeat	24.7987738	-0.130244729	0.301630503	0.205923043	0.349381818	None
(CCGGC)n:Simple_repeat:Simple_repeat	76.82424875	0.198488515	0.265238164	0.206115754	0.349381818	None
(GCGCTG)n:Simple_repeat:Simple_repeat	30.82584687	0.15479288	0.303885523	0.20609066	0.349381818	None
MLT1H2-int:ERVL-MaLR:LTR	220.4159145	-0.195849647	0.223931021	0.206858256	0.350308684	None
(TTGT)n:Simple_repeat:Simple_repeat	255.6205203	-0.177582257	0.178384204	0.2092492	0.354022748	None
(AACA)n:Simple_repeat:Simple_repeat	258.9462918	-0.180470163	0.184321793	0.209748692	0.354198263	None
(GTGC)n:Simple_repeat:Simple_repeat	37.53110668	-0.170661162	0.298325949	0.209624549	0.354198263	None
(CAGC)n:Simple_repeat:Simple_repeat	30.95102766	-0.154009943	0.301975595	0.210793643	0.355224213	None
(CCAGAGC)n:Simple_repeat:Simple_repeat	24.51333062	-0.115668582	0.298892637	0.210719025	0.355224213	None
MER65C:ERV1:LTR	502.1752098	-0.17726271	0.178892924	0.210951586	0.355224213	None
(TATGTA)n:Simple_repeat:Simple_repeat	32.55825753	-0.147903685	0.301763118	0.212619404	0.357696178	None
(ACATAC)n:Simple_repeat:Simple_repeat	39.10497134	-0.164645859	0.299189433	0.213075692	0.35812722	None
(TTTCTT)n:Simple_repeat:Simple_repeat	58.37264	-0.186726663	0.280570918	0.214418634	0.360046299	None
(CACA)n:Simple_repeat:Simple_repeat	168.3001373	-0.192224724	0.226850216	0.215808014	0.361934414	None
MER76:ERVL:LTR	668.4466563	-0.142690649	0.130165801	0.21594746	0.361934414	None
LTR57-int:ERVL:LTR	130.6539972	-0.192639253	0.231814939	0.216172425	0.361972536	None
(ATTAT)n:Simple_repeat:Simple_repeat	26.14603051	-0.150046206	0.300508416	0.216640187	0.362403814	None
HSAT5:Satellite:Satellite	671.5498732	-0.135108111	0.121555314	0.216834908	0.362403814	None
(GGCCTG)n:Simple_repeat:Simple_repeat	45.58245143	0.173602546	0.293133467	0.218101278	0.36382436	None
(TGCA)n:Simple_repeat:Simple_repeat	100.8092277	-0.189531565	0.267555685	0.21849787	0.36382436	None
AluJr4:Alu:SINE	42096.68333	0.086842602	0.073470473	0.218438365	0.36382436	None
LTR105_Mam:ERVL:LTR	471.9379191	-0.154711612	0.146842524	0.21817386	0.36382436	None
(TATTTCT)n:Simple_repeat:Simple_repeat	35.72561701	0.151220444	0.300341242	0.218946306	0.364232238	None
(ACACAT)n:Simple_repeat:Simple_repeat	63.46074178	-0.176864337	0.288445527	0.219682793	0.36487417	None
BC200:scRNA:scRNA	168.6893623	-0.187829866	0.215535235	0.219869811	0.36487417	None
LTR27C:ERV1:LTR	216.0278264	-0.188398183	0.218653058	0.219943704	0.36487417	None
(CACT)n:Simple_repeat:Simple_repeat	101.1503935	0.190200985	0.263704947	0.221013724	0.366309783	None
(GGGA)n:Simple_repeat:Simple_repeat	86.89472201	0.190429435	0.259562927	0.221984793	0.367194209	None
(GTCTCT)n:Simple_repeat:Simple_repeat	108.137726	-0.190407159	0.244910404	0.22236789	0.367194209	None
LTR43:ERV1:LTR	209.7870835	-0.186794823	0.215533515	0.22215532	0.367194209	None
UCON107:hAT-Tag1:DNA	48.82340415	-0.177012835	0.286027321	0.222354363	0.367194209	None
LTR7Y:ERV1:LTR	99.41329624	-0.185416601	0.269601535	0.223700614	0.369054469	None
(ATGA)n:Simple_repeat:Simple_repeat	161.9824519	-0.189063209	0.231383529	0.224513537	0.37005454	None
Helitron1Nb_Mam:Helitron:RC	122.3923078	-0.188599672	0.24893349	0.225884391	0.371971536	None
LTR35:ERV1:LTR	104.3451218	-0.187864281	0.25328206	0.226469273	0.372591911	None
MER45B:hAT-Tip100:DNA	955.1148128	-0.130157072	0.11904165	0.226913787	0.372980421	None
X7C_LINE:CR1:LINE	342.71972	-0.173491867	0.184342366	0.227362089	0.37337444	None
(CCGGCCC)n:Simple_repeat:Simple_repeat	21.67783054	0.132537822	0.298470325	0.227654388	0.373511783	None
(CTCTT)n:Simple_repeat:Simple_repeat	69.43215915	-0.173483891	0.283978566	0.229297821	0.375519761	None
(TCAC)n:Simple_repeat:Simple_repeat	38.14393495	-0.148296835	0.297175909	0.229260648	0.375519761	None
(TAATA)n:Simple_repeat:Simple_repeat	21.49089195	-0.121847988	0.297285798	0.229681348	0.375804033	None
(ATTAATA)n:Simple_repeat:Simple_repeat	34.18801438	-0.143730522	0.297068429	0.230183556	0.375976357	None
(TGCACA)n:Simple_repeat:Simple_repeat	33.74952709	-0.152312609	0.295334359	0.230626838	0.375976357	None
LTR107_Mam:LTR:LTR	121.3176388	-0.186081105	0.23427172	0.230597039	0.375976357	None
MER47C:TcMar-Tigger:DNA	293.9455236	-0.171481407	0.183140493	0.230593162	0.375976357	None
(GCCCC)n:Simple_repeat:Simple_repeat	110.9253115	0.186954471	0.244910211	0.231463301	0.376996642	None
LTR38:ERV1:LTR	199.9140502	-0.175293346	0.193416245	0.232350684	0.378097931	None
UCON11:TcMar-Tigger:DNA	21.8490146	-0.128407903	0.297069087	0.233086805	0.3789513	None
UCON46:Unknown:Unknown	29.01732388	-0.134585905	0.2970104	0.233349344	0.37903387	None
MER41C:ERV1:LTR	642.016241	-0.134981355	0.127568058	0.234374295	0.380353569	None
HERVI-int:ERV1:LTR	311.4249932	-0.157994995	0.160456924	0.234654161	0.380462815	None
(TTTTAT)n:Simple_repeat:Simple_repeat	49.20991594	-0.165641268	0.287336703	0.235123261	0.380878405	None
(AGC)n:Simple_repeat:Simple_repeat	115.0136656	0.184215409	0.236248394	0.237008345	0.382917784	None
AluYd8:Alu:SINE	366.2872314	0.172122826	0.188775667	0.237023969	0.382917784	None
L1MA2:L1:LINE	5991.423195	-0.086007941	0.074514419	0.236864073	0.382917784	None
(CCCGGC)n:Simple_repeat:Simple_repeat	22.64314598	0.111671514	0.295428375	0.237786311	0.383112058	None
(CGCA)n:Simple_repeat:Simple_repeat	20.56902603	0.107547012	0.295037977	0.237702687	0.383112058	None
Tigger5:TcMar-Tigger:DNA	404.2858074	-0.156822671	0.159935672	0.237475085	0.383112058	None
(AAAACA)n:Simple_repeat:Simple_repeat	63.94759117	0.172340805	0.280209626	0.239005486	0.384384385	None
(TGA)n:Simple_repeat:Simple_repeat	182.0192002	-0.177340501	0.207468163	0.238889049	0.384384385	None
(TTTATA)n:Simple_repeat:Simple_repeat	26.7499439	-0.13050263	0.295855339	0.239747198	0.384885636	None
7SK:RNA:RNA	19348.29357	0.179139733	0.204246725	0.239668119	0.384885636	None
LTR47B4:ERVL:LTR	169.6632818	-0.177676601	0.210756734	0.240120904	0.38514016	None
(GCTG)n:Simple_repeat:Simple_repeat	52.10489054	0.160488893	0.289244259	0.240840094	0.385947867	None
tRNA-Phe-TTY:tRNA:tRNA	114.9260665	0.181341185	0.241550294	0.243471916	0.389816396	None
(CCCT)n:Simple_repeat:Simple_repeat	320.4115173	0.154204787	0.158435502	0.243707312	0.389844583	None
(CAAAA)n:Simple_repeat:Simple_repeat	67.21646146	-0.169988416	0.277157936	0.243965685	0.389909442	None
MLT1G-int:ERVL-MaLR:LTR	138.8524393	-0.179078481	0.227426391	0.244635553	0.390631257	None
FLAM_C:Alu:SINE	21254.91121	-0.07524993	0.066804397	0.246143828	0.391990615	None
LTR12B:ERV1:LTR	303.0215098	-0.16735266	0.186674545	0.245792733	0.391990615	None
MER107:hAT-Charlie:DNA	355.2642021	-0.162407423	0.17560738	0.245962691	0.391990615	None
LTR1F:ERV1:LTR	260.7559315	-0.159127585	0.169744079	0.246692462	0.392515117	None
(TTTCC)n:Simple_repeat:Simple_repeat	46.37282662	-0.147980897	0.291535648	0.247109677	0.39282977	None
(GGAGGC)n:Simple_repeat:Simple_repeat	57.44824419	-0.163231797	0.280894474	0.248971433	0.395438212	None
(GAAG)n:Simple_repeat:Simple_repeat	69.43918368	0.171655324	0.27028322	0.250069026	0.396270532	None
AluYc3:Alu:SINE	1150.563066	0.123309426	0.118241538	0.250287571	0.396270532	None
LTR39-int:ERV1:LTR	82.55424499	-0.175523898	0.255242152	0.250249959	0.396270532	None
MSTB2-int:ERVL-MaLR:LTR	168.2083719	-0.174933605	0.216230734	0.25038099	0.396270532	None
(CCTT)n:Simple_repeat:Simple_repeat	253.2442763	-0.161133451	0.178031477	0.252630432	0.399441801	None
MER84:ERV1:LTR	129.6820147	-0.174487981	0.256076801	0.252831039	0.399441801	None
(GTTTTT)n:Simple_repeat:Simple_repeat	55.85689334	-0.163231784	0.278294496	0.253228184	0.399716445	None
(CCCTG)n:Simple_repeat:Simple_repeat	159.0653024	0.17589399	0.227123862	0.253563181	0.399892593	None
(CTCTCT)n:Simple_repeat:Simple_repeat	21.39271263	-0.11545968	0.293364404	0.25416593	0.400138096	None
HERV1_I-int:ERV1:LTR	211.3319055	-0.167295389	0.194786341	0.254053786	0.400138096	None
LTR77:ERV1:LTR	87.91448577	-0.169421766	0.268461259	0.254480286	0.400280942	None
(AAACAA)n:Simple_repeat:Simple_repeat	41.69662423	-0.147170395	0.288877518	0.254910264	0.40034723	None
LTR50:ERVL:LTR	2063.813795	-0.103852244	0.097503478	0.254969744	0.40034723	None
(GAGT)n:Simple_repeat:Simple_repeat	120.8851454	-0.174787547	0.2424836	0.255856597	0.400936902	None
(TATG)n:Simple_repeat:Simple_repeat	137.5575074	-0.174105449	0.225780799	0.256017251	0.400936902	None
PABL_A-int:ERV1:LTR	629.0028583	-0.12704351	0.125066494	0.255617824	0.400936902	None
(AGGA)n:Simple_repeat:Simple_repeat	65.40808225	-0.165007208	0.273241041	0.256763087	0.401753432	None
(CCTC)n:Simple_repeat:Simple_repeat	271.9777981	-0.161163232	0.181799204	0.257461549	0.401754593	None
(CCTGTC)n:Simple_repeat:Simple_repeat	24.72861133	-0.119057471	0.292871034	0.257590947	0.401754593	None
(CCTTCC)n:Simple_repeat:Simple_repeat	24.77408923	-0.122283578	0.29276487	0.257886049	0.401754593	None
(TGTGTG)n:Simple_repeat:Simple_repeat	37.38093397	-0.141375721	0.290027465	0.257694331	0.401754593	None
LTR24:ERV1:LTR	246.4752865	-0.163756845	0.187799249	0.257673126	0.401754593	None
(ATTTTAA)n:Simple_repeat:Simple_repeat	24.83653609	-0.121728197	0.292240385	0.261268502	0.406670103	None
(CCTGC)n:Simple_repeat:Simple_repeat	141.0242638	0.172992824	0.23677525	0.262065652	0.407556487	None
(TGGCC)n:Simple_repeat:Simple_repeat	78.52820323	0.170855571	0.254776681	0.262357618	0.407656368	None
L1PREC2:L1:LINE	8109.204006	0.083379969	0.077493234	0.262674726	0.407795108	None
(GGCCCT)n:Simple_repeat:Simple_repeat	28.9812697	0.114535697	0.292044009	0.266551991	0.413317086	None
LTR2B:ERV1:LTR	394.4264037	-0.148258454	0.162164566	0.266693427	0.413317086	None
(TGTATA)n:Simple_repeat:Simple_repeat	28.50496859	-0.131582593	0.289035396	0.271240256	0.42000005	None
(GCCTCA)n:Simple_repeat:Simple_repeat	27.75372163	0.122518486	0.290694169	0.272853945	0.421769051	None
(TTATAA)n:Simple_repeat:Simple_repeat	20.5829907	-0.112135661	0.290758632	0.272797978	0.421769051	None
Eulor11:DNA:DNA	21.85280238	-0.090405417	0.289772848	0.273276835	0.422058269	None
(ATACAC)n:Simple_repeat:Simple_repeat	23.54305915	-0.113974875	0.290295233	0.274452637	0.423508811	None
(CCCAG)n:Simple_repeat:Simple_repeat	76.47752348	0.153777113	0.275972908	0.275629369	0.424592573	None
UCON80_AMi:Unknown:Unknown	68.63400233	-0.16085233	0.263867032	0.27539871	0.424592573	None
CR1-13_AMi:CR1:LINE	69.80120614	-0.162514183	0.258189254	0.276554228	0.425650962	None
(GTGA)n:Simple_repeat:Simple_repeat	27.82693716	-0.111968401	0.289997091	0.276979358	0.425939046	None
(CCTTTC)n:Simple_repeat:Simple_repeat	20.99920675	0.102453774	0.2903035	0.278581606	0.427982368	None
Tigger17:TcMar-Tigger:DNA	96.43716667	-0.15877084	0.264146841	0.27878628	0.427982368	None
(GGGGT)n:Simple_repeat:Simple_repeat	29.11028599	0.125645496	0.288857287	0.279377519	0.428522502	None
(TGTG)n:Simple_repeat:Simple_repeat	216.8662644	-0.156904342	0.190863006	0.280191241	0.429402673	None
(ACACAG)n:Simple_repeat:Simple_repeat	25.61919536	-0.125994306	0.287935722	0.2808474	0.429889123	None
Ricksha_0:MULE-MuDR:DNA	193.0312789	-0.160027153	0.20216171	0.28098898	0.429889123	None
(TGCCC)n:Simple_repeat:Simple_repeat	47.35595792	-0.137101941	0.284062137	0.281801839	0.43053533	None
L1P4a:L1:LINE	697.890812	0.138817018	0.152242394	0.281953176	0.43053533	None
L1PB3:L1:LINE	2854.186459	-0.086810403	0.084837822	0.282132929	0.43053533	None
(ATTTAT)n:Simple_repeat:Simple_repeat	24.71748805	-0.12241284	0.287789051	0.284742626	0.434147616	None
UCON28c:Unknown:Unknown	21.61814333	-0.114276893	0.289068432	0.285502805	0.434936188	None
(GACGCG)n:Simple_repeat:Simple_repeat	25.4162935	0.106905434	0.289443302	0.286289805	0.435764244	None
(CAAA)n:Simple_repeat:Simple_repeat	180.8636883	-0.160387775	0.217283016	0.287945562	0.436798777	None
(CTTCT)n:Simple_repeat:Simple_repeat	41.3203573	-0.138991249	0.280676652	0.287784812	0.436798777	None
(TGGA)n:Simple_repeat:Simple_repeat	292.1727143	-0.154866692	0.193624362	0.287644016	0.436798777	None
(TGGTT)n:Simple_repeat:Simple_repeat	30.22890431	-0.12043777	0.287377835	0.287907632	0.436798777	None
UCON99:DNA:DNA	23.36487735	-0.11585152	0.288068684	0.288563825	0.437366	None
tRNA-Leu-CTY:tRNA:tRNA	126.885732	0.158452366	0.25562332	0.289660274	0.438656422	None
LTR22B:ERVK:LTR	348.0694726	-0.137131467	0.154849767	0.291042422	0.440376953	None
(CCGGCT)n:Simple_repeat:Simple_repeat	156.4663974	0.160832153	0.230066289	0.291943764	0.440862036	None
(GCCCG)n:Simple_repeat:Simple_repeat	33.85188167	0.111121599	0.288485331	0.292348177	0.440862036	None
(GTA)n:Simple_repeat:Simple_repeat	21.07137062	-0.108711801	0.288011656	0.291950199	0.440862036	None
LTR27:ERV1:LTR	141.1889691	-0.157512163	0.208309768	0.292327376	0.440862036	None
X8_LINE:CR1:LINE	80.60049568	-0.156948599	0.25215182	0.293028765	0.441516405	None
(GAGACA)n:Simple_repeat:Simple_repeat	25.79592495	-0.120291467	0.286331801	0.29375615	0.442240125	None
(ACACAC)n:Simple_repeat:Simple_repeat	45.81760681	-0.141587649	0.275981794	0.294562931	0.443082056	None
(ATAG)n:Simple_repeat:Simple_repeat	114.6683826	-0.158523567	0.237522856	0.295089699	0.44350173	None
(GGCTGC)n:Simple_repeat:Simple_repeat	23.27018395	0.112296221	0.287454987	0.2968053	0.445705946	None
(CATGTG)n:Simple_repeat:Simple_repeat	50.55834816	0.135090942	0.28062809	0.297352452	0.446153302	None
UCON44:Unknown:Unknown	49.03270232	-0.132406065	0.280477302	0.298546365	0.447569508	None
MER134:DNA?:DNA?	43.37263522	-0.133710076	0.279927783	0.299147504	0.448095425	None
(CCGC)n:Simple_repeat:Simple_repeat	82.28991194	0.150057318	0.264872066	0.299546029	0.448317218	None
LTR1C1:ERV1:LTR	95.981968	-0.152270017	0.25647665	0.300902173	0.449970669	None
(TGGCCC)n:Simple_repeat:Simple_repeat	131.1660303	0.156216259	0.218527091	0.302111534	0.451402041	None
(GCACT)n:Simple_repeat:Simple_repeat	28.59457672	0.120163122	0.284588625	0.304219851	0.454173089	None
(TATT)n:Simple_repeat:Simple_repeat	234.5249021	-0.149784511	0.194935965	0.304777532	0.454626485	None
L1MA4A:L1:LINE	4973.49324	-0.086493379	0.089608344	0.305967652	0.45602173	None
Eulor6D:DNA?:DNA?	28.61750927	-0.107067021	0.286155431	0.306473645	0.456395861	None
LTR2752:ERV1:LTR	789.8196582	0.125900837	0.14217589	0.306940942	0.456711793	None
(GAGGCA)n:Simple_repeat:Simple_repeat	28.07070679	0.119395525	0.284200092	0.307608704	0.456945709	None
(GGTGGA)n:Simple_repeat:Simple_repeat	23.87568787	0.105764675	0.286557492	0.307493269	0.456945709	None
(GATA)n:Simple_repeat:Simple_repeat	67.43081655	0.138600122	0.273542552	0.308704072	0.458192611	None
(GCGG)n:Simple_repeat:Simple_repeat	53.53666497	0.143155563	0.267959567	0.309308493	0.458709364	None
(TTTTCC)n:Simple_repeat:Simple_repeat	27.85754764	-0.116826038	0.283821423	0.309836306	0.459111744	None
(ATATT)n:Simple_repeat:Simple_repeat	28.31661864	0.115908583	0.284429238	0.310904043	0.46031285	None
(CCTGT)n:Simple_repeat:Simple_repeat	25.7110502	0.118559186	0.283404694	0.312048488	0.461058273	None
Eulor9A:DNA:DNA	126.1160168	-0.151651862	0.234082309	0.312108269	0.461058273	None
LTR28:ERV1:LTR	233.7648353	0.148395354	0.195879325	0.312180238	0.461058273	None
(GTGTAT)n:Simple_repeat:Simple_repeat	28.36676754	-0.115516452	0.283377549	0.312811186	0.461609253	None
(ATATAC)n:Simple_repeat:Simple_repeat	58.04861655	-0.143072167	0.263615784	0.313654228	0.46237128	None
(CTGAGG)n:Simple_repeat:Simple_repeat	24.56430097	0.105087878	0.285837905	0.313844193	0.46237128	None
UCON70:Unknown:Unknown	59.45989005	-0.139362633	0.268381497	0.314469061	0.462910871	None
(ACAC)n:Simple_repeat:Simple_repeat	146.8773589	-0.150193084	0.217425231	0.316588398	0.465647685	None
Charlie11:hAT-Charlie:DNA	96.24137656	-0.148862439	0.244368116	0.317299409	0.466310297	None
(TGTGT)n:Simple_repeat:Simple_repeat	25.39940379	-0.101261091	0.285174093	0.319275341	0.468829254	None
LTR47B:ERVL:LTR	33.65655286	-0.110924339	0.283221293	0.320637561	0.470443634	None
(TGC)n:Simple_repeat:Simple_repeat	104.7754612	-0.148821146	0.232674727	0.321640707	0.471528965	None
(TTC)n:Simple_repeat:Simple_repeat	185.9750454	-0.148168148	0.219578107	0.323012838	0.473000144	None
tRNA-Arg-CGA:tRNA:tRNA	40.20767684	-0.120354928	0.279485378	0.323172724	0.473000144	None
(CACACA)n:Simple_repeat:Simple_repeat	96.25578484	0.146851214	0.245968918	0.324132484	0.473253656	None
(GACAGA)n:Simple_repeat:Simple_repeat	26.70455021	-0.112430891	0.282204725	0.324139096	0.473253656	None
(GAGCCT)n:Simple_repeat:Simple_repeat	49.85566101	0.058824469	0.285203158	0.323745103	0.473253656	None
(TAC)n:Simple_repeat:Simple_repeat	53.84969447	-0.139142959	0.262634867	0.324640614	0.473599592	None
(TTG)n:Simple_repeat:Simple_repeat	749.5511852	-0.116746087	0.135434453	0.324983905	0.473714324	None
(TTTTT)n:Simple_repeat:Simple_repeat	21.67041799	-0.104935435	0.283460981	0.325992739	0.474798212	None
tRNA-Leu-TTA:tRNA:tRNA	138.4075709	0.150572109	0.229767812	0.32860481	0.478213505	None
L2-1_AMi:L2:LINE	394.9547762	-0.134468898	0.171777763	0.32891898	0.478281863	None
LTR25:ERV1:LTR	480.0663511	-0.116564217	0.137008542	0.329565314	0.478588792	None
LTR62:ERVL:LTR	294.2117174	-0.139931536	0.187989225	0.329664793	0.478588792	None
(CATA)n:Simple_repeat:Simple_repeat	69.61977262	-0.13793677	0.25968688	0.331658383	0.481092793	None
(CTGGG)n:Simple_repeat:Simple_repeat	27.34789406	-0.094891043	0.284028612	0.332799297	0.482356876	None
(CCAGAGG)n:Simple_repeat:Simple_repeat	24.64168513	0.102931137	0.282970726	0.334758536	0.484804029	None
(GCAGCT)n:Simple_repeat:Simple_repeat	47.30961744	0.130708856	0.269003772	0.335563583	0.485577052	None
(CGCCC)n:Simple_repeat:Simple_repeat	150.1152168	0.144786566	0.229700573	0.336247024	0.486173	None
(TTCTT)n:Simple_repeat:Simple_repeat	125.6755198	-0.143125248	0.212490977	0.336845869	0.486645767	None
LTR16B1:ERVL:LTR	814.6560741	-0.103105997	0.119157098	0.338829316	0.489116512	None
Tigger6b:TcMar-Tigger:DNA	182.0118872	-0.141092993	0.205164716	0.340692911	0.491410404	None
(CACACGGT)n:Simple_repeat:Simple_repeat	63.67428495	0.131428771	0.264946718	0.342049795	0.492970317	None
LTR19C:ERV1:LTR	132.1397866	-0.141812748	0.224784723	0.343294981	0.494366867	None
(GAT)n:Simple_repeat:Simple_repeat	138.1511955	-0.140203434	0.210769357	0.345173744	0.496672831	None
(ATTTT)n:Simple_repeat:Simple_repeat	143.5981666	0.141346953	0.219224525	0.345769363	0.497130249	None
HY1:scRNA:scRNA	43.59733979	-0.122287932	0.271160679	0.346599306	0.497527325	None
MER57E3:ERV1:LTR	426.9835348	-0.126733911	0.16540199	0.346601438	0.497527325	None
UCON100:DNA?:DNA?	28.9863116	-0.093903428	0.281947838	0.351505659	0.504162764	None
(ACA)n:Simple_repeat:Simple_repeat	135.4255341	-0.138305416	0.228098393	0.353096217	0.504434926	None
(ACGCAC)n:Simple_repeat:Simple_repeat	25.87015639	0.096647103	0.281853418	0.352619684	0.504434926	None
(TCTCTG)n:Simple_repeat:Simple_repeat	35.55977762	-0.117653213	0.272513053	0.353104448	0.504434926	None
MER68-int:ERVL:LTR	434.7308428	-0.124286099	0.163320751	0.352979325	0.504434926	None
U4:snRNA:snRNA	40.83632388	0.115556735	0.274743222	0.352695596	0.504434926	None
(CCCCT)n:Simple_repeat:Simple_repeat	87.37746614	-0.135381545	0.242305666	0.35601006	0.507371024	None
(CCTTT)n:Simple_repeat:Simple_repeat	40.55625507	-0.117933158	0.271190643	0.355966938	0.507371024	None
(GGCCTCT)n:Simple_repeat:Simple_repeat	26.27987737	-0.097883406	0.28065569	0.355632681	0.507371024	None
Alu:Alu:SINE	1604.254797	-0.084249475	0.09819718	0.358323435	0.510261693	None
MER129:LTR?:LTR?	130.4040971	-0.136596951	0.218364241	0.358875046	0.510640964	None
UCON81:hAT-Charlie:DNA	33.35366994	-0.099664749	0.279252368	0.359916099	0.511715502	None
LTR52:ERVL:LTR	342.7674195	-0.121180041	0.160351493	0.36029992	0.511854648	None
LTR14C:ERVK:LTR	106.9619888	0.135748875	0.233432316	0.361830496	0.513621402	None
(TCCTT)n:Simple_repeat:Simple_repeat	36.49388388	-0.112760259	0.272867751	0.362465658	0.514115315	None
(CAC)n:Simple_repeat:Simple_repeat	226.1915716	-0.126018348	0.174836232	0.36387338	0.514888024	None
(TCTGTC)n:Simple_repeat:Simple_repeat	53.88881512	-0.124961771	0.26058059	0.363350335	0.514888024	None
MER61A:ERV1:LTR	571.955221	-0.118052373	0.148051249	0.363689632	0.514888024	None
(TGTGTC)n:Simple_repeat:Simple_repeat	29.68435172	-0.081169339	0.282464355	0.364459062	0.515309417	None
LTR22E:ERVK:LTR	217.9220364	-0.132985417	0.204051882	0.36555888	0.516049208	None
Tigger12A:TcMar-Tigger:DNA	480.07958	-0.117613914	0.155210022	0.365521419	0.516049208	None
(GAATG)n:Satellite:Satellite	24.28844131	0.09480638	0.28020011	0.366889611	0.517519625	None
LTR72:ERV1:LTR	101.4899022	-0.131463999	0.242115929	0.36808739	0.518800338	None
(CCAC)n:Simple_repeat:Simple_repeat	46.22248367	-0.114724495	0.269388394	0.369201001	0.519551723	None
Tigger1a_Mars:TcMar-Tigger:DNA	29.81404738	-0.100990472	0.277302677	0.36918908	0.519551723	None
Tigger3:TcMar-Tigger:DNA	1219.675539	-0.090268839	0.109456859	0.3695081	0.519575411	None
(CTCA)n:Simple_repeat:Simple_repeat	21.87538312	-0.092406426	0.279507461	0.372373654	0.522783405	None
U13:snRNA:snRNA	111.2165327	0.128918801	0.248642253	0.372092293	0.522783405	None
LTR13A:ERVK:LTR	826.8762903	-0.093809333	0.115809459	0.372919148	0.523138931	None
Zaphod2:hAT-Tip100:DNA	318.1019964	-0.116700334	0.158900346	0.374473489	0.524908023	None
(ACTT)n:Simple_repeat:Simple_repeat	23.72997372	-0.097640855	0.277552695	0.375095504	0.525368507	None
(TTTTGT)n:Simple_repeat:Simple_repeat	107.4220924	-0.130492996	0.234107857	0.37575541	0.525881301	None
MSTA1-int:ERVL-MaLR:LTR	28.50174741	-0.092995162	0.278921169	0.376087023	0.525934197	None
(TCTTCC)n:Simple_repeat:Simple_repeat	43.56055009	-0.114686675	0.266252274	0.378313971	0.528223096	None
LTR108a_Mam:ERVL:LTR	51.88554895	-0.114955121	0.266233603	0.378044714	0.528223096	None
(CTGCC)n:Simple_repeat:Simple_repeat	105.4614081	-0.128009472	0.240121566	0.379964292	0.530113861	None
LTR1D:ERV1:LTR	355.6258046	-0.119344306	0.168430127	0.380292337	0.53015832	None
UCON47:Unknown:Unknown	93.52814802	0.129820002	0.232355873	0.381184135	0.530988017	None
L1M2:L1:LINE	5768.023763	-0.066168983	0.079192211	0.382653723	0.532620656	None
UCON28a:Unknown:Unknown	78.83872771	-0.117962179	0.259685315	0.385048681	0.535537793	None
(CACC)n:Simple_repeat:Simple_repeat	89.89536256	-0.127128384	0.228696294	0.388366628	0.539733124	None
(AACAC)n:Simple_repeat:Simple_repeat	25.23451376	0.094401565	0.276450287	0.391125608	0.543145724	None
(TTCCT)n:Simple_repeat:Simple_repeat	38.44055524	-0.102040648	0.27200079	0.39231025	0.544368486	None
LTR16D:ERVL:LTR	691.0585294	-0.096282517	0.126441604	0.393228434	0.544906855	None
U2:snRNA:snRNA	262.2709179	-0.122054976	0.187942135	0.393307071	0.544906855	None
(ACCTCC)n:Simple_repeat:Simple_repeat	20.32757823	-0.086312457	0.278158829	0.393673016	0.544992033	None
tRNA-Ser-TCA_:tRNA:tRNA	100.6715444	0.125755013	0.228631553	0.394322116	0.54546877	None
(CCCCA)n:Simple_repeat:Simple_repeat	47.34647184	-0.113539864	0.258763579	0.399422657	0.552097727	None
(CCCAGG)n:Simple_repeat:Simple_repeat	31.55625772	-0.087043396	0.277011907	0.400828951	0.553614061	None
HERV-Fc1-int:ERV1:LTR	41.38597367	-0.107532469	0.264398402	0.402806574	0.555916551	None
(CCA)n:Simple_repeat:Simple_repeat	213.0978503	-0.117506817	0.180760098	0.403277196	0.556137273	None
(CTCCC)n:Simple_repeat:Simple_repeat	66.69295369	-0.104952076	0.266724888	0.403613416	0.556172451	None
(CCTCTC)n:Simple_repeat:Simple_repeat	28.75599623	-0.088944736	0.27583842	0.404057587	0.556356216	None
LTR18C:ERVL:LTR	34.75911451	0.086295408	0.277273336	0.404599008	0.556673501	None
(TTGG)n:Simple_repeat:Simple_repeat	24.31634967	-0.081791765	0.278068264	0.405540367	0.557540135	None
(AGT)n:Simple_repeat:Simple_repeat	45.96073762	0.11196138	0.258098511	0.408429703	0.561032346	None
LTR35A:ERV1:LTR	114.2875889	-0.120056587	0.235094278	0.408707363	0.561032346	None
(CAGG)n:Simple_repeat:Simple_repeat	136.463662	0.121342466	0.207775373	0.410505613	0.561338831	None
(CTGCCT)n:Simple_repeat:Simple_repeat	24.4254284	0.091172024	0.274666687	0.410141396	0.561338831	None
LTR27B:ERV1:LTR	122.6334561	-0.121286106	0.212900796	0.410259082	0.561338831	None
LTR88a:Gypsy?:LTR	346.6908375	-0.111155737	0.166356569	0.410812217	0.561338831	None
MLT1-int:ERVL-MaLR:LTR	54.21910712	-0.100417584	0.268394263	0.409731675	0.561338831	None
Merlin1_HS:Merlin:DNA	70.29537595	-0.108122344	0.26133679	0.409709344	0.561338831	None
(TTTGT)n:Simple_repeat:Simple_repeat	173.1577046	-0.118227137	0.194124319	0.413366062	0.564397599	None
UCON48:Unknown:Unknown	31.72714808	0.095309052	0.270916647	0.414884403	0.566038934	None
(ACAT)n:Simple_repeat:Simple_repeat	95.53034626	-0.118416316	0.233821521	0.415363579	0.566261086	None
(GCAG)n:Simple_repeat:Simple_repeat	108.3134468	0.1165235	0.242782611	0.417598681	0.568874915	None
MamRep4096:hAT?:DNA	51.02284775	-0.109950127	0.254095682	0.419510344	0.571044499	None
(ATT)n:Simple_repeat:Simple_repeat	401.9533393	-0.105135517	0.157227077	0.42062755	0.571519911	None
FAM:Alu:SINE	5569.525122	-0.054803884	0.070465323	0.420817454	0.571519911	None
GSAT:centr:Satellite	23.33603285	0.078470785	0.277587297	0.420246134	0.571519911	None
(GCAGCC)n:Simple_repeat:Simple_repeat	40.31586572	0.093080606	0.271408064	0.421447492	0.57194163	None
(GGAGCT)n:Simple_repeat:Simple_repeat	27.68583521	0.084978643	0.275035106	0.423425552	0.573756047	None
LTR16D1:ERVL:LTR	150.4941812	-0.117012545	0.205210988	0.423361429	0.573756047	None
tRNA-Leu-CTA_:tRNA:tRNA	69.96180702	0.110973664	0.247905669	0.424400786	0.574642517	None
(CAAGA)n:Simple_repeat:Simple_repeat	28.58012542	0.091281086	0.27124507	0.42698136	0.577699648	None
THE1A-int:ERVL-MaLR:LTR	4575.550596	-0.055954697	0.073133546	0.427319752	0.577720812	None
(ATTTTT)n:Simple_repeat:Simple_repeat	44.52968452	-0.100125368	0.263241287	0.428157069	0.578415965	None
(CCCAGCC)n:Simple_repeat:Simple_repeat	24.20763068	-0.079438651	0.275680367	0.430392085	0.580559029	None
LTR19-int:ERV1:LTR	276.499884	-0.110412785	0.17919379	0.430149481	0.580559029	None
tRNA-Met_:tRNA:tRNA	34.12000458	0.095944108	0.266925098	0.431473445	0.581579418	None
(CTG)n:Simple_repeat:Simple_repeat	132.1812757	-0.114958952	0.208462805	0.431850261	0.581623315	None
(TATTTT)n:Simple_repeat:Simple_repeat	28.0609987	-0.090478992	0.270123957	0.432155871	0.581623315	None
(TGTGCA)n:Simple_repeat:Simple_repeat	48.96496408	-0.095348164	0.266126123	0.432806011	0.582060676	None
(CCAGG)n:Simple_repeat:Simple_repeat	28.83418185	-0.087931625	0.271095012	0.434180817	0.583471218	None
(GCCGG)n:Simple_repeat:Simple_repeat	31.06534739	0.095097323	0.266613586	0.436229741	0.584922247	None
MER6B:TcMar-Tigger:DNA	431.3567312	-0.10173668	0.156929367	0.436068597	0.584922247	None
MER97d:hAT-Tip100:DNA	91.94583552	0.114299892	0.224650751	0.436240894	0.584922247	None
(TCCCC)n:Simple_repeat:Simple_repeat	80.80051661	-0.111936472	0.23584292	0.436742572	0.58515659	None
L1M2b:L1:LINE	178.7017187	0.113676098	0.202647821	0.437190239	0.585318271	None
(TGCG)n:Simple_repeat:Simple_repeat	22.95281283	0.085708317	0.272159392	0.438837303	0.587084285	None
(CGC)n:Simple_repeat:Simple_repeat	117.3328046	0.113549234	0.218986343	0.440688956	0.589121159	None
tRNA-Lys-AAG:tRNA:tRNA	177.7152662	0.113047589	0.219530746	0.442907187	0.591644676	None
(ACAA)n:Simple_repeat:Simple_repeat	100.966514	-0.107811231	0.242079934	0.443930457	0.592230966	None
(CACAGC)n:Simple_repeat:Simple_repeat	33.05909447	-0.084471255	0.271275048	0.444007797	0.592230966	None
(CACATG)n:Simple_repeat:Simple_repeat	63.99086419	0.108567576	0.241774149	0.445626526	0.593505567	None
MLT1E1A-int:ERVL-MaLR:LTR	27.36291756	0.086388305	0.270575457	0.445613808	0.593505567	None
(CACCTC)n:Simple_repeat:Simple_repeat	27.88848254	0.082205753	0.272338063	0.448410831	0.596769805	None
(GGCGGC)n:Simple_repeat:Simple_repeat	22.45332551	0.077427749	0.274561116	0.448945062	0.597036896	None
(CTTCCT)n:Simple_repeat:Simple_repeat	31.19323341	-0.089569811	0.266797914	0.449692033	0.59731647	None
L1PB:L1:LINE	1114.297074	0.079029271	0.114662405	0.449822682	0.59731647	None
tRNA-Thr-ACA:tRNA:tRNA	32.58710867	-0.087208015	0.267910778	0.451795068	0.599490861	None
Charlie6:hAT-Charlie:DNA	183.2984846	-0.10855838	0.200493712	0.453907541	0.601660707	None
tRNA-Ala-GCY:tRNA:tRNA	128.4965784	0.109703106	0.221594348	0.454102578	0.601660707	None
tRNA-Val-GTY:tRNA:tRNA	69.54513719	0.0997216	0.255192756	0.455017699	0.602427279	None
tRNA-Asn-AAC:tRNA:tRNA	276.978519	-0.104887492	0.182661125	0.455489375	0.602606046	None
(CTTTC)n:Simple_repeat:Simple_repeat	50.76584725	-0.099030907	0.252506058	0.459265082	0.606599973	None
(GCCT)n:Simple_repeat:Simple_repeat	68.5140241	-0.103134456	0.243645094	0.459178456	0.606599973	None
LTR21B:ERV1:LTR	20.64919133	-0.072539559	0.274574542	0.459524896	0.606599973	None
MLT1A1-int:ERVL-MaLR:LTR	556.0386075	-0.085384381	0.130859016	0.460455359	0.607380319	None
(AATTAA)n:Simple_repeat:Simple_repeat	21.80941521	-0.078583448	0.271546771	0.461500854	0.60831114	None
(TGG)n:Simple_repeat:Simple_repeat	180.1105815	-0.106046316	0.198848637	0.463338659	0.61028418	None
(CCCCCA)n:Simple_repeat:Simple_repeat	43.28363501	0.084376456	0.267573436	0.467633705	0.615488479	None
HERVL32-int:ERVL:LTR	255.6342322	-0.099056954	0.171891445	0.468111429	0.615664554	None
(GGTA)n:Simple_repeat:Simple_repeat	32.83707676	-0.080961515	0.268887382	0.469215877	0.616664038	None
(TTCTCC)n:Simple_repeat:Simple_repeat	54.22263774	-0.096719144	0.251489934	0.469809065	0.616990629	None
MamGyp-int:Gypsy:LTR	304.5443143	-0.094427223	0.159524342	0.47161206	0.618904389	None
(GGCGAG)n:Simple_repeat:Simple_repeat	26.25086298	0.071618642	0.273899845	0.472424684	0.619516619	None
UCON39:TcMar-Tigger:DNA	44.15622502	-0.081417666	0.267735105	0.472962643	0.619768031	None
(TTTGG)n:Simple_repeat:Simple_repeat	23.00437172	0.077546425	0.270658839	0.473682978	0.620257887	None
(CCGCCC)n:Simple_repeat:Simple_repeat	34.5150493	0.088937187	0.261691253	0.474233237	0.620524484	None
LTR108e_Mam:ERVL:LTR	67.24466133	-0.099735474	0.241459707	0.475045703	0.621133534	None
MER34-int:ERV1:LTR	191.3052176	0.103507504	0.20053087	0.476968625	0.623192582	None
(AGGCC)n:Simple_repeat:Simple_repeat	52.79042037	0.09269573	0.255825569	0.47735221	0.623238845	None
(AAAG)n:Simple_repeat:Simple_repeat	195.676588	-0.09944787	0.181798659	0.478949474	0.623761126	None
(ACAAA)n:Simple_repeat:Simple_repeat	61.60950037	-0.098156796	0.242117864	0.479843056	0.623761126	None
LTR1A2:ERV1:LTR	1830.371763	-0.067585278	0.102538524	0.478166878	0.623761126	None
LTR5_Hs:ERVK:LTR	3825.318226	-0.060036817	0.089807671	0.479694416	0.623761126	None
MSTA-int:ERVL-MaLR:LTR	12061.18576	-0.047239017	0.069010303	0.479461877	0.623761126	None
tRNA-Arg-AGA:tRNA:tRNA	22.74791217	-0.065075331	0.275340929	0.478480041	0.623761126	None
(GATAGAA)n:Simple_repeat:Simple_repeat	36.73699525	-0.038056034	0.280890662	0.480338023	0.623951423	None
(GTGG)n:Simple_repeat:Simple_repeat	35.34062176	-0.08297867	0.264546648	0.481766572	0.625353274	None
MLT1E2-int:ERVL-MaLR:LTR	173.3352876	-0.099963314	0.189062751	0.482338131	0.625641489	None
MER92D:ERV1:LTR	102.4514725	-0.100003304	0.228421625	0.48601566	0.629731994	None
UCON54:Unknown:Unknown	42.37862008	-0.089950881	0.255352377	0.486195316	0.629731994	None
(ATATAT)n:Simple_repeat:Simple_repeat	35.10192665	-0.080798998	0.265191945	0.486646405	0.629860496	None
LTR81AB:Gypsy:LTR	56.82319631	-0.090471932	0.254181475	0.487180442	0.630026787	None
MER1A:hAT-Charlie:DNA	10773.76081	0.046672468	0.069226859	0.487478827	0.630026787	None
(CTAC)n:Simple_repeat:Simple_repeat	21.18351339	-0.069026133	0.272583097	0.487853431	0.630056018	None
(ATTTTA)n:Simple_repeat:Simple_repeat	23.72358691	-0.067083392	0.273345782	0.489282483	0.631103974	None
U5:snRNA:snRNA	46.95621285	0.078038383	0.267583139	0.489370009	0.631103974	None
(AGCCCC)n:Simple_repeat:Simple_repeat	26.90093697	-0.075265071	0.26862983	0.490171812	0.631682896	None
(TGGG)n:Simple_repeat:Simple_repeat	20.75194822	-0.068606764	0.27220005	0.492470658	0.634188833	None
MER96:hAT-Tip100:DNA	787.4675889	-0.072130992	0.115771476	0.493359947	0.634877286	None
(CAGAG)n:Simple_repeat:Simple_repeat	37.25843729	-0.082573359	0.261746697	0.494250683	0.635200397	None
LTR3B_:ERVK:LTR	284.8128854	-0.093178238	0.170276083	0.494320756	0.635200397	None
UCON8:DNA:DNA	222.2143451	-0.096057244	0.18295479	0.494823938	0.635390853	None
HUERS-P2-int:ERV1:LTR	211.0100122	-0.097586384	0.19939954	0.495853252	0.63604565	None
TAR1:telo:Satellite	626.1540374	0.084565665	0.14349838	0.496044541	0.63604565	None
(CCTGCT)n:Simple_repeat:Simple_repeat	21.89507226	0.067079399	0.272435868	0.500686898	0.641538688	None
(AATTT)n:Simple_repeat:Simple_repeat	27.67145253	-0.075770998	0.266071249	0.501977605	0.642732413	None
(AAGC)n:Simple_repeat:Simple_repeat	30.1726423	-0.075438609	0.266111964	0.503635737	0.644394546	None
BSR/Beta:Satellite:Satellite	2498.016753	-0.054976308	0.088663349	0.505292131	0.646052081	None
(CCACCT)n:Simple_repeat:Simple_repeat	20.49546998	-0.063362357	0.272681315	0.507750921	0.64873244	None
LTR75:ERVL:LTR	456.5463733	0.086783625	0.156990376	0.508740627	0.649533325	None
(AAGA)n:Simple_repeat:Simple_repeat	93.31125299	0.095673083	0.219857173	0.510252835	0.650887964	None
(TACATA)n:Simple_repeat:Simple_repeat	27.93630677	-0.070298322	0.268190413	0.511121991	0.650887964	None
(TTATTT)n:Simple_repeat:Simple_repeat	27.1737816	-0.072592789	0.266541083	0.511256132	0.650887964	None
MER87:ERV1:LTR	96.62784632	-0.091648065	0.237146618	0.511022184	0.650887964	None
(GGCTGG)n:Simple_repeat:Simple_repeat	40.79417729	-0.075420278	0.264219066	0.512044174	0.65106219	None
LTR27E:ERV1:LTR	424.6143228	-0.081633123	0.145604106	0.512120426	0.65106219	None
(CTCCTCT)n:Simple_repeat:Simple_repeat	23.3390015	0.068614813	0.269560101	0.514401003	0.653497371	None
MER66C:ERV1:LTR	358.4199664	-0.089716886	0.174208481	0.514884509	0.653647709	None
(ACT)n:Simple_repeat:Simple_repeat	20.76295598	-0.052782585	0.276074441	0.517511673	0.655124395	None
(TTCCTC)n:Simple_repeat:Simple_repeat	42.12928271	-0.077809075	0.260299064	0.517333048	0.655124395	None
MER51D:ERV1:LTR	55.65411949	-0.087758765	0.244074633	0.517384151	0.655124395	None
MLT1A-int:ERVL-MaLR:LTR	318.169693	-0.08812125	0.16971803	0.516761466	0.655124395	None
MER83A-int:ERV1:LTR	29.87860211	0.072817334	0.265663772	0.518914571	0.6564361	None
G-rich:Low_complexity:Low_complexity	6630.848808	0.056116235	0.0925207	0.5214166	0.659135391	None
MLT1L-int:ERVL-MaLR:LTR	44.62845244	-0.076673438	0.259804479	0.523968505	0.661893877	None
HERV35I-int:ERV1:LTR	502.8889927	-0.084524366	0.16376279	0.526793928	0.664993745	None
(CCAG)n:Simple_repeat:Simple_repeat	47.80516435	0.081225874	0.253777176	0.527846117	0.665852396	None
tRNA-Ala-GCY_:tRNA:tRNA	77.40926111	0.079552312	0.231670711	0.529268957	0.667177066	None
(CGCCCC)n:Simple_repeat:Simple_repeat	25.24593834	-0.066627659	0.266560161	0.536630466	0.674556555	None
(CTGCT)n:Simple_repeat:Simple_repeat	22.82373576	-0.066626802	0.266525957	0.536490273	0.674556555	None
Eulor6E:DNA?:DNA?	31.86453924	-0.070653703	0.263321839	0.535916295	0.674556555	None
LTR1:ERV1:LTR	264.8681191	0.086395902	0.17825547	0.536492609	0.674556555	None
(GCCCA)n:Simple_repeat:Simple_repeat	44.3318001	-0.077185353	0.255045291	0.537188726	0.674784435	None
(CTTTT)n:Simple_repeat:Simple_repeat	118.6474298	-0.088652688	0.21771017	0.537671321	0.674917015	None
(ACGC)n:Simple_repeat:Simple_repeat	20.39289053	-0.054503156	0.27344041	0.538567743	0.675025323	None
(GAA)n:Simple_repeat:Simple_repeat	26.24695944	0.067427957	0.266182224	0.538888931	0.675025323	None
L1PA14:L1:LINE	3433.822652	0.048357771	0.082111603	0.538589159	0.675025323	None
tRNA-Thr-ACY_:tRNA:tRNA	106.8725462	0.087995288	0.224681327	0.539987713	0.675928676	None
(TCTTT)n:Simple_repeat:Simple_repeat	80.87434034	0.084140943	0.241239005	0.540646982	0.67628099	None
(GGCCA)n:Simple_repeat:Simple_repeat	65.36508354	0.078262142	0.252488666	0.543185276	0.678981595	None
tRNA-Arg-AGG:tRNA:tRNA	394.8462828	0.081418434	0.162256899	0.54379071	0.679264041	None
(ATGT)n:Simple_repeat:Simple_repeat	128.7434183	-0.087157229	0.215510022	0.544408268	0.679561227	None
(CTCTGC)n:Simple_repeat:Simple_repeat	21.66685284	-0.059685918	0.269322716	0.549340476	0.685240036	None
(CCGCG)n:Simple_repeat:Simple_repeat	27.00951178	0.067818693	0.263530033	0.5505544	0.685929865	None
(GGGCA)n:Simple_repeat:Simple_repeat	37.13222731	0.065525622	0.26568416	0.550659897	0.685929865	None
(CAGCA)n:Simple_repeat:Simple_repeat	24.29326557	0.06070639	0.268864737	0.552505495	0.686639249	None
LTR10E:ERV1:LTR	435.5484352	-0.078532777	0.161016362	0.55245721	0.686639249	None
MER34C2:ERV1:LTR	439.7747033	-0.080724398	0.162713384	0.553049129	0.686639249	None
MSR1:Satellite:Satellite	276.0131218	0.080994454	0.168808368	0.55258912	0.686639249	None
tRNA-Ile-ATA:tRNA:tRNA	45.6527944	-0.072843874	0.256009481	0.553147373	0.686639249	None
(TTTAA)n:Simple_repeat:Simple_repeat	66.07729512	-0.081129435	0.237275213	0.555200879	0.688710723	None
(CCCCTG)n:Simple_repeat:Simple_repeat	69.1273363	0.076942276	0.249248019	0.55669528	0.689888935	None
LTR10B:ERV1:LTR	125.4512423	0.084650481	0.219181216	0.556921515	0.689888935	None
LTR1E:ERV1:LTR	425.2384066	-0.07448917	0.150392596	0.557829153	0.690535397	None
(CTT)n:Simple_repeat:Simple_repeat	92.49753188	-0.080653496	0.23590097	0.558563311	0.690966363	None
X1_LINE:CR1:LINE	50.02389898	0.075431508	0.251121915	0.559007169	0.691037868	None
tRNA-Ala-GCA:tRNA:tRNA	77.05012069	-0.081361173	0.229936336	0.561496334	0.693635913	None
THE1D-int:ERVL-MaLR:LTR	6479.608464	0.042453129	0.076327996	0.563408017	0.695517483	None
(ATTG)n:Simple_repeat:Simple_repeat	62.13901547	-0.075515731	0.246886552	0.564262759	0.69576596	None
(GCCCT)n:Simple_repeat:Simple_repeat	123.1216935	0.083173438	0.217407406	0.564419912	0.69576596	None
MSTB-int:ERVL-MaLR:LTR	1591.64217	-0.052303385	0.09708134	0.564775385	0.69576596	None
(GCAGCGG)n:Simple_repeat:Simple_repeat	31.74717028	-0.060187253	0.266412446	0.566096391	0.696913713	None
(TGTGTA)n:Simple_repeat:Simple_repeat	27.89999877	-0.065289583	0.261519507	0.566732021	0.697216714	None
(AAAAT)n:Simple_repeat:Simple_repeat	161.817553	-0.080936729	0.194097323	0.569919495	0.700656522	None
LTR55:ERVL?:LTR	231.8279881	-0.078243397	0.17794749	0.572220548	0.703002595	None
LTR1F1:ERV1:LTR	391.3635298	0.071599417	0.149175477	0.573375316	0.703938145	None
UCON65:Unknown:Unknown	43.53917483	-0.069120376	0.254515843	0.574160513	0.704418998	None
MamGypLTR3:Gypsy:LTR	388.3762692	-0.072072134	0.152598817	0.574836213	0.704764946	None
(CTCT)n:Simple_repeat:Simple_repeat	120.1344726	-0.080286202	0.213018284	0.575433735	0.705014637	None
Tigger17b:TcMar-Tigger:DNA	91.02428064	-0.069046684	0.252646338	0.579539358	0.709559132	None
(TGATGG)n:Simple_repeat:Simple_repeat	20.8052076	0.055801971	0.267919	0.582211168	0.712343125	None
(AGAC)n:Simple_repeat:Simple_repeat	116.7360867	-0.078471235	0.210270575	0.584124335	0.713329576	None
(GTCAGC)n:Simple_repeat:Simple_repeat	22.01259115	0.048057837	0.272673418	0.584212937	0.713329576	None
(TTATT)n:Simple_repeat:Simple_repeat	125.6261748	-0.076750761	0.228808503	0.583496404	0.713329576	None
(CTA)n:Simple_repeat:Simple_repeat	41.24849535	-0.069260076	0.250855791	0.585879962	0.714877391	None
(GCACA)n:Simple_repeat:Simple_repeat	23.27609736	-0.055209738	0.266844964	0.587613057	0.71650366	None
(GGCA)n:Simple_repeat:Simple_repeat	134.5273062	0.076534257	0.220364774	0.593510471	0.723202003	None
(TGACCC)n:Simple_repeat:Simple_repeat	40.3034731	-0.05859828	0.262332408	0.59497384	0.724491955	None
(GGTGG)n:Simple_repeat:Simple_repeat	38.43473943	-0.06196936	0.258306073	0.595481695	0.724617426	None
LTR81:Gypsy:LTR	67.40098358	-0.070207217	0.241414803	0.596931824	0.725888563	None
LTR69:ERVL:LTR	180.9892324	-0.074927573	0.190973673	0.597407451	0.725973752	None
(ATGAA)n:Simple_repeat:Simple_repeat	40.6400458	-0.059991592	0.259178808	0.601532787	0.730490969	None
tRNA-Pro-CCY:tRNA:tRNA	380.8648497	0.072884338	0.183484885	0.605634523	0.734973421	None
HERVS71-int:ERV1:LTR	1372.893698	0.048339974	0.100533445	0.607505684	0.736744698	None
(AGA)n:Simple_repeat:Simple_repeat	26.81527904	-0.053777618	0.264219734	0.610931407	0.740397576	None
(ATATA)n:Simple_repeat:Simple_repeat	23.07986924	-0.048837026	0.268288488	0.613010378	0.741427231	None
(ATGC)n:Simple_repeat:Simple_repeat	23.03536858	0.051191038	0.26670714	0.614136323	0.741427231	None
(ATGTGT)n:Simple_repeat:Simple_repeat	41.24730295	-0.062477996	0.251030902	0.615061969	0.741427231	None
(CAGGAG)n:Simple_repeat:Simple_repeat	27.11215239	0.055886542	0.26118988	0.617761867	0.741427231	None
(CCAGC)n:Simple_repeat:Simple_repeat	103.0508588	0.070122981	0.228542313	0.617537048	0.741427231	None
(CCCTCTG)n:Simple_repeat:Simple_repeat	40.29353069	0.06166848	0.253709793	0.616051138	0.741427231	None
(GGCAGG)n:Simple_repeat:Simple_repeat	65.95047584	-0.066642491	0.239703235	0.617739766	0.741427231	None
(GGCCG)n:Simple_repeat:Simple_repeat	54.80175405	0.06589701	0.246232231	0.613102612	0.741427231	None
(TCCTC)n:Simple_repeat:Simple_repeat	40.41482684	-0.062210698	0.251782519	0.614673753	0.741427231	None
AluYk12:Alu:SINE	252.2290791	0.070464917	0.182681405	0.616510889	0.741427231	None
HY3:scRNA:scRNA	41.46151713	-0.062040044	0.252587175	0.613043225	0.741427231	None
MER48:ERV1:LTR	288.5230488	-0.069059235	0.177534746	0.617859951	0.741427231	None
MST-int:ERVL-MaLR:LTR	313.60981	0.068261381	0.166753409	0.613917552	0.741427231	None
Ricksha_b:MULE-MuDR:DNA	119.3605575	-0.070403724	0.222307195	0.616510688	0.741427231	None
tRNA-Glu-GAG_:tRNA:tRNA	60.13426453	-0.066888686	0.238559157	0.617994094	0.741427231	None
LTR12D:ERV1:LTR	919.2526051	0.055190989	0.120764606	0.618848214	0.741954657	None
(TGAGC)n:Simple_repeat:Simple_repeat	29.23147246	0.052417308	0.264561472	0.619631179	0.742396125	None
UCON31:Unknown:Unknown	85.10955852	0.068189539	0.23379337	0.62094979	0.743478344	None
(CTTTTT)n:Simple_repeat:Simple_repeat	92.77321552	-0.06918259	0.21882089	0.625052011	0.74739018	None
Kanga1d:TcMar-Tc2:DNA	281.7312661	-0.064450974	0.160385719	0.62498614	0.74739018	None
(AGCCC)n:Simple_repeat:Simple_repeat	35.45207091	0.051731075	0.263667183	0.628791178	0.750858045	None
(TAATGA)n:Simple_repeat:Simple_repeat	20.73147341	-0.048747696	0.265945713	0.628519512	0.750858045	None
LTR12_:ERV1:LTR	655.2039173	-0.052866705	0.123424898	0.631427642	0.753503653	None
LTR31:ERV1:LTR	250.7883919	-0.066296693	0.18028797	0.633168717	0.75507795	None
(CCTGCAG)n:Simple_repeat:Simple_repeat	71.65823926	0.063470095	0.24044047	0.635383141	0.757214263	None
(GCT)n:Simple_repeat:Simple_repeat	142.0531503	-0.067439333	0.210786341	0.636338161	0.757847843	None
LTR108b_Mam:ERVL:LTR	24.30971454	-0.039044129	0.272264849	0.638045645	0.759376134	None
(CAGGTGA)n:Simple_repeat:Simple_repeat	21.43735398	0.047087186	0.266439614	0.638592036	0.759521425	None
(TTTAAT)n:Simple_repeat:Simple_repeat	28.95499641	-0.047469631	0.264909813	0.640306982	0.761055443	None
LTR47A2:ERVL:LTR	185.9936997	-0.065892166	0.196351614	0.642803091	0.763515284	None
(GCCCAG)n:Simple_repeat:Simple_repeat	48.44116365	0.055160881	0.255070261	0.644366155	0.764357467	None
LTR41C:ERVL:LTR	807.0808439	-0.053798305	0.132238409	0.644241655	0.764357467	None
(CCCCTC)n:Simple_repeat:Simple_repeat	29.3067654	0.049555346	0.262767761	0.645474761	0.764659049	None
(GCCAGG)n:Simple_repeat:Simple_repeat	40.7668991	-0.055372993	0.252993197	0.645351897	0.764659049	None
(TATATT)n:Simple_repeat:Simple_repeat	28.8456922	-0.049731116	0.261083949	0.646854846	0.765281014	None
THE1C-int:ERVL-MaLR:LTR	3247.564273	-0.037371708	0.08582204	0.646841236	0.765281014	None
(CAGCC)n:Simple_repeat:Simple_repeat	62.66187557	-0.058493009	0.243390075	0.650897753	0.769555468	None
(ATGTGC)n:Simple_repeat:Simple_repeat	32.60477679	-0.045690767	0.264655979	0.652834566	0.771335889	None
LTR1A1:ERV1:LTR	346.8182855	-0.060509848	0.167267162	0.653287924	0.77136239	None
Eulor2C:DNA?:DNA?	21.89302722	0.044512982	0.266327907	0.654384565	0.772147905	None
(TTAC)n:Simple_repeat:Simple_repeat	20.99966349	-0.041753409	0.268083115	0.654917912	0.772268157	None
(CAGAGG)n:Simple_repeat:Simple_repeat	71.48139492	0.060344563	0.237151504	0.655751995	0.772742641	None
(GCTGG)n:Simple_repeat:Simple_repeat	79.65578261	0.061109343	0.230760008	0.659277944	0.776386527	None
(GCCCCG)n:Simple_repeat:Simple_repeat	74.2839563	0.054380573	0.25091159	0.661007348	0.777329494	None
HERV1_LTRc:ERV1:LTR	21.10400301	0.044811474	0.264932761	0.661364171	0.777329494	None
UCON12:Unknown:Unknown	21.25192791	0.0424436	0.267324952	0.661381464	0.777329494	None
(GGAA)n:Simple_repeat:Simple_repeat	38.65373504	-0.053927757	0.249124101	0.663112288	0.778852359	None
(CCCTGC)n:Simple_repeat:Simple_repeat	35.83358186	0.052967137	0.251174851	0.66956799	0.785919149	None
(GCCCCCT)n:Simple_repeat:Simple_repeat	43.41551793	-0.049858558	0.25444985	0.67051443	0.786514305	None
LTR22C0:ERVK:LTR	188.1242275	-0.059285642	0.185004781	0.671908912	0.787633891	None
(TTCTCT)n:Simple_repeat:Simple_repeat	253.7725995	-0.05689055	0.167784291	0.672989279	0.788384037	None
MER70C:ERVL:LTR	342.4454737	-0.055055996	0.158864534	0.674359133	0.789472104	None
(CCCCAC)n:Simple_repeat:Simple_repeat	29.4200104	-0.046732328	0.25825188	0.675804978	0.789642345	None
MER92-int:ERV1:LTR	460.9579975	-0.052709006	0.148167719	0.675301797	0.789642345	None
UCON89:hAT?:DNA	30.60034731	-0.043432853	0.262743234	0.675827973	0.789642345	None
(CCTGG)n:Simple_repeat:Simple_repeat	39.79405254	-0.049323012	0.252965988	0.677259146	0.79079835	None
MER84-int:ERV1:LTR	20.54551144	-0.0413497	0.264671216	0.679155911	0.791979857	None
tRNA-Tyr-TAC:tRNA:tRNA	232.4692605	0.058083858	0.181637734	0.679114147	0.791979857	None
(CCACAG)n:Simple_repeat:Simple_repeat	29.13485973	0.043738604	0.262400476	0.680458815	0.792466675	None
(GGA)n:Simple_repeat:Simple_repeat	138.8704657	-0.058251784	0.201259963	0.680272536	0.792466675	None
L1P3b:L1:LINE	60.70435981	0.055535079	0.236069187	0.681136316	0.792739926	None
(CCCTCAC)n:Simple_repeat:Simple_repeat	36.79707	0.047958177	0.255346756	0.68300715	0.794400779	None
(CCCTCT)n:Simple_repeat:Simple_repeat	49.66922409	0.049361103	0.251880822	0.685126679	0.795315665	None
(GCCAG)n:Simple_repeat:Simple_repeat	29.9150585	0.047326189	0.255753384	0.684768674	0.795315665	None
LTR22B2:ERVK:LTR	26.98755216	-0.041432575	0.263278293	0.684918322	0.795315665	None
(AATA)n:Simple_repeat:Simple_repeat	256.346779	0.054260995	0.164242294	0.686545835	0.796446561	None
MSTB1-int:ERVL-MaLR:LTR	375.9690833	0.050551844	0.148597061	0.687328572	0.796838176	None
(CCTG)n:Simple_repeat:Simple_repeat	135.7251058	-0.056795942	0.207058884	0.689010755	0.797903764	None
(CTCCCT)n:Simple_repeat:Simple_repeat	25.97725801	0.039558706	0.265689622	0.689584985	0.797903764	None
FRAM:Alu:SINE	8080.536414	-0.026042355	0.066013283	0.689190921	0.797903764	None
(CTGCCC)n:Simple_repeat:Simple_repeat	31.03970595	0.045050708	0.257635502	0.691364933	0.799446531	None
(CCCGCG)n:Simple_repeat:Simple_repeat	25.56120067	0.040765742	0.26370974	0.692487122	0.800227211	None
(TCC)n:Simple_repeat:Simple_repeat	440.0554537	-0.048933801	0.146177431	0.69456967	0.802115942	None
(GGCGG)n:Simple_repeat:Simple_repeat	92.93786167	0.052136361	0.236891523	0.699038963	0.805312973	None
(GTAT)n:Simple_repeat:Simple_repeat	87.74776525	-0.053044494	0.22841601	0.698215848	0.805312973	None
HSMAR1:TcMar-Mariner:DNA	763.6197031	-0.045560693	0.12884254	0.698423483	0.805312973	None
UCON5:Unknown:Unknown	42.46252365	-0.041868291	0.259396357	0.699137631	0.805312973	None
tRNA-Pro-CCG:tRNA:tRNA	86.27999896	0.053275922	0.229622637	0.69980348	0.805561562	None
(AATAA)n:Simple_repeat:Simple_repeat	93.19563687	0.054919207	0.212968533	0.700487399	0.80583062	None
(GCCTGG)n:Simple_repeat:Simple_repeat	43.2586973	-0.019547137	0.278524171	0.701070884	0.805983868	None
MER97c:hAT-Tip100:DNA	59.16467969	-0.049087306	0.241576584	0.703125063	0.807826613	None
LTR23-int:ERV1:LTR	47.49053545	-0.047001409	0.247698837	0.703648616	0.807909572	None
(ACCCCAG)n:Simple_repeat:Simple_repeat	30.5231969	0.042599157	0.257099088	0.707720128	0.81206348	None
(AAAAC)n:Simple_repeat:Simple_repeat	588.7170584	-0.043067413	0.13023799	0.708281167	0.812186605	None
(CATATA)n:Simple_repeat:Simple_repeat	25.73138772	0.037281061	0.264650947	0.709419621	0.812971269	None
(GACATG)n:Simple_repeat:Simple_repeat	57.05864752	0.049058712	0.238477947	0.711772778	0.815146048	None
(CCCCG)n:Simple_repeat:Simple_repeat	122.9703878	0.052146563	0.219771621	0.712257349	0.815179447	None
UCON51:LTR?:LTR?	187.3481422	0.052140722	0.204894689	0.71416592	0.816841532	None
tRNA-Arg-CGG:tRNA:tRNA	46.63538108	-0.046281635	0.244520537	0.714888518	0.817145879	None
AluYk11:Alu:SINE	631.6583714	0.043694884	0.136799961	0.716219893	0.817684211	None
LTR14:ERVK:LTR	356.2092281	-0.045513511	0.147370538	0.716273097	0.817684211	None
Charlie3:hAT-Charlie:DNA	1157.303622	0.039658686	0.122849297	0.718135538	0.819287835	None
(ATTCCC)n:Simple_repeat:Simple_repeat	21.39084601	0.033509615	0.267556767	0.718861839	0.819594071	None
(CCACCC)n:Simple_repeat:Simple_repeat	50.83295175	0.046487655	0.242226092	0.71969946	0.820026756	None
(TGGTGGTAG)n:Simple_repeat:Simple_repeat	45.89687149	0.044448095	0.248051808	0.720818978	0.82077988	None
(GCCCGC)n:Simple_repeat:Simple_repeat	33.01551248	0.039358698	0.258142386	0.724269565	0.824184693	None
(GGCTG)n:Simple_repeat:Simple_repeat	57.15719112	0.045084904	0.244141038	0.725279285	0.824285663	None
LTR1F2:ERV1:LTR	315.7853503	0.047357342	0.164525955	0.724943376	0.824285663	None
(GAGCA)n:Simple_repeat:Simple_repeat	30.35025443	-0.037461026	0.259340298	0.726477649	0.825123725	None
LTR1B:ERV1:LTR	439.6889093	0.045245795	0.154010429	0.727630602	0.82590918	None
LTR14A:ERVK:LTR	140.4643042	0.0490001	0.217461851	0.72973151	0.82776895	None
(CCTCCT)n:Simple_repeat:Simple_repeat	26.92512695	0.037520467	0.259420154	0.730312536	0.827903381	None
(TTGTTT)n:Simple_repeat:Simple_repeat	78.25530517	-0.04655078	0.225045059	0.734882009	0.8325562	None
(CAGGCC)n:Simple_repeat:Simple_repeat	25.27968446	-0.029143242	0.269043392	0.736304792	0.833640466	None
(AGG)n:Simple_repeat:Simple_repeat	119.2737462	-0.046549634	0.208221416	0.74173483	0.839257488	None
(AAATA)n:Simple_repeat:Simple_repeat	38.95098148	-0.040352308	0.246714903	0.742782197	0.839911645	None
(CCCACA)n:Simple_repeat:Simple_repeat	27.27631198	0.030016204	0.267656016	0.744475164	0.84025479	None
(CCCCACG)n:Simple_repeat:Simple_repeat	22.41733942	0.033519381	0.262648511	0.744206213	0.84025479	None
(GTGTGT)n:Simple_repeat:Simple_repeat	69.83878079	-0.043587093	0.231471284	0.744493909	0.84025479	None
HERVE_a-int:ERV1:LTR	368.8867721	0.040799022	0.145826233	0.745115516	0.840426448	None
(GGCAGCA)n:Simple_repeat:Simple_repeat	21.37857439	0.030280187	0.267039188	0.745814755	0.840685397	None
(GGGTG)n:Simple_repeat:Simple_repeat	22.81668767	0.029170274	0.267879673	0.748707521	0.8430239	None
tRNA-Asp-GAY:tRNA:tRNA	82.88948894	0.045682199	0.223207449	0.748831285	0.8430239	None
(CCCGCC)n:Simple_repeat:Simple_repeat	26.47529354	0.034878997	0.258446573	0.751002027	0.844936284	None
LTR1B0:ERV1:LTR	100.2340626	-0.043314511	0.217999147	0.755751575	0.849745804	None
(ATATGT)n:Simple_repeat:Simple_repeat	30.81447778	-0.032853053	0.257852326	0.761311994	0.855371281	None
(CAG)n:Simple_repeat:Simple_repeat	199.7994526	-0.042426628	0.187533969	0.761710515	0.855371281	None
(TATGTCA)n:Simple_repeat:Simple_repeat	60.10339491	0.038727872	0.242304959	0.763865063	0.857252954	None
(GGACCCA)n:Simple_repeat:Simple_repeat	49.94849991	0.038925362	0.240408913	0.764648494	0.857594489	None
(AATAT)n:Simple_repeat:Simple_repeat	21.36950831	-0.025388168	0.268963881	0.766447904	0.858774703	None
(ACCCC)n:Simple_repeat:Simple_repeat	40.84140903	0.032750898	0.257592753	0.767140084	0.858774703	None
(TTTT)n:Simple_repeat:Simple_repeat	37.48181744	-0.034708938	0.251163963	0.766970581	0.858774703	None
REP522:telo:Satellite	283.689711	0.039067894	0.165183583	0.772106481	0.863794125	None
(AGGCCG)n:Simple_repeat:Simple_repeat	22.17725693	0.029960127	0.261294771	0.773442122	0.864747906	None
(ACAGAG)n:Simple_repeat:Simple_repeat	21.62697044	-0.025058395	0.267801253	0.776392436	0.867504657	None
(GCCCTGG)n:Simple_repeat:Simple_repeat	35.63972134	0.030772845	0.258014627	0.77956299	0.870389087	None
(TCGC)n:Simple_repeat:Simple_repeat	34.19430195	-0.031366629	0.254396112	0.780549396	0.870389087	None
L1M3de:L1:LINE	623.7771133	-0.031302077	0.12460104	0.780918924	0.870389087	None
LTR18B:ERVL:LTR	421.5372377	-0.033878744	0.142221176	0.780345816	0.870389087	None
(AAAGA)n:Simple_repeat:Simple_repeat	43.28002594	0.034510419	0.245650245	0.782758928	0.871717808	None
(AAGAA)n:Simple_repeat:Simple_repeat	35.48618762	0.032059372	0.252910536	0.784106745	0.871717808	None
(GAGAACA)n:Simple_repeat:Simple_repeat	45.72862518	0.030391499	0.257369015	0.78414705	0.871717808	None
L1MA3:L1:LINE	8989.981538	0.018393924	0.069166403	0.784546027	0.871717808	None
LTR72B:ERV1:LTR	76.91733219	-0.036978954	0.228287886	0.784006619	0.871717808	None
(GCCG)n:Simple_repeat:Simple_repeat	5457.275114	0.036220368	0.23958786	0.787200351	0.874124459	None
MER6C:TcMar-Tigger:DNA	148.0203681	-0.037794901	0.206771175	0.787752671	0.874195462	None
(AAAAG)n:Simple_repeat:Simple_repeat	83.65153728	-0.03642925	0.224456069	0.789562629	0.875434021	None
(TCTC)n:Simple_repeat:Simple_repeat	370.8315911	0.037323089	0.180313035	0.789846896	0.875434021	None
L1M3e:L1:LINE	883.6221573	0.029829231	0.12427074	0.790422628	0.875530015	None
L1P4c:L1:LINE	41.32393083	0.032277822	0.248082258	0.791830854	0.876547451	None
tRNA-Ser-TCG:tRNA:tRNA	23.31006176	0.026992717	0.261796793	0.792441396	0.876681149	None
(TAAT)n:Simple_repeat:Simple_repeat	63.82852291	-0.03375723	0.236530318	0.795045047	0.879018304	None
(GCCC)n:Simple_repeat:Simple_repeat	64.27221688	0.032058154	0.24699552	0.796837382	0.879912963	None
L1PBa1:L1:LINE	671.7077499	0.031826044	0.141699934	0.79668652	0.879912963	None
LTR12C:ERV1:LTR	14491.69795	0.019454169	0.080746998	0.799247426	0.882030143	None
(GGCTT)n:Simple_repeat:Simple_repeat	25.84926538	0.026996028	0.258809639	0.802912677	0.883396464	None
(TATTC)n:Simple_repeat:Simple_repeat	57.32205652	-0.031108583	0.242655986	0.803173262	0.883396464	None
Charlie4:hAT-Charlie:DNA	73.41269182	-0.031650467	0.240075525	0.803295253	0.883396464	None
LTR13_:ERVK:LTR	300.4038508	-0.031949482	0.158185867	0.803940134	0.883396464	None
MER65D:ERV1:LTR	337.593233	-0.03326513	0.167501786	0.803712944	0.883396464	None
UCON94:Unknown:Unknown	48.48708036	-0.029332684	0.249448135	0.803745821	0.883396464	None
tRNA-Met-i:tRNA:tRNA	70.45317267	0.033927625	0.232065481	0.801936665	0.883396464	None
(ACAAAA)n:Simple_repeat:Simple_repeat	26.79286962	-0.024548308	0.261309	0.806947597	0.886157177	None
(CTGTCT)n:Simple_repeat:Simple_repeat	33.03675233	-0.0273398	0.253281021	0.808781449	0.887626483	None
(ACAG)n:Simple_repeat:Simple_repeat	75.50201221	0.031654099	0.237088318	0.810498628	0.888421643	None
(CTGTGC)n:Simple_repeat:Simple_repeat	27.93675012	0.025669893	0.259411621	0.810200604	0.888421643	None
(CCCCCG)n:Simple_repeat:Simple_repeat	55.87898597	0.029882755	0.244908515	0.811586505	0.888525898	None
L1PA15:L1:LINE	8686.348086	-0.016779582	0.077696914	0.811393524	0.888525898	None
MER34C:ERV1:LTR	87.79372001	0.032577333	0.224130984	0.814347258	0.891003418	None
(GGCG)n:Simple_repeat:Simple_repeat	55.35589024	0.029831298	0.242684479	0.815370154	0.891577627	None
(AAG)n:Simple_repeat:Simple_repeat	54.16189939	0.029867135	0.240445032	0.817583492	0.892928731	None
LTR46:ERV1:LTR	377.2303372	-0.030619068	0.164551825	0.817603458	0.892928731	None
(GAGGA)n:Simple_repeat:Simple_repeat	23.66951517	-0.019894492	0.267615215	0.820205429	0.89416197	None
(GCCCCC)n:Simple_repeat:Simple_repeat	47.98127832	0.027634292	0.248257263	0.820986795	0.89416197	None
(TGTTT)n:Simple_repeat:Simple_repeat	233.2204149	-0.03060721	0.17200317	0.821220789	0.89416197	None
LTR75_1:ERV1:LTR	75.25598793	0.029788094	0.237920639	0.820928801	0.89416197	None
MER97b:hAT-Tip100:DNA	37.10377164	0.027769157	0.247619809	0.821230323	0.89416197	None
(CGCACA)n:Simple_repeat:Simple_repeat	30.42317295	-0.024863572	0.254719707	0.822247076	0.894724782	None
(TGCATA)n:Simple_repeat:Simple_repeat	21.09516679	0.021264605	0.265281555	0.822802435	0.894785151	None
(GCAGAG)n:Simple_repeat:Simple_repeat	26.34434051	0.023119605	0.260565338	0.824965942	0.896231738	None
LTR38-int:ERV1:LTR	151.3886017	0.031529961	0.194931411	0.825134025	0.896231738	None
(GCAGCG)n:Simple_repeat:Simple_repeat	25.53001361	-0.022806106	0.259234118	0.825640629	0.89623816	None
(CCGGCC)n:Simple_repeat:Simple_repeat	41.57781835	0.025469884	0.252904118	0.826980278	0.897148302	None
(GGTT)n:Simple_repeat:Simple_repeat	21.0434217	0.020804363	0.264904521	0.828036636	0.897206767	None
tRNA-Lys-AAA:tRNA:tRNA	140.0529832	0.030927686	0.213351998	0.82790059	0.897206767	None
(GAGG)n:Simple_repeat:Simple_repeat	76.1357059	-0.028243554	0.231073856	0.831197753	0.899724673	None
(GTG)n:Simple_repeat:Simple_repeat	114.2502907	-0.02975718	0.206497399	0.831732462	0.899724673	None
LTR1D1:ERV1:LTR	631.5696089	-0.025477612	0.138817312	0.831868343	0.899724673	None
(CCTCCC)n:Simple_repeat:Simple_repeat	61.09629702	-0.02601566	0.242693621	0.83364805	0.900561262	None
MER75B:PiggyBac:DNA	30.5661545	-0.023911109	0.251560497	0.833619076	0.900561262	None
L1PA13:L1:LINE	8597.16115	0.015011376	0.072230395	0.834153613	0.900563913	None
(AGGC)n:Simple_repeat:Simple_repeat	105.7351956	-0.028094687	0.223753693	0.835932016	0.901939909	None
MER65B:ERV1:LTR	115.1952625	0.029442968	0.205232636	0.836869707	0.902407696	None
(CACCC)n:Simple_repeat:Simple_repeat	28.36654022	-0.020715472	0.26032123	0.83816523	0.902717065	None
LTR71A:ERV1:LTR	223.3425326	-0.028625204	0.194554593	0.838016089	0.902717065	None
(AGAA)n:Simple_repeat:Simple_repeat	49.17262445	-0.025010449	0.242394148	0.84021432	0.903836318	None
tRNA-Ser-TCY:tRNA:tRNA	102.3687808	-0.027896968	0.215876538	0.839804622	0.903836318	None
(TGGGG)n:Simple_repeat:Simple_repeat	36.88848622	0.024800626	0.245910014	0.841543145	0.904722059	None
(C)n:Simple_repeat:Simple_repeat	396.4271494	0.026605479	0.164316673	0.843766091	0.906023577	None
HERVKC4-int:ERVK:LTR	135.5340811	0.028219789	0.202951007	0.843309384	0.906023577	None
(ATAAT)n:Simple_repeat:Simple_repeat	24.39466422	-0.018170976	0.263875613	0.846868855	0.908810102	None
(CCCTC)n:Simple_repeat:Simple_repeat	89.82242433	0.026231315	0.229561693	0.847709911	0.908855571	None
(TGTATG)n:Simple_repeat:Simple_repeat	44.50644511	-0.023464754	0.243703377	0.847926706	0.908855571	None
tRNA-Ala-GCG:tRNA:tRNA	76.24903789	0.024688814	0.241055342	0.848924764	0.909380806	None
(GTTCA)n:Simple_repeat:Simple_repeat	78.3964257	-0.025593804	0.220662051	0.851548287	0.911100678	None
(TGCATG)n:Simple_repeat:Simple_repeat	59.99934236	-0.024714141	0.231079248	0.851410084	0.911100678	None
(CGGCCC)n:Simple_repeat:Simple_repeat	51.34995119	0.023630932	0.243049708	0.852253474	0.911310465	None
LTR52-int:ERVL:LTR	225.7975594	-0.025280607	0.176542561	0.853086846	0.911656988	None
(GGCCAG)n:Simple_repeat:Simple_repeat	59.70151131	-0.020380181	0.252851865	0.855598198	0.913795211	None
(ATAA)n:Simple_repeat:Simple_repeat	181.4881413	-0.024550773	0.187729919	0.859883567	0.916924819	None
(GCCGCC)n:Simple_repeat:Simple_repeat	21.37186413	-0.0157453	0.265910016	0.860065236	0.916924819	None
MER52C:ERV1:LTR	963.4624368	0.020741004	0.130695121	0.859697223	0.916924819	None
(GCCTG)n:Simple_repeat:Simple_repeat	38.94577484	-0.016074295	0.264750715	0.860691678	0.917036687	None
(TCTCTT)n:Simple_repeat:Simple_repeat	32.844459	-0.017389068	0.260773454	0.861194788	0.917036687	None
(CCT)n:Simple_repeat:Simple_repeat	429.9329509	0.022938392	0.157736391	0.862375443	0.917082794	None
(CCTCCCT)n:Simple_repeat:Simple_repeat	33.34589516	0.020019643	0.252820015	0.862187997	0.917082794	None
(GCCTGCC)n:Simple_repeat:Simple_repeat	20.30244072	-0.015641351	0.265393634	0.862775098	0.917082794	None
L1M2a:L1:LINE	606.2528114	0.020338829	0.134599329	0.864823121	0.918714176	None
MER41G:ERV1:LTR	152.2589633	0.024232116	0.195240943	0.865430191	0.918813785	None
(GGCCT)n:Simple_repeat:Simple_repeat	34.74570886	0.01854024	0.256944241	0.866318433	0.919211616	None
(CAAT)n:Simple_repeat:Simple_repeat	31.3591978	-0.017685682	0.25644156	0.868463197	0.920396165	None
LTR17:ERV1:LTR	1772.554984	0.016635174	0.107007454	0.868206794	0.920396165	None
(TCTTTC)n:Simple_repeat:Simple_repeat	30.36733109	-0.01608408	0.260881603	0.871007735	0.922431987	None
LTR10B2:ERV1:LTR	140.0749719	-0.022539737	0.20508964	0.871615714	0.922431987	None
MER70A:ERVL:LTR	625.0792859	-0.019228529	0.14430112	0.871930124	0.922431987	None
LTR40c:ERVL:LTR	949.6838434	-0.015883806	0.108512214	0.873069625	0.923091925	None
(AGGG)n:Simple_repeat:Simple_repeat	53.80881023	0.020644905	0.238019701	0.87489527	0.924236989	None
(TGTACA)n:Simple_repeat:Simple_repeat	33.02427687	0.015454637	0.263617026	0.875185305	0.924236989	None
(CAGCCC)n:Simple_repeat:Simple_repeat	33.11846536	0.018251257	0.25195188	0.876285821	0.924853549	None
(ATATTT)n:Simple_repeat:Simple_repeat	42.62565377	-0.019023796	0.242313629	0.877223638	0.925297768	None
(AGAGAC)n:Simple_repeat:Simple_repeat	38.85418306	-0.016336065	0.254159695	0.881477969	0.92530483	None
(CCG)n:Simple_repeat:Simple_repeat	340177.2472	-0.015189781	0.095089144	0.878340507	0.92530483	None
(CCTCT)n:Simple_repeat:Simple_repeat	105.8351524	-0.019744863	0.2297098	0.880953893	0.92530483	None
(CCTGCC)n:Simple_repeat:Simple_repeat	82.5951855	0.019730452	0.241296055	0.878364282	0.92530483	None
(CTGGC)n:Simple_repeat:Simple_repeat	26.14468054	0.015576156	0.261696108	0.878827295	0.92530483	None
(CTGT)n:Simple_repeat:Simple_repeat	92.01326583	-0.020076176	0.222551837	0.881882704	0.92530483	None
(GCGTGT)n:Simple_repeat:Simple_repeat	37.1914118	-0.017320488	0.250235253	0.880051209	0.92530483	None
(GTCT)n:Simple_repeat:Simple_repeat	32.04267032	-0.015880778	0.257293783	0.879862134	0.92530483	None
LTR21A:ERV1:LTR	140.5685499	-0.020913533	0.19971839	0.880744807	0.92530483	None
(CTCC)n:Simple_repeat:Simple_repeat	267.5401138	-0.019670311	0.181101548	0.886082852	0.929167138	None
(CACGCA)n:Simple_repeat:Simple_repeat	55.63484558	-0.017195806	0.239620637	0.889480255	0.93218364	None
(GGCCCA)n:Simple_repeat:Simple_repeat	31.28666736	-0.006949459	0.277330773	0.890595733	0.932529561	None
LTR18A:ERVL:LTR	221.4950421	-0.018437573	0.170769844	0.890852262	0.932529561	None
(AGAAA)n:Simple_repeat:Simple_repeat	34.47254103	-0.015519279	0.250675395	0.891640184	0.932808842	None
(CTCCCC)n:Simple_repeat:Simple_repeat	23.50142478	0.013673932	0.26162193	0.893534949	0.93424507	None
(GCTGA)n:Simple_repeat:Simple_repeat	21.67532696	-0.01281	0.261226738	0.896024404	0.935754774	None
MLT2F:ERVL:LTR	1120.254206	-0.013848904	0.117681971	0.895653089	0.935754774	None
(GGCAG)n:Simple_repeat:Simple_repeat	62.87773541	0.01699408	0.236557274	0.897957622	0.937226906	None
(TGCC)n:Simple_repeat:Simple_repeat	99.63563723	-0.016912923	0.22192203	0.900183732	0.938728519	None
LTR06:ERV1:LTR	30.28755211	-0.013906108	0.252505942	0.900445177	0.938728519	None
(GCAGG)n:Simple_repeat:Simple_repeat	128.7293338	0.017330401	0.212399235	0.903556623	0.940766698	None
(TTTCT)n:Simple_repeat:Simple_repeat	162.0242644	-0.016617123	0.18504693	0.903976939	0.940766698	None
LTR9C:ERV1:LTR	191.4426353	-0.016514729	0.175662885	0.903057801	0.940766698	None
(GCCCCT)n:Simple_repeat:Simple_repeat	34.26709127	-0.013055043	0.252800532	0.905926856	0.942248153	None
HERVE-int:ERV1:LTR	3781.363117	0.008501168	0.074694165	0.906820966	0.942630388	None
MER83B-int:ERV1:LTR	164.6263471	-0.015352491	0.224506833	0.908248382	0.943566224	None
(TAAAA)n:Simple_repeat:Simple_repeat	31.22611198	-0.012360944	0.253882419	0.909603689	0.944426104	None
(CCCCGG)n:Simple_repeat:Simple_repeat	35.21335236	0.013376362	0.250016937	0.911357506	0.945698513	None
(GGCAGAG)n:Simple_repeat:Simple_repeat	23.23628197	-0.008300824	0.270409799	0.912763872	0.946609114	None
(GATT)n:Simple_repeat:Simple_repeat	33.38183436	0.012272225	0.254362815	0.914748328	0.948117838	None
LTR28C:ERV1:LTR	702.6678178	-0.012224882	0.133425756	0.915832597	0.948692331	None
(AAACA)n:Simple_repeat:Simple_repeat	142.0121056	-0.014129838	0.199214221	0.918726414	0.949925235	None
(CCTCTT)n:Simple_repeat:Simple_repeat	24.72239067	-0.010773053	0.256303627	0.918394336	0.949925235	None
UCON82:Unknown:Unknown	33.70739255	0.011680814	0.255260861	0.917882104	0.949925235	None
tRNA-Ser-AGY:tRNA:tRNA	54.77419302	0.013361317	0.238450385	0.919145535	0.949925235	None
(CATACA)n:Simple_repeat:Simple_repeat	45.36694408	-0.011527814	0.247928949	0.920752894	0.950287564	None
(CCCTT)n:Simple_repeat:Simple_repeat	42.31199166	-0.01180194	0.242390091	0.921183649	0.950287564	None
(CTGC)n:Simple_repeat:Simple_repeat	106.8697659	-0.013420184	0.214905363	0.921619671	0.950287564	None
UCON9:Unknown:Unknown	22.93655057	0.010148378	0.262167416	0.92004652	0.950287564	None
(CTGAGT)n:Simple_repeat:Simple_repeat	21.66617213	0.010306042	0.259461742	0.922304722	0.950446432	None
(GGAG)n:Simple_repeat:Simple_repeat	35.11590025	-0.010329784	0.252533247	0.92491361	0.952038736	None
UCON21:DNA?:DNA?	30.99852433	0.010453585	0.257275419	0.924565359	0.952038736	None
(CAACTAT)n:Simple_repeat:Simple_repeat	180.5008195	0.013274601	0.190938948	0.926615712	0.952148177	None
(CCTCC)n:Simple_repeat:Simple_repeat	91.54079892	-0.012340585	0.225392361	0.925755958	0.952148177	None
(TGCGTG)n:Simple_repeat:Simple_repeat	48.52438472	0.011207727	0.250179772	0.926354592	0.952148177	None
(CCCCCT)n:Simple_repeat:Simple_repeat	72.95754751	0.012042994	0.237988627	0.927660437	0.952674803	None
MER90:ERV1:LTR	495.6130555	-0.0100522	0.135694899	0.931316668	0.955881213	None
(GAG)n:Simple_repeat:Simple_repeat	171.6111298	0.012206102	0.195091863	0.932724116	0.956777173	None
(TCTTTT)n:Simple_repeat:Simple_repeat	40.86951264	0.009741233	0.253564094	0.933315278	0.95683525	None
(CCCGG)n:Simple_repeat:Simple_repeat	49.71218329	0.005615504	0.27571608	0.934783796	0.957792212	None
(TCCCTC)n:Simple_repeat:Simple_repeat	23.93601767	-0.007587536	0.261831229	0.935979686	0.957920891	None
UCON86:L2:LINE	31.63610091	-0.008853613	0.251997239	0.935898808	0.957920891	None
(CCAGCC)n:Simple_repeat:Simple_repeat	73.54682777	-0.010199303	0.223710355	0.938680921	0.959040438	None
D20S16:Satellite:Satellite	129.7794981	-0.010586069	0.208030759	0.938301886	0.959040438	None
GSATII:centr:Satellite	826.6287355	-0.009120714	0.141806294	0.937906294	0.959040438	None
AluYh7:Alu:SINE	118.7921214	0.010888371	0.203505047	0.940392322	0.960240876	None
(TCAA)n:Simple_repeat:Simple_repeat	59.27055811	-0.009515105	0.232299695	0.941134825	0.960451161	None
(ATACAT)n:Simple_repeat:Simple_repeat	25.7343751	-0.00707702	0.260240174	0.941673472	0.960453285	None
(AATC)n:Simple_repeat:Simple_repeat	63.39181287	-0.00844324	0.240891417	0.944171585	0.962046298	None
(ATA)n:Simple_repeat:Simple_repeat	275.843175	-0.009144559	0.167891038	0.944310249	0.962046298	None
X5B_LINE:CR1:LINE	31.20234518	-0.007160361	0.251307927	0.947951515	0.965206605	None
(CCCA)n:Simple_repeat:Simple_repeat	58.33539211	0.008173224	0.238524885	0.951185738	0.967949102	None
HERVL74-int:ERVL:LTR	199.1526162	-0.006920543	0.194494916	0.95937282	0.975725766	None
MER133B:DNA?:DNA?	25.48848573	-0.004842752	0.258900782	0.960218939	0.976031744	None
(TATATA)n:Simple_repeat:Simple_repeat	26.98068002	-0.004548503	0.258451409	0.962696104	0.977439606	None
SATR1:Satellite:Satellite	2260.77706	0.004651512	0.08763992	0.962599597	0.977439606	None
HERV1_LTRb:ERV1:LTR	28.58127465	-0.00381934	0.255310344	0.969685079	0.98397749	None
(CCCAC)n:Simple_repeat:Simple_repeat	42.76233919	-0.003625859	0.250258561	0.972681494	0.985900269	None
(TTT)n:Simple_repeat:Simple_repeat	67.50262315	-0.004250064	0.22909281	0.972569665	0.985900269	None
(CCCACC)n:Simple_repeat:Simple_repeat	29.47331046	-0.002619071	0.252396499	0.979257162	0.98904312	None
(CGCTCC)n:Simple_repeat:Simple_repeat	35.03334687	-0.002663544	0.249151944	0.979642222	0.98904312	None
(TTATA)n:Simple_repeat:Simple_repeat	38.4314709	0.003313599	0.257199121	0.977918882	0.98904312	None
L1P4b:L1:LINE	59.78909508	-0.002980263	0.235185063	0.979649973	0.98904312	None
MER61E:ERV1:LTR	284.8981285	-0.003175063	0.160886715	0.979398551	0.98904312	None
MLT2E:ERVL:LTR	220.6255455	-0.003341084	0.172229558	0.97905678	0.98904312	None
UCON28b:Unknown:Unknown	63.69355375	0.003842219	0.226531064	0.979234833	0.98904312	None
LTR13:ERVK:LTR	4121.911258	0.001858068	0.083496201	0.981606166	0.989901429	None
tRNA-His-CAY_:tRNA:tRNA	90.21772006	0.003555445	0.220280972	0.981370739	0.989901429	None
(CAGGACC)n:Simple_repeat:Simple_repeat	34.20794011	-0.002160746	0.252854221	0.982551981	0.990297323	None
Ricksha_a:MULE-MuDR:DNA	39.83156651	0.00254707	0.257799371	0.983327769	0.9905215	None
THE1-int:ERVL-MaLR:LTR	366.3232573	0.002647985	0.15679314	0.985160855	0.99180986	None
LTR3B:ERVK:LTR	76.94491219	0.002564257	0.238077924	0.986514201	0.992614064	None
(CCTCCTC)n:Simple_repeat:Simple_repeat	22.32031375	0.001804359	0.263074803	0.987689666	0.993238485	None
(GACGG)n:Simple_repeat:Simple_repeat	63.66052509	0.002780945	0.241084792	0.990958971	0.994962563	None
AluYa8:Alu:SINE	203.7510369	-0.001370076	0.189318237	0.990554784	0.994962563	None
MLT2B5:ERVL:LTR	215.3945881	0.001838061	0.18386183	0.991071648	0.994962563	None
(TTGTTA)n:Simple_repeat:Simple_repeat	20.81240757	0.001106818	0.266613855	0.992936629	0.996276102	None
UCON1:Unknown:Unknown	122.0216492	-0.000695271	0.201039627	0.994393555	0.997090202	None
tRNA-Met:tRNA:tRNA	122.0949356	0.00119758	0.198463487	0.994862067	0.997090202	None
(TGAT)n:Simple_repeat:Simple_repeat	50.05841474	0.000917495	0.243669313	0.995903343	0.997575257	None
Eulor2B:DNA?:DNA?	30.90735511	3.32E-05	0.258011333	0.996833339	0.997948365	None
(AGAG)n:Simple_repeat:Simple_repeat	36.71730581	-1.69E-05	0.258480994	0.997432429	0.997989965	None
UCON73:Unknown:Unknown	21.54177847	0.000512158	0.260207854	0.998108939	0.998108939	None
(AAA)n:Simple_repeat:Simple_repeat	0	NA	NA	NA	NA	None
(AAAAAAC)n:Simple_repeat:Simple_repeat	9.60948155	-0.107807337	0.302180368	0.149344445	NA	None
(AAAAAAG)n:Simple_repeat:Simple_repeat	0	NA	NA	NA	NA	None
(AAAAAAT)n:Simple_repeat:Simple_repeat	3.116108336	-0.027594016	0.282152272	0.450438288	NA	None
(AAAAACA)n:Simple_repeat:Simple_repeat	0.171380452	-0.010206306	0.282454126	0.859623168	NA	None
(AAAAACC)n:Simple_repeat:Simple_repeat	4.501651594	0.015208123	0.278497599	0.764229116	NA	None
(AAAAACT)n:Simple_repeat:Simple_repeat	0.407480553	-0.013230996	0.282716226	0.606951502	NA	None
(AAAAAG)n:Simple_repeat:Simple_repeat	6.589445841	-0.109274448	0.309821063	0.047706037	NA	None
(AAAAAGA)n:Simple_repeat:Simple_repeat	0.435037553	-0.013367928	0.282732499	0.591673943	NA	None
(AAAAAGG)n:Simple_repeat:Simple_repeat	0	NA	NA	NA	NA	None
(AAAAAT)n:Simple_repeat:Simple_repeat	4.702712705	-0.004004133	0.278286818	0.930822593	NA	None
(AAAAATA)n:Simple_repeat:Simple_repeat	0.974415636	0.007619563	0.281906725	0.713655225	NA	None
(AAAAATC)n:Simple_repeat:Simple_repeat	0.171380452	-0.010206306	0.282454126	0.859623168	NA	None
(AAAAATT)n:Simple_repeat:Simple_repeat	0	NA	NA	NA	NA	None
(AAAACAA)n:Simple_repeat:Simple_repeat	10.87893007	0.067773855	0.283598569	0.362094301	NA	None
(AAAACAAA)n:Simple_repeat:Simple_repeat	0	NA	NA	NA	NA	None
(AAAACAAAA)n:Simple_repeat:Simple_repeat	0	NA	NA	NA	NA	None
(AAAACAACT)n:Simple_repeat:Simple_repeat	0	NA	NA	NA	NA	None
(AAAACAC)n:Simple_repeat:Simple_repeat	0	NA	NA	NA	NA	None
(AAAACAT)n:Simple_repeat:Simple_repeat	0	NA	NA	NA	NA	None
(AAAACATTGG)n:Simple_repeat:Simple_repeat	0	NA	NA	NA	NA	None
(AAAACC)n:Simple_repeat:Simple_repeat	5.055713892	-0.021544625	0.279827755	0.638669921	NA	None
(AAAACCA)n:Simple_repeat:Simple_repeat	0	NA	NA	NA	NA	None
(AAAACT)n:Simple_repeat:Simple_repeat	1.164109563	-0.020475603	0.283383856	0.297716771	NA	None
(AAAACTATAT)n:Simple_repeat:Simple_repeat	0	NA	NA	NA	NA	None
(AAAACTC)n:Simple_repeat:Simple_repeat	0.271653702	-0.012067916	0.282595013	0.71460783	NA	None
(AAAACTG)n:Simple_repeat:Simple_repeat	0.171380452	-0.010206306	0.282454126	0.859623168	NA	None
(AAAAGA)n:Simple_repeat:Simple_repeat	17.97046962	0.029833848	0.266519193	0.751175474	NA	None
(AAAAGAA)n:Simple_repeat:Simple_repeat	2.441366589	0.014127416	0.280276419	0.718627136	NA	None
(AAAAGAAA)n:Simple_repeat:Simple_repeat	0	NA	NA	NA	NA	None
(AAAAGAAAA)n:Simple_repeat:Simple_repeat	0	NA	NA	NA	NA	None
(AAAAGAAAG)n:Simple_repeat:Simple_repeat	0	NA	NA	NA	NA	None
(AAAAGAG)n:Simple_repeat:Simple_repeat	0	NA	NA	NA	NA	None
(AAAAGC)n:Simple_repeat:Simple_repeat	0	NA	NA	NA	NA	None
(AAAAGG)n:Simple_repeat:Simple_repeat	0.171380452	-0.010206306	0.282454126	0.859623168	NA	None
(AAAAGGA)n:Simple_repeat:Simple_repeat	0.978344958	-0.018051074	0.283156356	0.357456966	NA	None
(AAAAGGC)n:Simple_repeat:Simple_repeat	0	NA	NA	NA	NA	None
(AAAAGT)n:Simple_repeat:Simple_repeat	0	NA	NA	NA	NA	None
(AAAAGTA)n:Simple_repeat:Simple_repeat	0	NA	NA	NA	NA	None
(AAAAGTTA)n:Simple_repeat:Simple_repeat	0	NA	NA	NA	NA	None
(AAAAGTTTT)n:Simple_repeat:Simple_repeat	0	NA	NA	NA	NA	None
(AAAATA)n:Simple_repeat:Simple_repeat	7.665878764	0.022615493	0.277052311	0.709128645	NA	None
(AAAATAA)n:Simple_repeat:Simple_repeat	2.521522047	0.019569651	0.281209311	0.589281713	NA	None
(AAAATAAA)n:Simple_repeat:Simple_repeat	0	NA	NA	NA	NA	None
(AAAATAAAT)n:Simple_repeat:Simple_repeat	0.749332619	0.004001058	0.281841971	0.838729892	NA	None
(AAAATAAATT)n:Simple_repeat:Simple_repeat	0	NA	NA	NA	NA	None
(AAAATAC)n:Simple_repeat:Simple_repeat	0.837623455	-0.002390239	0.2813047	0.92678427	NA	None
(AAAATAG)n:Simple_repeat:Simple_repeat	0	NA	NA	NA	NA	None
(AAAATAGTG)n:Simple_repeat:Simple_repeat	0	NA	NA	NA	NA	None
(AAAATAT)n:Simple_repeat:Simple_repeat	0	NA	NA	NA	NA	None
(AAAATATAAG)n:Simple_repeat:Simple_repeat	0	NA	NA	NA	NA	None
(AAAATATATA)n:Simple_repeat:Simple_repeat	0	NA	NA	NA	NA	None
(AAAATATT)n:Simple_repeat:Simple_repeat	0	NA	NA	NA	NA	None
(AAAATC)n:Simple_repeat:Simple_repeat	0	NA	NA	NA	NA	None
(AAAATCC)n:Simple_repeat:Simple_repeat	0	NA	NA	NA	NA	None
(AAAATG)n:Simple_repeat:Simple_repeat	0	NA	NA	NA	NA	None
(AAAATGC)n:Simple_repeat:Simple_repeat	0	NA	NA	NA	NA	None
(AAAATGT)n:Simple_repeat:Simple_repeat	0.897632106	-0.014836138	0.282926293	0.42027498	NA	None
(AAAATT)n:Simple_repeat:Simple_repeat	1.885184972	-0.025183503	0.283966013	0.177580613	NA	None
(AAAATTA)n:Simple_repeat:Simple_repeat	0	NA	NA	NA	NA	None
(AAAATTAAAA)n:Simple_repeat:Simple_repeat	0	NA	NA	NA	NA	None
(AAAATTC)n:Simple_repeat:Simple_repeat	0	NA	NA	NA	NA	None
(AAAATTT)n:Simple_repeat:Simple_repeat	0	NA	NA	NA	NA	None
(AAACAAA)n:Simple_repeat:Simple_repeat	2.967919889	-0.008195184	0.279318461	0.846643497	NA	None
(AAACAAAA)n:Simple_repeat:Simple_repeat	0	NA	NA	NA	NA	None
(AAACAAAAC)n:Simple_repeat:Simple_repeat	0	NA	NA	NA	NA	None
(AAACAAAC)n:Simple_repeat:Simple_repeat	0	NA	NA	NA	NA	None
(AAACAAACAA)n:Simple_repeat:Simple_repeat	0	NA	NA	NA	NA	None
(AAACAAAT)n:Simple_repeat:Simple_repeat	0	NA	NA	NA	NA	None
(AAACAAC)n:Simple_repeat:Simple_repeat	0.351380967	0.012897693	0.28267314	0.607551629	NA	None
(AAACAC)n:Simple_repeat:Simple_repeat	0	NA	NA	NA	NA	None
(AAACACAC)n:Simple_repeat:Simple_repeat	0	NA	NA	NA	NA	None
(AAACACT)n:Simple_repeat:Simple_repeat	0	NA	NA	NA	NA	None
(AAACAG)n:Simple_repeat:Simple_repeat	0	NA	NA	NA	NA	None
(AAACAGT)n:Simple_repeat:Simple_repeat	0	NA	NA	NA	NA	None
(AAACAT)n:Simple_repeat:Simple_repeat	0	NA	NA	NA	NA	None
(AAACATA)n:Simple_repeat:Simple_repeat	0.477678917	0.013778374	0.282772559	0.527482821	NA	None
(AAACATAAG)n:Simple_repeat:Simple_repeat	0	NA	NA	NA	NA	None
(AAACATAT)n:Simple_repeat:Simple_repeat	0	NA	NA	NA	NA	None
(AAACC)n:Simple_repeat:Simple_repeat	14.97087034	-0.100242546	0.289854328	0.279198179	NA	None
(AAACCA)n:Simple_repeat:Simple_repeat	0.351380967	0.012897693	0.28267314	0.607551629	NA	None
(AAACCAA)n:Simple_repeat:Simple_repeat	0	NA	NA	NA	NA	None
(AAACCAAA)n:Simple_repeat:Simple_repeat	0	NA	NA	NA	NA	None
(AAACCT)n:Simple_repeat:Simple_repeat	0.135826851	-0.009641207	0.282417968	0.859623168	NA	None
(AAACCTA)n:Simple_repeat:Simple_repeat	0	NA	NA	NA	NA	None
(AAACG)n:Simple_repeat:Simple_repeat	0	NA	NA	NA	NA	None
(AAACT)n:Simple_repeat:Simple_repeat	5.110324981	-0.053322535	0.287876102	0.155215466	NA	None
(AAACTA)n:Simple_repeat:Simple_repeat	0.171380452	-0.010206306	0.282454126	0.859623168	NA	None
(AAACTAT)n:Simple_repeat:Simple_repeat	0.85690226	-0.014738844	0.282912264	0.431945482	NA	None
(AAACTT)n:Simple_repeat:Simple_repeat	1.600756165	-0.027963408	0.284272136	0.178053038	NA	None
(AAACTTC)n:Simple_repeat:Simple_repeat	0	NA	NA	NA	NA	None
(AAACTTTCTA)n:Simple_repeat:Simple_repeat	0	NA	NA	NA	NA	None
(AAACTTTTTG)n:Simple_repeat:Simple_repeat	0	NA	NA	NA	NA	None
(AAAGAA)n:Simple_repeat:Simple_repeat	5.83970698	-0.065763343	0.289953532	0.177233169	NA	None
(AAAGAAA)n:Simple_repeat:Simple_repeat	0	NA	NA	NA	NA	None
(AAAGAAAA)n:Simple_repeat:Simple_repeat	0	NA	NA	NA	NA	None
(AAAGAAAG)n:Simple_repeat:Simple_repeat	0	NA	NA	NA	NA	None
(AAAGAAAGAA)n:Simple_repeat:Simple_repeat	0	NA	NA	NA	NA	None
(AAAGAACA)n:Simple_repeat:Simple_repeat	0	NA	NA	NA	NA	None
(AAAGAAG)n:Simple_repeat:Simple_repeat	0.171380452	-0.010206306	0.282454126	0.859623168	NA	None
(AAAGAAGG)n:Simple_repeat:Simple_repeat	0	NA	NA	NA	NA	None
(AAAGAC)n:Simple_repeat:Simple_repeat	0	NA	NA	NA	NA	None
(AAAGACAA)n:Simple_repeat:Simple_repeat	0	NA	NA	NA	NA	None
(AAAGAG)n:Simple_repeat:Simple_repeat	7.851447665	-0.172838422	0.367975545	0.000160666	NA	None
(AAAGAGAAAG)n:Simple_repeat:Simple_repeat	0	NA	NA	NA	NA	None
(AAAGAGAG)n:Simple_repeat:Simple_repeat	0	NA	NA	NA	NA	None
(AAAGAGG)n:Simple_repeat:Simple_repeat	4.549693694	-0.039571085	0.284373714	0.28678949	NA	None
(AAAGAT)n:Simple_repeat:Simple_repeat	0	NA	NA	NA	NA	None
(AAAGATA)n:Simple_repeat:Simple_repeat	0	NA	NA	NA	NA	None
(AAAGC)n:Simple_repeat:Simple_repeat	1.769337294	-0.017393341	0.281204494	0.611291155	NA	None
(AAAGCA)n:Simple_repeat:Simple_repeat	0.702761934	0.014592362	0.282876228	0.439380132	NA	None
(AAAGCAAG)n:Simple_repeat:Simple_repeat	0	NA	NA	NA	NA	None
(AAAGCAG)n:Simple_repeat:Simple_repeat	0	NA	NA	NA	NA	None
(AAAGG)n:Simple_repeat:Simple_repeat	7.399583017	-0.075510484	0.289575616	0.240747682	NA	None
(AAAGGA)n:Simple_repeat:Simple_repeat	2.925984723	-0.002882047	0.279865463	0.937043861	NA	None
(AAAGGAA)n:Simple_repeat:Simple_repeat	0	NA	NA	NA	NA	None
(AAAGGAAGG)n:Simple_repeat:Simple_repeat	0	NA	NA	NA	NA	None
(AAAGGAGAGG)n:Simple_repeat:Simple_repeat	0	NA	NA	NA	NA	None
(AAAGGATGT)n:Simple_repeat:Simple_repeat	0.135826851	-0.009641207	0.282417968	0.859623168	NA	None
(AAAGGC)n:Simple_repeat:Simple_repeat	0	NA	NA	NA	NA	None
(AAAGGCA)n:Simple_repeat:Simple_repeat	0	NA	NA	NA	NA	None
(AAAGGG)n:Simple_repeat:Simple_repeat	0	NA	NA	NA	NA	None
(AAAGGGA)n:Simple_repeat:Simple_repeat	0	NA	NA	NA	NA	None
(AAAGGGG)n:Simple_repeat:Simple_repeat	0	NA	NA	NA	NA	None
(AAAGT)n:Simple_repeat:Simple_repeat	0.477678917	0.013778374	0.282772559	0.527482821	NA	None
(AAAGTA)n:Simple_repeat:Simple_repeat	0.135826851	-0.009641207	0.282417968	0.859623168	NA	None
(AAAGTC)n:Simple_repeat:Simple_repeat	0	NA	NA	NA	NA	None
(AAAGTCC)n:Simple_repeat:Simple_repeat	0	NA	NA	NA	NA	None
(AAAGTG)n:Simple_repeat:Simple_repeat	0	NA	NA	NA	NA	None
(AAAGTTC)n:Simple_repeat:Simple_repeat	0	NA	NA	NA	NA	None
(AAAGTTTAAC)n:Simple_repeat:Simple_repeat	0	NA	NA	NA	NA	None
(AAATAA)n:Simple_repeat:Simple_repeat	7.174865922	0.023570432	0.276261658	0.713901719	NA	None
(AAATAAA)n:Simple_repeat:Simple_repeat	0.598421404	-0.014096805	0.282823315	0.512870577	NA	None
(AAATAAAT)n:Simple_repeat:Simple_repeat	0	NA	NA	NA	NA	None
(AAATAAATT)n:Simple_repeat:Simple_repeat	0	NA	NA	NA	NA	None
(AAATAACAT)n:Simple_repeat:Simple_repeat	0	NA	NA	NA	NA	None
(AAATAACT)n:Simple_repeat:Simple_repeat	0	NA	NA	NA	NA	None
(AAATAAGCATA)n:Simple_repeat:Simple_repeat	0.135826851	-0.009641207	0.282417968	0.859623168	NA	None
(AAATAAGT)n:Simple_repeat:Simple_repeat	0	NA	NA	NA	NA	None
(AAATAAT)n:Simple_repeat:Simple_repeat	0.748026755	-0.01452974	0.282882276	0.460650735	NA	None
(AAATAC)n:Simple_repeat:Simple_repeat	0.615360951	0.014268464	0.282834189	0.472508381	NA	None
(AAATACAA)n:Simple_repeat:Simple_repeat	0	NA	NA	NA	NA	None
(AAATACAT)n:Simple_repeat:Simple_repeat	0	NA	NA	NA	NA	None
(AAATACATTGT)n:Simple_repeat:Simple_repeat	0	NA	NA	NA	NA	None
(AAATACT)n:Simple_repeat:Simple_repeat	0.271653702	-0.012067916	0.282595013	0.71460783	NA	None
(AAATAG)n:Simple_repeat:Simple_repeat	0	NA	NA	NA	NA	None
(AAATAGA)n:Simple_repeat:Simple_repeat	0	NA	NA	NA	NA	None
(AAATAGAGGC)n:Simple_repeat:Simple_repeat	0.351380967	0.012897693	0.28267314	0.607551629	NA	None
(AAATAGT)n:Simple_repeat:Simple_repeat	0	NA	NA	NA	NA	None
(AAATAT)n:Simple_repeat:Simple_repeat	2.713094693	0.025025526	0.281501227	0.518436702	NA	None
(AAATATA)n:Simple_repeat:Simple_repeat	0	NA	NA	NA	NA	None
(AAATATAA)n:Simple_repeat:Simple_repeat	0.271653702	-0.012067916	0.282595013	0.71460783	NA	None
(AAATATAC)n:Simple_repeat:Simple_repeat	0	NA	NA	NA	NA	None
(AAATATAGT)n:Simple_repeat:Simple_repeat	0	NA	NA	NA	NA	None
(AAATATC)n:Simple_repeat:Simple_repeat	0	NA	NA	NA	NA	None
(AAATATCT)n:Simple_repeat:Simple_repeat	0	NA	NA	NA	NA	None
(AAATATGTT)n:Simple_repeat:Simple_repeat	0	NA	NA	NA	NA	None
(AAATATT)n:Simple_repeat:Simple_repeat	0	NA	NA	NA	NA	None
(AAATC)n:Simple_repeat:Simple_repeat	11.09690949	-0.080047008	0.293705057	0.160440319	NA	None
(AAATCA)n:Simple_repeat:Simple_repeat	0	NA	NA	NA	NA	None
(AAATCAC)n:Simple_repeat:Simple_repeat	0	NA	NA	NA	NA	None
(AAATCACCAT)n:Simple_repeat:Simple_repeat	0	NA	NA	NA	NA	None
(AAATCATG)n:Simple_repeat:Simple_repeat	0	NA	NA	NA	NA	None
(AAATCC)n:Simple_repeat:Simple_repeat	0	NA	NA	NA	NA	None
(AAATCCC)n:Simple_repeat:Simple_repeat	0	NA	NA	NA	NA	None
(AAATCG)n:Simple_repeat:Simple_repeat	0	NA	NA	NA	NA	None
(AAATG)n:Simple_repeat:Simple_repeat	3.62341015	-0.065494716	0.290841096	0.132907852	NA	None
(AAATGA)n:Simple_repeat:Simple_repeat	0.171380452	-0.010206306	0.282454126	0.859623168	NA	None
(AAATGAAATG)n:Simple_repeat:Simple_repeat	0	NA	NA	NA	NA	None
(AAATGAAC)n:Simple_repeat:Simple_repeat	0	NA	NA	NA	NA	None
(AAATGACC)n:Simple_repeat:Simple_repeat	0	NA	NA	NA	NA	None
(AAATGC)n:Simple_repeat:Simple_repeat	0.584642904	-0.014053966	0.282817633	0.518121188	NA	None
(AAATGCA)n:Simple_repeat:Simple_repeat	0	NA	NA	NA	NA	None
(AAATGCAATA)n:Simple_repeat:Simple_repeat	0	NA	NA	NA	NA	None
(AAATGCCC)n:Simple_repeat:Simple_repeat	0	NA	NA	NA	NA	None
(AAATGCTTCA)n:Simple_repeat:Simple_repeat	0	NA	NA	NA	NA	None
(AAATGGAATC)n:Simple_repeat:Simple_repeat	0	NA	NA	NA	NA	None
(AAATGT)n:Simple_repeat:Simple_repeat	0	NA	NA	NA	NA	None
(AAATGTA)n:Simple_repeat:Simple_repeat	0	NA	NA	NA	NA	None
(AAATGTAAAG)n:Simple_repeat:Simple_repeat	0	NA	NA	NA	NA	None
(AAATGTAT)n:Simple_repeat:Simple_repeat	0	NA	NA	NA	NA	None
(AAATGTATAC)n:Simple_repeat:Simple_repeat	0	NA	NA	NA	NA	None
(AAATGTTACA)n:Simple_repeat:Simple_repeat	0	NA	NA	NA	NA	None
(AAATT)n:Simple_repeat:Simple_repeat	7.276772586	-0.043312169	0.280830787	0.463440653	NA	None
(AAATTA)n:Simple_repeat:Simple_repeat	3.548446085	-0.076981333	0.297446811	0.0111247	NA	None
(AAATTAA)n:Simple_repeat:Simple_repeat	0	NA	NA	NA	NA	None
(AAATTAG)n:Simple_repeat:Simple_repeat	0	NA	NA	NA	NA	None
(AAATTAGATA)n:Simple_repeat:Simple_repeat	0	NA	NA	NA	NA	None
(AAATTAT)n:Simple_repeat:Simple_repeat	0	NA	NA	NA	NA	None
(AAATTC)n:Simple_repeat:Simple_repeat	0	NA	NA	NA	NA	None
(AAATTG)n:Simple_repeat:Simple_repeat	0	NA	NA	NA	NA	None
(AAATTGATA)n:Simple_repeat:Simple_repeat	0	NA	NA	NA	NA	None
(AAATTGTAC)n:Simple_repeat:Simple_repeat	0.135826851	-0.009641207	0.282417968	0.859623168	NA	None
(AAATTT)n:Simple_repeat:Simple_repeat	1.371043616	-0.019340906	0.283314659	0.282965562	NA	None
(AAATTTA)n:Simple_repeat:Simple_repeat	0	NA	NA	NA	NA	None
(AAATTTAA)n:Simple_repeat:Simple_repeat	0	NA	NA	NA	NA	None
(AAATTTAGCA)n:Simple_repeat:Simple_repeat	0	NA	NA	NA	NA	None
(AAATTTCT)n:Simple_repeat:Simple_repeat	0	NA	NA	NA	NA	None
(AAATTTT)n:Simple_repeat:Simple_repeat	0	NA	NA	NA	NA	None
(AAATTTTAC)n:Simple_repeat:Simple_repeat	0	NA	NA	NA	NA	None
(AACAAA)n:Simple_repeat:Simple_repeat	10.66973219	0.00217953	0.272241432	0.979102707	NA	None
(AACAAAA)n:Simple_repeat:Simple_repeat	1.145567865	-0.017076912	0.282541452	0.457381792	NA	None
(AACAAAC)n:Simple_repeat:Simple_repeat	0	NA	NA	NA	NA	None
(AACAAC)n:Simple_repeat:Simple_repeat	9.216800959	-0.068045713	0.287775832	0.261366545	NA	None
(AACAACA)n:Simple_repeat:Simple_repeat	0.685521808	-0.014336424	0.282855658	0.482802252	NA	None
(AACAACAA)n:Simple_repeat:Simple_repeat	0	NA	NA	NA	NA	None
(AACAACC)n:Simple_repeat:Simple_repeat	0	NA	NA	NA	NA	None
(AACAACCA)n:Simple_repeat:Simple_repeat	0	NA	NA	NA	NA	None
(AACAACT)n:Simple_repeat:Simple_repeat	0	NA	NA	NA	NA	None
[truncated: 13,610 more rows]
