# Supplementary material for: Autonomous transposons tune their sequences to ensure somatic suppression
Source: Nature. 2024 Feb 14;626(8001):1116–24. doi: 10.1038/s41586-024-07081-0 (PMC10901741; doi:10.1038/s41586-024-07081-0)
Supplement: Supplementary file 3 — Supplementary Tables 1–15; see Supplementary Information document for full descriptions. [file 41586_2024_7081_MOESM3_ESM.zip › Table 12_HEK293_ribodepleted_cytoplasmicRNA_tripleKD_TEanalysis_DEseq2_output_repeat_name_DEresults_LFCshrunk.txt]

	baseMean	log2FoldChange	lfcSE	pvalue	padj	Status
L1PA5:L1:LINE	891.6500614	2.126680113	0.121989066	3.07E-69	3.05E-66	UP
L1PA4:L1:LINE	932.6928838	2.121425349	0.125756243	6.37E-65	3.16E-62	UP
7SLRNA:srpRNA:srpRNA	5513811.559	1.504853196	0.099167262	3.09E-60	1.02E-57	UP
U3:snRNA:snRNA	15306.35791	15.75878523	0.982826159	2.87E-54	7.12E-52	UP
L1PA3:L1:LINE	1120.190681	1.803547993	0.118073506	8.91E-54	1.77E-51	UP
L1PA7:L1:LINE	550.6062117	2.079751974	0.141585176	4.79E-50	7.92E-48	UP
(CGTGCGG)n:Simple_repeat:Simple_repeat	6324.732593	1.693109984	0.118589344	2.31E-47	3.27E-45	UP
L1PA6:L1:LINE	684.1336084	2.14060733	0.165148971	1.17E-39	1.46E-37	UP
L1PA2:L1:LINE	913.7604005	1.441449215	0.13068849	2.24E-29	2.47E-27	UP
FLAM_C:Alu:SINE	6829.193093	1.262286043	0.122441994	5.92E-26	5.88E-24	UP
L1PB1:L1:LINE	340.2029181	1.486177363	0.164331348	1.22E-20	1.10E-18	UP
L1P2:L1:LINE	185.189273	1.82800486	0.22654812	4.93E-17	4.07E-15	UP
L1P1:L1:LINE	191.1349156	1.458191688	0.229001584	1.50E-11	1.14E-09	UP
L1HS:L1:LINE	324.5313876	1.126056134	0.177389194	2.32E-11	1.64E-09	UP
tRNA-Leu-TTA:tRNA:tRNA	800.4359507	0.844179764	0.135369032	7.38E-11	4.88E-09	UP
MER33:hAT-Charlie:DNA	225.7540307	1.197644486	0.211077038	1.37E-09	8.34E-08	UP
tRNA-Ala-GCA:tRNA:tRNA	284.8089325	1.122969447	0.197983857	1.51E-09	8.34E-08	UP
tRNA-Gly-GGG:tRNA:tRNA	289.1043837	1.500237442	0.267091853	1.51E-09	8.34E-08	UP
GSATII:centr:Satellite	180.9644712	1.179115777	0.209479744	1.79E-09	9.33E-08	UP
L1PA8A:L1:LINE	66.78999782	1.834937246	0.350039911	1.06E-08	5.27E-07	UP
tRNA-Arg-AGG:tRNA:tRNA	320.2277115	0.936486502	0.185036806	5.70E-08	2.69E-06	UP
FordPrefect:hAT-Tip100:DNA	3885.989646	0.659096234	0.128578437	7.37E-08	3.32E-06	UP
L1P3:L1:LINE	69.5538046	1.681717346	0.354722732	1.47E-07	6.36E-06	UP
L1M4b:L1:LINE	2727.142385	1.56137826	0.333329693	1.91E-07	7.89E-06	UP
L1PA8:L1:LINE	161.6363326	1.054255493	0.220982805	2.04E-07	8.11E-06	UP
tRNA-Gly-GGA:tRNA:tRNA	101.4794629	1.58320458	0.341080872	2.47E-07	9.41E-06	UP
AluYb9:Alu:SINE	1928.287028	0.574293717	0.117346944	3.04E-07	1.12E-05	UP
L1PA10:L1:LINE	177.0736557	1.012692403	0.223741911	7.14E-07	2.53E-05	UP
Tigger2:TcMar-Tigger:DNA	125.0679055	1.240385137	0.288367294	1.49E-06	5.08E-05	UP
7SK:RNA:RNA	94616.09734	1.178889604	0.282146676	2.68E-06	8.87E-05	UP
ALR/Alpha:centr:Satellite	257.206394	0.840440258	0.197464835	3.17E-06	0.000101507	UP
(T)n:Simple_repeat:Simple_repeat	989.0378016	0.580769092	0.135220725	5.15E-06	0.000159642	UP
HSAT4:centr:Satellite	35.55251015	2.016378078	0.549779808	1.33E-05	0.000400379	UP
tRNA-Leu-TTG:tRNA:tRNA	33.83848638	1.86229747	0.518243033	1.79E-05	0.000523256	UP
AluYh3a3:Alu:SINE	779.5779967	0.598212591	0.150398067	1.92E-05	0.000544544	UP
tRNA-Val-GTG:tRNA:tRNA	138.2446866	1.216147011	0.339773031	2.85E-05	0.000784281	UP
tRNA-Leu-CTG:tRNA:tRNA	75.50465135	1.20094261	0.346333048	4.29E-05	0.001151179	UP
tRNA-Thr-ACG:tRNA:tRNA	115.2520638	0.977945617	0.281196866	5.79E-05	0.001510467	UP
MER68-int:ERVL:LTR	66.3088395	1.196760431	0.357884327	6.75E-05	0.001716521	UP
MLT1H1:ERVL-MaLR:LTR	161.093806	-0.803567075	0.231884654	8.45E-05	0.002095347	DOWN
(CGT)n:Simple_repeat:Simple_repeat	41.11510084	1.475192461	0.461654255	8.83E-05	0.002135284	UP
tRNA-Leu-CTY:tRNA:tRNA	122.3895909	0.965514323	0.287960916	9.23E-05	0.002180087	UP
tRNA-Gln-CAA:tRNA:tRNA	93.66964901	0.913357616	0.289384431	0.000195936	0.004520206	UP
tRNA-Val-GTA:tRNA:tRNA	81.64028651	1.272021265	0.433789189	0.000242479	0.005466795	UP
(GGC)n:Simple_repeat:Simple_repeat	95.38627012	1.013387593	0.345409438	0.000331403	0.0073056	UP
L1PBb:L1:LINE	10.3036433	2.847806257	1.070905192	0.000364586	0.007862385	UP
tRNA-Lys-AAG:tRNA:tRNA	189.0199821	0.660030363	0.216005303	0.000482987	0.010194118	UP
L1MEd:L1:LINE	237.1821651	0.570525993	0.182916432	0.000516838	0.010681316	UP
AluYk3:Alu:SINE	665.1224689	-0.422553905	0.136472487	0.000903495	0.018291155	DOWN
tRNA-Glu-GAG_:tRNA:tRNA	28.0476121	1.422989955	0.596088248	0.000935329	0.018556926	UP
LTR12E:ERV1:LTR	104.900371	0.827231184	0.309188792	0.000980173	0.019065316	UP
tRNA-Ile-ATT:tRNA:tRNA	955.7749399	0.363326866	0.117042477	0.001061071	0.020241961	UP
L1M3de:L1:LINE	15.52442426	1.845730885	0.856641934	0.001247922	0.023357341	UP
L1PBa:L1:LINE	41.51803153	1.074126445	0.449130311	0.001328816	0.024410835	UP
SST1:centr:Satellite	294.2800048	0.467922064	0.16781806	0.002047718	0.036933385	UP
L1PA13:L1:LINE	107.371283	0.712250792	0.288888637	0.002343767	0.040092492	UP
tRNA-Ala-GCY_:tRNA:tRNA	78.95921725	0.820471746	0.347454766	0.002344118	0.040092492	UP
tRNA-Cys-TGY:tRNA:tRNA	200.5950666	0.610552374	0.23650254	0.002330849	0.040092492	UP
MER44D:TcMar-Tigger:DNA	9.637096631	1.980717464	1.10407618	0.002421606	0.040715823	UP
Charlie23a:hAT-Charlie:DNA	13.50792093	-1.856535894	1.076178999	0.002950715	0.048785152	DOWN
(CTTTTT)n:Simple_repeat:Simple_repeat	801.9989154	-0.400976201	0.147495067	0.003126747	0.049811744	DOWN
SVA_F:SVA:Retroposon	241.1211459	0.560258037	0.222143849	0.003181048	0.049811744	UP
tRNA-Ala-GCY:tRNA:tRNA	60.45746535	0.845385181	0.385484017	0.003208226	0.049811744	UP
tRNA-Pro-CCY:tRNA:tRNA	299.0290376	0.499908065	0.192825715	0.003213661	0.049811744	UP
(GCTCCG)n:Simple_repeat:Simple_repeat	6.071216202	3.145062711	1.950836862	0.003661468	0.055879642	None
(GGCCC)n:Simple_repeat:Simple_repeat	7.985484822	1.993068686	1.465982233	0.004391253	0.066001868	None
(CAACTAT)n:Simple_repeat:Simple_repeat	417.474901	0.432462441	0.177800032	0.006334924	0.092819741	None
(CCCCCA)n:Simple_repeat:Simple_repeat	10.0366627	1.582784582	1.643838493	0.006362644	0.092819741	None
tRNA-Ile-ATA:tRNA:tRNA	44.88859732	0.804802992	0.42999919	0.006864791	0.098693807	None
(TCCGGC)n:Simple_repeat:Simple_repeat	6.19220164	0.360556692	0.671642539	0.007101447	0.100637652	None
AluYb8:Alu:SINE	3223.324688	0.305726356	0.121787055	0.007835658	0.109478486	None
G-rich:Low_complexity:Low_complexity	554.8178729	0.325510617	0.134846687	0.009521803	0.131189288	None
(CCCCTG)n:Simple_repeat:Simple_repeat	12.47886166	1.120761083	1.598598268	0.010029384	0.131527214	None
L1PA11:L1:LINE	136.0359344	0.527919787	0.251539286	0.010118484	0.131527214	None
L2c:L2:LINE	1581.058478	-0.249307893	0.101388943	0.010390051	0.131527214	None
LTR1B:ERV1:LTR	22.80921139	0.981200329	0.770278586	0.010474445	0.131527214	None
MER51E:ERV1:LTR	13.37781968	1.072937396	1.049979071	0.010378837	0.131527214	None
Tigger3:TcMar-Tigger:DNA	40.8071617	0.806196153	0.490700666	0.00982603	0.131527214	None
tRNA-Leu-CTA_:tRNA:tRNA	54.58057937	0.700843197	0.38669296	0.01016039	0.131527214	None
(TTCTCT)n:Simple_repeat:Simple_repeat	275.8990599	0.46451507	0.215072109	0.011224822	0.139187797	None
tRNA-Phe-TTY:tRNA:tRNA	43.9288671	0.770333384	0.484293149	0.011770681	0.144154517	None
HERVH-int:ERV1:LTR	286.3244615	0.587653736	1.307639299	0.012166263	0.146322469	None
tRNA-Leu-CTA:tRNA:tRNA	10.37707007	0.796752753	2.1597528	0.012242707	0.146322469	None
(CTGCCCT)n:Simple_repeat:Simple_repeat	7.585734362	0.427724634	0.78925535	0.012587937	0.148657539	None
LSU-rRNA_Hsa:rRNA:rRNA	24598.70944	0.929644924	0.890968174	0.012896516	0.150509923	None
(CCCGCC)n:Simple_repeat:Simple_repeat	11.75074656	0.774127993	1.794736018	0.013215472	0.152438938	None
L1ME3A:L1:LINE	124.9075019	-0.520833346	0.265331131	0.013827391	0.155872402	None
LTR1A1:ERV1:LTR	23.82621767	0.88495226	0.755715934	0.013745216	0.155872402	None
L1PA15:L1:LINE	83.62429122	0.564707166	0.301363956	0.01422502	0.158553028	None
L2a:L2:LINE	2116.609253	-0.225855434	0.096150639	0.014813663	0.16148521	None
tRNA-Asp-GAY:tRNA:tRNA	37.19989761	0.769775573	0.537853677	0.014744749	0.16148521	None
MSTA-int:ERVL-MaLR:LTR	187.1804827	-0.449552295	0.220132586	0.015335959	0.163302177	None
Zaphod:hAT-Tip100:DNA	24.33351897	-0.816393183	0.64521073	0.015474198	0.163302177	None
tRNA-Thr-ACA:tRNA:tRNA	9.803007303	0.78183314	1.47508488	0.015169594	0.163302177	None
MER67B:ERV1:LTR	14.65385043	-0.864760619	0.999711531	0.016289678	0.170098532	None
L1MEg1:L1:LINE	6.068283441	0.331583958	0.596960501	0.017041566	0.172502383	None
LTR12:ERV1:LTR	180.2686246	-0.424851183	0.207900475	0.016734006	0.172502383	None
tRNA-Thr-ACY:tRNA:tRNA	66.30264477	0.583421383	0.334930424	0.016909317	0.172502383	None
L1MEg:L1:LINE	111.6769645	0.477726191	0.247094863	0.017523489	0.175588898	None
L1ME4a:L1:LINE	221.949894	-0.431799076	0.219608229	0.019280574	0.191263295	None
REP522:telo:Satellite	10.43080829	0.629263485	1.083757232	0.019931034	0.195758279	None
L1M4a2:L1:LINE	15.98654631	0.723303005	0.978937014	0.020637299	0.19875923	None
tRNA-Met_:tRNA:tRNA	19.03532975	0.752107758	0.783926701	0.020452103	0.19875923	None
AluYa5:Alu:SINE	3213.436203	0.235679995	0.106797717	0.021036785	0.199186469	None
LTR13_:ERVK:LTR	8.797583085	0.397522468	0.689627494	0.021284038	0.199186469	None
tRNA-Tyr-TAC:tRNA:tRNA	161.3639023	0.422621546	0.217401439	0.021181298	0.199186469	None
MADE2:TcMar-Mariner:DNA	15.16890923	-0.643876164	0.961980575	0.022932451	0.2126074	None
(TTCAGA)n:Simple_repeat:Simple_repeat	29.41209574	-0.670378811	0.562862696	0.024890545	0.228624269	None
(GGAC)n:Simple_repeat:Simple_repeat	14.37434292	0.604128085	0.884434922	0.026254925	0.238943908	None
AluSx4:Alu:SINE	2545.533841	0.23100337	0.109429243	0.027009446	0.239457822	None
L1PB3:L1:LINE	43.43433178	0.581343508	0.40696612	0.02727695	0.239457822	None
MLT1F2:ERVL-MaLR:LTR	209.3511379	0.370765453	0.193070286	0.027089998	0.239457822	None
tRNA-Lys-AAA:tRNA:tRNA	93.86543114	0.511681891	0.312412986	0.026860784	0.239457822	None
L1MC4:L1:LINE	563.4310539	0.34399528	0.176060211	0.027770308	0.241138706	None
MER9a3:ERVK:LTR	25.65769352	0.648457642	0.641289307	0.027954588	0.241138706	None
L1MA2:L1:LINE	65.71206473	0.524290339	0.337313375	0.028663853	0.245125364	None
Charlie8:hAT-Charlie:DNA	45.82155254	-0.569856923	0.409763744	0.029577879	0.249642434	None
MLT1B:ERVL-MaLR:LTR	275.4826705	0.339431594	0.176005756	0.02969537	0.249642434	None
L1M2:L1:LINE	316.0593207	0.323495602	0.166276546	0.030286239	0.252470158	None
MER74B:ERVL:LTR	16.99196203	-0.566502083	0.809943457	0.030587145	0.252853731	None
L1PB:L1:LINE	14.5293653	0.587160209	0.77039898	0.031057743	0.254622157	None
MER67A:ERV1:LTR	10.19081196	0.373760685	0.622659772	0.032217479	0.261965075	None
Charlie3:hAT-Charlie:DNA	28.55605719	0.588269222	0.49862048	0.033586626	0.269481073	None
Ricksha_0:MULE-MuDR:DNA	6.560352704	-0.316279713	0.555836371	0.033685134	0.269481073	None
AluYf1:Alu:SINE	452.664243	0.321609523	0.169849423	0.034089738	0.270536163	None
MER61E:ERV1:LTR	36.81698464	-0.571352859	0.467056488	0.034377737	0.270656472	None
tRNA-Trp-TGG:tRNA:tRNA	5.717520007	0.220019498	0.462438343	0.036457303	0.284768857	None
(CGC)n:Simple_repeat:Simple_repeat	25.69211959	0.578176926	0.593665549	0.036841563	0.28552211	None
HERVIP10B3-int:ERV1:LTR	30.54861211	-0.566830969	0.553053489	0.037857929	0.291124535	None
(CCGGCGC)n:Simple_repeat:Simple_repeat	7.167263568	0.326864306	0.560080465	0.038819726	0.291736125	None
(TCG)n:Simple_repeat:Simple_repeat	7.46099285	0.24120199	0.47865742	0.038237284	0.291736125	None
L1MA3:L1:LINE	93.92612019	0.440960281	0.278050733	0.038639818	0.291736125	None
(GCC)n:Simple_repeat:Simple_repeat	50.8257933	0.52494213	0.404132545	0.039362874	0.293593767	None
(AAAT)n:Simple_repeat:Simple_repeat	178.7024343	-0.396046906	0.236097727	0.039676248	0.293722675	None
(CG)n:Simple_repeat:Simple_repeat	8.588859743	0.322750768	0.553677076	0.040886225	0.296779052	None
AluYh7:Alu:SINE	44.91529057	0.528627416	0.420242737	0.040391759	0.296779052	None
MER52D:ERV1:LTR	33.69590398	0.535859841	0.443745189	0.040986623	0.296779052	None
HERVL40-int:ERVL:LTR	22.97051671	-0.498574059	0.64026204	0.04489425	0.309271499	None
HSMAR2:TcMar-Mariner:DNA	51.08646869	0.487774283	0.36267444	0.044363145	0.309271499	None
L1MD:L1:LINE	176.0389379	0.410625939	0.257963866	0.043787869	0.309271499	None
L1MDa:L1:LINE	95.21575041	0.425356716	0.275233152	0.044000803	0.309271499	None
L1PA14:L1:LINE	65.69711497	0.457774166	0.31585815	0.044285223	0.309271499	None
LTR78B:ERV1:LTR	23.52360373	-0.532450258	0.563716192	0.04486261	0.309271499	None
tRNA-Ser-AGY:tRNA:tRNA	45.5183316	0.538671019	0.495289347	0.043531907	0.309271499	None
FLAM_A:Alu:SINE	286.1984732	-0.309841253	0.175579288	0.046078431	0.315240021	None
MLT1F2-int:ERVL-MaLR:LTR	11.76032785	-0.274859291	0.501011222	0.046500703	0.315949983	None
FAM:Alu:SINE	150.0666494	0.432016205	0.617629019	0.049813328	0.334036593	None
L1PREC2:L1:LINE	74.69204068	0.445654715	0.317323903	0.049836105	0.334036593	None
MER41E:ERV1:LTR	17.11977003	-0.455842898	0.601127519	0.052593447	0.350152342	None
(CAGGACC)n:Simple_repeat:Simple_repeat	19.72690312	-0.44460216	0.593622441	0.055280087	0.365585644	None
tRNA-Arg-CGY_:tRNA:tRNA	126.970122	0.363601572	0.234010541	0.056476143	0.371022081	None
MamSINE1:tRNA-RTE:SINE	53.20728317	-0.443680454	0.342900278	0.05720062	0.373309312	None
MLT1G3:ERVL-MaLR:LTR	249.8735923	0.294900096	0.175545318	0.05804179	0.376323238	None
(GGCTCGG)n:Simple_repeat:Simple_repeat	5.473271687	0.206659471	0.446030489	0.060126231	0.381532446	None
L1MB7:L1:LINE	332.7967033	-0.266241764	0.15641532	0.060395084	0.381532446	None
MER57A1:ERV1:LTR	19.55727249	0.455234197	0.54565848	0.059851948	0.381532446	None
THE1C:ERVL-MaLR:LTR	113.5294106	0.374657591	0.250125391	0.059310779	0.381532446	None
Tigger1:TcMar-Tigger:DNA	532.3177742	0.265307504	0.155657113	0.060768273	0.381532446	None
L1M4a1:L1:LINE	28.23366998	0.461879583	0.516721653	0.061384422	0.382977024	None
(CTCCCCG)n:Simple_repeat:Simple_repeat	6.386689398	0.181726468	0.43025722	0.065676955	0.389051387	None
L1M2c:L1:LINE	7.659262342	0.288425081	0.500537451	0.065887735	0.389051387	None
L1PB2:L1:LINE	28.91077213	0.454443336	0.459318048	0.065783046	0.389051387	None
LTR3B:ERVK:LTR	10.62056938	-0.329690738	0.528490059	0.064758921	0.389051387	None
MER50-int:ERV1:LTR	11.18442441	-0.314843057	0.519774899	0.065457236	0.389051387	None
MER58B:hAT-Charlie:DNA	87.57903659	-0.393234281	0.287915174	0.06580903	0.389051387	None
MER72:ERV1:LTR	17.94800186	-0.403558595	0.562754164	0.063071717	0.389051387	None
OldhAT1:hAT-Ac:DNA	49.85598184	-0.448834331	0.391974153	0.063886859	0.389051387	None
tRNA-His-CAY_:tRNA:tRNA	110.0021496	0.408186681	0.305574405	0.064769807	0.389051387	None
LTR28B:ERV1:LTR	11.41017636	-0.289615145	0.499524013	0.06689004	0.392632663	None
MER6A:TcMar-Tigger:DNA	24.9258833	-0.441275373	0.496659915	0.068833264	0.39931344	None
tRNA-Pro-CCG:tRNA:tRNA	54.72494855	0.429120931	0.366070685	0.068701747	0.39931344	None
HAL1b:L1:LINE	51.77714833	0.427401239	0.363436112	0.069368124	0.400076622	None
(TCCC)n:Simple_repeat:Simple_repeat	7.279351767	-0.246551114	0.46929538	0.070195281	0.402507043	None
(CCCG)n:Simple_repeat:Simple_repeat	9.821431203	0.256971882	0.476034063	0.071024161	0.404919355	None
tRNA-Arg-CGA:tRNA:tRNA	27.92021987	0.438293612	0.462072942	0.072359493	0.410174955	None
tRNA-Met-i:tRNA:tRNA	43.42610568	0.427006885	0.394599005	0.07386967	0.415141969	None
tRNA-Thr-ACY_:tRNA:tRNA	48.05101187	0.415778299	0.356934945	0.07407271	0.415141969	None
(CCCTC)n:Simple_repeat:Simple_repeat	7.816130345	0.261858365	0.477422056	0.074665987	0.416116063	None
Tigger15a:TcMar-Tigger:DNA	45.88211839	-0.418110471	0.367832835	0.075104997	0.41622434	None
LTR13:ERVK:LTR	132.1730894	-0.348674869	0.2503712	0.076733793	0.42288846	None
LOR1a:ERV1:LTR	18.87849664	0.378934004	0.51892134	0.07728337	0.423564103	None
(GCA)n:Simple_repeat:Simple_repeat	15.23858697	-0.358980009	0.519730874	0.077924621	0.424732003	None
U1:snRNA:snRNA	82.44027195	0.391382084	0.316720624	0.078410478	0.425044775	None
L4_A_Mam:RTE-X:LINE	67.88575199	-0.397583751	0.332585893	0.079284971	0.425138869	None
LTR1A2:ERV1:LTR	72.18557925	0.384667138	0.305177305	0.079077942	0.425138869	None
(AGCTGG)n:Simple_repeat:Simple_repeat	6.783228665	0.208303091	0.441272589	0.082015047	0.433098826	None
L1MD1:L1:LINE	98.2228377	0.350677818	0.260191688	0.082079213	0.433098826	None
tRNA-Val-GTY:tRNA:tRNA	44.73606721	0.414062788	0.405078235	0.082060051	0.433098826	None
(TGT)n:Simple_repeat:Simple_repeat	9.555289292	-0.286192227	0.487029458	0.083786192	0.438478443	None
L1MA4A:L1:LINE	47.74188204	0.401287334	0.364500457	0.083982766	0.438478443	None
MER5A1:hAT-Charlie:DNA	207.3789643	-0.288581115	0.196163594	0.085973005	0.446519481	None
MER4A:ERV1:LTR	13.27868427	-0.330517675	0.501492543	0.087291506	0.448707045	None
Tigger12c:TcMar-Tigger:DNA	7.799651323	0.251981889	0.46500233	0.087298851	0.448707045	None
(GTT)n:Simple_repeat:Simple_repeat	9.025353086	-0.276580272	0.478523247	0.08786351	0.449281452	None
AluSx1:Alu:SINE	19403.8319	0.161050328	0.099948468	0.088545951	0.450449143	None
(TCTC)n:Simple_repeat:Simple_repeat	7.784772053	0.230202467	0.45195731	0.090130463	0.456170505	None
(CCCCCG)n:Simple_repeat:Simple_repeat	5.434952034	0.203316428	0.436601458	0.092201623	0.459618141	None
(CCCGC)n:Simple_repeat:Simple_repeat	12.84002774	0.327556268	0.49340302	0.0917013	0.459618141	None
(GGTGCCA)n:Simple_repeat:Simple_repeat	7.858778237	0.230204798	0.451502848	0.091779838	0.459618141	None
HERV9N-int:ERV1:LTR	19.52270296	-0.365033904	0.477597157	0.094045213	0.466464259	None
HERVH48-int:ERV1:LTR	5.186614236	-0.142303902	0.406593833	0.096012088	0.471504905	None
tRNA-Ser-TCG:tRNA:tRNA	37.71684098	0.386506387	0.388545347	0.095993571	0.471504905	None
L1ME3E:L1:LINE	47.42232348	0.384791614	0.39343362	0.09741694	0.476047315	None
MIRb:MIR:SINE	3802.339051	-0.135646337	0.084464992	0.09868565	0.479883162	None
L1MEc:L1:LINE	203.8831755	0.265802459	0.186762398	0.101880065	0.485889542	None
MLT1D-int:ERVL-MaLR:LTR	5.302235793	-0.167598034	0.416829724	0.101414249	0.485889542	None
MLT2F:ERVL:LTR	31.69799283	0.378708478	0.409434783	0.100915148	0.485889542	None
tRNA-Ser-TCY:tRNA:tRNA	43.14212327	0.374939224	0.365788187	0.101526354	0.485889542	None
HAL1M8:L1:LINE	24.71810977	0.3619343	0.454893552	0.102394282	0.486005394	None
Charlie15b:hAT-Charlie:DNA	23.41239246	-0.36541963	0.444369008	0.10329566	0.487949024	None
MamRep434:TcMar-Tigger:DNA	14.93819572	-0.320948352	0.473898882	0.104442821	0.491029758	None
LTR54B:ERV1:LTR	9.528458731	-0.236869122	0.449876517	0.105992162	0.495963326	None
L1ME3Cz:L1:LINE	121.6133115	0.309438404	0.240790026	0.107178968	0.49682961	None
MER41D:ERV1:LTR	13.22282787	-0.284205108	0.465235158	0.106680047	0.49682961	None
MER63D:hAT-Blackjack:DNA	22.14931204	-0.343131112	0.453101633	0.110016199	0.507609626	None
(ATTT)n:Simple_repeat:Simple_repeat	12.95472149	-0.299422919	0.462898472	0.113942449	0.511775806	None
GA-rich:Low_complexity:Low_complexity	379.7524951	0.218253084	0.151598889	0.115046376	0.511775806	None
L1MB5:L1:LINE	331.0857877	-0.235977331	0.167280967	0.114567792	0.511775806	None
MER1A:hAT-Charlie:DNA	342.3562688	0.21970131	0.152789811	0.113872303	0.511775806	None
MER34:ERV1:LTR	18.06750474	-0.327897326	0.456784946	0.114063117	0.511775806	None
MLT2B4:ERVL:LTR	47.06320415	0.355920031	0.372863154	0.114714236	0.511775806	None
SVA_B:SVA:Retroposon	186.6483366	-0.288558999	0.221709429	0.113764029	0.511775806	None
tRNA-Gly-GGY:tRNA:tRNA	9.065656308	0.249924428	0.452356397	0.112737223	0.511775806	None
L1MB2:L1:LINE	141.7918715	0.294610011	0.231032754	0.116164257	0.512155301	None
L4_C_Mam:RTE-X:LINE	41.45293562	-0.353493749	0.388877911	0.115842823	0.512155301	None
HERVIP10FH-int:ERV1:LTR	21.46395994	0.272831902	0.454381772	0.12082698	0.528552766	None
MER76-int:ERVL:LTR	23.95436754	0.314918525	0.450289019	0.12094907	0.528552766	None
(CGCCG)n:Simple_repeat:Simple_repeat	9.858933561	0.236774406	0.441072077	0.125203774	0.540009321	None
AluSg7:Alu:SINE	1729.31974	0.170649354	0.117274207	0.125115657	0.540009321	None
MamRep564:Unknown:Unknown	8.147727966	-0.198824158	0.426580501	0.124529358	0.540009321	None
L1MA5:L1:LINE	44.85637526	0.337017638	0.339521159	0.126785993	0.544466254	None
Charlie9:hAT-Charlie:DNA	15.96392863	0.298428995	0.443741259	0.130377504	0.555491294	None
MSTD:ERVL-MaLR:LTR	90.54257365	-0.30542651	0.267174215	0.130473258	0.555491294	None
(CCAGCC)n:Simple_repeat:Simple_repeat	7.171086102	0.173897798	0.415343072	0.135066269	0.565570196	None
(CCGGC)n:Simple_repeat:Simple_repeat	5.250604696	0.156729714	0.409012425	0.134650368	0.565570196	None
CR1_Mam:CR1:LINE	11.42892592	-0.257072687	0.44079402	0.134845279	0.565570196	None
HERV4_I-int:ERV1:LTR	13.59734561	0.27937286	0.44244877	0.135121105	0.565570196	None
(CGG)n:Simple_repeat:Simple_repeat	14.0024905	0.271143982	0.441588173	0.137254199	0.569691071	None
MER75:PiggyBac:DNA	6.283269554	0.188608614	0.420169157	0.137238589	0.569691071	None
MER65D:ERV1:LTR	10.65328028	0.237097066	0.436463948	0.138021168	0.570487494	None
(CGGCCC)n:Simple_repeat:Simple_repeat	14.05122426	0.253117164	0.438208745	0.14118987	0.57520724	None
(GCCG)n:Simple_repeat:Simple_repeat	17.22435387	-0.278242654	0.432473111	0.143221964	0.57520724	None
Arthur1B:hAT-Tip100:DNA	13.42673105	-0.246531166	0.435075542	0.141830134	0.57520724	None
Charlie5:hAT-Charlie:DNA	27.54434834	-0.303670235	0.418396008	0.142961593	0.57520724	None
L1MB4:L1:LINE	166.6004774	-0.262617126	0.216488957	0.14267932	0.57520724	None
L1MC1:L1:LINE	146.246538	0.258519655	0.208761049	0.140878758	0.57520724	None
MLT2C2:ERVL:LTR	11.17128187	-0.222414504	0.428709439	0.142821832	0.57520724	None
tRNA-Gln-CAG:tRNA:tRNA	131.0134087	0.280809608	0.243914865	0.144759202	0.57671136	None
tRNA-Ser-TCA_:tRNA:tRNA	67.01290572	0.313044742	0.313361545	0.144190874	0.57671136	None
Tigger16b:TcMar-Tigger:DNA	15.80521508	0.270721591	0.433761147	0.146725011	0.582204842	None
(GGAGCCC)n:Simple_repeat:Simple_repeat	11.55110181	0.207773617	0.42361735	0.14860178	0.586243027	None
AluSq4:Alu:SINE	355.2844954	0.22849888	0.180065548	0.14892464	0.586243027	None
AluYe5:Alu:SINE	302.4530107	0.210824296	0.16310257	0.150853009	0.591486895	None
(GCCCC)n:Simple_repeat:Simple_repeat	12.31250427	0.20413402	0.421879398	0.153904967	0.591758632	None
L1MA8:L1:LINE	44.19056278	-0.311423289	0.357851044	0.15311806	0.591758632	None
LTR8:ERV1:LTR	87.76333655	-0.281587072	0.257237619	0.153436806	0.591758632	None
MER34A:ERV1:LTR	10.23513451	-0.231043024	0.428721314	0.151530133	0.591758632	None
MLT1G-int:ERVL-MaLR:LTR	8.303434272	0.178235025	0.413579948	0.152258535	0.591758632	None
MLT2D:ERVL:LTR	54.89702445	-0.30703435	0.347332275	0.155743251	0.596514693	None
MER52C:ERV1:LTR	30.07206165	0.304694017	0.37133307	0.158301634	0.60398162	None
L1M6B:L1:LINE	30.16567945	-0.297159901	0.393358501	0.160163784	0.60874511	None
Kanga2_a:TcMar-Tc2:DNA	13.85100532	-0.229277831	0.424140552	0.161606512	0.610078889	None
MLT1O:ERVL-MaLR:LTR	53.72165277	-0.29842977	0.319385672	0.161744705	0.610078889	None
L1PA12:L1:LINE	102.003116	0.277912915	0.263717508	0.164801658	0.619254717	None
HAL1:L1:LINE	571.2019021	-0.195592638	0.155611235	0.165985728	0.621350349	None
HERVL18-int:ERVL:LTR	15.81755574	0.249645516	0.418698721	0.168980421	0.627822387	None
MER4C:ERV1:LTR	10.79957607	0.192841116	0.41492775	0.168756961	0.627822387	None
HERVE_a-int:ERV1:LTR	11.61199006	0.226779387	0.418977081	0.170300779	0.628023691	None
HERVS71-int:ERV1:LTR	33.78241081	0.293439652	0.366127405	0.170144485	0.628023691	None
(CGCGG)n:Simple_repeat:Simple_repeat	6.097269858	-0.154510486	0.403455548	0.171695892	0.628495664	None
MER94:hAT-Blackjack:DNA	24.33261358	-0.282316687	0.391992243	0.171679944	0.628495664	None
(AC)n:Simple_repeat:Simple_repeat	68.80989564	-0.278989046	0.290563834	0.176983899	0.631539668	None
(CAGCC)n:Simple_repeat:Simple_repeat	9.126004697	-0.191810319	0.412377426	0.176314503	0.631539668	None
BSR/Beta:Satellite:Satellite	49.41060534	-0.288184902	0.321159259	0.174051616	0.631539668	None
HERV3-int:ERV1:LTR	8.49694536	0.159061959	0.404193406	0.176465413	0.631539668	None
LTR25:ERV1:LTR	17.75069843	0.24312115	0.416975838	0.17357137	0.631539668	None
MSTB1:ERVL-MaLR:LTR	52.48955803	0.290366545	0.33702875	0.175946564	0.631539668	None
X6A_LINE:CR1:LINE	18.74564068	-0.258083236	0.410839934	0.174684937	0.631539668	None
(CCCCAC)n:Simple_repeat:Simple_repeat	5.671590276	-0.123162891	0.394404074	0.18083683	0.642975396	None
HERVE-int:ERV1:LTR	76.36171182	0.271137155	0.277772425	0.183332824	0.647210538	None
MIR:MIR:SINE	3137.183848	-0.115954991	0.089911094	0.183224651	0.647210538	None
(AAT)n:Simple_repeat:Simple_repeat	22.94221072	-0.246246542	0.406960309	0.184654441	0.647623824	None
MER21-int:ERVL:LTR	18.88666912	0.258541225	0.402605525	0.184755587	0.647623824	None
(TTTA)n:Simple_repeat:Simple_repeat	12.47980671	-0.22225452	0.411782055	0.186549684	0.650856785	None
LTR14:ERVK:LTR	17.40219027	0.242000691	0.405888934	0.18932668	0.650856785	None
LTR2:ERV1:LTR	39.5862147	0.278393377	0.351828801	0.188629592	0.650856785	None
LTR66:ERVL:LTR	6.233041495	0.163441832	0.403196649	0.187875043	0.650856785	None
MER50:ERV1:LTR	61.06955225	-0.275505304	0.310045899	0.18882901	0.650856785	None
PABL_A-int:ERV1:LTR	8.790949616	0.175481393	0.406000938	0.189614527	0.650856785	None
L2:L2:LINE	618.2536406	-0.168008195	0.138600163	0.190363628	0.651174894	None
LTR89:ERVL?:LTR	10.67417973	-0.2047313	0.409120167	0.191747753	0.653655571	None
(GCCCCA)n:Simple_repeat:Simple_repeat	6.29440389	0.170768595	0.404216821	0.19245958	0.653835284	None
THE1D-int:ERVL-MaLR:LTR	66.80133364	-0.266341246	0.286843047	0.193994145	0.656799289	None
(CGAGGC)n:Simple_repeat:Simple_repeat	9.388518973	0.195692883	0.408079814	0.195565288	0.659866551	None
LTR5A:ERVK:LTR	93.87807147	-0.251720088	0.257219677	0.199336733	0.667340538	None
MER34C2:ERV1:LTR	9.297709057	-0.185426067	0.405489077	0.199106791	0.667340538	None
MamGypLTR1a:Gypsy:LTR	7.937062013	-0.144841305	0.397576188	0.199798528	0.667340538	None
AluYe6:Alu:SINE	36.23535389	0.269616078	0.346893505	0.200477727	0.667362098	None
L1ME5:L1:LINE	16.90657612	-0.23738355	0.396961875	0.203707501	0.675845622	None
LTR34:ERV1:LTR	5.532121581	-0.12047111	0.391095605	0.204904647	0.677551366	None
AluY:Alu:SINE	14698.04668	0.11303773	0.091710487	0.205846655	0.678404924	None
(TA)n:Simple_repeat:Simple_repeat	37.23652089	-0.25230157	0.360519603	0.215885511	0.679345245	None
(TAA)n:Simple_repeat:Simple_repeat	15.19250838	0.225053835	0.395058216	0.215737069	0.679345245	None
(TGAGGTG)n:Simple_repeat:Simple_repeat	14.80881389	0.216368044	0.398320306	0.214422443	0.679345245	None
A-rich:Low_complexity:Low_complexity	358.5394321	-0.182392344	0.161690449	0.209494544	0.679345245	None
AluSc:Alu:SINE	3420.065635	0.121779043	0.098390631	0.207889426	0.679345245	None
L1MC5a:L1:LINE	318.0839677	-0.187527714	0.169922279	0.214460512	0.679345245	None
LTR16A:ERVL:LTR	50.25173133	0.259991711	0.327797481	0.214697235	0.679345245	None
LTR16B1:ERVL:LTR	27.33195479	0.251702105	0.374005126	0.21205471	0.679345245	None
LTR67B:ERVL:LTR	64.18120516	-0.255834321	0.31628987	0.217089156	0.679345245	None
MER39B:ERV1:LTR	13.44979266	-0.197050938	0.401949115	0.210742175	0.679345245	None
MER63B:hAT-Blackjack:DNA	20.45188448	-0.232831953	0.393491909	0.211801152	0.679345245	None
MER65A:ERV1:LTR	35.09777238	-0.256814423	0.344110167	0.215580143	0.679345245	None
MER65C:ERV1:LTR	7.159640803	-0.168499881	0.399532299	0.213484653	0.679345245	None
MER94B:hAT-Blackjack:DNA	6.31244161	0.138370746	0.394159675	0.216851722	0.679345245	None
PABL_B:ERV1:LTR	11.88899244	-0.18429093	0.400277755	0.216320326	0.679345245	None
SVA_A:SVA:Retroposon	190.9119135	0.214397956	0.203756982	0.213360719	0.679345245	None
L2b:L2:LINE	1495.772484	-0.120289351	0.102044058	0.2197156	0.683253528	None
L5:RTE-X:LINE	6.509278921	-0.15184906	0.396417052	0.219498542	0.683253528	None
Tigger4:TcMar-Tigger:DNA	30.53160601	0.251995002	0.356302914	0.220461592	0.683430935	None
(CCCTGC)n:Simple_repeat:Simple_repeat	10.38099371	0.176568149	0.39741278	0.227659639	0.694950391	None
(G)n:Simple_repeat:Simple_repeat	141.9323791	0.220850131	0.3888257	0.229081429	0.694950391	None
Kanga1a:TcMar-Tc2:DNA	6.111064256	0.142863261	0.393854348	0.226790299	0.694950391	None
MER31A:ERV1:LTR	23.51053335	0.23153629	0.382543014	0.226307185	0.694950391	None
MER4E1:ERV1:LTR	10.70711812	-0.181654305	0.397057956	0.228675398	0.694950391	None
MER65-int:ERV1:LTR	22.27504243	0.222192901	0.386979627	0.228958444	0.694950391	None
MLT1G1:ERVL-MaLR:LTR	61.25798468	0.247622246	0.287099052	0.225024008	0.694950391	None
LTR47A:ERVL:LTR	10.29637876	0.185996591	0.39693181	0.231265137	0.699436025	None
L1MD2:L1:LINE	131.8645913	0.224168379	0.235457107	0.232530231	0.701124589	None
(CCGGCT)n:Simple_repeat:Simple_repeat	12.71997609	0.175551481	0.396258992	0.234598583	0.705217559	None
(AGCACC)n:Simple_repeat:Simple_repeat	8.932753169	0.17286058	0.393749581	0.242344315	0.711259054	None
L1ME3:L1:LINE	84.41186145	-0.229202676	0.259134086	0.242141381	0.711259054	None
LTR53:ERVL:LTR	5.42576456	-0.131998281	0.390398939	0.240697028	0.711259054	None
LTR7C:ERV1:LTR	10.83161938	-0.170946755	0.393623787	0.24141696	0.711259054	None
LTR84a:ERVL:LTR	7.091359933	-0.142941161	0.391585364	0.238828881	0.711259054	None
MER61-int:ERV1:LTR	19.99945481	0.226985105	0.372619469	0.241379629	0.711259054	None
MLT1N2:ERVL-MaLR:LTR	43.2285308	0.241740613	0.341669604	0.239825614	0.711259054	None
Tigger3a:TcMar-Tigger:DNA	64.82665712	-0.236599962	0.278667066	0.239079904	0.711259054	None
Looper:PiggyBac:DNA	15.43118576	0.201796785	0.386424984	0.248695736	0.727746814	None
LTR50:ERVL:LTR	33.85146883	0.229852229	0.356900769	0.250068514	0.729611663	None
MER58D:hAT-Charlie:DNA	9.386539438	-0.162774351	0.390778792	0.252237184	0.73217287	None
Tigger7:TcMar-Tigger:DNA	51.81191337	-0.233829081	0.323395645	0.253160579	0.73217287	None
tRNA-Ala-GCG:tRNA:tRNA	31.17714405	0.23083716	0.350201427	0.25305705	0.73217287	None
MLT1G:ERVL-MaLR:LTR	32.99235919	0.231284457	0.344072973	0.254972103	0.733137177	None
SATR2:Satellite:Satellite	8.967504294	0.152606961	0.390883839	0.254430208	0.733137177	None
L1MC:L1:LINE	46.94471286	-0.232068043	0.320126047	0.256510687	0.735429484	None
MIR3:MIR:SINE	1445.674634	-0.108990509	0.100825794	0.257435538	0.735954045	None
(TTTTC)n:Simple_repeat:Simple_repeat	75.13811479	0.226296753	0.275059982	0.259163485	0.736648072	None
ORSL:hAT-Tip100:DNA	15.21136516	-0.194422275	0.382580259	0.258829648	0.736648072	None
(AAAAT)n:Simple_repeat:Simple_repeat	12.77288941	-0.18453895	0.38517778	0.263590848	0.740742553	None
(GCCCTG)n:Simple_repeat:Simple_repeat	5.111480493	-0.099890605	0.38454324	0.261861384	0.740742553	None
MER102a:hAT-Charlie:DNA	43.61961254	-0.228339225	0.310946351	0.263573043	0.740742553	None
MSR1:Satellite:Satellite	19.81206399	0.205713932	0.375269928	0.262376475	0.740742553	None
HERVK9-int:ERVK:LTR	112.0719405	0.210239711	0.238507252	0.265054973	0.742752918	None
(AAGG)n:Simple_repeat:Simple_repeat	11.40865428	0.152178957	0.388131622	0.268225763	0.743240103	None
(AGG)n:Simple_repeat:Simple_repeat	5.531241993	0.122605855	0.386990558	0.267286264	0.743240103	None
ERV24B_Prim-int:ERV1:LTR	8.650117247	-0.159586377	0.388022941	0.267508755	0.743240103	None
MER53:hAT:DNA	52.00295907	-0.226368811	0.306375995	0.266242972	0.743240103	None
MER92-int:ERV1:LTR	11.31873368	-0.173046097	0.385834757	0.269241412	0.743976269	None
L1M3d:L1:LINE	12.62008151	0.169515023	0.386643935	0.271336667	0.745612115	None
LTR46:ERV1:LTR	17.55595678	-0.19631295	0.375067931	0.270736467	0.745612115	None
(TG)n:Simple_repeat:Simple_repeat	62.7509075	-0.220157846	0.28178311	0.272598667	0.747010712	None
LTR14B:ERVK:LTR	9.728370045	0.167071617	0.386023264	0.274165855	0.747410191	None
THE1B:ERVL-MaLR:LTR	261.8461816	0.179333802	0.189691906	0.27425132	0.747410191	None
CER:Satellite:Satellite	49.51804752	0.219969018	0.333479753	0.27597644	0.748001717	None
MER58A:hAT-Charlie:DNA	155.2976392	-0.196284567	0.220990001	0.275550706	0.748001717	None
(CGCGC)n:Simple_repeat:Simple_repeat	11.59341114	0.173406329	0.382374703	0.279848411	0.749502717	None
(GGCCTG)n:Simple_repeat:Simple_repeat	5.291994838	0.108529667	0.384545139	0.27732078	0.749502717	None
(TCTCC)n:Simple_repeat:Simple_repeat	6.827280343	-0.119033111	0.384550285	0.278275014	0.749502717	None
AluSg:Alu:SINE	10002.95459	0.102597831	0.099327092	0.280307972	0.749502717	None
AluSx3:Alu:SINE	4990.577951	0.102470071	0.098172099	0.279905631	0.749502717	None
LTR23:ERV1:LTR	10.08187798	-0.14739153	0.385189242	0.281373382	0.749613029	None
MER113A:hAT-Charlie:DNA	11.97682879	0.147058967	0.385855655	0.282327264	0.749613029	None
MER91B:hAT-Tip100:DNA	21.8599955	0.200100418	0.366966459	0.282616202	0.749613029	None
Charlie2b:hAT-Charlie:DNA	103.3906945	-0.201908258	0.240523467	0.283720212	0.750473213	None
HUERS-P3-int:ERV1:LTR	64.78780134	-0.216982111	0.311520378	0.284453556	0.750473213	None
MER90a:ERV1:LTR	28.34939323	-0.207545073	0.350026355	0.285258434	0.750600441	None
(AT)n:Simple_repeat:Simple_repeat	65.32861811	-0.209307602	0.26736879	0.287773511	0.751961818	None
LTR41:ERVL:LTR	30.34380146	0.203703122	0.357655325	0.28804989	0.751961818	None
MER34-int:ERV1:LTR	7.719771196	0.139061402	0.384740365	0.28726751	0.751961818	None
TAR1:telo:Satellite	50.51957459	0.213389494	0.304603529	0.291886598	0.759977703	None
MER102b:hAT-Charlie:DNA	53.65694115	-0.211449888	0.304613317	0.295385968	0.767075603	None
(CCGGGG)n:Simple_repeat:Simple_repeat	62.00723593	-0.208885072	0.290559288	0.296510147	0.767299113	None
(CGCC)n:Simple_repeat:Simple_repeat	10.69556998	0.146911154	0.381838686	0.303980395	0.767299113	None
(CTC)n:Simple_repeat:Simple_repeat	15.11656585	-0.170637483	0.375796467	0.299702092	0.767299113	None
(GCCCT)n:Simple_repeat:Simple_repeat	6.940451067	0.12905602	0.382663381	0.302147765	0.767299113	None
(TTTTTA)n:Simple_repeat:Simple_repeat	53.93352097	-0.210634827	0.307929552	0.29738933	0.767299113	None
Alu:Alu:SINE	48.69940552	-0.207587321	0.299801757	0.302602894	0.767299113	None
LTR16D:ERVL:LTR	9.658731305	0.145795876	0.382786964	0.300068539	0.767299113	None
MER4B-int:ERV1:LTR	18.18583493	-0.183759714	0.366898052	0.302491188	0.767299113	None
MER61D:ERV1:LTR	8.189353459	0.141077893	0.382420413	0.300658496	0.767299113	None
MER66C:ERV1:LTR	8.811232639	0.130821801	0.383144953	0.302166263	0.767299113	None
MamGypLTR1b:Gypsy:LTR	7.519151754	0.13242438	0.382562846	0.303366875	0.767299113	None
L1P4:L1:LINE	15.92104147	0.173239016	0.3732772	0.306276281	0.771132158	None
(GGAGGC)n:Simple_repeat:Simple_repeat	5.223152369	0.105513597	0.381905869	0.308854888	0.773340802	None
(TGTT)n:Simple_repeat:Simple_repeat	13.59217528	-0.157875901	0.376131125	0.311051391	0.773340802	None
ERV3-16A3_I-int:ERVL:LTR	63.11232678	-0.20290388	0.288007562	0.310295097	0.773340802	None
L1M2a:L1:LINE	27.21118739	0.196764858	0.345224805	0.309823411	0.773340802	None
MER51A:ERV1:LTR	27.0288363	-0.196082272	0.345498852	0.309264527	0.773340802	None
CR1-3_Croc:CR1:LINE	6.997142196	0.133221139	0.380946352	0.313735032	0.7747897	None
MER4A1_:ERV1:LTR	9.236247784	0.146393794	0.379359933	0.313977278	0.7747897	None
tRNA-Asn-AAC:tRNA:tRNA	218.7181455	0.162394632	0.18465009	0.313201659	0.7747897	None
(AAAC)n:Simple_repeat:Simple_repeat	59.98153116	-0.197590465	0.317012312	0.321627139	0.777340007	None
(CCAGAGC)n:Simple_repeat:Simple_repeat	5.747239275	0.109873869	0.380189951	0.3289416	0.777340007	None
(CCCTG)n:Simple_repeat:Simple_repeat	10.58245824	-0.13046352	0.379881698	0.321154486	0.777340007	None
(GTTT)n:Simple_repeat:Simple_repeat	16.65904251	-0.176496253	0.364820311	0.317367697	0.777340007	None
(TCT)n:Simple_repeat:Simple_repeat	11.13799977	0.158063742	0.376151633	0.316334755	0.777340007	None
AluJo:Alu:SINE	3144.094702	0.082291141	0.08639212	0.328043722	0.777340007	None
AluYd8:Alu:SINE	127.168866	0.175748289	0.220880706	0.329601526	0.777340007	None
HERVP71A-int:ERV1:LTR	9.240985681	-0.140665332	0.376057878	0.332730735	0.777340007	None
L1MC4a:L1:LINE	127.6101681	-0.175181359	0.215833912	0.323597784	0.777340007	None
L1ME4b:L1:LINE	217.5037143	-0.159145261	0.191672945	0.333552214	0.777340007	None
L1MEi:L1:LINE	23.53988027	0.170313913	0.363356414	0.331326112	0.777340007	None
LTR12C:ERV1:LTR	948.8882428	-0.109230141	0.118734389	0.330788825	0.777340007	None
LTR1D:ERV1:LTR	7.761603029	-0.128752141	0.377719345	0.332185823	0.777340007	None
LTR49-int:ERV1:LTR	22.81319458	-0.182424373	0.351847382	0.325908375	0.777340007	None
LTR84b:ERVL:LTR	8.214242137	-0.120571812	0.378448839	0.332112795	0.777340007	None
LTR8B:ERV1:LTR	30.22285512	-0.188253969	0.33170958	0.333817382	0.777340007	None
MER102c:hAT-Charlie:DNA	58.36868339	-0.19222919	0.278212721	0.331484214	0.777340007	None
MER30:hAT-Charlie:DNA	56.47536478	-0.194837623	0.289103617	0.326836475	0.777340007	None
MER47A:TcMar-Tigger:DNA	24.17988237	0.182773146	0.353112921	0.326635024	0.777340007	None
MER58C:hAT-Charlie:DNA	41.25085605	-0.193865879	0.329070215	0.322466774	0.777340007	None
MER9a1:ERVK:LTR	6.856097467	-0.11662864	0.380123832	0.32681386	0.777340007	None
MLT1J2:ERVL-MaLR:LTR	80.22329036	0.198207834	0.284650266	0.321568272	0.777340007	None
MamTip1:hAT-Tip100:DNA	8.4447843	0.138183953	0.377722343	0.329897021	0.777340007	None
Tigger18a:TcMar-Tigger:DNA	17.60780604	-0.165078973	0.368682043	0.323886694	0.777340007	None
MER117:hAT-Charlie:DNA	49.14450551	0.192942117	0.296069121	0.334910214	0.778058391	None
LTR17:ERV1:LTR	17.9127447	-0.156670765	0.368679921	0.337094948	0.781304178	None
MLT1K:ERVL-MaLR:LTR	330.1495927	0.13503363	0.155161666	0.338765166	0.783345092	None
(AATA)n:Simple_repeat:Simple_repeat	7.934816523	-0.132349765	0.375965674	0.340058729	0.784507579	None
AluYk4:Alu:SINE	125.5569614	-0.167241507	0.212947308	0.342187982	0.787588117	None
(TTCTT)n:Simple_repeat:Simple_repeat	8.027624071	-0.118801251	0.377049104	0.343818677	0.787686208	None
LTR54:ERV1:LTR	22.9438381	-0.175016527	0.349818069	0.34362834	0.787686208	None
HERV9NC-int:ERV1:LTR	64.48322256	-0.186227972	0.289358291	0.346730825	0.788892152	None
MER52A:ERV1:LTR	68.41804005	0.1854831	0.272134012	0.346139033	0.788892152	None
MLT2B1:ERVL:LTR	45.61491598	-0.186924389	0.305483723	0.345256798	0.788892152	None
(ATAA)n:Simple_repeat:Simple_repeat	5.480805854	-0.106052368	0.377515805	0.350037929	0.792779968	None
MER92B:ERV1:LTR	12.08596338	-0.147857637	0.369087267	0.349580311	0.792779968	None
AluSc5:Alu:SINE	1153.346955	0.105167414	0.120086077	0.35557304	0.795493007	None
Arthur1C:hAT-Tip100:DNA	11.42361709	-0.144450552	0.369248908	0.353019009	0.795493007	None
L1MCc:L1:LINE	19.65189108	0.161127752	0.360282592	0.354314293	0.795493007	None
LTR21A:ERV1:LTR	11.99638835	0.147397813	0.368539813	0.354728405	0.795493007	None
MER96B:hAT-Tip100:DNA	17.68593864	-0.160208587	0.357830835	0.356047273	0.795493007	None
MamRep605:LTR?:LTR?	37.41213319	0.182345501	0.321005996	0.354198481	0.795493007	None
LTR1D1:ERV1:LTR	9.007043831	0.129597237	0.373073959	0.36033128	0.802050884	None
LTR26D:ERV1:LTR	7.142581097	-0.104664859	0.37625011	0.36059949	0.802050884	None
L1M6:L1:LINE	35.07682641	0.18016603	0.313517031	0.362523693	0.804526854	None
UCON132b:hAT-Tip100:DNA	6.322179011	-0.101180371	0.376224837	0.365241512	0.808749062	None
(ATC)n:Simple_repeat:Simple_repeat	7.149520534	-0.110502248	0.3750008	0.370981877	0.811392842	None
5S:rRNA:rRNA	7.774228904	0.117961927	0.374085442	0.371315682	0.811392842	None
Charlie21a:hAT-Charlie:DNA	5.561308099	0.102568017	0.376257711	0.369218	0.811392842	None
L1MD3:L1:LINE	91.82692416	0.168247528	0.239689895	0.371343095	0.811392842	None
L3:CR1:LINE	572.6217341	-0.107668021	0.127568089	0.369264415	0.811392842	None
MLT1A1-int:ERVL-MaLR:LTR	8.396229759	-0.106205946	0.375132885	0.369713442	0.811392842	None
(AGGCC)n:Simple_repeat:Simple_repeat	5.695910288	0.103588656	0.374834636	0.382325214	0.824274685	None
(GCCGCC)n:Simple_repeat:Simple_repeat	7.975427162	0.100013743	0.374458864	0.386921716	0.824274685	None
(TAAGG)n:Simple_repeat:Simple_repeat	114.6753733	0.159788939	0.23185843	0.387209681	0.824274685	None
Charlie20a:hAT-Charlie:DNA	6.983635492	-0.091192527	0.375723876	0.384012222	0.824274685	None
Charlie22a:hAT-Charlie:DNA	7.192000299	0.100164415	0.374675966	0.385569801	0.824274685	None
L1MB3:L1:LINE	341.1804119	0.116488113	0.145899086	0.386417676	0.824274685	None
L1MDb:L1:LINE	10.49357817	-0.122379173	0.369233674	0.385521118	0.824274685	None
LTR16C:ERVL:LTR	59.26827263	-0.171676523	0.283000136	0.382941072	0.824274685	None
MER39:ERV1:LTR	41.03720406	0.171727374	0.300142605	0.385453213	0.824274685	None
MER41-int:ERV1:LTR	40.10267394	0.169537606	0.318849639	0.384524626	0.824274685	None
MamGyp-int:Gypsy:LTR	48.4786843	-0.17040999	0.301235721	0.386329344	0.824274685	None
THE1D:ERVL-MaLR:LTR	90.23320827	-0.163864965	0.239258881	0.380359741	0.824274685	None
(ATGA)n:Simple_repeat:Simple_repeat	8.440606934	-0.107208385	0.372903392	0.389042938	0.826403843	None
AluJb:Alu:SINE	5817.041098	0.068722517	0.082111824	0.39250454	0.830304253	None
MLT1H:ERVL-MaLR:LTR	140.3608204	0.148356115	0.206779387	0.39255312	0.830304253	None
HERVL-int:ERVL:LTR	98.69262052	0.161506669	0.245869286	0.395078404	0.832096039	None
LTR81B:Gypsy:LTR	9.148428536	0.111000803	0.371170889	0.395916664	0.832096039	None
MER1B:hAT-Charlie:DNA	159.3461813	0.143537115	0.197887975	0.395309671	0.832096039	None
MER83:ERV1:LTR	12.21295278	0.133822086	0.362859472	0.39684282	0.832279232	None
AluYk2:Alu:SINE	104.7290669	0.158871629	0.243944009	0.400273174	0.834174574	None
Charlie18a:hAT-Charlie:DNA	27.93702295	-0.154135013	0.337021724	0.401817432	0.834174574	None
ERVL-B4-int:ERVL:LTR	78.02149614	-0.159847375	0.25312827	0.40221225	0.834174574	None
L1MC3:L1:LINE	275.8487329	-0.125889235	0.171461363	0.401032534	0.834174574	None
MER4B:ERV1:LTR	24.77078151	-0.154893698	0.335651406	0.402791957	0.834174574	None
MER90:ERV1:LTR	24.80304948	-0.157538704	0.331532301	0.400448702	0.834174574	None
(CCGCG)n:Simple_repeat:Simple_repeat	5.646338682	0.096950884	0.373412073	0.403720818	0.834356358	None
(GT)n:Simple_repeat:Simple_repeat	81.95199052	-0.162360752	0.287847713	0.405821014	0.83695311	None
HUERS-P3b-int:ERV1:LTR	7.480899872	0.105828032	0.370852073	0.408932303	0.838850315	None
LTR39:ERV1:LTR	7.370426714	-0.105393159	0.370839746	0.408425173	0.838850315	None
Tigger2a:TcMar-Tigger:DNA	34.6260326	-0.159141572	0.31723139	0.409277775	0.838850315	None
L1ME3D:L1:LINE	62.16302044	-0.159660493	0.270820634	0.411180461	0.841012407	None
(GAGCCT)n:Simple_repeat:Simple_repeat	6.108314021	0.097920719	0.372248204	0.412419786	0.841811579	None
(AG)n:Simple_repeat:Simple_repeat	13.56487731	0.12377524	0.357963606	0.432787497	0.841814112	None
(CAA)n:Simple_repeat:Simple_repeat	16.5784911	0.140455126	0.346961686	0.422177246	0.841814112	None
(CCCT)n:Simple_repeat:Simple_repeat	20.23255122	0.143345143	0.336257582	0.432337071	0.841814112	None
(GCGG)n:Simple_repeat:Simple_repeat	7.486018194	-0.102614263	0.367591836	0.432744745	0.841814112	None
(GGCA)n:Simple_repeat:Simple_repeat	14.43419811	0.133139023	0.352815282	0.4265465	0.841814112	None
(TCC)n:Simple_repeat:Simple_repeat	176.8525065	-0.134848985	0.197976722	0.422557706	0.841814112	None
Charlie4z:hAT-Charlie:DNA	106.0562445	-0.142586695	0.221433738	0.427010311	0.841814112	None
L1PA16:L1:LINE	218.0838855	0.131203467	0.183044787	0.414547935	0.841814112	None
LTR24B:ERV1:LTR	16.41156271	-0.131205444	0.355367144	0.418902029	0.841814112	None
LTR33B:ERVL:LTR	84.01658772	-0.149901929	0.247446793	0.427993438	0.841814112	None
LTR71B:ERV1:LTR	10.36050931	0.119535151	0.361953794	0.427935499	0.841814112	None
LTR7:ERV1:LTR	35.0191379	-0.152096071	0.313185227	0.428764229	0.841814112	None
LTR82A:ERVL:LTR	10.81104501	-0.114915633	0.364446084	0.426346046	0.841814112	None
LTR88b:Gypsy?:LTR	9.942195512	-0.112321276	0.364470216	0.431548878	0.841814112	None
MADE1:TcMar-Mariner:DNA	23.53733379	-0.150600799	0.332931515	0.416736691	0.841814112	None
MER103C:hAT-Charlie:DNA	71.23919614	-0.152307777	0.266996046	0.430761934	0.841814112	None
MER45R:hAT-Tip100:DNA	7.701436659	-0.099980412	0.371326484	0.41519527	0.841814112	None
MER51-int:ERV1:LTR	12.30491157	0.120614593	0.360462112	0.431072116	0.841814112	None
MER57A-int:ERV1:LTR	18.70283753	-0.137084471	0.347578295	0.424442855	0.841814112	None
MER70C:ERVL:LTR	5.432962318	0.08296091	0.373103172	0.427333681	0.841814112	None
MLT1C:ERVL-MaLR:LTR	458.5324913	0.107029934	0.141283506	0.414385011	0.841814112	None
PRIMA41-int:ERV1:LTR	5.937519587	0.099983063	0.370321046	0.422708014	0.841814112	None
SATR1:Satellite:Satellite	27.00740886	0.152220732	0.327919871	0.418960215	0.841814112	None
Tigger20a:TcMar-Tigger:DNA	10.47883787	0.099080261	0.370271648	0.426790422	0.841814112	None
Tigger9b:TcMar-Tigger:DNA	9.434742637	-0.105138561	0.365898249	0.436150813	0.846695903	None
HSAT5:Satellite:Satellite	17.13051677	-0.130040039	0.349946989	0.438892203	0.848696034	None
THE1A:ERVL-MaLR:LTR	38.64190354	-0.148249376	0.313280921	0.438708555	0.848696034	None
LTR70:ERV1:LTR	5.948190776	-0.084019314	0.371103535	0.441310555	0.8517122	None
L1ME3F:L1:LINE	40.0266893	-0.149262469	0.297953828	0.442349472	0.852059565	None
(CGCGCC)n:Simple_repeat:Simple_repeat	7.522561589	0.086964269	0.370915271	0.444397152	0.852330256	None
(TCCT)n:Simple_repeat:Simple_repeat	5.91245874	-0.089511898	0.369314541	0.448892851	0.852330256	None
AluSp:Alu:SINE	9401.706151	0.073986167	0.097525083	0.450222837	0.852330256	None
LTR40b:ERVL:LTR	11.48237902	-0.099450797	0.36644583	0.446726886	0.852330256	None
LTR41C:ERVL:LTR	5.309995404	0.079083377	0.371979326	0.44872858	0.852330256	None
MER21A:ERVL:LTR	63.31104264	0.147960656	0.269992864	0.44611396	0.852330256	None
MER5C:hAT-Charlie:DNA	11.78602284	0.112246523	0.361410384	0.447843589	0.852330256	None
MamGypLTR1c:Gypsy:LTR	11.32401586	-0.112885875	0.360680393	0.446370207	0.852330256	None
Tigger4a:TcMar-Tigger:DNA	39.21466834	-0.145573305	0.304566649	0.449823224	0.852330256	None
ERV24_Prim-int:ERV1:LTR	10.13181757	-0.103845342	0.363746538	0.452602377	0.854531195	None
MER41C:ERV1:LTR	11.12035031	-0.113160306	0.358469802	0.453108275	0.854531195	None
(GCCCGC)n:Simple_repeat:Simple_repeat	5.069058573	-0.080561046	0.370903682	0.456219248	0.855886099	None
Chap1_Mam:hAT-Charlie:DNA	12.25102327	-0.116539585	0.355219921	0.456875286	0.855886099	None
LTR88a:Gypsy?:LTR	11.77326889	0.112113482	0.358429738	0.457277855	0.855886099	None
tRNA-Arg-CGG:tRNA:tRNA	29.16002535	0.138406379	0.327377619	0.456382719	0.855886099	None
(AGAC)n:Simple_repeat:Simple_repeat	5.668703692	-0.07845044	0.370522052	0.461179051	0.857367809	None
(CCCCCT)n:Simple_repeat:Simple_repeat	5.944136616	0.072967847	0.372021794	0.46242585	0.857367809	None
(CCCCT)n:Simple_repeat:Simple_repeat	14.9341257	0.10552737	0.361625369	0.462718346	0.857367809	None
(GACATG)n:Simple_repeat:Simple_repeat	25.05201226	-0.134981359	0.329326611	0.460563415	0.857367809	None
MER44B:TcMar-Tigger:DNA	22.89528771	-0.130699657	0.336045766	0.462921292	0.857367809	None
MamRep1879:hAT-Tip100?:DNA	19.7539213	-0.123281303	0.345446267	0.463255187	0.857367809	None
X9_LINE:L1:LINE	6.562431329	0.092094905	0.366942499	0.465159008	0.859288149	None
LSAU:Satellite:Satellite	8.430648331	0.088535941	0.367767894	0.467128348	0.861322157	None
(CGCT)n:Simple_repeat:Simple_repeat	5.119478696	-0.079993381	0.369707836	0.468702507	0.861782308	None
MER91A:hAT-Tip100:DNA	46.26530816	-0.140262969	0.280682994	0.469115369	0.861782308	None
(GGA)n:Simple_repeat:Simple_repeat	16.07496946	-0.119063172	0.347340153	0.472793903	0.862153588	None
(TTGTT)n:Simple_repeat:Simple_repeat	8.290505688	0.098544174	0.363217904	0.47116594	0.862153588	None
MER113:hAT-Charlie:DNA	42.41485298	-0.137166695	0.309794891	0.470288879	0.862153588	None
MLT2B2:ERVL:LTR	15.17063922	-0.119745238	0.346267019	0.472274676	0.862153588	None
LTR28C:ERV1:LTR	8.591943667	0.087005242	0.367554197	0.474533458	0.863123922	None
MER6B:TcMar-Tigger:DNA	5.640262778	-0.083945801	0.367887907	0.475066191	0.863123922	None
(ACC)n:Simple_repeat:Simple_repeat	20.51169076	0.122367597	0.342708571	0.476618028	0.864360299	None
(CCGC)n:Simple_repeat:Simple_repeat	15.82428395	0.116491687	0.34762765	0.480423897	0.866622844	None
(CT)n:Simple_repeat:Simple_repeat	20.59432253	-0.123046051	0.335575752	0.485222178	0.866622844	None
(TTTCT)n:Simple_repeat:Simple_repeat	5.16325273	0.080868085	0.368012103	0.484724175	0.866622844	None
AluYi6_4d:Alu:SINE	33.62521737	0.132813581	0.311393639	0.485083788	0.866622844	None
Cheshire:hAT-Charlie:DNA	9.183288999	-0.099610127	0.359128151	0.484729052	0.866622844	None
LTR37A:ERV1:LTR	9.496806564	0.10383339	0.358487496	0.479665358	0.866622844	None
LTR62:ERVL:LTR	5.338336905	-0.072451306	0.369554835	0.485225079	0.866622844	None
MLT1E:ERVL-MaLR:LTR	6.641032772	0.081413694	0.367774536	0.485728126	0.866622844	None
MLT1J-int:ERVL-MaLR:LTR	8.039185247	-0.092963923	0.362895321	0.482414394	0.866622844	None
LTR65:ERV1:LTR	17.42795702	-0.11587383	0.344160105	0.487838952	0.868826285	None
MamGypsy2-I:Gypsy:LTR	9.0002949	0.090515315	0.363902726	0.489888525	0.870912934	None
MER4E:ERV1:LTR	16.31859491	-0.113828519	0.34578374	0.491039353	0.871397206	None
MER51C:ERV1:LTR	9.089976597	0.083204453	0.36576017	0.49502123	0.87689475	None
MER67C:ERV1:LTR	27.38870417	-0.125485339	0.319613857	0.497014728	0.878856702	None
(GTATCA)n:Simple_repeat:Simple_repeat	5.266290203	-0.070699479	0.368779215	0.499060218	0.880903445	None
(CCGCGG)n:Simple_repeat:Simple_repeat	8.01791555	0.088155371	0.362854322	0.502218135	0.882595746	None
AluYm1:Alu:SINE	658.6895319	-0.085681787	0.137830442	0.502729921	0.882595746	None
HERV17-int:ERV1:LTR	52.95840525	-0.124435011	0.313200554	0.504968177	0.882595746	None
LTR40a:ERVL:LTR	12.30854513	-0.087856704	0.361810042	0.505689077	0.882595746	None
MER49:ERV1:LTR	43.17623264	-0.1297592	0.28683482	0.501352286	0.882595746	None
MER4D:ERV1:LTR	16.37410426	-0.109881021	0.344241358	0.505025715	0.882595746	None
MamRep1151:LTR?:LTR?	6.367789545	-0.079290229	0.365243469	0.506246955	0.882595746	None
(CCCCGG)n:Simple_repeat:Simple_repeat	27.60896058	0.116620036	0.327487836	0.517637849	0.885939813	None
(CTCC)n:Simple_repeat:Simple_repeat	14.53203606	-0.106171944	0.342999365	0.518714587	0.885939813	None
(GCCC)n:Simple_repeat:Simple_repeat	6.459633224	0.068280784	0.368744711	0.512542787	0.885939813	None
(TGTG)n:Simple_repeat:Simple_repeat	12.29634076	-0.084226823	0.35987482	0.526026764	0.885939813	None
AluJr4:Alu:SINE	503.7761254	-0.081808249	0.134339982	0.513149716	0.885939813	None
AluSq2:Alu:SINE	8529.619937	0.061192004	0.09680157	0.518405869	0.885939813	None
Charlie25:hAT-Charlie:DNA	8.866755992	0.090945643	0.357651824	0.520554222	0.885939813	None
L1M3e:L1:LINE	5.551847003	-0.073195019	0.366266375	0.516238244	0.885939813	None
L1MC2:L1:LINE	86.66125053	0.120744883	0.251379977	0.525315292	0.885939813	None
L1MCb:L1:LINE	14.38735525	0.105862607	0.345173696	0.516783024	0.885939813	None
LTR2C:ERV1:LTR	19.3471387	0.100614827	0.348167198	0.52568496	0.885939813	None
LTR56:ERV1:LTR	5.903272157	-0.073506209	0.366192428	0.520054422	0.885939813	None
LTR9B:ERV1:LTR	12.19249836	0.10098159	0.34980607	0.519040904	0.885939813	None
MER11D:ERVK:LTR	9.48320837	0.080509124	0.363551395	0.521532904	0.885939813	None
MER20:hAT-Charlie:DNA	285.5706356	-0.098058289	0.175221867	0.525363987	0.885939813	None
MER70A:ERVL:LTR	5.230035562	0.076157329	0.366525785	0.510693205	0.885939813	None
MLT1F1:ERVL-MaLR:LTR	70.82772411	-0.12303875	0.272708307	0.521833252	0.885939813	None
Plat_L3:CR1:LINE	30.9317365	-0.119359968	0.306715667	0.525939216	0.885939813	None
Ricksha_c:MULE-MuDR:DNA	8.760161338	0.088723486	0.359808199	0.516863211	0.885939813	None
Tigger5b:TcMar-Tigger:DNA	21.91888025	0.116716995	0.328381498	0.516070318	0.885939813	None
AluSx:Alu:SINE	13887.13126	0.057922047	0.093370374	0.527004236	0.886081698	None
Charlie4a:hAT-Charlie:DNA	66.2210209	-0.12066052	0.272100284	0.528054087	0.886344593	None
(CCT)n:Simple_repeat:Simple_repeat	43.47382713	0.115565304	0.299828326	0.545713248	0.887381418	None
(CCTGCC)n:Simple_repeat:Simple_repeat	11.86282999	-0.092390205	0.35087047	0.538687577	0.887381418	None
(CTCCC)n:Simple_repeat:Simple_repeat	6.228358779	0.075313172	0.362452362	0.542736666	0.887381418	None
(CTGC)n:Simple_repeat:Simple_repeat	8.967809408	0.067525393	0.366565307	0.538262716	0.887381418	None
(GGGCGC)n:Simple_repeat:Simple_repeat	6.245569868	-0.057736841	0.369692174	0.534454678	0.887381418	None
(TGAA)n:Simple_repeat:Simple_repeat	9.357937251	-0.076549538	0.360821929	0.544532895	0.887381418	None
Charlie13a:hAT-Charlie:DNA	8.488615386	-0.081688998	0.357450887	0.546904048	0.887381418	None
Charlie17a:hAT-Charlie:DNA	13.7999763	-0.093917046	0.351949941	0.53206019	0.887381418	None
L1M4c:L1:LINE	31.90465953	0.112941341	0.318238618	0.539296037	0.887381418	None
L1P4a:L1:LINE	23.11354345	0.108201773	0.323595348	0.548351622	0.887381418	None
L1PA15-16:L1:LINE	14.95525137	0.10153048	0.34162137	0.539856833	0.887381418	None
L1PB4:L1:LINE	61.71360438	0.120328311	0.270028602	0.533324155	0.887381418	None
LTR16:ERVL:LTR	18.00933442	0.102430222	0.335808017	0.54811181	0.887381418	None
LTR19B:ERV1:LTR	10.46417849	-0.081018367	0.358106374	0.546611172	0.887381418	None
LTR25-int:ERV1:LTR	12.25552884	0.09518117	0.34903873	0.539717963	0.887381418	None
LTR36:ERV1:LTR	7.976616859	0.0816772	0.358504288	0.546228468	0.887381418	None
LTR45B:ERV1:LTR	12.2812024	-0.087432667	0.353610573	0.544956001	0.887381418	None
LTR6A:ERV1:LTR	53.24324332	0.116139705	0.302589334	0.541852165	0.887381418	None
LTR9D:ERV1:LTR	12.89311941	-0.09523007	0.346740445	0.543134501	0.887381418	None
MER4CL34:ERV1:LTR	10.65441807	-0.074931759	0.361721929	0.544843775	0.887381418	None
MER6:TcMar-Tigger:DNA	15.81483816	-0.089433476	0.351372693	0.545454729	0.887381418	None
MamRTE1:RTE-BovB:LINE	102.5550981	-0.109250428	0.22391857	0.543944271	0.887381418	None
(CAGGAG)n:Simple_repeat:Simple_repeat	7.267107026	-0.078350428	0.35912673	0.551171441	0.889669071	None
MamTip2:hAT-Tip100:DNA	69.6856415	-0.113579305	0.268940503	0.55155895	0.889669071	None
FRAM:Alu:SINE	179.7366981	0.09758056	0.190534504	0.553696708	0.889721029	None
LTR29:ERV1:LTR	7.006003655	0.077522677	0.35957753	0.55428185	0.889721029	None
MER119:hAT-Charlie:DNA	14.17688	-0.08261328	0.355542814	0.553816503	0.889721029	None
LTR32:ERVL:LTR	13.46701758	0.091964517	0.347525319	0.555290789	0.889900585	None
(GCAGCC)n:Simple_repeat:Simple_repeat	13.51096526	0.093937652	0.344157129	0.556702376	0.890723801	None
X6B_LINE:CR1:LINE	5.760918455	-0.062133932	0.366530756	0.558032155	0.891413684	None
MLT1E3:ERVL-MaLR:LTR	26.33283217	-0.095969247	0.338551661	0.559818263	0.892829126	None
HERVK11-int:ERVK:LTR	5.900434277	-0.064809683	0.364590241	0.561632669	0.894285085	None
Charlie2a:hAT-Charlie:DNA	15.415616	-0.089779533	0.345861708	0.562546507	0.894304704	None
LTR10C:ERV1:LTR	13.03340431	-0.090939852	0.344458586	0.56447669	0.895937402	None
L1ME3C:L1:LINE	22.49054244	0.102626154	0.323849605	0.566630648	0.896711206	None
LTR75:ERVL:LTR	16.02041291	-0.09270346	0.341296955	0.566772103	0.896711206	None
LTR9A1:ERV1:LTR	5.146908543	0.066316976	0.363410866	0.570794957	0.901637894	None
(AAAAC)n:Simple_repeat:Simple_repeat	31.97397191	0.105350169	0.305993329	0.57527372	0.90261105	None
(CGCCC)n:Simple_repeat:Simple_repeat	19.76973936	-0.092037595	0.335918446	0.580021886	0.90261105	None
(GA)n:Simple_repeat:Simple_repeat	7.395081899	-0.069724671	0.359283251	0.582517433	0.90261105	None
(GCCGCT)n:Simple_repeat:Simple_repeat	6.694140774	0.059790106	0.364174377	0.593096709	0.90261105	None
(TATT)n:Simple_repeat:Simple_repeat	9.670517174	-0.070729472	0.353602469	0.60474479	0.90261105	None
(TTCT)n:Simple_repeat:Simple_repeat	10.50044795	0.072348609	0.358682979	0.580084918	0.90261105	None
(TTTAT)n:Simple_repeat:Simple_repeat	6.03853935	0.065109746	0.363757066	0.572581182	0.90261105	None
AluJr:Alu:SINE	3165.125494	-0.044232161	0.085567019	0.594743118	0.90261105	None
AluYi6:Alu:SINE	971.120496	0.067982059	0.135317564	0.59098432	0.90261105	None
AmnSINE1:5S-Deu-L2:SINE	29.15229289	0.090928137	0.323852288	0.6077383	0.90261105	None
AmnSINE2:tRNA-Deu:SINE	7.224315674	0.065788959	0.358550733	0.605261871	0.90261105	None
Arthur1:hAT-Tip100:DNA	18.7280338	-0.085896194	0.333706639	0.606095363	0.90261105	None
Charlie15a:hAT-Charlie:DNA	35.10356381	-0.095955415	0.298107546	0.607806635	0.90261105	None
Charlie1:hAT-Charlie:DNA	40.10948983	-0.100408089	0.313630953	0.582366677	0.90261105	None
Charlie1b:hAT-Charlie:DNA	44.29047232	0.105919612	0.294596811	0.577757916	0.90261105	None
Charlie7a:hAT-Charlie:DNA	8.855257599	-0.071342799	0.354030224	0.600460899	0.90261105	None
HERVK14-int:ERVK:LTR	27.58630357	-0.093220254	0.336950502	0.57451339	0.90261105	None
Harlequin-int:ERV1:LTR	21.82069974	-0.093464873	0.330453065	0.586226937	0.90261105	None
L1M3a:L1:LINE	29.35879338	0.103346636	0.306468038	0.580971422	0.90261105	None
L1MB8:L1:LINE	243.8685058	-0.084812505	0.178826376	0.589112138	0.90261105	None
L1MCa:L1:LINE	54.87274117	-0.102165934	0.277357116	0.591222907	0.90261105	None
L1ME4c:L1:LINE	50.30196638	-0.100745115	0.268263012	0.596675404	0.90261105	None
L1MEh:L1:LINE	14.51982741	0.079834898	0.344277583	0.607422223	0.90261105	None
L2-3_Crp:L2:LINE	8.761253459	-0.072263108	0.355725239	0.588233225	0.90261105	None
LTR12_:ERV1:LTR	45.70534827	-0.10013395	0.280656339	0.59935116	0.90261105	None
LTR64:ERV1:LTR	6.32026934	-0.064939706	0.361338223	0.587230468	0.90261105	None
LTR78:ERV1:LTR	30.05155187	-0.098183912	0.304413881	0.597156834	0.90261105	None
LTR7B:ERV1:LTR	37.50529608	-0.105099756	0.293939836	0.578098549	0.90261105	None
LTR88c:Gypsy?:LTR	9.097998404	0.071299837	0.359079046	0.578675937	0.90261105	None
MER31B:ERV1:LTR	9.581055829	-0.071569079	0.35242527	0.6067168	0.90261105	None
MER44C:TcMar-Tigger:DNA	15.09920106	-0.081280181	0.342032844	0.604371797	0.90261105	None
MER54B:ERVL:LTR	5.62820498	-0.062010382	0.364373156	0.57795662	0.90261105	None
MER61A:ERV1:LTR	22.83922814	-0.094063086	0.31918153	0.5987932	0.90261105	None
MER77B:ERVL:LTR	17.14467292	-0.086036368	0.333255447	0.606508609	0.90261105	None
MER8:TcMar-Tigger:DNA	25.93463589	-0.093671517	0.314364261	0.605353017	0.90261105	None
MLT1A1:ERVL-MaLR:LTR	78.18232687	-0.099268866	0.239254123	0.591522191	0.90261105	None
MLT1A:ERVL-MaLR:LTR	104.1631484	0.099600552	0.229940028	0.587690699	0.90261105	None
MamRep4096:hAT-Tip100:DNA	8.915577854	-0.075580853	0.353644183	0.587246282	0.90261105	None
MamTip3:hAT-Tip100:DNA	6.71627274	-0.066279365	0.360288758	0.589568851	0.90261105	None
Tigger3c:TcMar-Tigger:DNA	20.41770275	0.090598344	0.326493371	0.605143868	0.90261105	None
X7A_LINE:CR1:LINE	15.74221558	-0.079468599	0.341481661	0.611670662	0.906991475	None
(GGGA)n:Simple_repeat:Simple_repeat	8.718925179	0.064071763	0.358347598	0.614102061	0.909237678	None
AluYg6:Alu:SINE	228.9210785	-0.077470666	0.174559756	0.615745347	0.910312048	None
(AGC)n:Simple_repeat:Simple_repeat	5.632431833	0.055219625	0.3629198	0.621346544	0.915862959	None
AluYk11:Alu:SINE	24.50386024	0.089178418	0.31626569	0.621310754	0.915862959	None
(ACCCC)n:Simple_repeat:Simple_repeat	6.244445496	0.051976728	0.364354102	0.624208084	0.917158723	None
MER34A1:ERV1:LTR	6.217989665	-0.056907959	0.360635434	0.624999291	0.917158723	None
MSTB-int:ERVL-MaLR:LTR	22.83931242	0.085120433	0.325893397	0.624587189	0.917158723	None
MER77:ERVL:LTR	29.58229507	0.089574803	0.311131815	0.626485954	0.917982373	None
(AAAG)n:Simple_repeat:Simple_repeat	12.22356575	0.075003568	0.342213276	0.631616881	0.918693889	None
(GGCGGCC)n:Simple_repeat:Simple_repeat	5.088252936	0.049269351	0.364788579	0.635633098	0.918693889	None
Charlie29a:hAT-Charlie:DNA	27.31945323	0.084292039	0.319028249	0.636232562	0.918693889	None
Helitron3Na_Mam:Helitron:RC	17.57959488	-0.080086714	0.329120811	0.635764058	0.918693889	None
LTR12F:ERV1:LTR	20.6145548	0.08187694	0.326885543	0.63579668	0.918693889	None
LTR40c:ERVL:LTR	14.09733771	0.062664889	0.35572751	0.632621749	0.918693889	None
LTR51:ERV1:LTR	5.423966773	0.057030107	0.360281922	0.632607331	0.918693889	None
MER21C:ERVL:LTR	140.4489167	0.080746731	0.20109677	0.635772406	0.918693889	None
MLT2B3:ERVL:LTR	71.00453364	0.091498386	0.252877315	0.630266691	0.918693889	None
MSTC:ERVL-MaLR:LTR	37.70662101	-0.090731066	0.292547353	0.629454069	0.918693889	None
LTR33:ERVL:LTR	91.11077254	0.088259565	0.243813147	0.637558645	0.919270605	None
MER5B:hAT-Charlie:DNA	313.5655572	-0.066749457	0.159381952	0.642225979	0.920997225	None
MLT1I:ERVL-MaLR:LTR	108.5009018	-0.082848781	0.220958561	0.640680607	0.920997225	None
MamRep137:TcMar-Tigger:DNA	42.6601241	-0.087973496	0.279979691	0.6432285	0.920997225	None
MamRep1527:LTR:LTR	6.086117533	-0.052968473	0.361186305	0.639962632	0.920997225	None
Tigger17:TcMar-Tigger:DNA	5.976250873	0.04706222	0.364968993	0.643398263	0.920997225	None
MER66-int:ERV1:LTR	6.894436783	0.060190633	0.355610739	0.644638135	0.921442406	None
(AAAAG)n:Simple_repeat:Simple_repeat	5.182448788	-0.044757405	0.362069908	0.675609534	0.921877109	None
(GGCGG)n:Simple_repeat:Simple_repeat	6.716543787	0.052728167	0.357503246	0.670379998	0.921877109	None
(TC)n:Simple_repeat:Simple_repeat	33.60494466	0.082708812	0.29869113	0.658423065	0.921877109	None
(TTGT)n:Simple_repeat:Simple_repeat	8.3083688	0.056638265	0.35349948	0.669871844	0.921877109	None
(TTTCTT)n:Simple_repeat:Simple_repeat	7.941019837	0.057625298	0.35667082	0.651661908	0.921877109	None
AluSz:Alu:SINE	9391.71179	-0.04095187	0.094541958	0.651918949	0.921877109	None
Arthur1A:hAT-Tip100:DNA	13.92254717	-0.06989833	0.34115489	0.649832423	0.921877109	None
Charlie30a:hAT-Charlie:DNA	7.241680965	-0.050982539	0.359432892	0.66240935	0.921877109	None
HERVK-int:ERVK:LTR	13.92261949	-0.067883096	0.336333026	0.669064824	0.921877109	None
L1M3c:L1:LINE	10.16055597	-0.058540794	0.352082916	0.663368861	0.921877109	None
L1PBa1:L1:LINE	10.2216941	0.052429167	0.356721637	0.675256716	0.921877109	None
LTR12D:ERV1:LTR	71.06210075	0.079476048	0.247058259	0.672369443	0.921877109	None
LTR16A1:ERVL:LTR	18.17401742	-0.0686452	0.331929096	0.673771989	0.921877109	None
LTR16B2:ERVL:LTR	13.77774657	-0.066118103	0.338067582	0.673016708	0.921877109	None
LTR16E2:ERVL:LTR	14.66578401	0.067251093	0.34447902	0.65530426	0.921877109	None
LTR33A_:ERVL:LTR	21.04146947	-0.077655408	0.3239128	0.652896228	0.921877109	None
LTR3A:ERVK:LTR	10.08757951	-0.059442034	0.349681625	0.668026003	0.921877109	None
LTR55:ERVL?:LTR	9.259514511	-0.05365908	0.356569096	0.665161717	0.921877109	None
LTR76:ERV1:LTR	16.82465432	0.071281281	0.331125098	0.669763431	0.921877109	None
LTR87:ERVL?:LTR	36.91668575	-0.079565168	0.294249702	0.66869254	0.921877109	None
MER112:hAT-Charlie:DNA	44.58748541	0.079608643	0.282636878	0.675245275	0.921877109	None
MER34B-int:ERV1:LTR	7.568161977	0.055970957	0.355344713	0.665320565	0.921877109	None
MER3:hAT-Charlie:DNA	109.3471697	0.078308362	0.231242048	0.669786856	0.921877109	None
MER4-int:ERV1:LTR	44.92276718	-0.086192076	0.287979712	0.646961422	0.921877109	None
MER41A:ERV1:LTR	75.23170764	-0.084705885	0.241570672	0.647747697	0.921877109	None
MER45A:hAT-Tip100:DNA	21.19034542	-0.076984876	0.323482826	0.654717645	0.921877109	None
MER63A:hAT-Blackjack:DNA	22.16287294	-0.069823814	0.333899801	0.666806864	0.921877109	None
MER74A:ERVL:LTR	29.03074426	-0.073720702	0.321741084	0.668147452	0.921877109	None
MLT1M:ERVL-MaLR:LTR	36.85622296	-0.080671728	0.311396335	0.654937129	0.921877109	None
MLT2A2:ERVL:LTR	46.57299697	0.086422251	0.273580769	0.651214724	0.921877109	None
SVA_D:SVA:Retroposon	448.1826345	0.057410256	0.140002946	0.659505029	0.921877109	None
SVA_E:SVA:Retroposon	61.68302438	-0.079668676	0.256520311	0.672352328	0.921877109	None
UCON51:LTR?:LTR?	20.35250498	-0.072581667	0.322658548	0.673506143	0.921877109	None
Tigger3b:TcMar-Tigger:DNA	99.84432124	-0.076137898	0.232697901	0.676781065	0.922207165	None
(GCGCCA)n:Simple_repeat:Simple_repeat	8.204777039	-0.052140492	0.355575188	0.678965941	0.923915245	None
L4_B_Mam:RTE-X:LINE	24.91221511	-0.073207155	0.311206489	0.6828338	0.926636292	None
tRNA-Glu-GAA:tRNA:tRNA	12.06987472	0.061242193	0.343755484	0.682751099	0.926636292	None
(ATCC)n:Simple_repeat:Simple_repeat	5.649346285	-0.03901373	0.364159181	0.69512446	0.927313329	None
(TTA)n:Simple_repeat:Simple_repeat	17.90484931	-0.063932595	0.33217933	0.692313104	0.927313329	None
Charlie16a:hAT-Charlie:DNA	29.06474193	0.071968675	0.307026863	0.693870456	0.927313329	None
HERV16-int:ERVL:LTR	14.03046801	-0.062020848	0.338853497	0.688515778	0.927313329	None
L1ME1:L1:LINE	364.03138	-0.05302335	0.148027162	0.695637659	0.927313329	None
LOR1-int:ERV1:LTR	11.07874534	-0.056690704	0.344284344	0.697016593	0.927313329	None
LTR16A2:ERVL:LTR	13.98238621	0.063153674	0.337793808	0.689696792	0.927313329	None
LTR82B:ERVL:LTR	9.478766475	0.048983571	0.355985469	0.69735458	0.927313329	None
MER68:ERVL:LTR	83.46175196	0.075793279	0.248519339	0.686643467	0.927313329	None
MIRc:MIR:SINE	1840.313166	-0.040031119	0.103591007	0.686570424	0.927313329	None
MLT1D:ERVL-MaLR:LTR	332.5883986	-0.053442422	0.148064137	0.693265224	0.927313329	None
MLT1H-int:ERVL-MaLR:LTR	15.01754319	-0.064721631	0.3314329	0.691575399	0.927313329	None
Tigger12:TcMar-Tigger:DNA	5.229970904	0.045906833	0.359250452	0.694324104	0.927313329	None
Tigger19b:TcMar-Tigger:DNA	34.50532256	0.075696947	0.293350815	0.687169113	0.927313329	None
Tigger8:TcMar-Tigger:DNA	6.637008838	0.048172959	0.357088968	0.694132937	0.927313329	None
MamGypLTR3:Gypsy:LTR	15.28149431	-0.062074526	0.333585891	0.698756492	0.927933655	None
(TTTTG)n:Simple_repeat:Simple_repeat	9.906706666	-0.050286459	0.350768032	0.708372708	0.93819189	None
PABL_A:ERV1:LTR	9.297075302	0.054074977	0.346283097	0.70796113	0.93819189	None
Charlie17:hAT-Charlie:DNA	6.825236194	0.047424349	0.354693286	0.709457572	0.938375881	None
(GCGA)n:Simple_repeat:Simple_repeat	5.434655533	-0.03562842	0.363944309	0.716036322	0.939560888	None
AluYk12:Alu:SINE	102.1277084	-0.066049933	0.22922577	0.713716747	0.939560888	None
HERV9-int:ERV1:LTR	25.5136688	0.064438348	0.320469287	0.712808841	0.939560888	None
LTR33C:ERVL:LTR	7.382479532	0.043722019	0.357541708	0.715316822	0.939560888	None
MER34C_:ERV1:LTR	9.057810826	-0.04778981	0.351904799	0.713064309	0.939560888	None
THE1A-int:ERVL-MaLR:LTR	121.9081159	0.065794345	0.221761274	0.715531506	0.939560888	None
MER96:hAT-Tip100:DNA	24.6357113	-0.062507273	0.318254054	0.717324463	0.940007751	None
(CCCAGC)n:Simple_repeat:Simple_repeat	13.45797187	0.050151845	0.34518429	0.729523875	0.94081302	None
(CCCGG)n:Simple_repeat:Simple_repeat	5.277771413	0.036693257	0.360947914	0.736906972	0.94081302	None
(GTTTT)n:Simple_repeat:Simple_repeat	10.38256202	-0.049091728	0.343722349	0.734322075	0.94081302	None
AluSc8:Alu:SINE	2237.604521	0.035134342	0.103766917	0.725745569	0.94081302	None
CR1-12_AMi:CR1:LINE	6.360639937	0.035788343	0.363834895	0.722808308	0.94081302	None
L1MEb:L1:LINE	9.380453112	-0.047695542	0.350364748	0.722370486	0.94081302	None
L1MEj:L1:LINE	18.68406272	-0.059103614	0.323896491	0.725914358	0.94081302	None
LTR24:ERV1:LTR	5.410304136	-0.040598476	0.357685807	0.728005001	0.94081302	None
LTR2B:ERV1:LTR	7.378954203	-0.043727684	0.354033922	0.728711861	0.94081302	None
LTR42:ERVL:LTR	21.6115392	-0.055495233	0.327732829	0.736472406	0.94081302	None
LTR5B:ERVK:LTR	48.52664491	-0.066982014	0.271567284	0.721733309	0.94081302	None
LTR61:ERV1:LTR	6.404945762	-0.039257535	0.357470622	0.735327708	0.94081302	None
LTR85a:Gypsy?:LTR	7.38241357	0.046550733	0.351868135	0.726311074	0.94081302	None
MER104:TcMar-Tc2:DNA	8.300843435	-0.045510675	0.349729307	0.734638834	0.94081302	None
MER131:DNA?:DNA?	7.222648899	0.042970137	0.355099697	0.731192757	0.94081302	None
MER20B:hAT-Charlie:DNA	41.30004035	-0.06407902	0.286949703	0.731545981	0.94081302	None
MER46C:TcMar-Tigger:DNA	43.96068852	-0.067482213	0.276613383	0.720527714	0.94081302	None
MLT1E3-int:ERVL-MaLR:LTR	5.686734837	0.036625689	0.362500965	0.72701298	0.94081302	None
THE1C-int:ERVL-MaLR:LTR	35.89392199	0.064752567	0.296486302	0.728124015	0.94081302	None
Tigger17a:TcMar-Tigger:DNA	54.18943088	0.064642609	0.276651666	0.734050394	0.94081302	None
L1M4:L1:LINE	230.8159059	0.050304182	0.169382248	0.740583409	0.943235676	None
MER34B:ERV1:LTR	11.88800704	-0.049663724	0.339663952	0.740706241	0.943235676	None
L1ME2z:L1:LINE	71.40148192	0.06120451	0.245798851	0.744495154	0.94442352	None
LTR4:ERV1:LTR	12.64293455	0.051484391	0.336821538	0.743028546	0.94442352	None
MLT1A0-int:ERVL-MaLR:LTR	8.377961337	-0.038541043	0.356824689	0.74419805	0.94442352	None
ERVL-E-int:ERVL:LTR	126.591852	0.057573194	0.216118401	0.746195382	0.945371417	None
LTR9:ERV1:LTR	7.340781264	-0.040768265	0.352858664	0.747367123	0.945648197	None
(GTCCT)n:Simple_repeat:Simple_repeat	5.505385447	0.033031219	0.361836674	0.75524423	0.946020059	None
AluSq:Alu:SINE	2615.874018	-0.03051654	0.102890732	0.755949775	0.946020059	None
Charlie19a:hAT-Charlie:DNA	17.45560438	-0.050217305	0.333122264	0.751656012	0.946020059	None
L1M1:L1:LINE	114.0975706	0.056749524	0.217250869	0.750524258	0.946020059	None
L1MA6:L1:LINE	60.18119436	0.059646626	0.269056634	0.75413784	0.946020059	None
LOR1b:ERV1:LTR	8.466775072	0.044153748	0.347552752	0.752110492	0.946020059	None
MER81:hAT-Blackjack:DNA	29.77418714	-0.056266032	0.307526068	0.752579933	0.946020059	None
MLT1C-int:ERVL-MaLR:LTR	8.183093977	-0.039214766	0.353123139	0.755716232	0.946020059	None
Tigger13a:TcMar-Tigger:DNA	30.27619688	-0.056205633	0.302465206	0.756243857	0.946020059	None
(TTCC)n:Simple_repeat:Simple_repeat	7.483149916	0.039334425	0.352839177	0.759335563	0.946930043	None
LTR48:ERV1:LTR	6.236506551	-0.034626209	0.357840379	0.761499493	0.946930043	None
LTR79:ERVL:LTR	39.15573001	0.057921215	0.284275084	0.759819114	0.946930043	None
MER51B:ERV1:LTR	25.05633599	-0.053917491	0.309948747	0.760795239	0.946930043	None
MER70-int:ERVL:LTR	22.26168837	0.054146234	0.312203315	0.761744127	0.946930043	None
(TCTT)n:Simple_repeat:Simple_repeat	10.21549456	-0.037737357	0.352822383	0.765232308	0.949830814	None
HERVK22-int:ERVK:LTR	7.477522381	0.034699146	0.357955169	0.766441307	0.949830814	None
LTR13A:ERVK:LTR	41.03691233	0.056384888	0.276893276	0.766950083	0.949830814	None
Kanga1d:TcMar-Tc2:DNA	5.876740143	-0.03342773	0.357541535	0.7702391	0.952714697	None
MER66B:ERV1:LTR	90.1831667	0.054282757	0.246917594	0.77185399	0.953523235	None
(AAG)n:Simple_repeat:Simple_repeat	7.893131617	-0.037158645	0.350909291	0.773918835	0.954440431	None
(AATG)n:Simple_repeat:Simple_repeat	7.819794639	0.038044602	0.348789049	0.779966081	0.954440431	None
(CA)n:Simple_repeat:Simple_repeat	88.8821463	0.050636496	0.224622445	0.780293538	0.954440431	None
AluYh3:Alu:SINE	261.2048564	0.041862522	0.166453295	0.780035209	0.954440431	None
MER2B:TcMar-Tigger:DNA	16.79110021	0.046807335	0.326865932	0.778691071	0.954440431	None
MLT2E:ERVL:LTR	8.777558405	-0.034009106	0.354819694	0.776208525	0.954440431	None
MamRep38:hAT:DNA	58.6945321	-0.053415973	0.261475542	0.775070907	0.954440431	None
Tigger6a:TcMar-Tigger:DNA	28.80719184	-0.047225491	0.319580174	0.779955711	0.954440431	None
PABL_B-int:ERV1:LTR	14.2078757	0.042735234	0.338357139	0.781462847	0.954693527	None
MamGypLTR3a:Gypsy:LTR	8.180173513	0.03730205	0.34887416	0.78376766	0.956331511	None
L1M8:L1:LINE	17.9830685	-0.045056827	0.323387871	0.786311785	0.956732904	None
LTR43:ERV1:LTR	23.73835196	-0.047258466	0.310943372	0.787954418	0.956732904	None
MER57B1:ERV1:LTR	11.02072897	-0.038335848	0.343354989	0.787628034	0.956732904	None
MIR1_Amn:MIR:SINE	273.4934258	-0.039515988	0.161233184	0.785206748	0.956732904	None
(C)n:Simple_repeat:Simple_repeat	25.53940017	-0.04241237	0.306584089	0.811078425	0.956875929	None
(CCTCC)n:Simple_repeat:Simple_repeat	6.808113482	-0.028236881	0.356326517	0.807747104	0.956875929	None
(CTCCAG)n:Simple_repeat:Simple_repeat	5.668951471	0.024529143	0.358635949	0.826355441	0.956875929	None
(GAGG)n:Simple_repeat:Simple_repeat	5.092126024	0.023329665	0.362722778	0.81618481	0.956875929	None
(GAGGA)n:Simple_repeat:Simple_repeat	6.676324252	0.02844573	0.355989936	0.81092002	0.956875929	None
(GCCCCG)n:Simple_repeat:Simple_repeat	10.16245801	-0.033606597	0.344538296	0.809755856	0.956875929	None
(TTC)n:Simple_repeat:Simple_repeat	13.10270297	0.033424143	0.338112783	0.826655919	0.956875929	None
(TTTC)n:Simple_repeat:Simple_repeat	61.61059312	-0.04877827	0.254687984	0.79358254	0.956875929	None
(TTTG)n:Simple_repeat:Simple_repeat	13.37766024	-0.036006938	0.33438074	0.815656237	0.956875929	None
AluYa8:Alu:SINE	16.3723722	-0.035403634	0.329027416	0.823504221	0.956875929	None
AluYc3:Alu:SINE	107.0154844	-0.042889742	0.213573014	0.805285043	0.956875929	None
BLACKJACK:hAT-Blackjack:DNA	15.86289218	-0.039145712	0.33027874	0.805546686	0.956875929	None
Charlie1a:hAT-Charlie:DNA	93.91272231	-0.042405885	0.231101381	0.814907387	0.956875929	None
Charlie24:hAT-Charlie:DNA	21.09108541	0.044375895	0.317193212	0.799515419	0.956875929	None
HAL1ME:L1:LINE	64.53119994	0.042202095	0.25172873	0.823442417	0.956875929	None
HUERS-P1-int:ERV1:LTR	5.145827198	0.026975648	0.357381618	0.815090857	0.956875929	None
Kanga1c:TcMar-Tc2:DNA	6.962656425	0.032073802	0.355134652	0.793006577	0.956875929	None
L1M5:L1:LINE	406.1758296	-0.031369854	0.138277801	0.806223625	0.956875929	None
L1M7:L1:LINE	13.56985266	0.040824667	0.332737333	0.798437862	0.956875929	None
L1MA10:L1:LINE	21.03038788	0.039998849	0.319137317	0.816320013	0.956875929	None
L1MA9:L1:LINE	112.6574846	-0.041125765	0.21650765	0.814841318	0.956875929	None
L1MC5:L1:LINE	166.0081788	-0.036306529	0.184699196	0.820317324	0.956875929	None
L1MEf:L1:LINE	99.45719398	-0.046040062	0.228902007	0.798268853	0.956875929	None
L3b:CR1:LINE	107.6119721	-0.040808697	0.221251156	0.818372937	0.956875929	None
LTR10A:ERV1:LTR	16.87546667	0.042113414	0.326810266	0.799423432	0.956875929	None
LTR26:ERV1:LTR	6.90911098	-0.029853055	0.353847372	0.806237032	0.956875929	None
LTR49:ERV1:LTR	15.54896156	-0.037403295	0.334860166	0.807841917	0.956875929	None
LTR8A:ERV1:LTR	30.11882252	0.04183418	0.305025027	0.818542006	0.956875929	None
MER101:ERV1:LTR	7.534895595	0.030357056	0.34879463	0.822825616	0.956875929	None
MER45C:hAT-Tip100:DNA	5.750808512	0.028713397	0.356845753	0.80592038	0.956875929	None
MER4D1:ERV1:LTR	41.71400012	-0.041498515	0.279004889	0.823214235	0.956875929	None
MER5C1:hAT-Charlie:DNA	7.306852142	-0.029072871	0.353973886	0.810983226	0.956875929	None
MER9a2:ERVK:LTR	27.93177308	0.039451863	0.307313619	0.826511135	0.956875929	None
MLT1F:ERVL-MaLR:LTR	102.3085064	0.048016888	0.235421851	0.795627194	0.956875929	None
MLT2C1:ERVL:LTR	22.22717425	-0.041141969	0.318786074	0.807993536	0.956875929	None
ORSL-2b:hAT-Tip100:DNA	7.983851808	0.029360388	0.349287567	0.826526312	0.956875929	None
PRIMA4-int:ERV1:LTR	16.08014039	0.041288373	0.326952961	0.803297772	0.956875929	None
Tigger2b_Pri:TcMar-Tigger:DNA	21.31064298	0.044842958	0.319279998	0.795865445	0.956875929	None
tRNA-Arg-AGA:tRNA:tRNA	10.13381577	0.034855509	0.34868628	0.79763112	0.956875929	None
tRNA-Met:tRNA:tRNA	29.1067834	0.04652926	0.299461503	0.801045977	0.956875929	None
MER11C:ERVK:LTR	51.26687895	-0.040742237	0.26283236	0.827710145	0.956979562	None
(GCCCG)n:Simple_repeat:Simple_repeat	8.329957733	0.027177993	0.351858804	0.832773015	0.959478316	None
(GGCCG)n:Simple_repeat:Simple_repeat	14.99802656	-0.032212992	0.335158305	0.831784884	0.959478316	None
HERVIP10F-int:ERV1:LTR	5.100075721	0.024237446	0.357622107	0.832142906	0.959478316	None
(GCGGCC)n:Simple_repeat:Simple_repeat	7.05071108	-0.025112174	0.35372156	0.834153234	0.959953606	None
(GTG)n:Simple_repeat:Simple_repeat	7.133143543	0.026167826	0.351427566	0.838925942	0.962526296	None
Charlie10:hAT-Charlie:DNA	11.61377993	0.029712755	0.343178662	0.837960108	0.962526296	None
tRNA-Thr-ACG_:tRNA:tRNA	6.79784768	-0.020886693	0.36052661	0.839299643	0.962526296	None
THE1B-int:ERVL-MaLR:LTR	159.0112986	0.035017672	0.207957392	0.841177722	0.963566167	None
(CAG)n:Simple_repeat:Simple_repeat	11.50622999	0.028480553	0.34176349	0.846365646	0.965232368	None
(CCCCG)n:Simple_repeat:Simple_repeat	8.581662479	0.02692137	0.346070241	0.847053832	0.965232368	None
HSMAR1:TcMar-Mariner:DNA	31.54400169	0.03575824	0.305651524	0.844135111	0.965232368	None
MER63C:hAT-Blackjack:DNA	10.15405938	0.026011687	0.348399195	0.847497371	0.965232368	None
Zaphod2:hAT-Tip100:DNA	5.883952397	-0.023626891	0.353668906	0.844906598	0.965232368	None
AluSq10:Alu:SINE	224.4259889	0.029534455	0.177877723	0.851862056	0.96809612	None
AluYc:Alu:SINE	326.2694162	0.027379043	0.161084676	0.851963622	0.96809612	None
(TTG)n:Simple_repeat:Simple_repeat	26.08416799	-0.032781412	0.304131779	0.853588166	0.968832335	None
Tigger12A:TcMar-Tigger:DNA	6.431818779	0.020602995	0.358121877	0.855372531	0.969748058	None
(CTGGTG)n:Simple_repeat:Simple_repeat	32.18045885	0.032903662	0.295842291	0.859378262	0.969855786	None
(CTTT)n:Simple_repeat:Simple_repeat	6.491014525	0.021116376	0.356263646	0.857646302	0.969855786	None
MER57F:ERV1:LTR	6.575086184	-0.018915191	0.359048521	0.859212882	0.969855786	None
MLT1J2-int:ERVL-MaLR:LTR	6.130718867	-0.020102298	0.357181133	0.857342001	0.969855786	None
Charlie7:hAT-Charlie:DNA	21.28177449	0.031508538	0.311904258	0.861756149	0.971434205	None
MSTB2:ERVL-MaLR:LTR	15.18803774	-0.024897382	0.337939629	0.865907078	0.975005472	None
LTR19-int:ERV1:LTR	8.179349639	0.023019112	0.347264362	0.86709176	0.975232456	None
(AAACA)n:Simple_repeat:Simple_repeat	8.658557976	0.021333611	0.351322361	0.869328453	0.975677532	None
Tigger19a:TcMar-Tigger:DNA	36.15600783	-0.030125951	0.285881551	0.869454575	0.975677532	None
(TTAT)n:Simple_repeat:Simple_repeat	14.85201634	-0.024164834	0.332620065	0.874836301	0.977294606	None
L1MA4:L1:LINE	71.89468657	0.030242881	0.265173769	0.874018277	0.977294606	None
MER57E3:ERV1:LTR	15.8996053	0.025599383	0.32932766	0.874784275	0.977294606	None
Penelope1_Vert:Penelope:LINE	7.954071269	-0.020632077	0.34808529	0.874684792	0.977294606	None
LTR81A:Gypsy:LTR	5.649365653	-0.017516646	0.355931965	0.877496324	0.979163502	None
(CCTT)n:Simple_repeat:Simple_repeat	8.080418078	0.020357059	0.347531505	0.881481157	0.980413671	None
AluSz6:Alu:SINE	3958.247495	-0.014259974	0.100165567	0.881188458	0.980413671	None
MER57B2:ERV1:LTR	6.069768082	0.016467048	0.358947934	0.881581648	0.980413671	None
(GCT)n:Simple_repeat:Simple_repeat	40.04099669	-0.027120871	0.277272612	0.883279342	0.980841681	None
Tigger9a:TcMar-Tigger:DNA	13.5024452	0.02345664	0.331121163	0.883944015	0.980841681	None
(GCG)n:Simple_repeat:Simple_repeat	32.36206549	0.027110394	0.305900349	0.886765208	0.982331017	None
MER68B:ERVL:LTR	21.70937825	0.024060264	0.321914226	0.887266725	0.982331017	None
MER101-int:ERV1:LTR	13.15057232	0.02146573	0.335713412	0.890091058	0.983650911	None
Zaphod3:hAT-Tip100:DNA	6.871912687	0.017633981	0.351168536	0.890442054	0.983650911	None
(GC)n:Simple_repeat:Simple_repeat	5.358409064	-0.013023247	0.361743587	0.893447587	0.98477555	None
MER4A1:ERV1:LTR	36.37380888	0.025431089	0.290776901	0.89253489	0.98477555	None
MLT1A0:ERVL-MaLR:LTR	240.3241263	-0.020710847	0.174190686	0.894438276	0.98477555	None
(AAC)n:Simple_repeat:Simple_repeat	42.84445239	-0.022232938	0.278654428	0.903624408	0.986247639	None
(CCG)n:Simple_repeat:Simple_repeat	1029.281292	-0.013110075	0.140320418	0.918126914	0.986247639	None
(CCTC)n:Simple_repeat:Simple_repeat	6.196522034	0.013751042	0.356036029	0.907403532	0.986247639	None
(CTTC)n:Simple_repeat:Simple_repeat	8.307301243	0.015257651	0.349566297	0.908836675	0.986247639	None
(GCTC)n:Simple_repeat:Simple_repeat	5.55148281	0.012775179	0.355654922	0.914447243	0.986247639	None
(TCCCC)n:Simple_repeat:Simple_repeat	12.92742984	0.016461792	0.343451523	0.909465539	0.986247639	None
AluSg4:Alu:SINE	1395.098162	-0.011495903	0.102791922	0.906089465	0.986247639	None
ERVL-int:ERVL:LTR	13.37074791	-0.016005692	0.347300547	0.902197717	0.986247639	None
L1MB1:L1:LINE	29.26080182	-0.017673658	0.299463188	0.920486192	0.986247639	None
L1ME3G:L1:LINE	176.1632757	-0.017476828	0.191733847	0.914172909	0.986247639	None
LTR104_Mam:Gypsy:LTR	9.400904907	-0.015835824	0.348176902	0.902685398	0.986247639	None
LTR12B:ERV1:LTR	6.35286081	-0.014010948	0.356714599	0.899776061	0.986247639	None
LTR16E1:ERVL:LTR	14.69625539	0.018737687	0.333332049	0.905986141	0.986247639	None
MARNA:TcMar-Mariner:DNA	29.24050699	0.021359643	0.297010265	0.908699755	0.986247639	None
MER11B:ERVK:LTR	27.48505631	0.018885969	0.306407548	0.917736676	0.986247639	None
MER31-int:ERV1:LTR	21.55969758	0.017899052	0.312516724	0.920105306	0.986247639	None
MER41B:ERV1:LTR	44.99865221	-0.020378911	0.296069911	0.909138653	0.986247639	None
MER45B:hAT-Tip100:DNA	15.30173046	-0.018607143	0.325565652	0.907255291	0.986247639	None
MER50B:ERV1:LTR	6.805795846	0.012631975	0.354174865	0.917618012	0.986247639	None
MER57-int:ERV1:LTR	37.80027159	-0.018903131	0.297231473	0.91531682	0.986247639	None
MER89:ERV1:LTR	12.35536926	0.015547553	0.337723721	0.919124101	0.986247639	None
MLT1E1:ERVL-MaLR:LTR	18.69504666	0.018069739	0.329205157	0.911873284	0.986247639	None
MLT1J:ERVL-MaLR:LTR	188.1487744	0.017710971	0.19845507	0.917781071	0.986247639	None
Tigger16a:TcMar-Tigger:DNA	10.99070896	-0.014050898	0.338917906	0.921624557	0.986247639	None
Tigger17c:TcMar-Tigger:DNA	7.419500359	0.013455813	0.354351077	0.912995706	0.986247639	None
Tigger4b:TcMar-Tigger:DNA	32.43267758	0.018220769	0.303853074	0.921241996	0.986247639	None
(CAC)n:Simple_repeat:Simple_repeat	5.105254034	0.009952918	0.357300827	0.931839178	0.987437139	None
(CTG)n:Simple_repeat:Simple_repeat	9.926824075	-0.011211467	0.342319449	0.934170571	0.987437139	None
L1MA7:L1:LINE	42.29590212	-0.014404128	0.287461879	0.936262762	0.987437139	None
LTR2752:ERV1:LTR	10.08021496	-0.013070639	0.341683856	0.92489725	0.987437139	None
LTR37-int:ERV1:LTR	14.03306426	0.014617037	0.332687316	0.927267592	0.987437139	None
LTR41B:ERVL:LTR	20.26870437	-0.013436969	0.331514351	0.929098834	0.987437139	None
LTR48B:ERV1:LTR	44.99629349	0.01614243	0.276264929	0.933248945	0.987437139	None
MER115:hAT-Tip100:DNA	33.1542289	-0.014637246	0.293868797	0.934588532	0.987437139	None
MER21B:ERVL:LTR	81.46348609	-0.016611282	0.232569852	0.926050065	0.987437139	None
MER48:ERV1:LTR	15.60936681	-0.012198158	0.32841872	0.936671721	0.987437139	None
MER5A:hAT-Charlie:DNA	551.1373591	0.010469495	0.138240855	0.935320569	0.987437139	None
MLT1L:ERVL-MaLR:LTR	131.8479299	0.014566712	0.219235095	0.936368671	0.987437139	None
MLT2A1:ERVL:LTR	22.87673325	-0.012951956	0.326345007	0.933628445	0.987437139	None
tRNA-SeC(e)-TGA:tRNA:tRNA	9.438667203	0.011532652	0.345459551	0.93524591	0.987437139	None
(CAAA)n:Simple_repeat:Simple_repeat	5.257621063	-0.007843067	0.355600872	0.943782641	0.988884052	None
ERV3-16A3_LTR:ERVL:LTR	7.915485874	-0.007991548	0.353977333	0.944025401	0.988884052	None
L1MA1:L1:LINE	52.0012834	-0.012887952	0.273989521	0.943216268	0.988884052	None
MLT1E1A:ERVL-MaLR:LTR	58.41279607	-0.013452122	0.261078941	0.941211765	0.988884052	None
MLT1J1:ERVL-MaLR:LTR	47.75032651	-0.013457852	0.27536056	0.940724184	0.988884052	None
MSTD-int:ERVL-MaLR:LTR	10.92799818	0.010110104	0.344286128	0.943984933	0.988884052	None
(CCGGAG)n:Simple_repeat:Simple_repeat	6.649155091	-0.007769867	0.351427613	0.948411578	0.991893994	None
SVA_C:SVA:Retroposon	60.56272513	0.012497401	0.267264411	0.948898589	0.991893994	None
MER2:TcMar-Tigger:DNA	115.7281891	-0.010123373	0.215917022	0.952886579	0.993515765	None
MER44A:TcMar-Tigger:DNA	23.31966563	-0.009649149	0.313564781	0.953454646	0.993515765	None
MER67D:ERV1:LTR	5.04904556	-0.005906481	0.360231787	0.9518642	0.993515765	None
MSTB:ERVL-MaLR:LTR	107.1761693	0.011040088	0.248812098	0.954657509	0.99372534	None
(A)n:Simple_repeat:Simple_repeat	468.93565	-0.004472545	0.146499969	0.972407104	0.994211569	None
(CATT)n:Simple_repeat:Simple_repeat	5.298406191	0.003975662	0.361485725	0.9696037	0.994211569	None
(CATTTTA)n:Simple_repeat:Simple_repeat	7.001767854	-0.003954847	0.351480346	0.972549356	0.994211569	None
(CGGCTC)n:Simple_repeat:Simple_repeat	7.771251068	0.006569475	0.351681572	0.960318578	0.994211569	None
(GAG)n:Simple_repeat:Simple_repeat	15.11604297	-0.007192487	0.329281786	0.961358277	0.994211569	None
(GCCGC)n:Simple_repeat:Simple_repeat	6.82269308	0.006275642	0.356331908	0.958477897	0.994211569	None
(GGCAGAG)n:Simple_repeat:Simple_repeat	7.144513112	0.00341463	0.356695251	0.97843551	0.994211569	None
(GGCGCC)n:Simple_repeat:Simple_repeat	5.163519955	-0.003693666	0.363303653	0.965472498	0.994211569	None
(TTTTA)n:Simple_repeat:Simple_repeat	6.830619235	0.004708604	0.35462963	0.970537953	0.994211569	None
HERVK3-int:ERVK:LTR	24.60032449	-0.006165466	0.316689913	0.969065525	0.994211569	None
L1M3:L1:LINE	46.25252077	0.009752866	0.280141879	0.960246847	0.994211569	None
L1M3f:L1:LINE	10.82748203	0.007081003	0.34355239	0.961934049	0.994211569	None
L1MA5A:L1:LINE	27.02549304	-0.008857041	0.30506551	0.95845399	0.994211569	None
L1ME2:L1:LINE	163.1058451	-0.00429375	0.196356533	0.978333582	0.994211569	None
L1PA17:L1:LINE	44.46914748	0.007612997	0.273376042	0.969553608	0.994211569	None
LTR37B:ERV1:LTR	5.138076178	-0.002596357	0.361210792	0.976897354	0.994211569	None
LTR45C:ERV1:LTR	8.028778095	-0.002955404	0.353618434	0.977774212	0.994211569	None
MER11A:ERVK:LTR	31.31726901	-0.006680823	0.299833758	0.968640346	0.994211569	None
MER51D:ERV1:LTR	5.657400089	-0.003355141	0.35909711	0.972307512	0.994211569	None
MER85:PiggyBac:DNA	7.18523334	-0.003762104	0.35342321	0.97278152	0.994211569	None
MLT1E2:ERVL-MaLR:LTR	77.89429445	0.005114411	0.232745719	0.979178128	0.994211569	None
MLT1H2:ERVL-MaLR:LTR	42.29685462	0.006273329	0.295324541	0.97473393	0.994211569	None
MSTA:ERVL-MaLR:LTR	441.6632005	0.00600193	0.136165735	0.963068368	0.994211569	None
Tigger14a:TcMar-Tigger:DNA	10.60081872	0.00455301	0.345452704	0.975894462	0.994211569	None
(TGTTT)n:Simple_repeat:Simple_repeat	10.4235453	0.003376719	0.340164722	0.983534584	0.996404567	None
MER47C:TcMar-Tigger:DNA	8.905160908	0.002480941	0.359318038	0.984351286	0.996404567	None
Tigger10:TcMar-Tigger:DNA	9.967110634	0.003206517	0.345813239	0.983633957	0.996404567	None
L1ME3B:L1:LINE	66.92726439	-0.002757987	0.250104028	0.986601155	0.997663961	None
AluYj4:Alu:SINE	190.013754	0.002223262	0.193147573	0.991660926	0.998708263	None
LFSINE_Vert:tRNA:SINE	15.96946782	-0.001319031	0.323661887	0.991576956	0.998708263	None
MER105:hAT-Charlie:DNA	9.633095882	-0.001310773	0.345603156	0.989803825	0.998708263	None
MER91C:hAT-Tip100:DNA	11.75574794	-0.001541738	0.345296171	0.988757487	0.998708263	None
LTR19C:ERV1:LTR	13.42024213	-0.000997357	0.333260544	0.992671581	0.998712179	None
(ATT)n:Simple_repeat:Simple_repeat	13.37867533	-2.37E-05	0.33742657	0.99756886	0.999159396	None
(CGCCGCC)n:Simple_repeat:Simple_repeat	5.77985868	0.00050428	0.359608534	0.999159396	0.999159396	None
(GATGAG)n:Simple_repeat:Simple_repeat	11.33119078	-9.27E-05	0.343462899	0.997398991	0.999159396	None
LTR33A:ERVL:LTR	11.24259143	6.95E-06	0.344498529	0.997940634	0.999159396	None
LTR5_Hs:ERVK:LTR	166.4264945	0.00127012	0.188692286	0.99488168	0.999159396	None
MER54A:ERVL:LTR	12.08948956	0.000624722	0.341639415	0.998852982	0.999159396	None
(AAA)n:Simple_repeat:Simple_repeat	0	NA	NA	NA	NA	None
(AAAAAAC)n:Simple_repeat:Simple_repeat	0	NA	NA	NA	NA	None
(AAAAAAG)n:Simple_repeat:Simple_repeat	0	NA	NA	NA	NA	None
(AAAAAAT)n:Simple_repeat:Simple_repeat	0	NA	NA	NA	NA	None
(AAAAAC)n:Simple_repeat:Simple_repeat	2.589942906	-0.047196779	0.371372271	0.551836248	NA	None
(AAAAACA)n:Simple_repeat:Simple_repeat	0	NA	NA	NA	NA	None
(AAAAACC)n:Simple_repeat:Simple_repeat	0.868810291	-0.031696698	0.377303452	0.41908769	NA	None
(AAAAACT)n:Simple_repeat:Simple_repeat	0	NA	NA	NA	NA	None
(AAAAAG)n:Simple_repeat:Simple_repeat	0	NA	NA	NA	NA	None
(AAAAAGA)n:Simple_repeat:Simple_repeat	0	NA	NA	NA	NA	None
(AAAAAGG)n:Simple_repeat:Simple_repeat	0	NA	NA	NA	NA	None
(AAAAAT)n:Simple_repeat:Simple_repeat	0	NA	NA	NA	NA	None
(AAAAATA)n:Simple_repeat:Simple_repeat	0	NA	NA	NA	NA	None
(AAAAATC)n:Simple_repeat:Simple_repeat	0	NA	NA	NA	NA	None
(AAAAATT)n:Simple_repeat:Simple_repeat	0	NA	NA	NA	NA	None
(AAAACA)n:Simple_repeat:Simple_repeat	3.237500637	0.060733636	0.372205037	0.489629026	NA	None
(AAAACAA)n:Simple_repeat:Simple_repeat	0.852218461	-0.014506325	0.374175442	0.683744038	NA	None
(AAAACAAA)n:Simple_repeat:Simple_repeat	0	NA	NA	NA	NA	None
(AAAACAAAA)n:Simple_repeat:Simple_repeat	0	NA	NA	NA	NA	None
(AAAACAACT)n:Simple_repeat:Simple_repeat	0	NA	NA	NA	NA	None
(AAAACAC)n:Simple_repeat:Simple_repeat	0	NA	NA	NA	NA	None
(AAAACAT)n:Simple_repeat:Simple_repeat	0	NA	NA	NA	NA	None
(AAAACATTGG)n:Simple_repeat:Simple_repeat	0	NA	NA	NA	NA	None
(AAAACC)n:Simple_repeat:Simple_repeat	0.847934691	-0.0312405	0.377258773	0.425716448	NA	None
(AAAACCA)n:Simple_repeat:Simple_repeat	0	NA	NA	NA	NA	None
(AAAACT)n:Simple_repeat:Simple_repeat	0	NA	NA	NA	NA	None
(AAAACTATAT)n:Simple_repeat:Simple_repeat	0	NA	NA	NA	NA	None
(AAAACTC)n:Simple_repeat:Simple_repeat	0	NA	NA	NA	NA	None
(AAAACTG)n:Simple_repeat:Simple_repeat	0	NA	NA	NA	NA	None
(AAAAGA)n:Simple_repeat:Simple_repeat	0	NA	NA	NA	NA	None
(AAAAGAA)n:Simple_repeat:Simple_repeat	0.27086217	0.021443802	0.376182975	0.672310151	NA	None
(AAAAGAAA)n:Simple_repeat:Simple_repeat	0	NA	NA	NA	NA	None
(AAAAGAAAA)n:Simple_repeat:Simple_repeat	0	NA	NA	NA	NA	None
(AAAAGAAAG)n:Simple_repeat:Simple_repeat	0	NA	NA	NA	NA	None
(AAAAGAG)n:Simple_repeat:Simple_repeat	0	NA	NA	NA	NA	None
(AAAAGC)n:Simple_repeat:Simple_repeat	0	NA	NA	NA	NA	None
(AAAAGG)n:Simple_repeat:Simple_repeat	0	NA	NA	NA	NA	None
(AAAAGGA)n:Simple_repeat:Simple_repeat	0	NA	NA	NA	NA	None
(AAAAGGC)n:Simple_repeat:Simple_repeat	0	NA	NA	NA	NA	None
(AAAAGT)n:Simple_repeat:Simple_repeat	0	NA	NA	NA	NA	None
(AAAAGTA)n:Simple_repeat:Simple_repeat	0	NA	NA	NA	NA	None
(AAAAGTTA)n:Simple_repeat:Simple_repeat	0	NA	NA	NA	NA	None
(AAAAGTTTT)n:Simple_repeat:Simple_repeat	0	NA	NA	NA	NA	None
(AAAATA)n:Simple_repeat:Simple_repeat	0.196130702	0.020153979	0.376028031	0.672310151	NA	None
(AAAATAA)n:Simple_repeat:Simple_repeat	0.196130702	0.020153979	0.376028031	0.672310151	NA	None
(AAAATAAA)n:Simple_repeat:Simple_repeat	0	NA	NA	NA	NA	None
(AAAATAAAT)n:Simple_repeat:Simple_repeat	0	NA	NA	NA	NA	None
(AAAATAAATT)n:Simple_repeat:Simple_repeat	0	NA	NA	NA	NA	None
(AAAATAC)n:Simple_repeat:Simple_repeat	0	NA	NA	NA	NA	None
(AAAATAG)n:Simple_repeat:Simple_repeat	0	NA	NA	NA	NA	None
(AAAATAGTG)n:Simple_repeat:Simple_repeat	0	NA	NA	NA	NA	None
(AAAATAT)n:Simple_repeat:Simple_repeat	0	NA	NA	NA	NA	None
(AAAATATAAG)n:Simple_repeat:Simple_repeat	0	NA	NA	NA	NA	None
(AAAATATATA)n:Simple_repeat:Simple_repeat	0	NA	NA	NA	NA	None
(AAAATATT)n:Simple_repeat:Simple_repeat	0	NA	NA	NA	NA	None
(AAAATC)n:Simple_repeat:Simple_repeat	0	NA	NA	NA	NA	None
(AAAATCC)n:Simple_repeat:Simple_repeat	0	NA	NA	NA	NA	None
(AAAATG)n:Simple_repeat:Simple_repeat	0	NA	NA	NA	NA	None
(AAAATGC)n:Simple_repeat:Simple_repeat	0	NA	NA	NA	NA	None
(AAAATGT)n:Simple_repeat:Simple_repeat	0	NA	NA	NA	NA	None
(AAAATT)n:Simple_repeat:Simple_repeat	0	NA	NA	NA	NA	None
(AAAATTA)n:Simple_repeat:Simple_repeat	0	NA	NA	NA	NA	None
(AAAATTAAAA)n:Simple_repeat:Simple_repeat	0	NA	NA	NA	NA	None
(AAAATTC)n:Simple_repeat:Simple_repeat	0	NA	NA	NA	NA	None
(AAAATTT)n:Simple_repeat:Simple_repeat	0	NA	NA	NA	NA	None
(AAACAA)n:Simple_repeat:Simple_repeat	1.011714806	-0.032138571	0.375333202	0.513622648	NA	None
(AAACAAA)n:Simple_repeat:Simple_repeat	0.606867659	-0.011240114	0.374139144	0.812348326	NA	None
(AAACAAAA)n:Simple_repeat:Simple_repeat	0	NA	NA	NA	NA	None
(AAACAAAAC)n:Simple_repeat:Simple_repeat	0	NA	NA	NA	NA	None
(AAACAAAC)n:Simple_repeat:Simple_repeat	0	NA	NA	NA	NA	None
(AAACAAACAA)n:Simple_repeat:Simple_repeat	0	NA	NA	NA	NA	None
(AAACAAAT)n:Simple_repeat:Simple_repeat	0	NA	NA	NA	NA	None
(AAACAAC)n:Simple_repeat:Simple_repeat	0	NA	NA	NA	NA	None
(AAACAC)n:Simple_repeat:Simple_repeat	0	NA	NA	NA	NA	None
(AAACACAC)n:Simple_repeat:Simple_repeat	0	NA	NA	NA	NA	None
(AAACACT)n:Simple_repeat:Simple_repeat	0	NA	NA	NA	NA	None
(AAACAG)n:Simple_repeat:Simple_repeat	0	NA	NA	NA	NA	None
(AAACAGT)n:Simple_repeat:Simple_repeat	0	NA	NA	NA	NA	None
(AAACAT)n:Simple_repeat:Simple_repeat	0	NA	NA	NA	NA	None
(AAACATA)n:Simple_repeat:Simple_repeat	0	NA	NA	NA	NA	None
(AAACATAAG)n:Simple_repeat:Simple_repeat	0	NA	NA	NA	NA	None
(AAACATAT)n:Simple_repeat:Simple_repeat	0	NA	NA	NA	NA	None
(AAACC)n:Simple_repeat:Simple_repeat	1.614482032	-0.061314633	0.378983883	0.259325451	NA	None
(AAACCA)n:Simple_repeat:Simple_repeat	0	NA	NA	NA	NA	None
(AAACCAA)n:Simple_repeat:Simple_repeat	0	NA	NA	NA	NA	None
(AAACCAAA)n:Simple_repeat:Simple_repeat	0	NA	NA	NA	NA	None
(AAACCT)n:Simple_repeat:Simple_repeat	0	NA	NA	NA	NA	None
(AAACCTA)n:Simple_repeat:Simple_repeat	0	NA	NA	NA	NA	None
(AAACG)n:Simple_repeat:Simple_repeat	0	NA	NA	NA	NA	None
(AAACT)n:Simple_repeat:Simple_repeat	0.28960343	-0.020540244	0.376061125	0.753892547	NA	None
(AAACTA)n:Simple_repeat:Simple_repeat	0	NA	NA	NA	NA	None
(AAACTAT)n:Simple_repeat:Simple_repeat	0	NA	NA	NA	NA	None
(AAACTT)n:Simple_repeat:Simple_repeat	0	NA	NA	NA	NA	None
(AAACTTC)n:Simple_repeat:Simple_repeat	0	NA	NA	NA	NA	None
(AAACTTTCTA)n:Simple_repeat:Simple_repeat	0	NA	NA	NA	NA	None
(AAACTTTTTG)n:Simple_repeat:Simple_repeat	0	NA	NA	NA	NA	None
(AAAGA)n:Simple_repeat:Simple_repeat	2.59986142	0.034371573	0.370563467	0.643225434	NA	None
(AAAGAA)n:Simple_repeat:Simple_repeat	0	NA	NA	NA	NA	None
(AAAGAAA)n:Simple_repeat:Simple_repeat	0	NA	NA	NA	NA	None
(AAAGAAAA)n:Simple_repeat:Simple_repeat	0	NA	NA	NA	NA	None
(AAAGAAAG)n:Simple_repeat:Simple_repeat	0	NA	NA	NA	NA	None
(AAAGAAAGAA)n:Simple_repeat:Simple_repeat	0	NA	NA	NA	NA	None
(AAAGAACA)n:Simple_repeat:Simple_repeat	0	NA	NA	NA	NA	None
(AAAGAAG)n:Simple_repeat:Simple_repeat	0.232542516	-0.019507473	0.375945284	0.80761802	NA	None
(AAAGAAGG)n:Simple_repeat:Simple_repeat	0	NA	NA	NA	NA	None
(AAAGAC)n:Simple_repeat:Simple_repeat	0	NA	NA	NA	NA	None
(AAAGACAA)n:Simple_repeat:Simple_repeat	0	NA	NA	NA	NA	None
(AAAGAG)n:Simple_repeat:Simple_repeat	0	NA	NA	NA	NA	None
(AAAGAGAAAG)n:Simple_repeat:Simple_repeat	0	NA	NA	NA	NA	None
(AAAGAGAG)n:Simple_repeat:Simple_repeat	0	NA	NA	NA	NA	None
(AAAGAGG)n:Simple_repeat:Simple_repeat	0	NA	NA	NA	NA	None
(AAAGAT)n:Simple_repeat:Simple_repeat	0	NA	NA	NA	NA	None
(AAAGATA)n:Simple_repeat:Simple_repeat	0	NA	NA	NA	NA	None
(AAAGC)n:Simple_repeat:Simple_repeat	0.434405145	-0.022759422	0.376346993	0.64180055	NA	None
(AAAGCA)n:Simple_repeat:Simple_repeat	0	NA	NA	NA	NA	None
(AAAGCAAG)n:Simple_repeat:Simple_repeat	0	NA	NA	NA	NA	None
(AAAGCAG)n:Simple_repeat:Simple_repeat	0	NA	NA	NA	NA	None
(AAAGG)n:Simple_repeat:Simple_repeat	0	NA	NA	NA	NA	None
(AAAGGA)n:Simple_repeat:Simple_repeat	0	NA	NA	NA	NA	None
(AAAGGAA)n:Simple_repeat:Simple_repeat	0.116271258	-0.015062222	0.375607033	0.961377592	NA	None
(AAAGGAAGG)n:Simple_repeat:Simple_repeat	0	NA	NA	NA	NA	None
(AAAGGAGAGG)n:Simple_repeat:Simple_repeat	0	NA	NA	NA	NA	None
(AAAGGATGT)n:Simple_repeat:Simple_repeat	0	NA	NA	NA	NA	None
(AAAGGC)n:Simple_repeat:Simple_repeat	0	NA	NA	NA	NA	None
(AAAGGCA)n:Simple_repeat:Simple_repeat	0	NA	NA	NA	NA	None
(AAAGGG)n:Simple_repeat:Simple_repeat	0	NA	NA	NA	NA	None
(AAAGGGA)n:Simple_repeat:Simple_repeat	0	NA	NA	NA	NA	None
(AAAGGGG)n:Simple_repeat:Simple_repeat	0	NA	NA	NA	NA	None
(AAAGT)n:Simple_repeat:Simple_repeat	0.465085033	-0.02323576	0.37641553	0.619119622	NA	None
(AAAGTA)n:Simple_repeat:Simple_repeat	0	NA	NA	NA	NA	None
(AAAGTC)n:Simple_repeat:Simple_repeat	0	NA	NA	NA	NA	None
(AAAGTCC)n:Simple_repeat:Simple_repeat	0	NA	NA	NA	NA	None
(AAAGTG)n:Simple_repeat:Simple_repeat	0	NA	NA	NA	NA	None
(AAAGTTC)n:Simple_repeat:Simple_repeat	0	NA	NA	NA	NA	None
(AAAGTTTAAC)n:Simple_repeat:Simple_repeat	0	NA	NA	NA	NA	None
(AAATA)n:Simple_repeat:Simple_repeat	3.634888597	-0.033303948	0.365067561	0.722785163	NA	None
(AAATAA)n:Simple_repeat:Simple_repeat	0.116271258	-0.015062222	0.375607033	0.961377592	NA	None
(AAATAAA)n:Simple_repeat:Simple_repeat	0.638417205	-0.029564963	0.376959701	0.499310105	NA	None
(AAATAAAT)n:Simple_repeat:Simple_repeat	0	NA	NA	NA	NA	None
(AAATAAATT)n:Simple_repeat:Simple_repeat	0	NA	NA	NA	NA	None
(AAATAACAT)n:Simple_repeat:Simple_repeat	0	NA	NA	NA	NA	None
(AAATAACT)n:Simple_repeat:Simple_repeat	0	NA	NA	NA	NA	None
(AAATAAGCATA)n:Simple_repeat:Simple_repeat	0	NA	NA	NA	NA	None
(AAATAAGT)n:Simple_repeat:Simple_repeat	0	NA	NA	NA	NA	None
(AAATAAT)n:Simple_repeat:Simple_repeat	0	NA	NA	NA	NA	None
(AAATAC)n:Simple_repeat:Simple_repeat	0	NA	NA	NA	NA	None
(AAATACAA)n:Simple_repeat:Simple_repeat	0	NA	NA	NA	NA	None
(AAATACAT)n:Simple_repeat:Simple_repeat	0	NA	NA	NA	NA	None
(AAATACATTGT)n:Simple_repeat:Simple_repeat	0	NA	NA	NA	NA	None
(AAATACT)n:Simple_repeat:Simple_repeat	0	NA	NA	NA	NA	None
(AAATAG)n:Simple_repeat:Simple_repeat	0	NA	NA	NA	NA	None
(AAATAGA)n:Simple_repeat:Simple_repeat	0	NA	NA	NA	NA	None
(AAATAGAGGC)n:Simple_repeat:Simple_repeat	0	NA	NA	NA	NA	None
(AAATAGT)n:Simple_repeat:Simple_repeat	0	NA	NA	NA	NA	None
(AAATAT)n:Simple_repeat:Simple_repeat	0	NA	NA	NA	NA	None
(AAATATA)n:Simple_repeat:Simple_repeat	0	NA	NA	NA	NA	None
(AAATATAA)n:Simple_repeat:Simple_repeat	0	NA	NA	NA	NA	None
(AAATATAC)n:Simple_repeat:Simple_repeat	0	NA	NA	NA	NA	None
(AAATATAGT)n:Simple_repeat:Simple_repeat	0	NA	NA	NA	NA	None
(AAATATC)n:Simple_repeat:Simple_repeat	0	NA	NA	NA	NA	None
(AAATATCT)n:Simple_repeat:Simple_repeat	0	NA	NA	NA	NA	None
(AAATATGTT)n:Simple_repeat:Simple_repeat	0	NA	NA	NA	NA	None
(AAATATT)n:Simple_repeat:Simple_repeat	0	NA	NA	NA	NA	None
(AAATC)n:Simple_repeat:Simple_repeat	0.144801715	-0.016019613	0.375669053	0.961377592	NA	None
(AAATCA)n:Simple_repeat:Simple_repeat	0	NA	NA	NA	NA	None
(AAATCAC)n:Simple_repeat:Simple_repeat	0	NA	NA	NA	NA	None
(AAATCACCAT)n:Simple_repeat:Simple_repeat	0	NA	NA	NA	NA	None
(AAATCATG)n:Simple_repeat:Simple_repeat	0	NA	NA	NA	NA	None
(AAATCC)n:Simple_repeat:Simple_repeat	0	NA	NA	NA	NA	None
(AAATCCC)n:Simple_repeat:Simple_repeat	0	NA	NA	NA	NA	None
(AAATCG)n:Simple_repeat:Simple_repeat	0	NA	NA	NA	NA	None
(AAATG)n:Simple_repeat:Simple_repeat	0	NA	NA	NA	NA	None
(AAATGA)n:Simple_repeat:Simple_repeat	0	NA	NA	NA	NA	None
(AAATGAAATG)n:Simple_repeat:Simple_repeat	0	NA	NA	NA	NA	None
(AAATGAAC)n:Simple_repeat:Simple_repeat	0	NA	NA	NA	NA	None
(AAATGACC)n:Simple_repeat:Simple_repeat	0	NA	NA	NA	NA	None
(AAATGC)n:Simple_repeat:Simple_repeat	0	NA	NA	NA	NA	None
(AAATGCA)n:Simple_repeat:Simple_repeat	0	NA	NA	NA	NA	None
(AAATGCAATA)n:Simple_repeat:Simple_repeat	0	NA	NA	NA	NA	None
(AAATGCCC)n:Simple_repeat:Simple_repeat	0	NA	NA	NA	NA	None
(AAATGCTTCA)n:Simple_repeat:Simple_repeat	0	NA	NA	NA	NA	None
(AAATGGAATC)n:Simple_repeat:Simple_repeat	0	NA	NA	NA	NA	None
(AAATGT)n:Simple_repeat:Simple_repeat	0	NA	NA	NA	NA	None
(AAATGTA)n:Simple_repeat:Simple_repeat	0	NA	NA	NA	NA	None
(AAATGTAAAG)n:Simple_repeat:Simple_repeat	0	NA	NA	NA	NA	None
(AAATGTAT)n:Simple_repeat:Simple_repeat	0	NA	NA	NA	NA	None
(AAATGTATAC)n:Simple_repeat:Simple_repeat	0	NA	NA	NA	NA	None
(AAATGTTACA)n:Simple_repeat:Simple_repeat	0	NA	NA	NA	NA	None
(AAATT)n:Simple_repeat:Simple_repeat	0.232542516	-0.019507473	0.375945284	0.80761802	NA	None
(AAATTA)n:Simple_repeat:Simple_repeat	0.121133527	-0.015231832	0.375617325	0.961377592	NA	None
(AAATTAA)n:Simple_repeat:Simple_repeat	0	NA	NA	NA	NA	None
(AAATTAG)n:Simple_repeat:Simple_repeat	0	NA	NA	NA	NA	None
(AAATTAGATA)n:Simple_repeat:Simple_repeat	0	NA	NA	NA	NA	None
(AAATTAT)n:Simple_repeat:Simple_repeat	0	NA	NA	NA	NA	None
(AAATTC)n:Simple_repeat:Simple_repeat	0	NA	NA	NA	NA	None
(AAATTG)n:Simple_repeat:Simple_repeat	0	NA	NA	NA	NA	None
(AAATTGATA)n:Simple_repeat:Simple_repeat	0	NA	NA	NA	NA	None
(AAATTGTAC)n:Simple_repeat:Simple_repeat	0	NA	NA	NA	NA	None
(AAATTT)n:Simple_repeat:Simple_repeat	0.54172434	0.025147156	0.376712514	0.467965078	NA	None
(AAATTTA)n:Simple_repeat:Simple_repeat	0	NA	NA	NA	NA	None
(AAATTTAA)n:Simple_repeat:Simple_repeat	0	NA	NA	NA	NA	None
(AAATTTAGCA)n:Simple_repeat:Simple_repeat	0	NA	NA	NA	NA	None
(AAATTTCT)n:Simple_repeat:Simple_repeat	0	NA	NA	NA	NA	None
(AAATTTT)n:Simple_repeat:Simple_repeat	0	NA	NA	NA	NA	None
(AAATTTTAC)n:Simple_repeat:Simple_repeat	0	NA	NA	NA	NA	None
(AACA)n:Simple_repeat:Simple_repeat	3.410177378	-0.065445207	0.374008217	0.443638177	NA	None
(AACAA)n:Simple_repeat:Simple_repeat	4.177148307	-0.051729397	0.364830135	0.619620206	NA	None
(AACAAA)n:Simple_repeat:Simple_repeat	0.434405145	-0.022759422	0.376346993	0.64180055	NA	None
(AACAAAA)n:Simple_repeat:Simple_repeat	0.232542516	-0.019507473	0.375945284	0.80761802	NA	None
(AACAAAC)n:Simple_repeat:Simple_repeat	0	NA	NA	NA	NA	None
(AACAAC)n:Simple_repeat:Simple_repeat	0.121133527	-0.015231832	0.375617325	0.961377592	NA	None
(AACAACA)n:Simple_repeat:Simple_repeat	0	NA	NA	NA	NA	None
(AACAACAA)n:Simple_repeat:Simple_repeat	0	NA	NA	NA	NA	None
(AACAACC)n:Simple_repeat:Simple_repeat	0	NA	NA	NA	NA	None
(AACAACCA)n:Simple_repeat:Simple_repeat	0	NA	NA	NA	NA	None
(AACAACT)n:Simple_repeat:Simple_repeat	0	NA	NA	NA	NA	None
(AACAAG)n:Simple_repeat:Simple_repeat	0	NA	NA	NA	NA	None
(AACAAGA)n:Simple_repeat:Simple_repeat	0	NA	NA	NA	NA	None
(AACAAGG)n:Simple_repeat:Simple_repeat	0	NA	NA	NA	NA	None
(AACAAGGT)n:Simple_repeat:Simple_repeat	0	NA	NA	NA	NA	None
(AACAAGT)n:Simple_repeat:Simple_repeat	0	NA	NA	NA	NA	None
(AACAAT)n:Simple_repeat:Simple_repeat	0	NA	NA	NA	NA	None
(AACAATA)n:Simple_repeat:Simple_repeat	0	NA	NA	NA	NA	None
(AACAATAC)n:Simple_repeat:Simple_repeat	0	NA	NA	NA	NA	None
(AACAATAG)n:Simple_repeat:Simple_repeat	0	NA	NA	NA	NA	None
(AACAATAT)n:Simple_repeat:Simple_repeat	0	NA	NA	NA	NA	None
(AACAATATT)n:Simple_repeat:Simple_repeat	0	NA	NA	NA	NA	None
(AACAATC)n:Simple_repeat:Simple_repeat	0	NA	NA	NA	NA	None
(AACAATG)n:Simple_repeat:Simple_repeat	0	NA	NA	NA	NA	None
(AACAATGA)n:Simple_repeat:Simple_repeat	0	NA	NA	NA	NA	None
(AACAATT)n:Simple_repeat:Simple_repeat	0	NA	NA	NA	NA	None
(AACAATTGT)n:Simple_repeat:Simple_repeat	0	NA	NA	NA	NA	None
(AACAC)n:Simple_repeat:Simple_repeat	0.897617093	0.036477076	0.376467227	0.393146731	NA	None
(AACACA)n:Simple_repeat:Simple_repeat	0	NA	NA	NA	NA	None
(AACACAA)n:Simple_repeat:Simple_repeat	0	NA	NA	NA	NA	None
(AACACAC)n:Simple_repeat:Simple_repeat	0	NA	NA	NA	NA	None
(AACACAG)n:Simple_repeat:Simple_repeat	0	NA	NA	NA	NA	None
(AACACAT)n:Simple_repeat:Simple_repeat	0	NA	NA	NA	NA	None
(AACACC)n:Simple_repeat:Simple_repeat	0	NA	NA	NA	NA	None
(AACACCT)n:Simple_repeat:Simple_repeat	0	NA	NA	NA	NA	None
(AACACT)n:Simple_repeat:Simple_repeat	0.434405145	-0.022759422	0.376346993	0.64180055	NA	None
(AACACTT)n:Simple_repeat:Simple_repeat	0	NA	NA	NA	NA	None
(AACAG)n:Simple_repeat:Simple_repeat	0	NA	NA	NA	NA	None
(AACAGA)n:Simple_repeat:Simple_repeat	0	NA	NA	NA	NA	None
(AACAGAA)n:Simple_repeat:Simple_repeat	0.121133527	-0.015231832	0.375617325	0.961377592	NA	None
(AACAGAAG)n:Simple_repeat:Simple_repeat	0	NA	NA	NA	NA	None
(AACAGAC)n:Simple_repeat:Simple_repeat	0	NA	NA	NA	NA	None
(AACAGAG)n:Simple_repeat:Simple_repeat	0	NA	NA	NA	NA	None
(AACAGAGTA)n:Simple_repeat:Simple_repeat	0	NA	NA	NA	NA	None
(AACAGATT)n:Simple_repeat:Simple_repeat	0	NA	NA	NA	NA	None
(AACAGC)n:Simple_repeat:Simple_repeat	0	NA	NA	NA	NA	None
(AACAGCT)n:Simple_repeat:Simple_repeat	0.188091461	0.019982013	0.376008714	0.672310151	NA	None
(AACAGG)n:Simple_repeat:Simple_repeat	0	NA	NA	NA	NA	None
(AACAGGA)n:Simple_repeat:Simple_repeat	0	NA	NA	NA	NA	None
(AACAGGC)n:Simple_repeat:Simple_repeat	0	NA	NA	NA	NA	None
(AACAGGG)n:Simple_repeat:Simple_repeat	0	NA	NA	NA	NA	None
(AACAGT)n:Simple_repeat:Simple_repeat	0	NA	NA	NA	NA	None
(AACAGTA)n:Simple_repeat:Simple_repeat	0	NA	NA	NA	NA	None
(AACAGTCT)n:Simple_repeat:Simple_repeat	0	NA	NA	NA	NA	None
(AACAGTT)n:Simple_repeat:Simple_repeat	0	NA	NA	NA	NA	None
(AACAGTTT)n:Simple_repeat:Simple_repeat	0	NA	NA	NA	NA	None
(AACAT)n:Simple_repeat:Simple_repeat	0	NA	NA	NA	NA	None
(AACATA)n:Simple_repeat:Simple_repeat	0	NA	NA	NA	NA	None
(AACATAA)n:Simple_repeat:Simple_repeat	0	NA	NA	NA	NA	None
(AACATAC)n:Simple_repeat:Simple_repeat	0	NA	NA	NA	NA	None
(AACATAG)n:Simple_repeat:Simple_repeat	0	NA	NA	NA	NA	None
(AACATAGA)n:Simple_repeat:Simple_repeat	0	NA	NA	NA	NA	None
(AACATAGACA)n:Simple_repeat:Simple_repeat	0	NA	NA	NA	NA	None
(AACATAT)n:Simple_repeat:Simple_repeat	0	NA	NA	NA	NA	None
(AACATATA)n:Simple_repeat:Simple_repeat	0	NA	NA	NA	NA	None
(AACATATTT)n:Simple_repeat:Simple_repeat	0	NA	NA	NA	NA	None
(AACATC)n:Simple_repeat:Simple_repeat	0	NA	NA	NA	NA	None
(AACATCA)n:Simple_repeat:Simple_repeat	0	NA	NA	NA	NA	None
(AACATG)n:Simple_repeat:Simple_repeat	0	NA	NA	NA	NA	None
(AACATGA)n:Simple_repeat:Simple_repeat	0	NA	NA	NA	NA	None
(AACATGC)n:Simple_repeat:Simple_repeat	0.27086217	0.021443802	0.376182975	0.672310151	NA	None
(AACATGGGTA)n:Simple_repeat:Simple_repeat	0	NA	NA	NA	NA	None
(AACATGT)n:Simple_repeat:Simple_repeat	0	NA	NA	NA	NA	None
(AACATT)n:Simple_repeat:Simple_repeat	0	NA	NA	NA	NA	None
(AACATTA)n:Simple_repeat:Simple_repeat	0	NA	NA	NA	NA	None
(AACATTC)n:Simple_repeat:Simple_repeat	0	NA	NA	NA	NA	None
(AACATTG)n:Simple_repeat:Simple_repeat	0	NA	NA	NA	NA	None
(AACATTT)n:Simple_repeat:Simple_repeat	0	NA	NA	NA	NA	None
(AACATTTT)n:Simple_repeat:Simple_repeat	0	NA	NA	NA	NA	None
(AACC)n:Simple_repeat:Simple_repeat	0.484534109	-0.023400351	0.376440814	0.60921188	NA	None
(AACCA)n:Simple_repeat:Simple_repeat	0.116271258	-0.015062222	0.375607033	0.961377592	NA	None
(AACCAA)n:Simple_repeat:Simple_repeat	0.27086217	0.021443802	0.376182975	0.672310151	NA	None
(AACCAAG)n:Simple_repeat:Simple_repeat	0	NA	NA	NA	NA	None
(AACCAAT)n:Simple_repeat:Simple_repeat	0	NA	NA	NA	NA	None
(AACCAC)n:Simple_repeat:Simple_repeat	0	NA	NA	NA	NA	None
(AACCACA)n:Simple_repeat:Simple_repeat	0	NA	NA	NA	NA	None
(AACCAG)n:Simple_repeat:Simple_repeat	0	NA	NA	NA	NA	None
(AACCAGA)n:Simple_repeat:Simple_repeat	0	NA	NA	NA	NA	None
(AACCAGC)n:Simple_repeat:Simple_repeat	0	NA	NA	NA	NA	None
(AACCAT)n:Simple_repeat:Simple_repeat	0	NA	NA	NA	NA	None
(AACCATA)n:Simple_repeat:Simple_repeat	0	NA	NA	NA	NA	None
(AACCATG)n:Simple_repeat:Simple_repeat	0	NA	NA	NA	NA	None
(AACCATT)n:Simple_repeat:Simple_repeat	0	NA	NA	NA	NA	None
(AACCC)n:Simple_repeat:Simple_repeat	0	NA	NA	NA	NA	None
(AACCCA)n:Simple_repeat:Simple_repeat	0	NA	NA	NA	NA	None
(AACCCC)n:Simple_repeat:Simple_repeat	0	NA	NA	NA	NA	None
(AACCCCA)n:Simple_repeat:Simple_repeat	0	NA	NA	NA	NA	None
(AACCCCC)n:Simple_repeat:Simple_repeat	0	NA	NA	NA	NA	None
(AACCCGCTC)n:Simple_repeat:Simple_repeat	0	NA	NA	NA	NA	None
(AACCCT)n:Simple_repeat:Simple_repeat	0	NA	NA	NA	NA	None
(AACCCTAAAG)n:Simple_repeat:Simple_repeat	0	NA	NA	NA	NA	None
(AACCCTG)n:Simple_repeat:Simple_repeat	0	NA	NA	NA	NA	None
(AACCCTT)n:Simple_repeat:Simple_repeat	0	NA	NA	NA	NA	None
(AACCGTA)n:Simple_repeat:Simple_repeat	0	NA	NA	NA	NA	None
(AACCT)n:Simple_repeat:Simple_repeat	0	NA	NA	NA	NA	None
(AACCTA)n:Simple_repeat:Simple_repeat	0	NA	NA	NA	NA	None
(AACCTAA)n:Simple_repeat:Simple_repeat	0	NA	NA	NA	NA	None
(AACCTC)n:Simple_repeat:Simple_repeat	0	NA	NA	NA	NA	None
(AACCTCAG)n:Simple_repeat:Simple_repeat	0	NA	NA	NA	NA	None
(AACCTCT)n:Simple_repeat:Simple_repeat	0	NA	NA	NA	NA	None
(AACCTG)n:Simple_repeat:Simple_repeat	0	NA	NA	NA	NA	None
(AACCTT)n:Simple_repeat:Simple_repeat	0	NA	NA	NA	NA	None
(AACCTTT)n:Simple_repeat:Simple_repeat	0.144801715	-0.016019613	0.375669053	0.961377592	NA	None
(AACG)n:Simple_repeat:Simple_repeat	0	NA	NA	NA	NA	None
(AACGA)n:Simple_repeat:Simple_repeat	0	NA	NA	NA	NA	None
(AACGAA)n:Simple_repeat:Simple_repeat	0	NA	NA	NA	NA	None
(AACGGC)n:Simple_repeat:Simple_repeat	0	NA	NA	NA	NA	None
(AACGTATTA)n:Simple_repeat:Simple_repeat	0	NA	NA	NA	NA	None
(AACGTG)n:Simple_repeat:Simple_repeat	0	NA	NA	NA	NA	None
(AACT)n:Simple_repeat:Simple_repeat	0	NA	NA	NA	NA	None
(AACTA)n:Simple_repeat:Simple_repeat	0	NA	NA	NA	NA	None
(AACTAA)n:Simple_repeat:Simple_repeat	0.144801715	-0.016019613	0.375669053	0.961377592	NA	None
(AACTAAAA)n:Simple_repeat:Simple_repeat	0	NA	NA	NA	NA	None
(AACTAAC)n:Simple_repeat:Simple_repeat	0	NA	NA	NA	NA	None
(AACTAAG)n:Simple_repeat:Simple_repeat	0	NA	NA	NA	NA	None
(AACTAAT)n:Simple_repeat:Simple_repeat	0	NA	NA	NA	NA	None
(AACTAC)n:Simple_repeat:Simple_repeat	0	NA	NA	NA	NA	None
(AACTACA)n:Simple_repeat:Simple_repeat	0	NA	NA	NA	NA	None
(AACTACT)n:Simple_repeat:Simple_repeat	0	NA	NA	NA	NA	None
(AACTACTT)n:Simple_repeat:Simple_repeat	0	NA	NA	NA	NA	None
(AACTAG)n:Simple_repeat:Simple_repeat	0	NA	NA	NA	NA	None
(AACTAGC)n:Simple_repeat:Simple_repeat	0	NA	NA	NA	NA	None
(AACTAT)n:Simple_repeat:Simple_repeat	0	NA	NA	NA	NA	None
(AACTATA)n:Simple_repeat:Simple_repeat	0	NA	NA	NA	NA	None
(AACTATAT)n:Simple_repeat:Simple_repeat	0	NA	NA	NA	NA	None
(AACTATC)n:Simple_repeat:Simple_repeat	0	NA	NA	NA	NA	None
(AACTATG)n:Simple_repeat:Simple_repeat	0	NA	NA	NA	NA	None
(AACTATT)n:Simple_repeat:Simple_repeat	0	NA	NA	NA	NA	None
(AACTATTT)n:Simple_repeat:Simple_repeat	0	NA	NA	NA	NA	None
(AACTC)n:Simple_repeat:Simple_repeat	0	NA	NA	NA	NA	None
(AACTCA)n:Simple_repeat:Simple_repeat	0	NA	NA	NA	NA	None
(AACTCAC)n:Simple_repeat:Simple_repeat	0	NA	NA	NA	NA	None
(AACTCAG)n:Simple_repeat:Simple_repeat	0	NA	NA	NA	NA	None
(AACTCAT)n:Simple_repeat:Simple_repeat	0	NA	NA	NA	NA	None
(AACTCATG)n:Simple_repeat:Simple_repeat	0	NA	NA	NA	NA	None
(AACTCC)n:Simple_repeat:Simple_repeat	0	NA	NA	NA	NA	None
(AACTCCA)n:Simple_repeat:Simple_repeat	0	NA	NA	NA	NA	None
(AACTCCC)n:Simple_repeat:Simple_repeat	0.376182921	0.023918559	0.376511872	0.54162966	NA	None
(AACTCCTCT)n:Simple_repeat:Simple_repeat	0	NA	NA	NA	NA	None
(AACTCT)n:Simple_repeat:Simple_repeat	0	NA	NA	NA	NA	None
(AACTCTC)n:Simple_repeat:Simple_repeat	0	NA	NA	NA	NA	None
(AACTCTT)n:Simple_repeat:Simple_repeat	0	NA	NA	NA	NA	None
(AACTG)n:Simple_repeat:Simple_repeat	0	NA	NA	NA	NA	None
(AACTGA)n:Simple_repeat:Simple_repeat	0	NA	NA	NA	NA	None
(AACTGAAG)n:Simple_repeat:Simple_repeat	0	NA	NA	NA	NA	None
(AACTGAT)n:Simple_repeat:Simple_repeat	0	NA	NA	NA	NA	None
(AACTGGA)n:Simple_repeat:Simple_repeat	0	NA	NA	NA	NA	None
(AACTGGAC)n:Simple_repeat:Simple_repeat	0	NA	NA	NA	NA	None
(AACTGT)n:Simple_repeat:Simple_repeat	0	NA	NA	NA	NA	None
(AACTGTA)n:Simple_repeat:Simple_repeat	0	NA	NA	NA	NA	None
(AACTGTAATG)n:Simple_repeat:Simple_repeat	0	NA	NA	NA	NA	None
(AACTGTT)n:Simple_repeat:Simple_repeat	0	NA	NA	NA	NA	None
(AACTT)n:Simple_repeat:Simple_repeat	0	NA	NA	NA	NA	None
(AACTTA)n:Simple_repeat:Simple_repeat	0	NA	NA	NA	NA	None
(AACTTAA)n:Simple_repeat:Simple_repeat	0	NA	NA	NA	NA	None
(AACTTAT)n:Simple_repeat:Simple_repeat	0	NA	NA	NA	NA	None
(AACTTATAA)n:Simple_repeat:Simple_repeat	0	NA	NA	NA	NA	None
(AACTTC)n:Simple_repeat:Simple_repeat	0	NA	NA	NA	NA	None
(AACTTCA)n:Simple_repeat:Simple_repeat	0	NA	NA	NA	NA	None
(AACTTCT)n:Simple_repeat:Simple_repeat	0	NA	NA	NA	NA	None
(AACTTG)n:Simple_repeat:Simple_repeat	0	NA	NA	NA	NA	None
(AACTTGT)n:Simple_repeat:Simple_repeat	0	NA	NA	NA	NA	None
(AACTTGTT)n:Simple_repeat:Simple_repeat	0	NA	NA	NA	NA	None
(AACTTT)n:Simple_repeat:Simple_repeat	0	NA	NA	NA	NA	None
(AACTTTA)n:Simple_repeat:Simple_repeat	0	NA	NA	NA	NA	None
(AACTTTAT)n:Simple_repeat:Simple_repeat	0	NA	NA	NA	NA	None
(AACTTTATGG)n:Simple_repeat:Simple_repeat	0	NA	NA	NA	NA	None
(AACTTTC)n:Simple_repeat:Simple_repeat	0	NA	NA	NA	NA	None
(AACTTTG)n:Simple_repeat:Simple_repeat	0	NA	NA	NA	NA	None
(AACTTTT)n:Simple_repeat:Simple_repeat	0	NA	NA	NA	NA	None
(AAGA)n:Simple_repeat:Simple_repeat	3.812805984	-0.025796422	0.362601795	0.794058017	NA	None
(AAGAA)n:Simple_repeat:Simple_repeat	0.980653508	0.038889142	0.378368349	0.254529007	NA	None
(AAGAAA)n:Simple_repeat:Simple_repeat	0	NA	NA	NA	NA	None
(AAGAAAA)n:Simple_repeat:Simple_repeat	0	NA	NA	NA	NA	None
(AAGAAAAT)n:Simple_repeat:Simple_repeat	0	NA	NA	NA	NA	None
(AAGAAAG)n:Simple_repeat:Simple_repeat	0	NA	NA	NA	NA	None
(AAGAAAGC)n:Simple_repeat:Simple_repeat	0	NA	NA	NA	NA	None
(AAGAAAT)n:Simple_repeat:Simple_repeat	0	NA	NA	NA	NA	None
(AAGAAC)n:Simple_repeat:Simple_repeat	0.121133527	-0.015231832	0.375617325	0.961377592	NA	None
(AAGAACA)n:Simple_repeat:Simple_repeat	0	NA	NA	NA	NA	None
(AAGAACT)n:Simple_repeat:Simple_repeat	0	NA	NA	NA	NA	None
(AAGAACTG)n:Simple_repeat:Simple_repeat	0	NA	NA	NA	NA	None
(AAGAAG)n:Simple_repeat:Simple_repeat	0	NA	NA	NA	NA	None
(AAGAAGA)n:Simple_repeat:Simple_repeat	0	NA	NA	NA	NA	None
(AAGAAGC)n:Simple_repeat:Simple_repeat	0	NA	NA	NA	NA	None
(AAGAAGG)n:Simple_repeat:Simple_repeat	0	NA	NA	NA	NA	None
(AAGAAGGA)n:Simple_repeat:Simple_repeat	0	NA	NA	NA	NA	None
(AAGAAGT)n:Simple_repeat:Simple_repeat	0	NA	NA	NA	NA	None
(AAGAAT)n:Simple_repeat:Simple_repeat	0.196130702	0.020153979	0.376028031	0.672310151	NA	None
(AAGAATA)n:Simple_repeat:Simple_repeat	0	NA	NA	NA	NA	None
(AAGAATAA)n:Simple_repeat:Simple_repeat	0	NA	NA	NA	NA	None
(AAGAATAG)n:Simple_repeat:Simple_repeat	0	NA	NA	NA	NA	None
(AAGAATAT)n:Simple_repeat:Simple_repeat	0	NA	NA	NA	NA	None
(AAGAATC)n:Simple_repeat:Simple_repeat	0	NA	NA	NA	NA	None
(AAGAATG)n:Simple_repeat:Simple_repeat	0	NA	NA	NA	NA	None
(AAGAATT)n:Simple_repeat:Simple_repeat	0	NA	NA	NA	NA	None
(AAGAC)n:Simple_repeat:Simple_repeat	0.663123573	0.032901796	0.377470505	0.363861129	NA	None
(AAGACA)n:Simple_repeat:Simple_repeat	0.116271258	-0.015062222	0.375607033	0.961377592	NA	None
(AAGACAA)n:Simple_repeat:Simple_repeat	0	NA	NA	NA	NA	None
(AAGACAAG)n:Simple_repeat:Simple_repeat	0	NA	NA	NA	NA	None
(AAGACAAT)n:Simple_repeat:Simple_repeat	0	NA	NA	NA	NA	None
(AAGACAC)n:Simple_repeat:Simple_repeat	0	NA	NA	NA	NA	None
(AAGACAG)n:Simple_repeat:Simple_repeat	0	NA	NA	NA	NA	None
(AAGACAT)n:Simple_repeat:Simple_repeat	0	NA	NA	NA	NA	None
(AAGACC)n:Simple_repeat:Simple_repeat	0	NA	NA	NA	NA	None
(AAGACCA)n:Simple_repeat:Simple_repeat	0	NA	NA	NA	NA	None
(AAGACT)n:Simple_repeat:Simple_repeat	0	NA	NA	NA	NA	None
(AAGACTA)n:Simple_repeat:Simple_repeat	0	NA	NA	NA	NA	None
(AAGACTATA)n:Simple_repeat:Simple_repeat	0	NA	NA	NA	NA	None
(AAGACTTA)n:Simple_repeat:Simple_repeat	0	NA	NA	NA	NA	None
(AAGAG)n:Simple_repeat:Simple_repeat	0	NA	NA	NA	NA	None
(AAGAGA)n:Simple_repeat:Simple_repeat	0	NA	NA	NA	NA	None
(AAGAGAA)n:Simple_repeat:Simple_repeat	0	NA	NA	NA	NA	None
(AAGAGAAGAG)n:Simple_repeat:Simple_repeat	0	NA	NA	NA	NA	None
(AAGAGAC)n:Simple_repeat:Simple_repeat	0	NA	NA	NA	NA	None
(AAGAGAG)n:Simple_repeat:Simple_repeat	0	NA	NA	NA	NA	None
(AAGAGAT)n:Simple_repeat:Simple_repeat	0	NA	NA	NA	NA	None
(AAGAGATA)n:Simple_repeat:Simple_repeat	0	NA	NA	NA	NA	None
(AAGAGATG)n:Simple_repeat:Simple_repeat	0	NA	NA	NA	NA	None
(AAGAGATT)n:Simple_repeat:Simple_repeat	0	NA	NA	NA	NA	None
(AAGAGC)n:Simple_repeat:Simple_repeat	0	NA	NA	NA	NA	None
(AAGAGCA)n:Simple_repeat:Simple_repeat	0	NA	NA	NA	NA	None
(AAGAGCC)n:Simple_repeat:Simple_repeat	0	NA	NA	NA	NA	None
(AAGAGCT)n:Simple_repeat:Simple_repeat	0	NA	NA	NA	NA	None
(AAGAGG)n:Simple_repeat:Simple_repeat	0	NA	NA	NA	NA	None
(AAGAGGC)n:Simple_repeat:Simple_repeat	0	NA	NA	NA	NA	None
(AAGAGGGGGC)n:Simple_repeat:Simple_repeat	0	NA	NA	NA	NA	None
(AAGAGGT)n:Simple_repeat:Simple_repeat	0	NA	NA	NA	NA	None
(AAGAGT)n:Simple_repeat:Simple_repeat	0	NA	NA	NA	NA	None
(AAGAGTA)n:Simple_repeat:Simple_repeat	0	NA	NA	NA	NA	None
(AAGAGTG)n:Simple_repeat:Simple_repeat	0	NA	NA	NA	NA	None
(AAGAGTGA)n:Simple_repeat:Simple_repeat	0	NA	NA	NA	NA	None
(AAGAGTT)n:Simple_repeat:Simple_repeat	0	NA	NA	NA	NA	None
(AAGAT)n:Simple_repeat:Simple_repeat	0	NA	NA	NA	NA	None
(AAGATA)n:Simple_repeat:Simple_repeat	0	NA	NA	NA	NA	None
(AAGATAA)n:Simple_repeat:Simple_repeat	0	NA	NA	NA	NA	None
(AAGATAC)n:Simple_repeat:Simple_repeat	0	NA	NA	NA	NA	None
(AAGATACTTC)n:Simple_repeat:Simple_repeat	0	NA	NA	NA	NA	None
(AAGATAG)n:Simple_repeat:Simple_repeat	0	NA	NA	NA	NA	None
(AAGATAT)n:Simple_repeat:Simple_repeat	0.605667637	-0.024356592	0.376593784	0.552530208	NA	None
(AAGATATT)n:Simple_repeat:Simple_repeat	0	NA	NA	NA	NA	None
(AAGATC)n:Simple_repeat:Simple_repeat	0	NA	NA	NA	NA	None
(AAGATCA)n:Simple_repeat:Simple_repeat	0	NA	NA	NA	NA	None
(AAGATCC)n:Simple_repeat:Simple_repeat	0	NA	NA	NA	NA	None
(AAGATCG)n:Simple_repeat:Simple_repeat	0	NA	NA	NA	NA	None
(AAGATG)n:Simple_repeat:Simple_repeat	0	NA	NA	NA	NA	None
(AAGATGA)n:Simple_repeat:Simple_repeat	0	NA	NA	NA	NA	None
(AAGATGAA)n:Simple_repeat:Simple_repeat	0	NA	NA	NA	NA	None
(AAGATGAC)n:Simple_repeat:Simple_repeat	0	NA	NA	NA	NA	None
(AAGATGC)n:Simple_repeat:Simple_repeat	0	NA	NA	NA	NA	None
(AAGATGG)n:Simple_repeat:Simple_repeat	0	NA	NA	NA	NA	None
(AAGATGT)n:Simple_repeat:Simple_repeat	0	NA	NA	NA	NA	None
(AAGATT)n:Simple_repeat:Simple_repeat	0	NA	NA	NA	NA	None
(AAGATTA)n:Simple_repeat:Simple_repeat	0	NA	NA	NA	NA	None
(AAGATTC)n:Simple_repeat:Simple_repeat	0	NA	NA	NA	NA	None
(AAGATTG)n:Simple_repeat:Simple_repeat	0	NA	NA	NA	NA	None
(AAGATTGG)n:Simple_repeat:Simple_repeat	0	NA	NA	NA	NA	None
(AAGATTT)n:Simple_repeat:Simple_repeat	0	NA	NA	NA	NA	None
(AAGATTTT)n:Simple_repeat:Simple_repeat	0	NA	NA	NA	NA	None
(AAGC)n:Simple_repeat:Simple_repeat	0.242267055	-0.019703048	0.375966268	0.79762892	NA	None
(AAGCA)n:Simple_repeat:Simple_repeat	0	NA	NA	NA	NA	None
(AAGCAA)n:Simple_repeat:Simple_repeat	0	NA	NA	NA	NA	None
(AAGCAAC)n:Simple_repeat:Simple_repeat	0	NA	NA	NA	NA	None
(AAGCAAG)n:Simple_repeat:Simple_repeat	0	NA	NA	NA	NA	None
(AAGCAAGA)n:Simple_repeat:Simple_repeat	0	NA	NA	NA	NA	None
(AAGCAAT)n:Simple_repeat:Simple_repeat	0	NA	NA	NA	NA	None
(AAGCAC)n:Simple_repeat:Simple_repeat	0	NA	NA	NA	NA	None
(AAGCACA)n:Simple_repeat:Simple_repeat	0	NA	NA	NA	NA	None
(AAGCACT)n:Simple_repeat:Simple_repeat	0	NA	NA	NA	NA	None
(AAGCAG)n:Simple_repeat:Simple_repeat	0	NA	NA	NA	NA	None
(AAGCAGA)n:Simple_repeat:Simple_repeat	0	NA	NA	NA	NA	None
(AAGCAGAA)n:Simple_repeat:Simple_repeat	0	NA	NA	NA	NA	None
(AAGCAGAATTT)n:Simple_repeat:Simple_repeat	0	NA	NA	NA	NA	None
(AAGCAGC)n:Simple_repeat:Simple_repeat	0	NA	NA	NA	NA	None
(AAGCAGG)n:Simple_repeat:Simple_repeat	0	NA	NA	NA	NA	None
(AAGCAT)n:Simple_repeat:Simple_repeat	0	NA	NA	NA	NA	None
(AAGCATA)n:Simple_repeat:Simple_repeat	0	NA	NA	NA	NA	None
(AAGCATC)n:Simple_repeat:Simple_repeat	0	NA	NA	NA	NA	None
(AAGCATG)n:Simple_repeat:Simple_repeat	0	NA	NA	NA	NA	None
(AAGCATT)n:Simple_repeat:Simple_repeat	0	NA	NA	NA	NA	None
(AAGCC)n:Simple_repeat:Simple_repeat	0	NA	NA	NA	NA	None
(AAGCCA)n:Simple_repeat:Simple_repeat	0	NA	NA	NA	NA	None
(AAGCCAG)n:Simple_repeat:Simple_repeat	0	NA	NA	NA	NA	None
(AAGCCC)n:Simple_repeat:Simple_repeat	0	NA	NA	NA	NA	None
(AAGCCCCA)n:Simple_repeat:Simple_repeat	1.508531382	0.003261941	0.372171779	0.951695374	NA	None
(AAGCCT)n:Simple_repeat:Simple_repeat	0	NA	NA	NA	NA	None
(AAGCCTTAA)n:Simple_repeat:Simple_repeat	0	NA	NA	NA	NA	None
(AAGCGAC)n:Simple_repeat:Simple_repeat	0	NA	NA	NA	NA	None
(AAGCGAG)n:Simple_repeat:Simple_repeat	0	NA	NA	NA	NA	None
(AAGCGG)n:Simple_repeat:Simple_repeat	0	NA	NA	NA	NA	None
(AAGCTA)n:Simple_repeat:Simple_repeat	0	NA	NA	NA	NA	None
(AAGCTAA)n:Simple_repeat:Simple_repeat	0	NA	NA	NA	NA	None
(AAGCTAC)n:Simple_repeat:Simple_repeat	0	NA	NA	NA	NA	None
(AAGCTAGA)n:Simple_repeat:Simple_repeat	0	NA	NA	NA	NA	None
(AAGCTC)n:Simple_repeat:Simple_repeat	0	NA	NA	NA	NA	None
(AAGCTCA)n:Simple_repeat:Simple_repeat	0	NA	NA	NA	NA	None
(AAGCTCC)n:Simple_repeat:Simple_repeat	0	NA	NA	NA	NA	None
(AAGCTCT)n:Simple_repeat:Simple_repeat	0	NA	NA	NA	NA	None
(AAGCTG)n:Simple_repeat:Simple_repeat	0	NA	NA	NA	NA	None
(AAGCTGCT)n:Simple_repeat:Simple_repeat	0	NA	NA	NA	NA	None
(AAGCTGG)n:Simple_repeat:Simple_repeat	0	NA	NA	NA	NA	None
(AAGCTT)n:Simple_repeat:Simple_repeat	0	NA	NA	NA	NA	None
(AAGCTTA)n:Simple_repeat:Simple_repeat	0	NA	NA	NA	NA	None
(AAGCTTATAT)n:Simple_repeat:Simple_repeat	0	NA	NA	NA	NA	None
(AAGGA)n:Simple_repeat:Simple_repeat	0.980653508	0.038889142	0.378368349	0.254529007	NA	None
(AAGGAA)n:Simple_repeat:Simple_repeat	0	NA	NA	NA	NA	None
(AAGGAAA)n:Simple_repeat:Simple_repeat	0	NA	NA	NA	NA	None
(AAGGAAAG)n:Simple_repeat:Simple_repeat	0	NA	NA	NA	NA	None
(AAGGAAC)n:Simple_repeat:Simple_repeat	0	NA	NA	NA	NA	None
(AAGGAAG)n:Simple_repeat:Simple_repeat	0	NA	NA	NA	NA	None
(AAGGAAGG)n:Simple_repeat:Simple_repeat	0	NA	NA	NA	NA	None
(AAGGAAT)n:Simple_repeat:Simple_repeat	0	NA	NA	NA	NA	None
(AAGGAC)n:Simple_repeat:Simple_repeat	0	NA	NA	NA	NA	None
(AAGGACA)n:Simple_repeat:Simple_repeat	0	NA	NA	NA	NA	None
(AAGGACT)n:Simple_repeat:Simple_repeat	0	NA	NA	NA	NA	None
(AAGGAG)n:Simple_repeat:Simple_repeat	0	NA	NA	NA	NA	None
(AAGGAGC)n:Simple_repeat:Simple_repeat	0	NA	NA	NA	NA	None
(AAGGAGG)n:Simple_repeat:Simple_repeat	0	NA	NA	NA	NA	None
(AAGGAGGG)n:Simple_repeat:Simple_repeat	0	NA	NA	NA	NA	None
(AAGGAT)n:Simple_repeat:Simple_repeat	0	NA	NA	NA	NA	None
(AAGGATA)n:Simple_repeat:Simple_repeat	0	NA	NA	NA	NA	None
(AAGGATG)n:Simple_repeat:Simple_repeat	0.392261403	0.024068043	0.376535372	0.53470758	NA	None
(AAGGATT)n:Simple_repeat:Simple_repeat	0	NA	NA	NA	NA	None
(AAGGC)n:Simple_repeat:Simple_repeat	0	NA	NA	NA	NA	None
(AAGGCA)n:Simple_repeat:Simple_repeat	0	NA	NA	NA	NA	None
(AAGGCAA)n:Simple_repeat:Simple_repeat	0	NA	NA	NA	NA	None
(AAGGCAC)n:Simple_repeat:Simple_repeat	0	NA	NA	NA	NA	None
(AAGGCAG)n:Simple_repeat:Simple_repeat	0	NA	NA	NA	NA	None
(AAGGCAGA)n:Simple_repeat:Simple_repeat	0	NA	NA	NA	NA	None
(AAGGCAGG)n:Simple_repeat:Simple_repeat	0	NA	NA	NA	NA	None
(AAGGCAT)n:Simple_repeat:Simple_repeat	0	NA	NA	NA	NA	None
(AAGGCC)n:Simple_repeat:Simple_repeat	0	NA	NA	NA	NA	None
(AAGGCCA)n:Simple_repeat:Simple_repeat	0	NA	NA	NA	NA	None
(AAGGCCT)n:Simple_repeat:Simple_repeat	0	NA	NA	NA	NA	None
(AAGGCT)n:Simple_repeat:Simple_repeat	0	NA	NA	NA	NA	None
(AAGGG)n:Simple_repeat:Simple_repeat	0	NA	NA	NA	NA	None
(AAGGGA)n:Simple_repeat:Simple_repeat	0	NA	NA	NA	NA	None
(AAGGGAGGGG)n:Simple_repeat:Simple_repeat	0	NA	NA	NA	NA	None
(AAGGGG)n:Simple_repeat:Simple_repeat	0	NA	NA	NA	NA	None
(AAGGGGG)n:Simple_repeat:Simple_repeat	0	NA	NA	NA	NA	None
(AAGGGTA)n:Simple_repeat:Simple_repeat	0	NA	NA	NA	NA	None
(AAGGT)n:Simple_repeat:Simple_repeat	0	NA	NA	NA	NA	None
(AAGGTA)n:Simple_repeat:Simple_repeat	0	NA	NA	NA	NA	None
(AAGGTAA)n:Simple_repeat:Simple_repeat	0	NA	NA	NA	NA	None
(AAGGTAC)n:Simple_repeat:Simple_repeat	0	NA	NA	NA	NA	None
(AAGGTAG)n:Simple_repeat:Simple_repeat	0	NA	NA	NA	NA	None
(AAGGTC)n:Simple_repeat:Simple_repeat	0	NA	NA	NA	NA	None
(AAGGTG)n:Simple_repeat:Simple_repeat	0	NA	NA	NA	NA	None
(AAGGTGA)n:Simple_repeat:Simple_repeat	0	NA	NA	NA	NA	None
(AAGGTGG)n:Simple_repeat:Simple_repeat	0	NA	NA	NA	NA	None
(AAGGTT)n:Simple_repeat:Simple_repeat	0	NA	NA	NA	NA	None
(AAGGTTA)n:Simple_repeat:Simple_repeat	0	NA	NA	NA	NA	None
(AAGGTTG)n:Simple_repeat:Simple_repeat	0	NA	NA	NA	NA	None
(AAGGTTTC)n:Simple_repeat:Simple_repeat	0	NA	NA	NA	NA	None
(AAGT)n:Simple_repeat:Simple_repeat	0.376182921	0.023918559	0.376511872	0.54162966	NA	None
(AAGTA)n:Simple_repeat:Simple_repeat	0	NA	NA	NA	NA	None
(AAGTAA)n:Simple_repeat:Simple_repeat	0	NA	NA	NA	NA	None
(AAGTAAACT)n:Simple_repeat:Simple_repeat	0	NA	NA	NA	NA	None
(AAGTAAC)n:Simple_repeat:Simple_repeat	0	NA	NA	NA	NA	None
(AAGTAAG)n:Simple_repeat:Simple_repeat	0	NA	NA	NA	NA	None
(AAGTAAT)n:Simple_repeat:Simple_repeat	0	NA	NA	NA	NA	None
(AAGTAC)n:Simple_repeat:Simple_repeat	0	NA	NA	NA	NA	None
(AAGTACA)n:Simple_repeat:Simple_repeat	0	NA	NA	NA	NA	None
(AAGTACT)n:Simple_repeat:Simple_repeat	0	NA	NA	NA	NA	None
(AAGTAG)n:Simple_repeat:Simple_repeat	0	NA	NA	NA	NA	None
(AAGTAGA)n:Simple_repeat:Simple_repeat	0	NA	NA	NA	NA	None
(AAGTAGCAT)n:Simple_repeat:Simple_repeat	0	NA	NA	NA	NA	None
(AAGTAGG)n:Simple_repeat:Simple_repeat	0	NA	NA	NA	NA	None
(AAGTAGGA)n:Simple_repeat:Simple_repeat	0	NA	NA	NA	NA	None
(AAGTAGT)n:Simple_repeat:Simple_repeat	0	NA	NA	NA	NA	None
(AAGTAT)n:Simple_repeat:Simple_repeat	0.242267055	-0.019703048	0.375966268	0.79762892	NA	None
(AAGTATA)n:Simple_repeat:Simple_repeat	0.348813775	-0.021812316	0.376214433	0.695661777	NA	None
(AAGTATAT)n:Simple_repeat:Simple_repeat	0	NA	NA	NA	NA	None
(AAGTATG)n:Simple_repeat:Simple_repeat	0	NA	NA	NA	NA	None
(AAGTATGA)n:Simple_repeat:Simple_repeat	0	NA	NA	NA	NA	None
(AAGTATT)n:Simple_repeat:Simple_repeat	0	NA	NA	NA	NA	None
(AAGTATTA)n:Simple_repeat:Simple_repeat	0	NA	NA	NA	NA	None
(AAGTATTG)n:Simple_repeat:Simple_repeat	0	NA	NA	NA	NA	None
(AAGTATTT)n:Simple_repeat:Simple_repeat	0	NA	NA	NA	NA	None
(AAGTC)n:Simple_repeat:Simple_repeat	0	NA	NA	NA	NA	None
(AAGTCA)n:Simple_repeat:Simple_repeat	0	NA	NA	NA	NA	None
(AAGTCAA)n:Simple_repeat:Simple_repeat	0	NA	NA	NA	NA	None
(AAGTCAC)n:Simple_repeat:Simple_repeat	0	NA	NA	NA	NA	None
(AAGTCAG)n:Simple_repeat:Simple_repeat	0	NA	NA	NA	NA	None
(AAGTCAT)n:Simple_repeat:Simple_repeat	0	NA	NA	NA	NA	None
(AAGTCCA)n:Simple_repeat:Simple_repeat	0	NA	NA	NA	NA	None
(AAGTCCC)n:Simple_repeat:Simple_repeat	0	NA	NA	NA	NA	None
(AAGTCT)n:Simple_repeat:Simple_repeat	0	NA	NA	NA	NA	None
(AAGTCTA)n:Simple_repeat:Simple_repeat	0	NA	NA	NA	NA	None
(AAGTCTT)n:Simple_repeat:Simple_repeat	0	NA	NA	NA	NA	None
(AAGTG)n:Simple_repeat:Simple_repeat	0	NA	NA	NA	NA	None
(AAGTGA)n:Simple_repeat:Simple_repeat	0	NA	NA	NA	NA	None
(AAGTGAA)n:Simple_repeat:Simple_repeat	0	NA	NA	NA	NA	None
(AAGTGAC)n:Simple_repeat:Simple_repeat	0	NA	NA	NA	NA	None
(AAGTGAG)n:Simple_repeat:Simple_repeat	0	NA	NA	NA	NA	None
(AAGTGC)n:Simple_repeat:Simple_repeat	0	NA	NA	NA	NA	None
(AAGTGG)n:Simple_repeat:Simple_repeat	0	NA	NA	NA	NA	None
(AAGTGGA)n:Simple_repeat:Simple_repeat	0	NA	NA	NA	NA	None
(AAGTGGC)n:Simple_repeat:Simple_repeat	0	NA	NA	NA	NA	None
(AAGTGGTGG)n:Simple_repeat:Simple_repeat	0	NA	NA	NA	NA	None
(AAGTGT)n:Simple_repeat:Simple_repeat	0	NA	NA	NA	NA	None
(AAGTGTA)n:Simple_repeat:Simple_repeat	0	NA	NA	NA	NA	None
(AAGTGTGAGC)n:Simple_repeat:Simple_repeat	0	NA	NA	NA	NA	None
(AAGTT)n:Simple_repeat:Simple_repeat	0	NA	NA	NA	NA	None
(AAGTTA)n:Simple_repeat:Simple_repeat	0	NA	NA	NA	NA	None
(AAGTTAA)n:Simple_repeat:Simple_repeat	0	NA	NA	NA	NA	None
(AAGTTAG)n:Simple_repeat:Simple_repeat	0	NA	NA	NA	NA	None
(AAGTTAT)n:Simple_repeat:Simple_repeat	0	NA	NA	NA	NA	None
(AAGTTATTA)n:Simple_repeat:Simple_repeat	0	NA	NA	NA	NA	None
(AAGTTC)n:Simple_repeat:Simple_repeat	0	NA	NA	NA	NA	None
(AAGTTCA)n:Simple_repeat:Simple_repeat	0	NA	NA	NA	NA	None
(AAGTTCT)n:Simple_repeat:Simple_repeat	0	NA	NA	NA	NA	None
(AAGTTG)n:Simple_repeat:Simple_repeat	0	NA	NA	NA	NA	None
(AAGTTGG)n:Simple_repeat:Simple_repeat	0	NA	NA	NA	NA	None
(AAGTTGT)n:Simple_repeat:Simple_repeat	0	NA	NA	NA	NA	None
(AAGTTT)n:Simple_repeat:Simple_repeat	0	NA	NA	NA	NA	None
(AAGTTTA)n:Simple_repeat:Simple_repeat	0	NA	NA	NA	NA	None
(AAGTTTAA)n:Simple_repeat:Simple_repeat	0	NA	NA	NA	NA	None
(AAGTTTC)n:Simple_repeat:Simple_repeat	0	NA	NA	NA	NA	None
(AAGTTTG)n:Simple_repeat:Simple_repeat	0	NA	NA	NA	NA	None
(AAGTTTT)n:Simple_repeat:Simple_repeat	0	NA	NA	NA	NA	None
(AATAA)n:Simple_repeat:Simple_repeat	1.487012625	0.004118632	0.371464122	0.944028741	NA	None
(AATAAA)n:Simple_repeat:Simple_repeat	0.391995697	0.007912384	0.374653611	0.851442426	NA	None
(AATAAAA)n:Simple_repeat:Simple_repeat	0	NA	NA	NA	NA	None
(AATAAACTT)n:Simple_repeat:Simple_repeat	0	NA	NA	NA	NA	None
(AATAAAT)n:Simple_repeat:Simple_repeat	0	NA	NA	NA	NA	None
(AATAAATAGA)n:Simple_repeat:Simple_repeat	0	NA	NA	NA	NA	None
(AATAAATC)n:Simple_repeat:Simple_repeat	0	NA	NA	NA	NA	None
(AATAAATT)n:Simple_repeat:Simple_repeat	0	NA	NA	NA	NA	None
(AATAAC)n:Simple_repeat:Simple_repeat	0.144801715	-0.016019613	0.375669053	0.961377592	NA	None
(AATAACA)n:Simple_repeat:Simple_repeat	0	NA	NA	NA	NA	None
(AATAACAA)n:Simple_repeat:Simple_repeat	0	NA	NA	NA	NA	None
(AATAACT)n:Simple_repeat:Simple_repeat	0	NA	NA	NA	NA	None
(AATAACTC)n:Simple_repeat:Simple_repeat	0	NA	NA	NA	NA	None
(AATAACTT)n:Simple_repeat:Simple_repeat	0	NA	NA	NA	NA	None
(AATAAG)n:Simple_repeat:Simple_repeat	0	NA	NA	NA	NA	None
(AATAAGA)n:Simple_repeat:Simple_repeat	1.720790904	-0.010075365	0.370179067	0.877335256	NA	None
(AATAAGAT)n:Simple_repeat:Simple_repeat	0	NA	NA	NA	NA	None
(AATAAGC)n:Simple_repeat:Simple_repeat	0	NA	NA	NA	NA	None
(AATAAGCCAC)n:Simple_repeat:Simple_repeat	0	NA	NA	NA	NA	None
(AATAAGG)n:Simple_repeat:Simple_repeat	0	NA	NA	NA	NA	None
(AATAAGT)n:Simple_repeat:Simple_repeat	0	NA	NA	NA	NA	None
(AATAAGTA)n:Simple_repeat:Simple_repeat	0	NA	NA	NA	NA	None
(AATAAGTG)n:Simple_repeat:Simple_repeat	0	NA	NA	NA	NA	None
(AATAAGTTAGC)n:Simple_repeat:Simple_repeat	0	NA	NA	NA	NA	None
(AATAAT)n:Simple_repeat:Simple_repeat	0	NA	NA	NA	NA	None
(AATAATA)n:Simple_repeat:Simple_repeat	0	NA	NA	NA	NA	None
(AATAATAC)n:Simple_repeat:Simple_repeat	0	NA	NA	NA	NA	None
(AATAATC)n:Simple_repeat:Simple_repeat	0	NA	NA	NA	NA	None
(AATAATCAT)n:Simple_repeat:Simple_repeat	0	NA	NA	NA	NA	None
(AATAATG)n:Simple_repeat:Simple_repeat	0	NA	NA	NA	NA	None
(AATAATT)n:Simple_repeat:Simple_repeat	0.27086217	0.021443802	0.376182975	0.672310151	NA	None
(AATAATTA)n:Simple_repeat:Simple_repeat	0	NA	NA	NA	NA	None
(AATAATTT)n:Simple_repeat:Simple_repeat	0	NA	NA	NA	NA	None
(AATAC)n:Simple_repeat:Simple_repeat	0	NA	NA	NA	NA	None
(AATACA)n:Simple_repeat:Simple_repeat	0.116271258	-0.015062222	0.375607033	0.961377592	NA	None
(AATACAA)n:Simple_repeat:Simple_repeat	0	NA	NA	NA	NA	None
(AATACAC)n:Simple_repeat:Simple_repeat	0	NA	NA	NA	NA	None
(AATACAG)n:Simple_repeat:Simple_repeat	0	NA	NA	NA	NA	None
(AATACAT)n:Simple_repeat:Simple_repeat	0	NA	NA	NA	NA	None
(AATACATA)n:Simple_repeat:Simple_repeat	0	NA	NA	NA	NA	None
(AATACATAA)n:Simple_repeat:Simple_repeat	0	NA	NA	NA	NA	None
(AATACATAT)n:Simple_repeat:Simple_repeat	0	NA	NA	NA	NA	None
(AATACC)n:Simple_repeat:Simple_repeat	0	NA	NA	NA	NA	None
(AATACCA)n:Simple_repeat:Simple_repeat	0	NA	NA	NA	NA	None
(AATACCT)n:Simple_repeat:Simple_repeat	0	NA	NA	NA	NA	None
(AATACCTAAG)n:Simple_repeat:Simple_repeat	0	NA	NA	NA	NA	None
(AATACG)n:Simple_repeat:Simple_repeat	0	NA	NA	NA	NA	None
(AATACT)n:Simple_repeat:Simple_repeat	0.188091461	0.019982013	0.376008714	0.672310151	NA	None
(AATACTA)n:Simple_repeat:Simple_repeat	0.242267055	-0.019703048	0.375966268	0.79762892	NA	None
(AATACTAGAT)n:Simple_repeat:Simple_repeat	0	NA	NA	NA	NA	None
(AATACTAT)n:Simple_repeat:Simple_repeat	0	NA	NA	NA	NA	None
(AATACTC)n:Simple_repeat:Simple_repeat	0	NA	NA	NA	NA	None
(AATACTG)n:Simple_repeat:Simple_repeat	0	NA	NA	NA	NA	None
(AATACTT)n:Simple_repeat:Simple_repeat	0	NA	NA	NA	NA	None
(AATAG)n:Simple_repeat:Simple_repeat	0.196130702	0.020153979	0.376028031	0.672310151	NA	None
(AATAGA)n:Simple_repeat:Simple_repeat	0.196130702	0.020153979	0.376028031	0.672310151	NA	None
(AATAGAA)n:Simple_repeat:Simple_repeat	0.27086217	0.021443802	0.376182975	0.672310151	NA	None
(AATAGAC)n:Simple_repeat:Simple_repeat	0	NA	NA	NA	NA	None
(AATAGAG)n:Simple_repeat:Simple_repeat	0	NA	NA	NA	NA	None
(AATAGAT)n:Simple_repeat:Simple_repeat	0	NA	NA	NA	NA	None
(AATAGATAG)n:Simple_repeat:Simple_repeat	0	NA	NA	NA	NA	None
(AATAGATT)n:Simple_repeat:Simple_repeat	0	NA	NA	NA	NA	None
(AATAGATTT)n:Simple_repeat:Simple_repeat	0	NA	NA	NA	NA	None
(AATAGC)n:Simple_repeat:Simple_repeat	0	NA	NA	NA	NA	None
(AATAGCA)n:Simple_repeat:Simple_repeat	0	NA	NA	NA	NA	None
(AATAGCAA)n:Simple_repeat:Simple_repeat	0	NA	NA	NA	NA	None
(AATAGCC)n:Simple_repeat:Simple_repeat	0	NA	NA	NA	NA	None
(AATAGG)n:Simple_repeat:Simple_repeat	0	NA	NA	NA	NA	None
(AATAGGA)n:Simple_repeat:Simple_repeat	0	NA	NA	NA	NA	None
(AATAGGAA)n:Simple_repeat:Simple_repeat	0	NA	NA	NA	NA	None
(AATAGT)n:Simple_repeat:Simple_repeat	0	NA	NA	NA	NA	None
(AATAGTA)n:Simple_repeat:Simple_repeat	0	NA	NA	NA	NA	None
(AATAGTAA)n:Simple_repeat:Simple_repeat	0	NA	NA	NA	NA	None
(AATAGTAT)n:Simple_repeat:Simple_repeat	0	NA	NA	NA	NA	None
(AATAGTATT)n:Simple_repeat:Simple_repeat	0	NA	NA	NA	NA	None
(AATAGTC)n:Simple_repeat:Simple_repeat	0	NA	NA	NA	NA	None
(AATAGTG)n:Simple_repeat:Simple_repeat	0	NA	NA	NA	NA	None
(AATAGTT)n:Simple_repeat:Simple_repeat	0	NA	NA	NA	NA	None
(AATAGTTCTT)n:Simple_repeat:Simple_repeat	0	NA	NA	NA	NA	None
(AATAGTTGGG)n:Simple_repeat:Simple_repeat	0	NA	NA	NA	NA	None
(AATAT)n:Simple_repeat:Simple_repeat	0	NA	NA	NA	NA	None
(AATATA)n:Simple_repeat:Simple_repeat	0.121133527	-0.015231832	0.375617325	0.961377592	NA	None
(AATATAA)n:Simple_repeat:Simple_repeat	1.188769432	0.05650681	0.381320026	0.152563681	NA	None
(AATATAAC)n:Simple_repeat:Simple_repeat	0	NA	NA	NA	NA	None
(AATATAACA)n:Simple_repeat:Simple_repeat	0	NA	NA	NA	NA	None
(AATATAAG)n:Simple_repeat:Simple_repeat	0	NA	NA	NA	NA	None
(AATATAAT)n:Simple_repeat:Simple_repeat	0	NA	NA	NA	NA	None
(AATATAC)n:Simple_repeat:Simple_repeat	0	NA	NA	NA	NA	None
(AATATACA)n:Simple_repeat:Simple_repeat	0	NA	NA	NA	NA	None
(AATATACT)n:Simple_repeat:Simple_repeat	0	NA	NA	NA	NA	None
(AATATACTGA)n:Simple_repeat:Simple_repeat	0	NA	NA	NA	NA	None
(AATATAG)n:Simple_repeat:Simple_repeat	0	NA	NA	NA	NA	None
(AATATAGAG)n:Simple_repeat:Simple_repeat	0	NA	NA	NA	NA	None
(AATATAGT)n:Simple_repeat:Simple_repeat	0	NA	NA	NA	NA	None
(AATATAT)n:Simple_repeat:Simple_repeat	0	NA	NA	NA	NA	None
(AATATATA)n:Simple_repeat:Simple_repeat	0	NA	NA	NA	NA	None
(AATATATATG)n:Simple_repeat:Simple_repeat	0	NA	NA	NA	NA	None
(AATATATC)n:Simple_repeat:Simple_repeat	0	NA	NA	NA	NA	None
(AATATATGAA)n:Simple_repeat:Simple_repeat	0	NA	NA	NA	NA	None
(AATATATT)n:Simple_repeat:Simple_repeat	0	NA	NA	NA	NA	None
(AATATATTT)n:Simple_repeat:Simple_repeat	0	NA	NA	NA	NA	None
(AATATC)n:Simple_repeat:Simple_repeat	0	NA	NA	NA	NA	None
(AATATCA)n:Simple_repeat:Simple_repeat	0	NA	NA	NA	NA	None
(AATATCC)n:Simple_repeat:Simple_repeat	0	NA	NA	NA	NA	None
(AATATCT)n:Simple_repeat:Simple_repeat	0	NA	NA	NA	NA	None
(AATATG)n:Simple_repeat:Simple_repeat	0.188091461	0.019982013	0.376008714	0.672310151	NA	None
(AATATGA)n:Simple_repeat:Simple_repeat	0	NA	NA	NA	NA	None
(AATATGAA)n:Simple_repeat:Simple_repeat	0	NA	NA	NA	NA	None
(AATATGC)n:Simple_repeat:Simple_repeat	0	NA	NA	NA	NA	None
(AATATGG)n:Simple_repeat:Simple_repeat	0	NA	NA	NA	NA	None
(AATATGGC)n:Simple_repeat:Simple_repeat	0	NA	NA	NA	NA	None
(AATATGT)n:Simple_repeat:Simple_repeat	0	NA	NA	NA	NA	None
(AATATGTGT)n:Simple_repeat:Simple_repeat	0	NA	NA	NA	NA	None
(AATATT)n:Simple_repeat:Simple_repeat	0	NA	NA	NA	NA	None
(AATATTA)n:Simple_repeat:Simple_repeat	0.818761077	-0.03648469	0.377739394	0.395305337	NA	None
(AATATTAA)n:Simple_repeat:Simple_repeat	0	NA	NA	NA	NA	None
(AATATTAAT)n:Simple_repeat:Simple_repeat	0	NA	NA	NA	NA	None
(AATATTAG)n:Simple_repeat:Simple_repeat	0	NA	NA	NA	NA	None
(AATATTAGTG)n:Simple_repeat:Simple_repeat	0	NA	NA	NA	NA	None
(AATATTAT)n:Simple_repeat:Simple_repeat	0	NA	NA	NA	NA	None
(AATATTC)n:Simple_repeat:Simple_repeat	0	NA	NA	NA	NA	None
(AATATTCC)n:Simple_repeat:Simple_repeat	0	NA	NA	NA	NA	None
(AATATTCTG)n:Simple_repeat:Simple_repeat	0	NA	NA	NA	NA	None
(AATATTG)n:Simple_repeat:Simple_repeat	0	NA	NA	NA	NA	None
(AATATTGAAT)n:Simple_repeat:Simple_repeat	0	NA	NA	NA	NA	None
(AATATTGT)n:Simple_repeat:Simple_repeat	0	NA	NA	NA	NA	None
(AATATTT)n:Simple_repeat:Simple_repeat	0	NA	NA	NA	NA	None
(AATATTTA)n:Simple_repeat:Simple_repeat	0	NA	NA	NA	NA	None
(AATATTTC)n:Simple_repeat:Simple_repeat	0	NA	NA	NA	NA	None
(AATATTTT)n:Simple_repeat:Simple_repeat	0	NA	NA	NA	NA	None
(AATC)n:Simple_repeat:Simple_repeat	1.411012023	0.046663675	0.376957899	0.36732626	NA	None
(AATCA)n:Simple_repeat:Simple_repeat	0.27086217	0.021443802	0.376182975	0.672310151	NA	None
(AATCAA)n:Simple_repeat:Simple_repeat	0	NA	NA	NA	NA	None
(AATCAAATGG)n:Simple_repeat:Simple_repeat	0	NA	NA	NA	NA	None
(AATCAAC)n:Simple_repeat:Simple_repeat	0	NA	NA	NA	NA	None
(AATCAAG)n:Simple_repeat:Simple_repeat	0	NA	NA	NA	NA	None
(AATCAAGG)n:Simple_repeat:Simple_repeat	0	NA	NA	NA	NA	None
(AATCAAT)n:Simple_repeat:Simple_repeat	0	NA	NA	NA	NA	None
(AATCAC)n:Simple_repeat:Simple_repeat	0	NA	NA	NA	NA	None
(AATCACA)n:Simple_repeat:Simple_repeat	0	NA	NA	NA	NA	None
(AATCACCA)n:Simple_repeat:Simple_repeat	0	NA	NA	NA	NA	None
(AATCACT)n:Simple_repeat:Simple_repeat	0	NA	NA	NA	NA	None
(AATCACTACT)n:Simple_repeat:Simple_repeat	0	NA	NA	NA	NA	None
(AATCAG)n:Simple_repeat:Simple_repeat	0.242267055	-0.019703048	0.375966268	0.79762892	NA	None
(AATCAGA)n:Simple_repeat:Simple_repeat	0	NA	NA	NA	NA	None
(AATCAGAG)n:Simple_repeat:Simple_repeat	0	NA	NA	NA	NA	None
(AATCAGC)n:Simple_repeat:Simple_repeat	0	NA	NA	NA	NA	None
(AATCAGG)n:Simple_repeat:Simple_repeat	0	NA	NA	NA	NA	None
(AATCAGT)n:Simple_repeat:Simple_repeat	0	NA	NA	NA	NA	None
(AATCAT)n:Simple_repeat:Simple_repeat	0	NA	NA	NA	NA	None
(AATCATA)n:Simple_repeat:Simple_repeat	0	NA	NA	NA	NA	None
(AATCATAC)n:Simple_repeat:Simple_repeat	0	NA	NA	NA	NA	None
(AATCATAT)n:Simple_repeat:Simple_repeat	0	NA	NA	NA	NA	None
(AATCATC)n:Simple_repeat:Simple_repeat	0	NA	NA	NA	NA	None
(AATCATG)n:Simple_repeat:Simple_repeat	0	NA	NA	NA	NA	None
(AATCATT)n:Simple_repeat:Simple_repeat	0	NA	NA	NA	NA	None
(AATCATTA)n:Simple_repeat:Simple_repeat	0	NA	NA	NA	NA	None
(AATCC)n:Simple_repeat:Simple_repeat	0	NA	NA	NA	NA	None
(AATCCA)n:Simple_repeat:Simple_repeat	0	NA	NA	NA	NA	None
(AATCCAA)n:Simple_repeat:Simple_repeat	0	NA	NA	NA	NA	None
(AATCCAG)n:Simple_repeat:Simple_repeat	1.446849262	0.027639136	0.374294146	0.572180256	NA	None
(AATCCAT)n:Simple_repeat:Simple_repeat	0	NA	NA	NA	NA	None
(AATCCATT)n:Simple_repeat:Simple_repeat	0	NA	NA	NA	NA	None
(AATCCC)n:Simple_repeat:Simple_repeat	0	NA	NA	NA	NA	None
(AATCCCA)n:Simple_repeat:Simple_repeat	0	NA	NA	NA	NA	None
(AATCCGC)n:Simple_repeat:Simple_repeat	0	NA	NA	NA	NA	None
(AATCCT)n:Simple_repeat:Simple_repeat	0	NA	NA	NA	NA	None
(AATCCTA)n:Simple_repeat:Simple_repeat	0	NA	NA	NA	NA	None
(AATCCTAATT)n:Simple_repeat:Simple_repeat	0	NA	NA	NA	NA	None
(AATCCTC)n:Simple_repeat:Simple_repeat	0	NA	NA	NA	NA	None
(AATCCTG)n:Simple_repeat:Simple_repeat	0	NA	NA	NA	NA	None
(AATCCTT)n:Simple_repeat:Simple_repeat	0	NA	NA	NA	NA	None
(AATCGAA)n:Simple_repeat:Simple_repeat	0	NA	NA	NA	NA	None
(AATCGAATGG)n:Simple_repeat:Simple_repeat	0	NA	NA	NA	NA	None
(AATCGAC)n:Simple_repeat:Simple_repeat	0	NA	NA	NA	NA	None
(AATCGTC)n:Simple_repeat:Simple_repeat	0	NA	NA	NA	NA	None
(AATCT)n:Simple_repeat:Simple_repeat	0.121133527	-0.015231832	0.375617325	0.961377592	NA	None
(AATCTA)n:Simple_repeat:Simple_repeat	0.121133527	-0.015231832	0.375617325	0.961377592	NA	None
(AATCTAA)n:Simple_repeat:Simple_repeat	0	NA	NA	NA	NA	None
(AATCTAAT)n:Simple_repeat:Simple_repeat	0	NA	NA	NA	NA	None
(AATCTAG)n:Simple_repeat:Simple_repeat	0	NA	NA	NA	NA	None
(AATCTAT)n:Simple_repeat:Simple_repeat	0	NA	NA	NA	NA	None
(AATCTATA)n:Simple_repeat:Simple_repeat	0	NA	NA	NA	NA	None
(AATCTC)n:Simple_repeat:Simple_repeat	0	NA	NA	NA	NA	None
(AATCTCA)n:Simple_repeat:Simple_repeat	0	NA	NA	NA	NA	None
(AATCTCCC)n:Simple_repeat:Simple_repeat	0	NA	NA	NA	NA	None
(AATCTG)n:Simple_repeat:Simple_repeat	0	NA	NA	NA	NA	None
(AATCTGA)n:Simple_repeat:Simple_repeat	0	NA	NA	NA	NA	None
(AATCTGAA)n:Simple_repeat:Simple_repeat	0	NA	NA	NA	NA	None
(AATCTGG)n:Simple_repeat:Simple_repeat	0	NA	NA	NA	NA	None
(AATCTT)n:Simple_repeat:Simple_repeat	0	NA	NA	NA	NA	None
(AATCTTA)n:Simple_repeat:Simple_repeat	0	NA	NA	NA	NA	None
(AATCTTT)n:Simple_repeat:Simple_repeat	0	NA	NA	NA	NA	None
(AATGA)n:Simple_repeat:Simple_repeat	0	NA	NA	NA	NA	None
(AATGAA)n:Simple_repeat:Simple_repeat	0	NA	NA	NA	NA	None
(AATGAAA)n:Simple_repeat:Simple_repeat	0	NA	NA	NA	NA	None
(AATGAAATG)n:Simple_repeat:Simple_repeat	0.81258651	0.032378838	0.377501416	0.332867215	NA	None
(AATGAAC)n:Simple_repeat:Simple_repeat	0	NA	NA	NA	NA	None
(AATGAAG)n:Simple_repeat:Simple_repeat	0.196130702	0.020153979	0.376028031	0.672310151	NA	None
(AATGAAT)n:Simple_repeat:Simple_repeat	0	NA	NA	NA	NA	None
(AATGAATA)n:Simple_repeat:Simple_repeat	0	NA	NA	NA	NA	None
(AATGAATC)n:Simple_repeat:Simple_repeat	0	NA	NA	NA	NA	None
(AATGAATGC)n:Simple_repeat:Simple_repeat	0	NA	NA	NA	NA	None
(AATGAATTC)n:Simple_repeat:Simple_repeat	0	NA	NA	NA	NA	None
(AATGAC)n:Simple_repeat:Simple_repeat	0	NA	NA	NA	NA	None
(AATGACA)n:Simple_repeat:Simple_repeat	0	NA	NA	NA	NA	None
(AATGACATAC)n:Simple_repeat:Simple_repeat	0	NA	NA	NA	NA	None
(AATGACC)n:Simple_repeat:Simple_repeat	0	NA	NA	NA	NA	None
(AATGACT)n:Simple_repeat:Simple_repeat	0	NA	NA	NA	NA	None
(AATGAG)n:Simple_repeat:Simple_repeat	0	NA	NA	NA	NA	None
(AATGAGA)n:Simple_repeat:Simple_repeat	0	NA	NA	NA	NA	None
(AATGAGAA)n:Simple_repeat:Simple_repeat	0	NA	NA	NA	NA	None
(AATGAGAG)n:Simple_repeat:Simple_repeat	0	NA	NA	NA	NA	None
(AATGAGG)n:Simple_repeat:Simple_repeat	0	NA	NA	NA	NA	None
(AATGAGT)n:Simple_repeat:Simple_repeat	0	NA	NA	NA	NA	None
(AATGAGTA)n:Simple_repeat:Simple_repeat	0	NA	NA	NA	NA	None
(AATGAT)n:Simple_repeat:Simple_repeat	0.121133527	-0.015231832	0.375617325	0.961377592	NA	None
(AATGATA)n:Simple_repeat:Simple_repeat	0	NA	NA	NA	NA	None
(AATGATC)n:Simple_repeat:Simple_repeat	0	NA	NA	NA	NA	None
(AATGATG)n:Simple_repeat:Simple_repeat	0	NA	NA	NA	NA	None
(AATGATT)n:Simple_repeat:Simple_repeat	0	NA	NA	NA	NA	None
(AATGATTT)n:Simple_repeat:Simple_repeat	0	NA	NA	NA	NA	None
(AATGC)n:Simple_repeat:Simple_repeat	0	NA	NA	NA	NA	None
(AATGCA)n:Simple_repeat:Simple_repeat	0	NA	NA	NA	NA	None
(AATGCAA)n:Simple_repeat:Simple_repeat	0	NA	NA	NA	NA	None
(AATGCAAAT)n:Simple_repeat:Simple_repeat	0	NA	NA	NA	NA	None
(AATGCAATGG)n:Simple_repeat:Simple_repeat	0	NA	NA	NA	NA	None
(AATGCAC)n:Simple_repeat:Simple_repeat	0	NA	NA	NA	NA	None
(AATGCAG)n:Simple_repeat:Simple_repeat	0	NA	NA	NA	NA	None
(AATGCAT)n:Simple_repeat:Simple_repeat	0	NA	NA	NA	NA	None
(AATGCC)n:Simple_repeat:Simple_repeat	0	NA	NA	NA	NA	None
(AATGCCA)n:Simple_repeat:Simple_repeat	0	NA	NA	NA	NA	None
(AATGCCT)n:Simple_repeat:Simple_repeat	0	NA	NA	NA	NA	None
(AATGCT)n:Simple_repeat:Simple_repeat	0	NA	NA	NA	NA	None
(AATGCTG)n:Simple_repeat:Simple_repeat	0	NA	NA	NA	NA	None
(AATGCTT)n:Simple_repeat:Simple_repeat	0	NA	NA	NA	NA	None
(AATGG)n:Simple_repeat:Simple_repeat	0	NA	NA	NA	NA	None
(AATGGA)n:Simple_repeat:Simple_repeat	0.116271258	-0.015062222	0.375607033	0.961377592	NA	None
(AATGGAA)n:Simple_repeat:Simple_repeat	0	NA	NA	NA	NA	None
(AATGGAATCA)n:Simple_repeat:Simple_repeat	0	NA	NA	NA	NA	None
(AATGGAATCATC)n:Simple_repeat:Simple_repeat	0	NA	NA	NA	NA	None
(AATGGAATCATCA)n:Simple_repeat:Simple_repeat	0	NA	NA	NA	NA	None
(AATGGAATCG)n:Simple_repeat:Simple_repeat	0	NA	NA	NA	NA	None
(AATGGAATGG)n:Simple_repeat:Simple_repeat	0	NA	NA	NA	NA	None
(AATGGACTCG)n:Simple_repeat:Simple_repeat	0	NA	NA	NA	NA	None
(AATGGAG)n:Simple_repeat:Simple_repeat	0	NA	NA	NA	NA	None
(AATGGAGC)n:Simple_repeat:Simple_repeat	0	NA	NA	NA	NA	None
(AATGGAT)n:Simple_repeat:Simple_repeat	0	NA	NA	NA	NA	None
(AATGGATG)n:Simple_repeat:Simple_repeat	0	NA	NA	NA	NA	None
(AATGGATT)n:Simple_repeat:Simple_repeat	0	NA	NA	NA	NA	None
(AATGGC)n:Simple_repeat:Simple_repeat	0	NA	NA	NA	NA	None
(AATGGCA)n:Simple_repeat:Simple_repeat	0	NA	NA	NA	NA	None
(AATGGT)n:Simple_repeat:Simple_repeat	0	NA	NA	NA	NA	None
(AATGGTA)n:Simple_repeat:Simple_repeat	0	NA	NA	NA	NA	None
(AATGGTGTT)n:Simple_repeat:Simple_repeat	0	NA	NA	NA	NA	None
(AATGGTT)n:Simple_repeat:Simple_repeat	0	NA	NA	NA	NA	None
(AATGGTTCTGA)n:Simple_repeat:Simple_repeat	0	NA	NA	NA	NA	None
(AATGGTTGAA)n:Simple_repeat:Simple_repeat	0	NA	NA	NA	NA	None
(AATGT)n:Simple_repeat:Simple_repeat	0.28960343	-0.020540244	0.376061125	0.753892547	NA	None
(AATGTA)n:Simple_repeat:Simple_repeat	0	NA	NA	NA	NA	None
(AATGTAA)n:Simple_repeat:Simple_repeat	0	NA	NA	NA	NA	None
(AATGTAAAAC)n:Simple_repeat:Simple_repeat	0	NA	NA	NA	NA	None
(AATGTAC)n:Simple_repeat:Simple_repeat	0	NA	NA	NA	NA	None
(AATGTAGCT)n:Simple_repeat:Simple_repeat	0	NA	NA	NA	NA	None
(AATGTAT)n:Simple_repeat:Simple_repeat	0	NA	NA	NA	NA	None
(AATGTATA)n:Simple_repeat:Simple_repeat	0	NA	NA	NA	NA	None
(AATGTATT)n:Simple_repeat:Simple_repeat	0	NA	NA	NA	NA	None
(AATGTC)n:Simple_repeat:Simple_repeat	0	NA	NA	NA	NA	None
(AATGTCA)n:Simple_repeat:Simple_repeat	0	NA	NA	NA	NA	None
(AATGTCTAA)n:Simple_repeat:Simple_repeat	0	NA	NA	NA	NA	None
(AATGTCTTTAC)n:Simple_repeat:Simple_repeat	0	NA	NA	NA	NA	None
(AATGTG)n:Simple_repeat:Simple_repeat	0	NA	NA	NA	NA	None
(AATGTGT)n:Simple_repeat:Simple_repeat	0	NA	NA	NA	NA	None
(AATGTGTT)n:Simple_repeat:Simple_repeat	0	NA	NA	NA	NA	None
(AATGTT)n:Simple_repeat:Simple_repeat	0	NA	NA	NA	NA	None
(AATGTTA)n:Simple_repeat:Simple_repeat	0	NA	NA	NA	NA	None
(AATGTTACTA)n:Simple_repeat:Simple_repeat	0	NA	NA	NA	NA	None
(AATGTTC)n:Simple_repeat:Simple_repeat	0	NA	NA	NA	NA	None
(AATGTTG)n:Simple_repeat:Simple_repeat	0	NA	NA	NA	NA	None
(AATGTTT)n:Simple_repeat:Simple_repeat	0	NA	NA	NA	NA	None
(AATGTTTT)n:Simple_repeat:Simple_repeat	0	NA	NA	NA	NA	None
(AATT)n:Simple_repeat:Simple_repeat	2.03910862	-0.048950789	0.372106755	0.528844494	NA	None
(AATTA)n:Simple_repeat:Simple_repeat	0.430358515	-0.002833277	0.374382387	0.98520007	NA	None
(AATTAA)n:Simple_repeat:Simple_repeat	0.27086217	0.021443802	0.376182975	0.672310151	NA	None
(AATTAAA)n:Simple_repeat:Simple_repeat	0	NA	NA	NA	NA	None
(AATTAAACTGA)n:Simple_repeat:Simple_repeat	0	NA	NA	NA	NA	None
(AATTAAC)n:Simple_repeat:Simple_repeat	0	NA	NA	NA	NA	None
(AATTAAG)n:Simple_repeat:Simple_repeat	0	NA	NA	NA	NA	None
(AATTAAGA)n:Simple_repeat:Simple_repeat	0	NA	NA	NA	NA	None
(AATTAAT)n:Simple_repeat:Simple_repeat	0	NA	NA	NA	NA	None
(AATTAATA)n:Simple_repeat:Simple_repeat	0	NA	NA	NA	NA	None
(AATTAATC)n:Simple_repeat:Simple_repeat	0	NA	NA	NA	NA	None
(AATTAATGT)n:Simple_repeat:Simple_repeat	0	NA	NA	NA	NA	None
(AATTAC)n:Simple_repeat:Simple_repeat	0	NA	NA	NA	NA	None
(AATTACA)n:Simple_repeat:Simple_repeat	0	NA	NA	NA	NA	None
(AATTACAA)n:Simple_repeat:Simple_repeat	0	NA	NA	NA	NA	None
(AATTACAT)n:Simple_repeat:Simple_repeat	0	NA	NA	NA	NA	None
(AATTACC)n:Simple_repeat:Simple_repeat	0	NA	NA	NA	NA	None
(AATTACT)n:Simple_repeat:Simple_repeat	0	NA	NA	NA	NA	None
(AATTACTCT)n:Simple_repeat:Simple_repeat	0	NA	NA	NA	NA	None
(AATTACTTAA)n:Simple_repeat:Simple_repeat	0	NA	NA	NA	NA	None
(AATTAG)n:Simple_repeat:Simple_repeat	0	NA	NA	NA	NA	None
(AATTAGA)n:Simple_repeat:Simple_repeat	0	NA	NA	NA	NA	None
(AATTAGAA)n:Simple_repeat:Simple_repeat	0	NA	NA	NA	NA	None
(AATTAGAGAT)n:Simple_repeat:Simple_repeat	0	NA	NA	NA	NA	None
(AATTAGC)n:Simple_repeat:Simple_repeat	0	NA	NA	NA	NA	None
(AATTAGG)n:Simple_repeat:Simple_repeat	0	NA	NA	NA	NA	None
(AATTAGT)n:Simple_repeat:Simple_repeat	0	NA	NA	NA	NA	None
(AATTAGTAC)n:Simple_repeat:Simple_repeat	0	NA	NA	NA	NA	None
(AATTAT)n:Simple_repeat:Simple_repeat	0	NA	NA	NA	NA	None
(AATTATA)n:Simple_repeat:Simple_repeat	0	NA	NA	NA	NA	None
(AATTATAA)n:Simple_repeat:Simple_repeat	0	NA	NA	NA	NA	None
(AATTATAC)n:Simple_repeat:Simple_repeat	0	NA	NA	NA	NA	None
(AATTATAG)n:Simple_repeat:Simple_repeat	0	NA	NA	NA	NA	None
(AATTATAT)n:Simple_repeat:Simple_repeat	0	NA	NA	NA	NA	None
(AATTATC)n:Simple_repeat:Simple_repeat	0	NA	NA	NA	NA	None
(AATTATG)n:Simple_repeat:Simple_repeat	0	NA	NA	NA	NA	None
(AATTATGA)n:Simple_repeat:Simple_repeat	0	NA	NA	NA	NA	None
(AATTATT)n:Simple_repeat:Simple_repeat	0	NA	NA	NA	NA	None
(AATTATTA)n:Simple_repeat:Simple_repeat	0	NA	NA	NA	NA	None
(AATTATTCT)n:Simple_repeat:Simple_repeat	0	NA	NA	NA	NA	None
(AATTATTT)n:Simple_repeat:Simple_repeat	0	NA	NA	NA	NA	None
(AATTC)n:Simple_repeat:Simple_repeat	0	NA	NA	NA	NA	None
(AATTCA)n:Simple_repeat:Simple_repeat	0	NA	NA	NA	NA	None
(AATTCAA)n:Simple_repeat:Simple_repeat	0	NA	NA	NA	NA	None
(AATTCAC)n:Simple_repeat:Simple_repeat	0	NA	NA	NA	NA	None
(AATTCACCA)n:Simple_repeat:Simple_repeat	0	NA	NA	NA	NA	None
(AATTCAG)n:Simple_repeat:Simple_repeat	0	NA	NA	NA	NA	None
(AATTCAT)n:Simple_repeat:Simple_repeat	0	NA	NA	NA	NA	None
(AATTCATA)n:Simple_repeat:Simple_repeat	0	NA	NA	NA	NA	None
(AATTCATG)n:Simple_repeat:Simple_repeat	0	NA	NA	NA	NA	None
(AATTCC)n:Simple_repeat:Simple_repeat	0	NA	NA	NA	NA	None
(AATTCCA)n:Simple_repeat:Simple_repeat	0	NA	NA	NA	NA	None
(AATTCCT)n:Simple_repeat:Simple_repeat	0	NA	NA	NA	NA	None
(AATTCT)n:Simple_repeat:Simple_repeat	0.144801715	-0.016019613	0.375669053	0.961377592	NA	None
(AATTCTA)n:Simple_repeat:Simple_repeat	0	NA	NA	NA	NA	None
(AATTCTC)n:Simple_repeat:Simple_repeat	0	NA	NA	NA	NA	None
(AATTCTG)n:Simple_repeat:Simple_repeat	0	NA	NA	NA	NA	None
(AATTCTGA)n:Simple_repeat:Simple_repeat	0	NA	NA	NA	NA	None
(AATTCTGT)n:Simple_repeat:Simple_repeat	0	NA	NA	NA	NA	None
(AATTCTT)n:Simple_repeat:Simple_repeat	0	NA	NA	NA	NA	None
(AATTCTTA)n:Simple_repeat:Simple_repeat	0	NA	NA	NA	NA	None
(AATTG)n:Simple_repeat:Simple_repeat	0.196130702	0.020153979	0.376028031	0.672310151	NA	None
(AATTGA)n:Simple_repeat:Simple_repeat	0	NA	NA	NA	NA	None
(AATTGAA)n:Simple_repeat:Simple_repeat	0	NA	NA	NA	NA	None
(AATTGAATGG)n:Simple_repeat:Simple_repeat	0	NA	NA	NA	NA	None
(AATTGAG)n:Simple_repeat:Simple_repeat	0	NA	NA	NA	NA	None
(AATTGAT)n:Simple_repeat:Simple_repeat	0.57920686	-0.024087692	0.376550289	0.566579754	NA	None
(AATTGC)n:Simple_repeat:Simple_repeat	0	NA	NA	NA	NA	None
(AATTGCA)n:Simple_repeat:Simple_repeat	0	NA	NA	NA	NA	None
(AATTGCATT)n:Simple_repeat:Simple_repeat	0	NA	NA	NA	NA	None
(AATTGCC)n:Simple_repeat:Simple_repeat	0	NA	NA	NA	NA	None
(AATTGCT)n:Simple_repeat:Simple_repeat	0	NA	NA	NA	NA	None
(AATTGG)n:Simple_repeat:Simple_repeat	0	NA	NA	NA	NA	None
(AATTGGA)n:Simple_repeat:Simple_repeat	0	NA	NA	NA	NA	None
(AATTGGC)n:Simple_repeat:Simple_repeat	0	NA	NA	NA	NA	None
(AATTGGT)n:Simple_repeat:Simple_repeat	0	NA	NA	NA	NA	None
(AATTGT)n:Simple_repeat:Simple_repeat	0	NA	NA	NA	NA	None
(AATTGTA)n:Simple_repeat:Simple_repeat	0	NA	NA	NA	NA	None
(AATTGTCAA)n:Simple_repeat:Simple_repeat	0	NA	NA	NA	NA	None
(AATTGTG)n:Simple_repeat:Simple_repeat	0	NA	NA	NA	NA	None
(AATTGTT)n:Simple_repeat:Simple_repeat	0	NA	NA	NA	NA	None
(AATTGTTA)n:Simple_repeat:Simple_repeat	0	NA	NA	NA	NA	None
(AATTGTTAT)n:Simple_repeat:Simple_repeat	0	NA	NA	NA	NA	None
(AATTGTTCCT)n:Simple_repeat:Simple_repeat	0	NA	NA	NA	NA	None
(AATTT)n:Simple_repeat:Simple_repeat	0.622496606	-0.010770617	0.374447882	0.810442891	NA	None
(AATTTA)n:Simple_repeat:Simple_repeat	0	NA	NA	NA	NA	None
(AATTTAA)n:Simple_repeat:Simple_repeat	0	NA	NA	NA	NA	None
(AATTTAC)n:Simple_repeat:Simple_repeat	0.121133527	-0.015231832	0.375617325	0.961377592	NA	None
(AATTTAG)n:Simple_repeat:Simple_repeat	0	NA	NA	NA	NA	None
(AATTTAT)n:Simple_repeat:Simple_repeat	0	NA	NA	NA	NA	None
[truncated: 13,610 more rows]
