# Supplementary material for: Autonomous transposons tune their sequences to ensure somatic suppression
Source: Nature. 2024 Feb 14;626(8001):1116–24. doi: 10.1038/s41586-024-07081-0 (PMC10901741; doi:10.1038/s41586-024-07081-0)
Supplement: Supplementary file 3 — Supplementary Tables 1–15; see Supplementary Information document for full descriptions. [file 41586_2024_7081_MOESM3_ESM.zip › Table 13_mouse3T3_polyA_tripleKD_TEanalysis_DEseq2_output_repeat_name_DEresults_LFCshrunk.txt]

	baseMean	log2FoldChange	lfcSE	pvalue	padj	Status
MMERVK10C-int:ERVK:LTR	31417.53604	1.469254538	0.067822309	2.45E-105	2.83E-102	UP
MERVL-int:ERVL:LTR	4197.149415	1.845956553	0.089713042	2.34E-95	1.35E-92	UP
ORR1A1-int:ERVL-MaLR:LTR	2359.643164	1.865711511	0.092305988	3.88E-92	1.49E-89	UP
MMVL30-int:ERV1:LTR	163243.4876	1.45961068	0.074681198	7.18E-89	2.07E-86	UP
RLTR6_Mm:ERV1:LTR	17161.57292	1.566716857	0.081600617	1.90E-83	4.39E-81	UP
L1Md_A:L1:LINE	12761.38393	1.223830772	0.070499055	1.32E-68	2.54E-66	UP
L1MCa:L1:LINE	1658.032808	1.637730075	0.095267801	1.40E-67	2.32E-65	UP
RLTR10-int:ERVK:LTR	9614.612639	-1.031691189	0.071679249	3.97E-48	5.73E-46	DOWN
RLTR10C:ERVK:LTR	1964.996028	1.125566283	0.084052587	4.74E-42	6.09E-40	UP
L1Md_F3:L1:LINE	7772.279623	0.890132278	0.072804102	1.80E-35	2.09E-33	UP
L1M2c:L1:LINE	282.4458399	1.890694424	0.158518804	4.49E-34	4.71E-32	UP
MMERVK9E_I-int:ERVK:LTR	2411.146833	-1.017452632	0.086052466	2.02E-33	1.94E-31	DOWN
MT2_Mm:ERVL:LTR	1700.355051	0.996086431	0.085834455	2.84E-32	2.52E-30	UP
RLTR6C_Mm:ERV1:LTR	1371.076202	1.170597345	0.101667105	8.06E-32	6.65E-30	UP
RLTR6-int:ERV1:LTR	3946.143729	0.843264188	0.074430816	7.85E-31	6.05E-29	UP
MMERGLN-int:ERV1:LTR	3132.095802	0.853510271	0.077656533	4.47E-29	3.23E-27	UP
L1Md_F2:L1:LINE	30448.69879	0.846452239	0.079128357	8.87E-28	6.03E-26	UP
B2_Mm1a:B2:SINE	75262.96874	0.7715576	0.074820197	6.02E-26	3.87E-24	UP
L1Md_Gf:L1:LINE	527.8468025	1.32022762	0.133756216	3.19E-24	1.94E-22	UP
B2_Mm1t:B2:SINE	49061.63475	0.60739393	0.072961311	1.03E-17	5.98E-16	UP
ORR1A2-int:ERVL-MaLR:LTR	2951.179774	0.783559953	0.094789794	1.19E-17	6.54E-16	UP
RLTR10:ERVK:LTR	2343.789536	-0.625724971	0.086214039	4.37E-14	2.30E-12	DOWN
(CCA)n:Simple_repeat:Simple_repeat	679.0283183	0.915606282	0.128556399	7.73E-14	3.89E-12	UP
ORR1A0-int:ERVL-MaLR:LTR	2651.272711	0.577164742	0.08292085	4.28E-13	2.06E-11	UP
IAP-d-int:ERVK:LTR	706.7497203	-0.771278755	0.116159643	2.63E-12	1.22E-10	DOWN
L1_Mm:L1:LINE	3330.547733	0.612074159	0.09178099	2.97E-12	1.32E-10	UP
IAPLTR2a2_Mm:ERVK:LTR	554.7697967	0.66416667	0.114029235	5.78E-10	2.48E-08	UP
MLT2F:ERVL:LTR	375.9001314	0.710139669	0.123835912	9.21E-10	3.80E-08	UP
ERVB4_3-I_MM-int:ERVK:LTR	34486.62572	-0.403009545	0.069283089	9.66E-10	3.85E-08	DOWN
RLTR1B-int:ERV1:LTR	1465.527706	0.552723639	0.096060809	1.19E-09	4.58E-08	UP
ERVB4_3-LTR_MM:ERVK:LTR	1489.617073	-0.463877084	0.086528723	1.41E-08	5.27E-07	DOWN
RMER1A:Other:Other	3714.993413	0.39181678	0.074482322	3.30E-08	1.19E-06	UP
IAPEY4_I-int:ERVK:LTR	3233.883732	0.390287998	0.076997071	9.09E-08	3.17E-06	UP
SRV_MM-int:ERVK:LTR	402.2660234	-0.621996895	0.126478098	9.31E-08	3.17E-06	DOWN
ETnERV2-int:ERVK:LTR	480.1104298	-0.565657694	0.116612808	1.49E-07	4.92E-06	DOWN
ERVB2_1A-I_MM-int:ERVK:LTR	225.1231438	-0.782557591	0.167516403	2.43E-07	7.79E-06	DOWN
(GGAGAA)n:Simple_repeat:Simple_repeat	358.8589921	0.629020894	0.134147971	2.84E-07	8.89E-06	UP
RLTR20B1:ERVK:LTR	444.1684684	-0.530646907	0.115739831	6.02E-07	1.83E-05	DOWN
L1MEh:L1:LINE	50.84559139	1.357979686	0.311938567	7.35E-07	2.12E-05	UP
L1_Mus1:L1:LINE	17389.06483	0.345855368	0.074325328	7.35E-07	2.12E-05	UP
ERVB4_1-I_MM-int:ERVK:LTR	124.5888201	-0.853654282	0.206262331	2.45E-06	6.90E-05	DOWN
ETnERV3-int:ERVK:LTR	430.4820905	-0.524245348	0.124423036	3.31E-06	9.11E-05	DOWN
RMER3D-int:ERVK:LTR	809.5186172	-0.505433701	0.121900724	4.70E-06	0.000126474	DOWN
MLT1K:ERVL-MaLR:LTR	896.6219574	-0.403834105	0.096998244	6.53E-06	0.000171658	DOWN
(TTC)n:Simple_repeat:Simple_repeat	913.7624073	0.475249864	0.120408493	1.21E-05	0.000310986	UP
L1Md_T:L1:LINE	17741.75852	0.971931663	0.26135221	1.25E-05	0.000312935	UP
L1_Mus2:L1:LINE	10064.46023	0.330720754	0.081523638	1.50E-05	0.000368791	UP
RLTR13C2:ERVK:LTR	455.3785423	-0.52143101	0.14343326	3.48E-05	0.000838696	DOWN
RLTR1A2_MM:ERV1:LTR	232.9027842	0.576530357	0.161148358	3.77E-05	0.000889459	UP
RLTR1D2_MM:ERV1:LTR	187.7197428	-0.605708644	0.170960927	3.95E-05	0.000913855	DOWN
ORR1A4-int:ERVL-MaLR:LTR	2975.437557	0.309664692	0.081481409	4.68E-05	0.00106191	UP
RLTR9E:ERVK:LTR	276.2420751	-0.489125024	0.139417206	6.30E-05	0.001401292	DOWN
L1Md_F:L1:LINE	1227.535105	0.364791279	0.100656553	7.00E-05	0.001526184	UP
RLTR13D3A1:ERVK:LTR	443.4747102	-0.465938749	0.133630348	7.55E-05	0.001616443	DOWN
RMER15-int:ERVL:LTR	1087.613864	-0.342742824	0.096018872	9.65E-05	0.002028728	DOWN
IAP1-MM_I-int:ERVK:LTR	905.1150961	0.343305597	0.096918835	0.000106737	0.002203358	UP
MLT1G1:ERVL-MaLR:LTR	3338.902362	0.282359516	0.078346005	0.000116852	0.002369834	UP
MER2:TcMar-Tigger:DNA	6712.152938	-0.266517291	0.074373595	0.000136818	0.002726924	DOWN
LTR85a:Gypsy?:LTR	34.97540081	1.149180497	0.38718711	0.000146182	0.002816434	UP
RodERV21-int:ERV1:LTR	483.5511768	-0.408746896	0.121507496	0.000145656	0.002816434	DOWN
ORR1D-int:ERVL-MaLR:LTR	232.9186878	-0.49855542	0.156280145	0.000184809	0.003502277	DOWN
MLTR25A:ERVK:LTR	676.2526192	-0.356156366	0.106110211	0.000191329	0.003510743	DOWN
MTE2a-int:ERVL-MaLR:LTR	357.8544208	0.465602824	0.14465441	0.000190926	0.003510743	UP
RLTR4_MM-int:ERV1:LTR	13104.78683	-0.235360727	0.069383052	0.000323905	0.005850537	DOWN
MTEa-int:ERVL-MaLR:LTR	914.5069414	-0.309348667	0.094977901	0.000350416	0.006137589	DOWN
RLTR26B_MM:ERVK:LTR	73.8425333	-0.733069027	0.261348734	0.000346976	0.006137589	DOWN
IAPEY3-int:ERVK:LTR	1093.565554	-0.325200532	0.10167173	0.000389642	0.006722776	DOWN
RLTR10D:ERVK:LTR	190.810725	-0.489380309	0.166090498	0.000421125	0.007159122	DOWN
L1ME3E:L1:LINE	168.1162336	-0.57975267	0.21056234	0.00055924	0.009369303	DOWN
(CTATT)n:Simple_repeat:Simple_repeat	28.89889065	-1.101918836	0.468703688	0.000741247	0.012139773	DOWN
ORR1A1:ERVL-MaLR:LTR	1231.313569	0.284793436	0.09252363	0.000745609	0.012139773	UP
L1_Mus4:L1:LINE	3021.768173	0.267331108	0.086243592	0.000768437	0.012337681	UP
RLTR43C:ERVK:LTR	54.7105763	-0.747696397	0.304223255	0.000865926	0.013712478	DOWN
ERVB7_3-LTR_MM:ERVK:LTR	64.57242488	-0.785892167	0.329394789	0.000953986	0.014902809	DOWN
MER5B:hAT-Charlie:DNA	3111.261588	0.237487886	0.07759969	0.001039443	0.016021284	UP
RLTR13D6:ERVK:LTR	275.7937603	0.392714999	0.144849445	0.001292443	0.019658743	UP
(GAA)n:Simple_repeat:Simple_repeat	916.0739156	0.276058337	0.094673369	0.00131687	0.019738163	UP
MLTR18C_MM:ERVK:LTR	184.8356624	-0.453078094	0.174579657	0.001331814	0.019738163	DOWN
LTR72_RN:ERV1:LTR	223.1799868	-0.466391632	0.182834918	0.00140016	0.020005519	DOWN
MER102b:hAT-Charlie:DNA	207.1190756	-0.45190012	0.175414553	0.001398732	0.020005519	DOWN
MER96B:hAT-Tip100:DNA	260.20061	0.412483659	0.155766637	0.001401771	0.020005519	UP
RLTR42-int:ERVK:LTR	572.3649783	-0.302214457	0.107170622	0.001517198	0.021388798	DOWN
Tigger11a:TcMar-Tigger:DNA	18.63299393	-1.142069095	0.56332132	0.001587848	0.022115088	DOWN
RLTR45:ERVK:LTR	549.720491	0.306747214	0.110329555	0.001670185	0.022745248	UP
RMER16-int:ERVK:LTR	853.6031357	-0.280447642	0.099156798	0.001672445	0.022745248	DOWN
IAPEY2_LTR:ERVK:LTR	61.98533129	-0.755120331	0.349325822	0.001733308	0.023298883	DOWN
(CTCA)n:Simple_repeat:Simple_repeat	289.0558435	-0.386658826	0.148768814	0.001786036	0.02373169	DOWN
MER76:ERVL:LTR	51.85827978	0.718110083	0.335541315	0.001901417	0.024977704	UP
MER129:LTR?:LTR?	13.55925504	-1.274437264	0.694311609	0.002178514	0.028296205	DOWN
MLT2C1:ERVL:LTR	328.3999598	-0.341017364	0.131658278	0.002346738	0.030142546	DOWN
LTR50:ERVL:LTR	77.24392617	-0.571274336	0.261112585	0.002430806	0.030879256	DOWN
RLTR13D5:ERVK:LTR	231.5184061	-0.41986473	0.174616847	0.002525526	0.031733787	DOWN
(GAGAA)n:Simple_repeat:Simple_repeat	185.6951379	0.423851898	0.17732938	0.002600098	0.032319496	UP
MLT1H-int:ERVL-MaLR:LTR	86.53386415	0.559280967	0.259945149	0.002742587	0.033727985	UP
MamGypLTR1c:Gypsy:LTR	85.90709452	-0.547515469	0.254599014	0.002801777	0.034093201	DOWN
MER20B:hAT-Charlie:DNA	204.920094	-0.432794108	0.185218298	0.002833141	0.034115735	DOWN
Lx2B2:L1:LINE	2839.08704	-0.216406142	0.078121756	0.002889861	0.034439989	DOWN
MTE-int:ERVL-MaLR:LTR	1506.49616	-0.28090379	0.106796963	0.0029725	0.035063362	DOWN
G-rich:Low_complexity:Low_complexity	2249.973579	-0.242487907	0.089904366	0.00313457	0.036601646	DOWN
LTR33A_:ERVL:LTR	80.44065928	-0.520331925	0.250538895	0.003625654	0.04191256	DOWN
LTRIS_Mm:ERV1:LTR	143.4653683	-0.432421774	0.193857	0.003688062	0.042211875	DOWN
L3:CR1:LINE	2934.875295	-0.220128099	0.082250161	0.003743691	0.042428494	DOWN
LTR101_Mam:ERVL:LTR	25.98437222	-0.854101832	0.532668895	0.003933616	0.044148156	DOWN
MER104:TcMar-Tc2:DNA	101.1117191	-0.501602894	0.244056221	0.004004567	0.04426992	DOWN
MTB:ERVL-MaLR:LTR	2079.050732	-0.24456243	0.093994533	0.004021057	0.04426992	DOWN
RLTR20B2:ERVK:LTR	304.1361653	0.323381105	0.13365255	0.004120976	0.04494196	UP
RLTR13A3:ERVK:LTR	274.9450717	-0.349866087	0.150971594	0.004543775	0.048270192	DOWN
Tigger1:TcMar-Tigger:DNA	631.4247123	-0.284000292	0.115064706	0.004502831	0.048270192	DOWN
U3:snRNA:snRNA	74.2373634	0.586970761	0.318481133	0.004551428	0.048270192	UP
RLTR18B:ERVK:LTR	520.4710056	-0.288099979	0.117660834	0.004684692	0.049231857	DOWN
L1MA5A:L1:LINE	470.39858	-0.304349592	0.126606368	0.004777612	0.04975603	DOWN
RLTR45-int:ERVK:LTR	342.4792679	-0.323141848	0.137470261	0.004867864	0.05024331	None
LTR78:ERV1:LTR	220.6303019	-0.35969257	0.162999415	0.005593938	0.057226483	None
MLT1E2:ERVL-MaLR:LTR	559.3570801	-0.288410033	0.123283453	0.006167549	0.062541106	None
MMERVK10D3_I-int:ERVK:LTR	270.8819093	0.326530331	0.145653853	0.006277892	0.063106467	None
(TATAA)n:Simple_repeat:Simple_repeat	75.8608237	-0.490048025	0.266592077	0.006419333	0.063425205	None
RLTR10F:ERVK:LTR	74.48580788	-0.501678097	0.277643377	0.006387457	0.063425205	None
(TAAG)n:Simple_repeat:Simple_repeat	88.4145758	-0.450051215	0.233947614	0.00649178	0.063597436	None
MLTR31C_MM:ERVK:LTR	135.2430564	-0.387627188	0.190011636	0.006918466	0.066990152	None
MTD-int:ERVL-MaLR:LTR	1205.752396	-0.24553136	0.10259469	0.007034562	0.066990152	None
MamGypLTR1d:Gypsy:LTR	14.33676896	0.884240922	0.807671913	0.007069895	0.066990152	None
RMER16A3:ERVK:LTR	135.9373888	-0.407038425	0.204812889	0.006959251	0.066990152	None
(CAGG)n:Simple_repeat:Simple_repeat	234.8893675	-0.32189693	0.146944059	0.007259785	0.067524696	None
BGLII_Mur:ERVK:LTR	234.1445069	-0.318242755	0.144535378	0.007208788	0.067524696	None
L1ME4a:L1:LINE	712.7715036	-0.264352548	0.113899548	0.007301546	0.067524696	None
ZP3AR:Satellite:Satellite	1035.128862	-0.24458448	0.104053076	0.007894787	0.072431537	None
RMER20A:ERVK:LTR	343.6580094	-0.298404889	0.135204288	0.008013234	0.072939356	None
RLTR30C_MM:ERV1:LTR	15.13584133	-0.80148317	0.998623625	0.008155277	0.073652345	None
B1_Mur3:Alu:SINE	13118.78581	-0.201836244	0.084487615	0.009080346	0.081371161	None
L1M3e:L1:LINE	222.3524562	-0.328665202	0.159984971	0.009452088	0.083409266	None
MER89:ERV1:LTR	127.3757127	-0.374145028	0.193876426	0.009410862	0.083409266	None
LFSINE_Vert:tRNA:SINE	456.685938	-0.248781095	0.110159582	0.009747193	0.085361783	None
Lx3A:L1:LINE	1612.386585	0.215043099	0.091983437	0.009865454	0.085477346	None
MYSERV-int:ERVK:LTR	592.4696232	-0.259680746	0.116909205	0.009908274	0.085477346	None
(GA)n:Simple_repeat:Simple_repeat	3019.01695	-0.190413578	0.080513522	0.010439343	0.08808672	None
RLTR19A:ERVK:LTR	35.78860044	-0.576405328	0.457110839	0.010308636	0.08808672	None
RLTR20A3_MM:ERVK:LTR	173.8885368	-0.388585808	0.212701194	0.01043804	0.08808672	None
ORR1B1-int:ERVL-MaLR:LTR	2172.192329	0.21678446	0.094326051	0.010805891	0.089867698	None
X7B_LINE:CR1:LINE	98.54157214	-0.39671883	0.221968323	0.010778324	0.089867698	None
L1ME3G:L1:LINE	378.5948547	-0.2919317	0.140879547	0.01135953	0.09379726	None
MER54B:ERVL:LTR	33.06070479	0.548490357	0.438524985	0.011592985	0.094376691	None
RLTR14:ERV1:LTR	469.1568906	-0.260788142	0.120958721	0.011516287	0.094376691	None
ERVB5_2-LTR_MM:ERVK:LTR	100.3591118	-0.399172075	0.23163568	0.011810359	0.095473949	None
ERVB4_1B-I_MM-int:ERVK:LTR	291.8654702	-0.280167094	0.134452519	0.01198379	0.095745671	None
RMER17C:ERVK:LTR	1560.879291	-0.221799592	0.098989036	0.012009621	0.095745671	None
RLTR14_RN:ERV1:LTR	218.5616991	-0.309322182	0.156571402	0.012563605	0.099476217	None
Charlie8:hAT-Charlie:DNA	284.0838862	-0.293396609	0.145644336	0.012857936	0.100430902	None
RMER16_Mm:ERVK:LTR	283.6922473	-0.301079236	0.151529614	0.012838629	0.100430902	None
RLTR26C_MM:ERVK:LTR	72.30992924	-0.417846583	0.260749688	0.013032921	0.101114477	None
Charlie6:hAT-Charlie:DNA	35.61725714	-0.48641552	0.418983855	0.015013941	0.111862242	None
ID4_:ID:SINE	9776.567007	-0.186867597	0.084217088	0.015192363	0.111862242	None
L1MC4:L1:LINE	2961.189882	-0.197110314	0.089140235	0.014996204	0.111862242	None
LTR37A:ERV1:LTR	108.5037759	0.369671311	0.216851991	0.014651837	0.111862242	None
MER124:DNA?:DNA?	34.18085301	-0.504274024	0.491875468	0.015076748	0.111862242	None
ORR1B2-int:ERVL-MaLR:LTR	331.4534326	-0.258353637	0.125471015	0.01462715	0.111862242	None
RLTR9A:ERVK:LTR	128.6137025	-0.357557842	0.208169037	0.015027181	0.111862242	None
RMER12C:ERVK:LTR	745.7398666	-0.244772032	0.117365064	0.01509797	0.111862242	None
ID_B1:B4:SINE	49248.86941	-0.190036488	0.083747468	0.01561361	0.114236287	None
L1MB8:L1:LINE	3038.9222	-0.208229399	0.096486961	0.015908278	0.115660186	None
RLTR17:ERVK:LTR	924.7176633	-0.218854608	0.102795319	0.016069717	0.116103707	None
LTR16E1:ERVL:LTR	43.08321215	-0.462707207	0.390586796	0.016247151	0.116217323	None
MIR3:MIR:SINE	5723.090011	-0.187544755	0.085445187	0.016487579	0.116217323	None
RMER4B:ERVK:LTR	2301.655113	-0.205881883	0.095866733	0.016419415	0.116217323	None
URR1A:hAT-Charlie:DNA	7221.024165	-0.196404223	0.090485289	0.016447903	0.116217323	None
L1M6:L1:LINE	34.56045843	-0.473424577	0.440670958	0.016784636	0.117594178	None
(TTGTG)n:Simple_repeat:Simple_repeat	42.94257851	0.445327874	0.358076165	0.017301762	0.120486972	None
L1MA4:L1:LINE	3075.562888	-0.1712049	0.077804449	0.017819718	0.123350864	None
RLTR13C1:ERVK:LTR	181.3174459	-0.302291948	0.166412357	0.018070407	0.124341611	None
Lx3B:L1:LINE	17522.81986	0.149052644	0.066655292	0.018686993	0.127412268	None
ORR1C2-int:ERVL-MaLR:LTR	315.5908579	-0.258413693	0.133222374	0.018737098	0.127412268	None
Lx4A:L1:LINE	1964.519874	-0.186561729	0.087459178	0.019353679	0.130074729	None
RSINE1:B4:SINE	47505.86758	-0.178873836	0.082960343	0.019261026	0.130074729	None
(CA)n:Simple_repeat:Simple_repeat	18964.48379	-0.184873629	0.086705063	0.019550081	0.130635226	None
L5:RTE-X:LINE	14.17531626	-0.2505597	0.431998592	0.019967374	0.131149345	None
Lx3_Mus:L1:LINE	3004.61042	0.176123185	0.082121833	0.019926691	0.131149345	None
MER31B:ERV1:LTR	706.8993019	0.209367818	0.101408108	0.019911512	0.131149345	None
RLTR13D1:ERVK:LTR	71.19178487	-0.381790224	0.27519863	0.020974685	0.134704086	None
RLTR20B4_MM:ERVK:LTR	64.40078028	-0.386987483	0.283989302	0.020634083	0.134704086	None
RLTR30B_MM:ERV1:LTR	144.304613	-0.321329837	0.19395911	0.020940871	0.134704086	None
URR1B:hAT-Charlie:DNA	7343.836771	-0.178194041	0.083956598	0.02076574	0.134704086	None
LTR48:ERV1:LTR	108.5370631	-0.355656875	0.239210047	0.021620866	0.13657771	None
PB1D10:Alu:SINE	29340.04466	-0.176520247	0.083815633	0.021587589	0.13657771	None
T-rich:Low_complexity:Low_complexity	9554.197259	-0.1640896	0.076036902	0.021475831	0.13657771	None
Kanga2_a:TcMar-Tc2:DNA	123.603407	-0.329652796	0.208191228	0.022261004	0.138353338	None
PB1D9:Alu:SINE	20103.94944	-0.175988133	0.083743517	0.022158363	0.138353338	None
RLTR28B:ERVL:LTR	282.9425523	-0.277127207	0.154095662	0.022139107	0.138353338	None
B1_Mus1:Alu:SINE	39108.44231	-0.160065514	0.075122973	0.022429211	0.138653304	None
Charlie19a:hAT-Charlie:DNA	137.8316058	-0.3198594	0.198280644	0.022948743	0.139327751	None
LTRIS_Mus:ERV1:LTR	851.9012967	0.208601818	0.103909826	0.022818028	0.139327751	None
MMERVK9C_I-int:ERVK:LTR	450.5440217	-0.229118216	0.118079937	0.023020416	0.139327751	None
RLTR19C:ERVK:LTR	140.5016739	-0.314570127	0.193102276	0.022920992	0.139327751	None
MLT1H:ERVL-MaLR:LTR	433.6488849	0.232815003	0.121631679	0.023839082	0.14241332	None
PB1D7:Alu:SINE	12824.14512	-0.178833091	0.086233335	0.02373871	0.14241332	None
RMER17C-int:ERVK:LTR	416.7563819	-0.253046816	0.1372838	0.023899813	0.14241332	None
(GTGTG)n:Simple_repeat:Simple_repeat	108.5385952	-0.319318782	0.20313717	0.024549222	0.145532825	None
B1_Mur2:Alu:SINE	17654.15472	-0.172575874	0.08468678	0.025032663	0.146367788	None
B4A:B4:SINE	32924.7635	-0.173152676	0.084872082	0.024822868	0.146367788	None
RMER6D:ERVK:LTR	415.9411338	-0.242507016	0.130966753	0.025069915	0.146367788	None
ID2:ID:SINE	1918.239094	-0.182846908	0.090135268	0.025244941	0.146649003	None
L1MB2:L1:LINE	1025.900314	-0.208165134	0.106576909	0.025596541	0.147948006	None
(AATAG)n:Simple_repeat:Simple_repeat	16.25497383	-0.25564166	0.422839923	0.025737151	0.148020631	None
RNERVK23-int:ERVK:LTR	2059.640592	0.165891384	0.080489975	0.025876373	0.148084588	None
IMPB_01:Satellite:Satellite	3467.991093	-0.204225339	0.104434594	0.026125888	0.148775993	None
B1F1:Alu:SINE	8942.556373	-0.167405826	0.082038633	0.026814646	0.15194966	None
L1MEb:L1:LINE	114.2774558	-0.306918952	0.19672095	0.027066125	0.152626537	None
ID4:ID:SINE	9065.829439	-0.175635267	0.08749657	0.027473072	0.154169278	None
MIRc:MIR:SINE	7384.823571	-0.176696372	0.088006593	0.028019203	0.156241231	None
RLTR11B:ERVK:LTR	424.3780836	-0.242416309	0.134908813	0.028112609	0.156241231	None
MER5A:hAT-Charlie:DNA	2068.279036	-0.190989806	0.097766805	0.028438424	0.157295783	None
(TG)n:Simple_repeat:Simple_repeat	20042.17272	-0.175702069	0.088861223	0.029512521	0.160107786	None
B1_Mur4:Alu:SINE	20091.59656	-0.165192083	0.082425898	0.029446625	0.160107786	None
FordPrefect:hAT-Tip100:DNA	38.18416819	-0.367707217	0.361873501	0.029326036	0.160107786	None
RLTR9C:ERVK:LTR	26.10958714	-0.332273192	0.46011493	0.029639331	0.160107786	None
RMER1C:Other:Other	812.1791109	-0.186815671	0.095543563	0.029086842	0.160107786	None
Charlie4z:hAT-Charlie:DNA	291.0566787	-0.250229878	0.144086463	0.030014536	0.161380481	None
L1MD1:L1:LINE	673.1233675	-0.222681805	0.121949233	0.030383839	0.162609803	None
MMERGLN_LTR:ERV1:LTR	283.0905223	0.240736563	0.136434693	0.030629139	0.163167213	None
L1M5:L1:LINE	5504.009895	-0.161986399	0.081470075	0.030975497	0.163875295	None
L1ME3:L1:LINE	526.0809246	-0.213843647	0.115878295	0.031045579	0.163875295	None
MLT1A0:ERVL-MaLR:LTR	1815.98639	-0.192877973	0.101570235	0.031687864	0.165751904	None
MMTV-int:ERVK:LTR	43.72045144	-0.355307217	0.367799998	0.031602739	0.165751904	None
MER90a:ERV1:LTR	121.6047321	-0.299174576	0.202914235	0.032189892	0.166867783	None
RLTR31M:ERVK:LTR	121.3002329	-0.301358964	0.205446054	0.032105406	0.166867783	None
MIRb:MIR:SINE	13976.34571	-0.167241454	0.085328796	0.032620918	0.168347236	None
ORR1C2:ERVL-MaLR:LTR	3167.207978	-0.178832024	0.093193936	0.03277523	0.168391849	None
Charlie11:hAT-Charlie:DNA	32.67818794	0.34472417	0.396683232	0.033270881	0.169192603	None
PB1D11:Alu:SINE	8562.141731	-0.167882342	0.08705655	0.033370167	0.169192603	None
RLTR20A4:ERVK:LTR	1155.552719	-0.194027647	0.103519221	0.033155021	0.169192603	None
(TC)n:Simple_repeat:Simple_repeat	2737.91724	-0.16724645	0.086444149	0.034081263	0.172043407	None
(CACAT)n:Simple_repeat:Simple_repeat	22.8117661	-0.275826241	0.414905722	0.034741561	0.173858202	None
L1ME2z:L1:LINE	523.6096753	-0.202991621	0.111276259	0.03473781	0.173858202	None
MuRRS-int:ERV1:LTR	288.1923142	-0.233885769	0.136135872	0.034972074	0.174257405	None
B3:B2:SINE	81094.51611	-0.157685949	0.081447968	0.035739446	0.177132295	None
L1_Mus3:L1:LINE	19354.86292	0.145355005	0.073951853	0.035855499	0.177132295	None
(CTATA)n:Simple_repeat:Simple_repeat	29.31686721	-0.317032411	0.397844323	0.036717045	0.179851286	None
RLTR22_Mur:ERVK:LTR	628.9490744	0.199391463	0.109997484	0.036713819	0.179851286	None
ETnERV-int:ERVK:LTR	1739.740944	-0.157576901	0.082017468	0.037002256	0.180483576	None
BGLII:ERVK:LTR	404.1014589	-0.228929118	0.134533929	0.037178293	0.18058028	None
B1F:Alu:SINE	20023.46441	-0.152998372	0.079878107	0.037728291	0.182484957	None
(GGGA)n:Simple_repeat:Simple_repeat	337.5466642	-0.231115038	0.137771577	0.038113561	0.183580319	None
L1MB5:L1:LINE	1905.056748	-0.167936296	0.089493174	0.038544128	0.184304488	None
RLTR13D4:ERVK:LTR	38.59062773	-0.321251266	0.35900814	0.038827493	0.184304488	None
RMER20B:ERVK:LTR	274.3491139	-0.253999196	0.161205443	0.038863971	0.184304488	None
YREP_Mm:Unknown:Unknown	619.3536638	-0.195630774	0.10889068	0.038901639	0.184304488	None
B4:B4:SINE	18580.96082	-0.163202321	0.086128736	0.039199512	0.184568504	None
Charlie22a:hAT-Charlie:DNA	69.34383617	-0.317223712	0.282401897	0.039276689	0.184568504	None
Charlie2b:hAT-Charlie:DNA	231.9121728	-0.244033505	0.15212216	0.039600023	0.184587205	None
RLTR22_Mus:ERVK:LTR	280.5578517	-0.234163682	0.141977211	0.039535816	0.184587205	None
IAP1-MM_LTR:ERVK:LTR	140.1433389	0.26323881	0.173272795	0.039777406	0.184669403	None
RLTR41:ERV1:LTR	122.0753395	-0.275660061	0.193435561	0.040881164	0.189034503	None
MLT1J2:ERVL-MaLR:LTR	179.2083324	-0.253775531	0.165738577	0.041548495	0.190595478	None
RMER10B:ERVL:LTR	949.4427702	-0.18640406	0.104122784	0.0414802	0.190595478	None
MER70B:ERVL:LTR	30.55297549	-0.297563906	0.37760891	0.041842359	0.191184852	None
ORR1D1:ERVL-MaLR:LTR	6238.987305	-0.175703111	0.096890669	0.04234451	0.192717535	None
LTR82B:ERVL:LTR	37.43515483	-0.309502119	0.33097091	0.043079838	0.193373283	None
MER131:SINE?:SINE?	43.7763642	-0.307452851	0.3376922	0.042851128	0.193373283	None
MTD:ERVL-MaLR:LTR	13571.70453	-0.158868472	0.084411795	0.042913997	0.193373283	None
MusHAL1:L1:LINE	1125.16838	-0.172344147	0.09514746	0.043157705	0.193373283	None
(TTTCC)n:Simple_repeat:Simple_repeat	245.1481471	-0.228039098	0.142815899	0.045098017	0.195056851	None
B1_Mus2:Alu:SINE	28949.74373	-0.144250007	0.077378602	0.045220793	0.195056851	None
Charlie13b:hAT-Charlie:DNA	31.3351503	-0.293862486	0.359765627	0.044738338	0.195056851	None
ID:ID:SINE	2212.044985	-0.15864143	0.086546487	0.044329272	0.195056851	None
L1MA7:L1:LINE	1047.348667	-0.176056454	0.098406028	0.044148126	0.195056851	None
MTEb:ERVL-MaLR:LTR	2032.428165	-0.176690778	0.099283021	0.044948742	0.195056851	None
ORR1A3-int:ERVL-MaLR:LTR	862.1049254	0.181670759	0.102919774	0.04512992	0.195056851	None
RLTR12E:ERVK:LTR	405.0594535	-0.205737813	0.121401536	0.044155072	0.195056851	None
RLTR20A2:ERVK:LTR	138.7737205	-0.26526909	0.186235744	0.044791701	0.195056851	None
RMER6A:ERVK:LTR	2913.040486	-0.173945784	0.096993081	0.043801261	0.195056851	None
IAPA_MM-int:ERVK:LTR	57.04693086	0.303372096	0.277869991	0.045511585	0.195581385	None
(CAAGA)n:Simple_repeat:Simple_repeat	21.9037508	0.257483439	0.363971106	0.047425794	0.199991614	None
(CAT)n:Simple_repeat:Simple_repeat	312.8208716	-0.204589	0.123353769	0.047544667	0.199991614	None
(CATA)n:Simple_repeat:Simple_repeat	1110.706096	-0.204603458	0.122898528	0.046931797	0.199991614	None
L1MB7:L1:LINE	3254.408463	-0.159098278	0.088005705	0.046936642	0.199991614	None
L1PB4:L1:LINE	36.42627166	0.291724111	0.340840846	0.04757586	0.199991614	None
RMER16:ERVK:LTR	190.4185705	-0.2437847	0.16300271	0.047194231	0.199991614	None
(TTTTTA)n:Simple_repeat:Simple_repeat	96.41276015	-0.273171389	0.211019745	0.048888984	0.204766905	None
MLT1E:ERVL-MaLR:LTR	129.5343244	-0.255030282	0.180794285	0.049160895	0.205162437	None
HAL1:L1:LINE	1373.825877	-0.180421319	0.105112619	0.049710406	0.205532911	None
L1MD2:L1:LINE	949.4076315	-0.180874844	0.105259281	0.049533528	0.205532911	None
MER44C:TcMar-Tigger:DNA	110.49182	-0.27143493	0.209794782	0.049843609	0.205532911	None
MLTR31E_MM:ERVK:LTR	185.1159438	0.245137944	0.168538448	0.049960855	0.205532911	None
B1_Mur1:Alu:SINE	21221.8557	-0.143859954	0.079513177	0.05031404	0.20578314	None
ERVB5_1-I_MM-int:ERVK:LTR	141.8366604	0.248428594	0.173968274	0.050385482	0.20578314	None
MT2B2:ERVL:LTR	1386.459775	-0.161570813	0.091760406	0.05055572	0.20578314	None
HERVL74-int:ERVL:LTR	60.14305366	-0.284873803	0.253223417	0.051026021	0.206968703	None
RLTR30D_RN:ERV1:LTR	1774.124041	0.146577621	0.08204347	0.052408025	0.21183104	None
(TGGA)n:Simple_repeat:Simple_repeat	465.7502829	-0.21392383	0.136919748	0.052884143	0.212992368	None
LTR88b:Gypsy?:LTR	14.9633303	0.185378716	0.308201095	0.053119175	0.212992368	None
MT2B:ERVL:LTR	3887.697184	-0.150449719	0.085228254	0.053387295	0.212992368	None
MTA_Mm-int:ERVL-MaLR:LTR	8865.640497	0.129011665	0.070956225	0.053432341	0.212992368	None
L1MB1:L1:LINE	501.2617196	-0.184101319	0.110625487	0.053990438	0.213742965	None
MLT1A:ERVL-MaLR:LTR	826.2082901	-0.182332681	0.109031743	0.05389294	0.213742965	None
RMER16B2:ERVK:LTR	136.0056852	-0.243822884	0.175501272	0.054989629	0.216955671	None
RLTR11A:ERVK:LTR	2421.389338	-0.147026019	0.083652695	0.055544266	0.218398542	None
(CACAA)n:Simple_repeat:Simple_repeat	36.03439791	-0.261845565	0.331909476	0.056072488	0.219728123	None
RLTR20B3A_MM:ERVK:LTR	138.4851945	-0.240756876	0.175520236	0.058037732	0.226660873	None
L1MC5a:L1:LINE	1167.163496	-0.159221038	0.093636273	0.058373972	0.227206438	None
L1M:L1:LINE	101.0543817	-0.263548346	0.228258584	0.059409402	0.229761166	None
RMER6C:ERVK:LTR	1024.283952	-0.159074617	0.094031595	0.059427845	0.229761166	None
BGLII_B:ERVK:LTR	446.3587207	-0.184385152	0.114544376	0.059728546	0.230153995	None
MLT1B:ERVL-MaLR:LTR	1625.91903	-0.170725228	0.103694298	0.060650711	0.232930971	None
MTE2b-int:ERVL-MaLR:LTR	163.7831969	-0.233859439	0.170568084	0.060961615	0.233144148	None
ORR1B1:ERVL-MaLR:LTR	5367.643564	-0.138508819	0.080089913	0.061109582	0.233144148	None
(CACCC)n:Simple_repeat:Simple_repeat	289.3330021	-0.200969506	0.133690959	0.064017613	0.235216953	None
ERVB5_1-LTR_MM:ERVK:LTR	39.02406066	0.259357839	0.29903532	0.063639579	0.235216953	None
L1M4:L1:LINE	5210.608644	-0.157255545	0.094209317	0.062818896	0.235216953	None
L1M7:L1:LINE	88.29553746	0.254368457	0.219403361	0.064768827	0.235216953	None
L1MB3:L1:LINE	2251.675935	-0.146262391	0.086476947	0.063777967	0.235216953	None
L1_Mur1:L1:LINE	1315.661267	-0.163347269	0.099875915	0.064559898	0.235216953	None
LTR41:ERVL:LTR	112.7879339	-0.25132444	0.206364273	0.063192637	0.235216953	None
MER20:hAT-Charlie:DNA	2233.658157	-0.153806814	0.091714137	0.06215844	0.235216953	None
MER53:hAT:DNA	227.7514808	-0.227851524	0.165255473	0.062901702	0.235216953	None
MT2A:ERVL:LTR	2246.630394	-0.149956074	0.089889143	0.064393048	0.235216953	None
MurERV4-int:ERVK:LTR	3059.420538	0.135469343	0.078251839	0.062411149	0.235216953	None
ORR1F:ERVL-MaLR:LTR	4834.956137	-0.155340967	0.093558788	0.064325796	0.235216953	None
RLTR19-int:ERVK:LTR	10504.6389	-0.11613986	0.066021041	0.063309961	0.235216953	None
RLTR30D2_MM:ERV1:LTR	326.460532	-0.190380363	0.123726859	0.064908484	0.235216953	None
RLTR31A_Mm:ERVK:LTR	63.28695261	-0.262490802	0.289633528	0.06252687	0.235216953	None
RMER17A2:ERVK:LTR	484.0828681	-0.186948928	0.119976051	0.064244234	0.235216953	None
(CCCTG)n:Simple_repeat:Simple_repeat	11.60082457	-0.137822766	0.26582383	0.065821511	0.236620422	None
LTR88a:Gypsy?:LTR	11.90000431	0.154556314	0.27840529	0.065909841	0.236620422	None
MER119:hAT-Charlie:DNA	155.817083	-0.231440334	0.173722445	0.065621824	0.236620422	None
(GGTTG)n:Simple_repeat:Simple_repeat	19.13963823	-0.182058132	0.295542326	0.067463335	0.241447725	None
(TA)n:Simple_repeat:Simple_repeat	1946.555097	-0.158699432	0.097682451	0.067882697	0.242198758	None
IAPLTR4_I:ERVK:LTR	15.60788949	0.179351585	0.294309882	0.068656624	0.243457232	None
RMER21A:ERV1:LTR	394.5395693	-0.186925405	0.122742231	0.068598818	0.243457232	None
B1_Mm:Alu:SINE	14520.88454	-0.131620812	0.078618638	0.070702568	0.24994547	None
MTB_Mm:ERVL-MaLR:LTR	1374.453181	-0.168028036	0.107038233	0.071074322	0.250493646	None
MER58A:hAT-Charlie:DNA	1454.744172	-0.148701724	0.091562037	0.071333956	0.250644537	None
MTE2b:ERVL-MaLR:LTR	2934.584487	-0.144480529	0.089113921	0.073012855	0.255766243	None
RLTR17C_Mm:ERVK:LTR	55.33824134	-0.247036397	0.265709974	0.073424752	0.256432066	None
ERVB7_2-LTR_MM:ERVK:LTR	311.2387482	0.195323996	0.136331223	0.075193958	0.258512654	None
Eulor9A:DNA:DNA	12.79512014	-0.153084653	0.274478593	0.074868107	0.258512654	None
IAPEY4_LTR:ERVK:LTR	132.9176256	0.223862385	0.175920526	0.07558588	0.258512654	None
L1MD3:L1:LINE	599.8218156	-0.165964687	0.107470424	0.075446507	0.258512654	None
LTRIS2:ERV1:LTR	600.45726	-0.159108488	0.100821475	0.074369962	0.258512654	None
MER110:ERV1:LTR	37.95061953	-0.237283596	0.28787982	0.074537102	0.258512654	None
RMER19B2:ERVK:LTR	709.8844288	-0.157807767	0.100400067	0.07523437	0.258512654	None
MLT1H2:ERVL-MaLR:LTR	138.3162732	-0.219691356	0.170798201	0.076122502	0.259579977	None
L1MC3:L1:LINE	1231.928476	-0.168549731	0.110235098	0.076485599	0.260051038	None
L1MEc:L1:LINE	1351.221476	-0.157755078	0.101074119	0.076817037	0.260412009	None
(CAAA)n:Simple_repeat:Simple_repeat	3092.439357	-0.137419343	0.085143558	0.077756044	0.262058271	None
L3b:CR1:LINE	606.4288465	-0.161891529	0.10477623	0.077570538	0.262058271	None
RLTR13A1:ERVK:LTR	83.21130414	-0.24094134	0.245167357	0.078198428	0.262783089	None
RLTR42:ERVK:LTR	48.29527424	-0.238793621	0.262982567	0.079637515	0.266843382	None
B3A:B2:SINE	37725.54937	-0.130637306	0.080952609	0.080643514	0.269433245	None
L1ME3B:L1:LINE	226.3703887	-0.195048934	0.142452713	0.082646638	0.270650181	None
MER102c:hAT-Charlie:DNA	148.7645563	-0.216166667	0.173230912	0.082519042	0.270650181	None
MLTR11A:ERVK:LTR	726.4026841	-0.160382715	0.105717246	0.082022665	0.270650181	None
MLTR31D_MM:ERVK:LTR	112.8248398	-0.223411384	0.187686223	0.081903022	0.270650181	None
MTEa:ERVL-MaLR:LTR	3706.189253	-0.138895232	0.08789367	0.081704442	0.270650181	None
RLTR12D:ERVK:LTR	210.5453723	-0.204705243	0.155088068	0.081965371	0.270650181	None
RMER17D2:ERVK:LTR	205.6027095	-0.208449383	0.160801261	0.082227797	0.270650181	None
RLTR20C1_MM:ERVK:LTR	538.7546253	-0.186885321	0.133075922	0.083102568	0.271374487	None
(TCTG)n:Simple_repeat:Simple_repeat	999.8965511	-0.16879669	0.114723573	0.083381749	0.271519161	None
RMER13B:ERVK:LTR	366.0039674	-0.175107408	0.120830909	0.083975315	0.272683889	None
MER77:ERVL:LTR	176.6943457	-0.213692161	0.172516729	0.084779203	0.274523132	None
RLTR13B2:ERVK:LTR	95.8486693	-0.223885849	0.195578048	0.085223341	0.275190454	None
MamRep1527:LTR:LTR	48.55940804	-0.230690743	0.254687244	0.08606385	0.276360585	None
UCON7:DNA?:DNA?	15.23756547	-0.162357657	0.275929967	0.085917822	0.276360585	None
Tigger1a_Art:TcMar-Tigger:DNA	34.40723847	-0.186072159	0.28372013	0.086875517	0.278194177	None
RLTR17B_Mm:ERVK:LTR	2497.876144	-0.146928792	0.096708894	0.088036749	0.281133927	None
(TCTA)n:Simple_repeat:Simple_repeat	922.2150315	-0.16587309	0.114059364	0.088579855	0.28141944	None
IAPLTR4:ERVK:LTR	93.26283051	0.224453493	0.204857855	0.088711564	0.28141944	None
MER67C:ERV1:LTR	279.4613022	-0.193751064	0.145915712	0.088856484	0.28141944	None
RMER13A:ERVK:LTR	278.8472112	-0.17905173	0.128296539	0.089222387	0.281806228	None
(AGCTG)n:Simple_repeat:Simple_repeat	12.47137759	-0.138524438	0.26131473	0.090572448	0.282948176	None
5S:rRNA:rRNA	115.7095732	-0.219014985	0.196713949	0.090807762	0.282948176	None
L1M4b:L1:LINE	396.5627648	-0.178792517	0.128574942	0.090050901	0.282948176	None
RLTR31B_Mm:ERVK:LTR	113.2114852	0.215568548	0.18516544	0.090467786	0.282948176	None
RLTR41A2:ERV1:LTR	86.02673153	-0.221395518	0.203945692	0.090624194	0.282948176	None
RLTR19:ERVK:LTR	412.0935822	0.161465854	0.110807453	0.091095478	0.283081646	None
BGLII_Mus:ERVK:LTR	105.4287387	-0.222800669	0.222244558	0.093226114	0.288925974	None
L2b:L2:LINE	4874.617081	-0.143598883	0.09613045	0.093505864	0.289018125	None
MuRRS4-int:ERV1:LTR	2777.765674	-0.118890673	0.076205579	0.093798049	0.28914812	None
(TGAA)n:Simple_repeat:Simple_repeat	442.9669029	-0.167193694	0.118921574	0.094813105	0.289192478	None
ERVB4_1B-LTR_MM:ERVK:LTR	71.26073044	-0.2200635	0.249689479	0.094346471	0.289192478	None
MER117:hAT-Charlie:DNA	120.2049632	-0.207466045	0.175229268	0.094795954	0.289192478	None
MLT2B2:ERVL:LTR	130.9709326	-0.216911833	0.1987494	0.094707867	0.289192478	None
RLTR1C:ERV1:LTR	318.406973	0.176648986	0.129095878	0.095158857	0.289483259	None
ERVL-B4-int:ERVL:LTR	352.6565802	-0.173882816	0.126692976	0.095905397	0.290988552	None
HAL1b:L1:LINE	244.6931331	-0.184333333	0.140899582	0.097859708	0.293924025	None
MTE2a:ERVL-MaLR:LTR	3951.245932	-0.129817458	0.085659904	0.097284041	0.293924025	None
RMER17B:ERVK:LTR	691.608706	-0.152179434	0.105901425	0.097669459	0.293924025	None
Tigger9a:TcMar-Tigger:DNA	75.93724267	-0.21917214	0.228391852	0.097889922	0.293924025	None
X8_LINE:CR1:LINE	37.6727083	0.200709766	0.270513113	0.099220399	0.297147102	None
BLACKJACK:hAT-Blackjack:DNA	116.9772227	0.20759724	0.184330015	0.100896511	0.301240567	None
MLT1E1:ERVL-MaLR:LTR	69.05233473	-0.215238284	0.220041828	0.101350551	0.301240567	None
RLTR25B:ERVK:LTR	705.4324588	-0.147421622	0.10241389	0.101369014	0.301240567	None
L1MA9:L1:LINE	791.860408	-0.145020372	0.101038693	0.102460682	0.302154462	None
MER58C:hAT-Charlie:DNA	1165.327773	0.134368677	0.090871127	0.102237142	0.302154462	None
MurSatRep1:Unknown:Unknown	25114.37041	0.106372928	0.068873712	0.102036903	0.302154462	None
(AGGGGG)n:Simple_repeat:Simple_repeat	82.12608048	0.211960243	0.20366214	0.103341331	0.303046894	None
MERVL_2A-int:ERVL:LTR	2659.180401	-0.130803993	0.088865746	0.103947976	0.303046894	None
MLT1O:ERVL-MaLR:LTR	88.42355409	-0.212140433	0.215773905	0.104085242	0.303046894	None
ORR1G:ERVL-MaLR:LTR	900.4607473	-0.141282914	0.097874239	0.104336214	0.303046894	None
RLTR1D:ERV1:LTR	101.6111256	-0.210517688	0.204380889	0.103945506	0.303046894	None
RMER4A:ERVK:LTR	1446.272359	-0.132462885	0.089989937	0.103138953	0.303046894	None
LTR33A:ERVL:LTR	128.8079385	-0.207682948	0.194842255	0.104769173	0.303541763	None
Tigger10:TcMar-Tigger:DNA	331.1233326	-0.171898089	0.130659046	0.105427199	0.304684604	None
(TAA)n:Simple_repeat:Simple_repeat	498.3990281	-0.167312289	0.125761027	0.106841484	0.305704802	None
Lx2:L1:LINE	3658.147548	0.119320509	0.080170581	0.106862236	0.305704802	None
MT2B1:ERVL:LTR	2005.950161	-0.134942846	0.093170339	0.106898443	0.305704802	None
MYSERV16_I-int:ERVK:LTR	1042.022492	-0.138625004	0.096264891	0.106292496	0.305704802	None
Tigger7:TcMar-Tigger:DNA	1917.557045	-0.141209063	0.098842821	0.107102461	0.305704802	None
ORR1D2:ERVL-MaLR:LTR	3606.442998	-0.126744265	0.08622462	0.107702537	0.306660426	None
MIR:MIR:SINE	13935.64256	-0.125339861	0.085359212	0.108006512	0.306770338	None
ORR1A3:ERVL-MaLR:LTR	1342.514989	-0.139850518	0.098289139	0.10875438	0.308137409	None
(TTA)n:Simple_repeat:Simple_repeat	645.9064398	-0.143665141	0.101950913	0.109567912	0.309683391	None
L1M3f:L1:LINE	22.57662607	0.161835384	0.265040506	0.110459128	0.30992901	None
RCHARR1:hAT-Charlie:DNA	2761.475594	-0.130889251	0.090751304	0.110158048	0.30992901	None
Tigger8:TcMar-Tigger:DNA	29.24107904	-0.18212791	0.26615598	0.110278932	0.30992901	None
Mam_R4:Dong-R4:LINE	10.10509972	-0.116729056	0.246875576	0.11116688	0.310408003	None
RLTR9A3B:ERVK:LTR	17.23478269	-0.14850735	0.260490444	0.11099017	0.310408003	None
AT_rich:Low_complexity:Low_complexity	27026.22008	-0.11222674	0.077515524	0.112150542	0.312400065	None
LTR10_RN:ERVK:LTR	217.9616899	-0.185523866	0.15599483	0.112846493	0.313390304	None
MLT1A0-int:ERVL-MaLR:LTR	59.57422467	-0.204315553	0.23207155	0.113048233	0.313390304	None
RLTR12BD_Mm:ERVK:LTR	322.9646221	-0.172642136	0.137490927	0.114458809	0.316541588	None
MER81:hAT-Blackjack:DNA	106.3345763	-0.198684337	0.18856868	0.115191268	0.31748618	None
RLTR13B4:ERVK:LTR	124.9915598	0.199384211	0.187759123	0.11534965	0.31748618	None
(CAGC)n:Simple_repeat:Simple_repeat	39.06909882	-0.187213931	0.257285207	0.115718672	0.317745333	None
Tigger5b:TcMar-Tigger:DNA	472.6277926	0.158632773	0.12092863	0.117810779	0.322723366	None
Charlie25:hAT-Charlie:DNA	54.89171993	-0.200553049	0.225860734	0.118469556	0.323760773	None
LTR16B:ERVL:LTR	57.96373879	-0.1997641	0.228571855	0.118886037	0.324132685	None
RMER13A2:ERVK:LTR	398.9928203	-0.152139953	0.115238088	0.120711819	0.328336148	None
(ACATG)n:Simple_repeat:Simple_repeat	15.65135012	-0.132846109	0.251816736	0.122224541	0.33167035	None
RLTR31B2:ERVK:LTR	487.0697217	-0.154586381	0.119247301	0.122710431	0.332209037	None
IAPLTR1_Mm:ERVK:LTR	1429.320079	0.11557817	0.081334151	0.123719342	0.334157848	None
Arthur1B:hAT-Tip100:DNA	90.46506597	-0.194425933	0.195356922	0.124624372	0.335817655	None
Charlie29a:hAT-Charlie:DNA	88.60058746	-0.193059342	0.195923344	0.125795307	0.337164697	None
LTR16B2:ERVL:LTR	68.75875563	-0.195231756	0.211341533	0.125999264	0.337164697	None
SYNREP_MM:Satellite:Satellite	10.25063101	0.108548222	0.241348706	0.125622708	0.337164697	None
(TTG)n:Simple_repeat:Simple_repeat	1120.439193	-0.129601559	0.095139804	0.127366195	0.338472002	None
(TTTAA)n:Simple_repeat:Simple_repeat	21.71034729	-0.153777368	0.25629032	0.126966801	0.338472002	None
MER63B:hAT-Blackjack:DNA	160.7738615	-0.18394851	0.168204399	0.12731048	0.338472002	None
B1F2:Alu:SINE	8400.459264	-0.113503069	0.081100908	0.129653943	0.341616482	None
MERX:TcMar-Tigger:DNA	12.98051101	-0.120595456	0.245616664	0.129246115	0.341616482	None
MurERV4_19-int:ERVK:LTR	536.3065204	-0.14466095	0.111236565	0.129731519	0.341616482	None
RMER6BA:ERVK:LTR	269.5254346	-0.157797436	0.126639999	0.129504271	0.341616482	None
IAPEz-int:ERVK:LTR	16625.88063	-0.092096192	0.064378162	0.132685873	0.342899928	None
L1MEj:L1:LINE	90.65433276	0.193332694	0.210923421	0.131249481	0.342899928	None
L1VL1:L1:LINE	855.0115385	0.135837752	0.10107523	0.130772803	0.342899928	None
LTR16E2:ERVL:LTR	27.67773308	-0.167212302	0.252565557	0.132352471	0.342899928	None
Lx8:L1:LINE	12038.10875	-0.114780667	0.083250453	0.132255109	0.342899928	None
MLT1A1:ERVL-MaLR:LTR	1246.792241	-0.131101006	0.098343417	0.132888554	0.342899928	None
MLTR18B_MM:ERVK:LTR	3015.491103	0.102985188	0.072707052	0.131438694	0.342899928	None
MMAR1:TcMar-Mariner:DNA	278.4601437	0.160265446	0.131327076	0.132566976	0.342899928	None
RLTR4_Mm:ERV1:LTR	2447.798736	-0.117303925	0.085237833	0.132597278	0.342899928	None
LTR73:ERV1:LTR	17.11487134	-0.135436305	0.249754414	0.134405474	0.345272729	None
MURVY-int:ERV1:LTR	43.06063781	-0.178763002	0.242050988	0.134133039	0.345272729	None
(CTTA)n:Simple_repeat:Simple_repeat	32.3338975	-0.168312392	0.251271785	0.134897051	0.345767164	None
RMER6B:ERVK:LTR	593.3475799	-0.136288995	0.10469394	0.13597386	0.347756155	None
RLTR11C_MM:ERVK:LTR	264.8439968	-0.154914694	0.127634541	0.137897278	0.351896805	None
MER45B:hAT-Tip100:DNA	136.6660952	-0.177534178	0.167775168	0.138781732	0.352597104	None
ORR1D2-int:ERVL-MaLR:LTR	460.1505192	-0.152205379	0.124460236	0.138773083	0.352597104	None
MER110A:ERV1:LTR	43.05300311	-0.180555834	0.232780629	0.140854164	0.357077662	None
L1M3:L1:LINE	1603.098506	-0.122162431	0.092368365	0.14157707	0.35812493	None
tRNA-Ala-GCY_:tRNA:tRNA	929.7353094	-0.124289281	0.09455188	0.142196063	0.358905348	None
(CAAAC)n:Simple_repeat:Simple_repeat	372.3826924	-0.155760832	0.13297644	0.145727776	0.361238378	None
(CACCAT)n:Simple_repeat:Simple_repeat	94.04141526	-0.181498173	0.197839817	0.146245295	0.361238378	None
L1MB4:L1:LINE	1141.971095	-0.131366716	0.102812833	0.145253957	0.361238378	None
L1MD:L1:LINE	1539.107919	-0.121066256	0.09229428	0.144945208	0.361238378	None
L1MEi:L1:LINE	79.71621248	0.183939013	0.207067012	0.143822574	0.361238378	None
MER127:TcMar-Tigger:DNA	18.48331483	-0.128571466	0.24512615	0.144718342	0.361238378	None
MER34A1:ERV1:LTR	134.7495507	-0.171306521	0.160638093	0.146059434	0.361238378	None
MLTR32C_MM:ERVK:LTR	21.66003137	-0.138045464	0.246790215	0.145382451	0.361238378	None
RLTR21:ERVK:LTR	1093.094513	-0.117923179	0.08917967	0.144711123	0.361238378	None
RLTR53_Mm:ERVK:LTR	167.2000491	-0.167831706	0.153005579	0.145342702	0.361238378	None
L1ME1:L1:LINE	1871.759969	-0.123698572	0.095635461	0.147625083	0.363869075	None
MLTR31FA_MM:ERVK:LTR	299.4247206	-0.15550294	0.134369709	0.148589454	0.365466826	None
L1_Mur2:L1:LINE	4677.251966	0.105176895	0.07898362	0.149945048	0.367238295	None
LTR45C:ERV1:LTR	16.85929805	0.128874635	0.244806516	0.149631505	0.367238295	None
BC1_Mm:scRNA:scRNA	2646.477255	-0.109974673	0.083369516	0.150958132	0.368937846	None
(GAATG)n:Simple_repeat:Simple_repeat	37.58166956	-0.167112744	0.237044031	0.1521486	0.370334081	None
MER91A:hAT-Tip100:DNA	59.34021595	-0.176389804	0.218836099	0.152170146	0.370334081	None
ERV3-16A3_I-int:ERVL:LTR	82.41482307	0.17800932	0.199242284	0.152890047	0.3713044	None
RLTR44C:ERVK:LTR	105.053542	-0.176288301	0.19137773	0.154290839	0.373920775	None
Charlie15a:hAT-Charlie:DNA	60.09276363	-0.170009014	0.230994308	0.155256531	0.37503276	None
RMER10A:ERVL:LTR	2018.885676	-0.117586477	0.091864938	0.155398523	0.37503276	None
(GCCTG)n:Simple_repeat:Simple_repeat	274.1082359	0.150596463	0.130911438	0.156161941	0.375377757	None
ORR1E:ERVL-MaLR:LTR	4169.991645	-0.119006391	0.093464116	0.156190918	0.375377757	None
MER63A:hAT-Blackjack:DNA	85.16415864	0.17635819	0.200330345	0.156778544	0.376008292	None
MamGypLTR2c:Gypsy:LTR	9.578807872	-0.099716499	0.234784678	0.158081243	0.376723999	None
RLTR35B_MM:ERVL:LTR	530.6121448	-0.134582932	0.11189588	0.158380505	0.376723999	None
RLTR8:ERVK:LTR	123.0808294	-0.172727231	0.18300506	0.157651436	0.376723999	None
RMER19A:ERVK:LTR	540.5669859	-0.139231903	0.116672964	0.15783728	0.376723999	None
Tigger17a:TcMar-Tigger:DNA	408.0721906	-0.140592836	0.119035839	0.159047111	0.377532773	None
MLT2D:ERVL:LTR	304.4233279	0.144276459	0.123869324	0.159606739	0.378084817	None
(TAAAA)n:Simple_repeat:Simple_repeat	422.1272854	-0.151242158	0.134789181	0.160133344	0.378556535	None
MER51-int:ERV1:LTR	18.81413944	-0.121160144	0.240339805	0.161167635	0.380224053	None
RLTR26_Mus:ERVK:LTR	164.573827	-0.163103333	0.158445376	0.161965224	0.381327494	None
CYRA11_Mm:Y-chromosome:Unknown	213.2553511	-0.154950222	0.142801583	0.163023477	0.383038902	None
HAL1M8:L1:LINE	273.967334	-0.149385222	0.134729736	0.165369466	0.387762885	None
C-rich:Low_complexity:Low_complexity	2209.533622	-0.108544914	0.085795084	0.166105952	0.388141633	None
MER106B:hAT-Charlie:DNA	81.49012095	-0.17039699	0.196493478	0.166202516	0.388141633	None
IAPLTR1a_Mm:ERVK:LTR	416.5841036	0.12966704	0.109807816	0.169914991	0.394421143	None
PB1:Alu:SINE	6370.229583	-0.102026531	0.079668879	0.169787594	0.394421143	None
RMER16C:ERVK:LTR	130.3983544	-0.16331947	0.164964631	0.169564602	0.394421143	None
(CATATA)n:Simple_repeat:Simple_repeat	418.2134317	-0.136009389	0.118326752	0.171225072	0.395493225	None
MADE2:TcMar-Mariner:DNA	54.96729765	-0.162174044	0.222821087	0.171127173	0.395493225	None
ORR1C1:ERVL-MaLR:LTR	2088.535634	-0.111744103	0.090457027	0.171403206	0.395493225	None
(ATG)n:Simple_repeat:Simple_repeat	273.2193074	0.141304175	0.125525761	0.171995677	0.396069727	None
LTR83:ERVL:LTR	23.22979371	-0.134480857	0.238680929	0.172368182	0.396138407	None
Tigger12:TcMar-Tigger:DNA	71.31448242	-0.165661203	0.209342966	0.172865128	0.396492238	None
L2a:L2:LINE	10915.45617	-0.106943785	0.085789843	0.173490203	0.396753165	None
RLTR14-int:ERV1:LTR	951.3751647	-0.114548964	0.093836605	0.173665313	0.396753165	None
MER58B:hAT-Charlie:DNA	1324.719242	-0.122173871	0.102459362	0.174035287	0.396814186	None
MLT1L:ERVL-MaLR:LTR	313.7775751	-0.151145227	0.144274028	0.174424749	0.39691931	None
(TTTTG)n:Simple_repeat:Simple_repeat	3426.007462	-0.102018249	0.081480028	0.17557916	0.398761314	None
MER68:ERVL:LTR	414.5676586	-0.131685026	0.115553804	0.17827106	0.404081068	None
L2:L2:LINE	6994.302381	-0.105346095	0.086371274	0.181342302	0.410238162	None
(CGTG)n:Simple_repeat:Simple_repeat	149.3332322	-0.15222765	0.152090256	0.182376859	0.411772752	None
MER21C:ERVL:LTR	872.5116231	-0.118206328	0.100929622	0.184042522	0.4147235	None
(ATTTG)n:Simple_repeat:Simple_repeat	16.4253195	-0.111081419	0.234179987	0.184590722	0.414867525	None
MER113A:hAT-Charlie:DNA	42.32339094	-0.148480766	0.228003989	0.1848242	0.414867525	None
MER88:ERVL:LTR	34.70387146	-0.145957157	0.229320634	0.185245943	0.415008353	None
ORR1C1-int:ERVL-MaLR:LTR	655.5783168	0.12291029	0.106921987	0.18591435	0.415679146	None
RLTR13G:ERVK:LTR	1179.831082	-0.100693882	0.08248927	0.186264531	0.415679146	None
RLTR20B3:ERVK:LTR	149.5266697	0.156895534	0.169398391	0.187105714	0.416751842	None
(CAGGC)n:Simple_repeat:Simple_repeat	13.65662462	-0.102974655	0.232516643	0.188380701	0.41718025	None
MTC:ERVL-MaLR:LTR	8674.478867	-0.103222216	0.086202252	0.18824921	0.41718025	None
polypyrimidine:Low_complexity:Low_complexity	139.0923659	-0.15647285	0.171027682	0.187775124	0.41718025	None
MER99:hAT?:DNA	74.69113406	0.159677737	0.196490851	0.189072337	0.417911321	None
Charlie1a:hAT-Charlie:DNA	1556.051291	-0.112485014	0.097684674	0.194589981	0.429286293	None
(TAGA)n:Simple_repeat:Simple_repeat	940.2917978	-0.114365232	0.100149504	0.19593094	0.430601077	None
L1MEg:L1:LINE	6271.444236	0.086246343	0.070702192	0.195566962	0.430601077	None
Tigger17:TcMar-Tigger:DNA	85.08837413	-0.1548872	0.201336219	0.196808016	0.431707907	None
(CCCTAA)n:Simple_repeat:Simple_repeat	91.42901702	-0.152898288	0.178434889	0.201190311	0.438316643	None
(T)n:Simple_repeat:Simple_repeat	7132.538075	-0.108586139	0.094995776	0.201485962	0.438316643	None
(TCTTG)n:Simple_repeat:Simple_repeat	11.00244214	-0.091995631	0.228652846	0.201133509	0.438316643	None
Lx7:L1:LINE	8279.246308	-0.097781909	0.0836796	0.201716656	0.438316643	None
RLTR30E_MM:ERV1:LTR	145.7142723	-0.146712408	0.15529979	0.201005153	0.438316643	None
RMER30:hAT-Charlie:DNA	990.7667952	-0.113477195	0.103815119	0.203459959	0.441275258	None
(GGA)n:Simple_repeat:Simple_repeat	480.0050404	-0.122942863	0.115104643	0.206869264	0.445266495	None
L1ME2:L1:LINE	905.1894277	-0.112030053	0.100460285	0.206167464	0.445266495	None
LTR53:ERVL:LTR	28.85942759	-0.124021305	0.229260719	0.207226102	0.445266495	None
MER34:ERV1:LTR	120.1911939	-0.149923809	0.174294147	0.206909273	0.445266495	None
RMER6-int:ERVK:LTR	254.9066761	-0.134748368	0.133881826	0.20719784	0.445266495	None
Charlie5:hAT-Charlie:DNA	595.7165742	-0.122261406	0.114939637	0.209566999	0.445327056	None
Kanga11a:TcMar-Tc2:DNA	34.29042051	-0.135352365	0.225555363	0.20791336	0.445327056	None
MER74B:ERVL:LTR	85.65733836	-0.150259153	0.185603262	0.209706431	0.445327056	None
MamRep137:TcMar-Tigger:DNA	81.65516485	-0.149386006	0.19977617	0.209618025	0.445327056	None
MuLV-int:ERV1:LTR	100.9562179	-0.148733041	0.175701286	0.209950904	0.445327056	None
RLTR48C:ERV1:LTR	68.55425013	-0.146449801	0.209074226	0.209262421	0.445327056	None
Tigger13a:TcMar-Tigger:DNA	204.1653992	-0.141650713	0.150157	0.209700019	0.445327056	None
MER123:DNA:DNA	11.86620224	-0.084459055	0.226324432	0.210831367	0.446375569	None
ORSL-2b:hAT-Tip100:DNA	104.5488469	0.148778904	0.174986873	0.211706046	0.447408023	None
L1MA4A:L1:LINE	777.6321605	-0.107191349	0.096401446	0.212259183	0.447758423	None
ERVL-int:ERVL:LTR	99.17994207	-0.148441735	0.181654657	0.212917786	0.448329618	None
(ATTG)n:Simple_repeat:Simple_repeat	148.6549283	-0.145193795	0.164131142	0.213528005	0.448797044	None
(TCCC)n:Simple_repeat:Simple_repeat	514.1145725	-0.11925893	0.113655747	0.217316187	0.455552538	None
MER3:hAT-Charlie:DNA	1133.238994	-0.116184971	0.109439772	0.217530278	0.455552538	None
LTR40A1:ERVL:LTR	16.35028309	-0.09387076	0.227450253	0.21916171	0.457985839	None
MERV1_LTR:ERV1:LTR	211.1843555	0.134997941	0.140978274	0.219880744	0.457985839	None
RLTR20D:ERVK:LTR	134.5528788	-0.145592302	0.177182341	0.219871703	0.457985839	None
RLTR13D3:ERVK:LTR	106.6876692	-0.143987402	0.169240729	0.220621303	0.458701846	None
Tigger17c:TcMar-Tigger:DNA	209.8680083	-0.133573507	0.139729219	0.221409459	0.459514067	None
Cheshire:hAT-Charlie:DNA	434.570802	-0.117518545	0.113936517	0.224832249	0.461644903	None
ERVB4_2-I_MM-int:ERVK:LTR	76.26495552	-0.14399747	0.191198457	0.223878179	0.461644903	None
L1M3de:L1:LINE	82.23670923	-0.144444472	0.19261983	0.224274716	0.461644903	None
LTR40a:ERVL:LTR	67.39265141	-0.142529962	0.201178559	0.224755002	0.461644903	None
MLT1C:ERVL-MaLR:LTR	1438.551172	-0.099790936	0.090698696	0.223416392	0.461644903	None
RLTR41B:ERV1:LTR	15.58245291	-0.100337046	0.227162031	0.224796572	0.461644903	None
Lx5:L1:LINE	5573.187452	-0.087708041	0.078243249	0.2269608	0.463545379	None
MERV1_I-int:ERV1:LTR	472.7933619	0.11740005	0.114027667	0.226651906	0.463545379	None
RLTR15:ERVK:LTR	789.7882521	-0.109670321	0.104102719	0.226413809	0.463545379	None
RMER12:ERVK:LTR	888.5917882	-0.105193302	0.098301931	0.227732899	0.464301996	None
L1MA8:L1:LINE	813.3867831	-0.114249524	0.110595246	0.229985134	0.468068335	None
(TTATA)n:Simple_repeat:Simple_repeat	78.19816744	-0.139473739	0.201101012	0.230577208	0.468448598	None
RLTR19B:ERVK:LTR	130.6196473	-0.139503886	0.166685882	0.2319958	0.470503764	None
MLT1J-int:ERVL-MaLR:LTR	82.43306751	-0.138913616	0.199690582	0.232722553	0.471151088	None
RLTR18:ERVK:LTR	256.1532148	-0.123292318	0.127402945	0.235109554	0.475151476	None
(CAGCC)n:Simple_repeat:Simple_repeat	23.68665886	-0.10748039	0.225269831	0.237542035	0.476733668	None
(CCTA)n:Simple_repeat:Simple_repeat	82.35850748	-0.139484317	0.18199027	0.237251666	0.476733668	None
ORR1F-int:ERVL-MaLR:LTR	92.11442348	-0.139443195	0.181128686	0.237454209	0.476733668	None
RLTR44B:ERVK:LTR	32.76334778	-0.125263888	0.218864853	0.237211142	0.476733668	None
MLTR18A_MM:ERVK:LTR	77.68590772	-0.138923238	0.186985763	0.238906307	0.478640711	None
RLTR40:ERVK:LTR	993.1967768	-0.101795843	0.097410838	0.239924054	0.479848108	None
RLTR28:ERVL:LTR	776.3647613	-0.113969573	0.114917989	0.241844121	0.482852857	None
Charlie1:hAT-Charlie:DNA	728.0945863	-0.108396122	0.106511499	0.244481919	0.485603262	None
Charlie1b:hAT-Charlie:DNA	528.1210335	-0.110573702	0.110587081	0.244191551	0.485603262	None
MER54A:ERVL:LTR	76.62846776	-0.13557751	0.195605242	0.244386954	0.485603262	None
(TTAGGG)n:Simple_repeat:Simple_repeat	80.67776832	-0.135568175	0.19023127	0.246919671	0.487545452	None
MER115:hAT-Tip100:DNA	109.927621	-0.134719428	0.16672966	0.246228837	0.487545452	None
MLT1G:ERVL-MaLR:LTR	207.9902479	-0.12450017	0.135987211	0.246661528	0.487545452	None
RLTR30D_MM:ERV1:LTR	40.28842944	-0.126324862	0.213143634	0.247146743	0.487545452	None
Tigger19a:TcMar-Tigger:DNA	306.1075538	-0.121590178	0.130696591	0.247619157	0.487645222	None
(CAAG)n:Simple_repeat:Simple_repeat	83.29069095	-0.134405639	0.188000176	0.250838908	0.490307893	None
GSAT_MM:Satellite:Satellite	276.7232876	0.122953396	0.215765265	0.251045225	0.490307893	None
LTR102_Mam:ERVL:LTR	39.23295502	-0.123338282	0.214389302	0.250279492	0.490307893	None
LTR108a_Mam:ERVL:LTR	41.62623638	-0.128231865	0.207908924	0.251516073	0.490307893	None
MER21B:ERVL:LTR	763.0791358	-0.109311833	0.111148089	0.250950806	0.490307893	None
MER68B:ERVL:LTR	106.971651	-0.134711477	0.18307824	0.251302377	0.490307893	None
(TCCA)n:Simple_repeat:Simple_repeat	502.6449377	-0.113522374	0.118269608	0.252317147	0.491041452	None
RLTR31D_MM:ERVK:LTR	952.7948857	-0.100648873	0.0996921	0.253339855	0.492203146	None
(CG)n:Simple_repeat:Simple_repeat	21.3845947	-0.106191982	0.221547686	0.255076831	0.49337103	None
MER106A:hAT-Charlie:DNA	80.96413491	0.133880458	0.179696051	0.254903095	0.49337103	None
RLTR5_Mm:ERV1:LTR	29.67852984	-0.116563867	0.217502624	0.255221346	0.49337103	None
MURVY-LTR:ERV1:LTR	173.2230839	-0.126291891	0.146414355	0.255835753	0.493733106	None
L1M2:L1:LINE	4678.08781	-0.084315689	0.080778496	0.258053186	0.497182472	None
ERV3-16A3_LTR:ERVL:LTR	24.40101283	-0.108364402	0.220545301	0.258783187	0.497759342	None
(CACAC)n:Simple_repeat:Simple_repeat	82.66715317	-0.131670821	0.179802297	0.260134906	0.499106184	None
MamRep605:LTR?:LTR?	127.8436749	-0.12979697	0.160510681	0.260346911	0.499106184	None
Tigger16a:TcMar-Tigger:DNA	84.13291127	-0.131250241	0.182209898	0.26114362	0.499245257	None
Tigger2b:TcMar-Tigger:DNA	129.3294032	-0.128425802	0.157645462	0.261283201	0.499245257	None
Charlie10b:hAT-Charlie:DNA	16.53792547	-0.094736693	0.222036564	0.26390386	0.503420564	None
Charlie17a:hAT-Charlie:DNA	39.34818985	-0.116877075	0.213225131	0.265104085	0.504876972	None
(TATATG)n:Simple_repeat:Simple_repeat	607.1545762	-0.099300871	0.101263943	0.265867269	0.504992024	None
RMER17B2:ERVK:LTR	172.393942	-0.124695018	0.149738562	0.266038186	0.504992024	None
LTRIS6:ERV1:LTR	14.42589509	-0.08494419	0.221760386	0.266941323	0.505875688	None
(GGAA)n:Simple_repeat:Simple_repeat	822.3738308	-0.094830408	0.095782234	0.267473204	0.506054049	None
(CAAAA)n:Simple_repeat:Simple_repeat	2965.0938	-0.09588413	0.097750118	0.269697305	0.509428243	None
Charlie24:hAT-Charlie:DNA	108.5040676	-0.128324719	0.17824849	0.270139585	0.509431257	None
L1ME4c:L1:LINE	203.0639796	-0.120613518	0.142692018	0.271595419	0.510712448	None
U6:snRNA:snRNA	149.0092968	-0.121855565	0.145798876	0.271702557	0.510712448	None
(CAAT)n:Simple_repeat:Simple_repeat	171.5299632	-0.124427347	0.160721497	0.277142295	0.518196277	None
LTR40b:ERVL:LTR	127.2440368	-0.126118533	0.173500045	0.277477072	0.518196277	None
MLTR73:ERV1:LTR	166.0178888	-0.120871227	0.147110278	0.276564142	0.518196277	None
Tigger14a:TcMar-Tigger:DNA	57.36271402	0.124990479	0.195510172	0.27680723	0.518196277	None
MLT2B4:ERVL:LTR	254.6859827	-0.117311714	0.138497299	0.278602256	0.519458399	None
U5:snRNA:snRNA	17.01634549	-0.093941393	0.219718844	0.279100916	0.519550175	None
RLTR9A2:ERVK:LTR	9.235350242	-0.070919109	0.219995811	0.280898065	0.522054925	None
(CGGA)n:Simple_repeat:Simple_repeat	22.44597508	-0.100388492	0.216896608	0.285100362	0.524937337	None
Eulor5A:DNA?:DNA?	48.3125627	-0.116668629	0.205190473	0.28474767	0.524937337	None
LTR84b:ERVL:LTR	63.6801311	-0.122221146	0.192063766	0.284785351	0.524937337	None
MLT1E3:ERVL-MaLR:LTR	164.7278405	-0.123025927	0.16282465	0.283487054	0.524937337	None
MLT1J1:ERVL-MaLR:LTR	179.7631664	-0.119944872	0.150388986	0.284691656	0.524937337	None
RLTR10D2:ERVK:LTR	18.10545715	-0.092224664	0.218878073	0.28517357	0.524937337	None
MamRep564:Unknown:Unknown	25.16005802	-0.102874809	0.215263834	0.287954165	0.52837304	None
RLTR25A:ERVK:LTR	507.1099792	-0.095548212	0.102363981	0.287569598	0.52837304	None
LTR16A:ERVL:LTR	202.0079627	-0.11727824	0.14438866	0.289232036	0.529038345	None
Lx10:L1:LINE	1497.516656	-0.091289095	0.096718552	0.288897673	0.529038345	None
(TATG)n:Simple_repeat:Simple_repeat	966.2214621	-0.096151275	0.104593559	0.290510067	0.529361546	None
MLT1J:ERVL-MaLR:LTR	721.1237497	-0.104290713	0.11743207	0.290671244	0.529361546	None
MamTip1:hAT-Tip100:DNA	23.37808435	-0.100572193	0.215817188	0.29078251	0.529361546	None
(CAGGG)n:Simple_repeat:Simple_repeat	35.12180176	-0.110431987	0.20806594	0.294233054	0.533843807	None
(TGGGGG)n:Simple_repeat:Simple_repeat	263.0095143	0.109699743	0.12871817	0.294630059	0.533843807	None
RLTR13D2:ERVK:LTR	173.697358	-0.115710594	0.145103202	0.294362614	0.533843807	None
(TTTTA)n:Simple_repeat:Simple_repeat	350.1553767	-0.11035841	0.132341476	0.296442599	0.535449444	None
RLTR44-int:ERVK:LTR	153.3479285	0.115765345	0.145767915	0.296018671	0.535449444	None
L1M8:L1:LINE	67.10411936	-0.119900355	0.183591215	0.297736493	0.536947561	None
MLTR14:ERV1:LTR	1373.616502	-0.091530618	0.099618504	0.298339197	0.537196435	None
Lx9:L1:LINE	9763.889551	-0.081521015	0.086101851	0.298944939	0.537449999	None
ORR1A0:ERVL-MaLR:LTR	1032.857572	0.083862224	0.088930055	0.299804882	0.538159074	None
MER113:hAT-Charlie:DNA	149.4756675	-0.117363375	0.15851809	0.300531136	0.538626345	None
(ATATG)n:Simple_repeat:Simple_repeat	18.10816863	-0.082346038	0.218138504	0.302745816	0.54175567	None
MLTR31A_MM:ERVK:LTR	71.53142118	-0.117585063	0.182600784	0.304753814	0.544506042	None
ERVB7_4-LTR_MM:ERVK:LTR	55.98031107	-0.113307896	0.196899139	0.306318333	0.54645678	None
MER103C:hAT-Charlie:DNA	224.9267881	-0.11203189	0.144098137	0.307532811	0.547778012	None
AmnSINE1:Deu:SINE	616.5379968	-0.095481093	0.108880816	0.30872858	0.548218492	None
RLTR20C2_MM:ERVK:LTR	410.4872232	-0.097824586	0.112829052	0.308668718	0.548218492	None
Tigger15a:TcMar-Tigger:DNA	243.2406525	-0.109165877	0.136958706	0.309768754	0.549221902	None
RLTR51B_Mm:ERVK?:LTR	79.88324923	-0.116346822	0.180225472	0.310341183	0.549394192	None
tRNA-Ala-GCA:tRNA:tRNA	215.3349977	-0.107803939	0.133761718	0.310881375	0.549508974	None
L1MEa:L1:LINE	63.06388088	0.11206371	0.19706423	0.311393885	0.549574551	None
RLTR12C:ERVK:LTR	121.3982542	-0.114302946	0.15611399	0.312648194	0.550947123	None
Lx:L1:LINE	10678.98191	0.068208338	0.072007114	0.314539126	0.553435662	None
MER91B:hAT-Tip100:DNA	44.10786118	-0.108915363	0.199542465	0.31678109	0.556533344	None
LTR40c:ERVL:LTR	81.66665124	-0.114138252	0.18066435	0.317862112	0.557585132	None
RLTR11D:ERVK:LTR	144.3304355	-0.111224724	0.152983448	0.31884877	0.558468451	None
MLT1E1A:ERVL-MaLR:LTR	266.7694395	-0.105103384	0.132267236	0.319364124	0.558524853	None
Charlie7:hAT-Charlie:DNA	138.723587	-0.110284595	0.14832104	0.320653352	0.55993244	None
(CAGAG)n:Simple_repeat:Simple_repeat	22.51899647	-0.092259946	0.212403633	0.323441362	0.563949041	None
L1_Mur3:L1:LINE	6552.613469	-0.074503876	0.082176276	0.325304643	0.566343626	None
RMER2:ERV1:LTR	533.4768481	-0.090939972	0.106875865	0.325916869	0.566556242	None
(CCG)n:Simple_repeat:Simple_repeat	57.83173987	0.109792189	0.190185168	0.32855218	0.569647687	None
(GGAGA)n:Simple_repeat:Simple_repeat	65.37025276	-0.109001011	0.190440828	0.328680802	0.569647687	None
MER74A:ERVL:LTR	129.6269662	-0.110315606	0.158400504	0.329240003	0.56976264	None
Charlie12:hAT-Charlie:DNA	322.8321898	0.100512198	0.127463646	0.332143773	0.573928552	None
Zaphod:hAT-Tip100:DNA	61.63295013	-0.105335549	0.195370214	0.334558867	0.577238881	None
LTRIS4:ERV1:LTR	109.478165	0.11011291	0.167129021	0.335675404	0.578302186	None
(CCCCAG)n:Simple_repeat:Simple_repeat	210.1595944	0.102342974	0.134535552	0.339566148	0.584134623	None
(GGAAA)n:Simple_repeat:Simple_repeat	226.4493158	-0.102991015	0.140552908	0.342719852	0.585530744	None
L1MC5:L1:LINE	1694.636018	-0.077844658	0.091042123	0.343923335	0.585530744	None
LTRIS4A:ERV1:LTR	36.94157699	-0.097349833	0.202730486	0.343870847	0.585530744	None
ORSL:hAT-Tip100:DNA	66.05734459	-0.106794493	0.185424862	0.342004998	0.585530744	None
RLTR13D:ERVK:LTR	12.94082933	-0.064872077	0.216292449	0.342280411	0.585530744	None
RMER5:ERV1:LTR	1767.897851	-0.078177243	0.091103791	0.342057735	0.585530744	None
U2:snRNA:snRNA	315.4923833	0.079913106	0.214054801	0.343585258	0.585530744	None
L1M4a2:L1:LINE	363.4845833	0.094574551	0.119990883	0.344997819	0.585635064	None
MLT1N2:ERVL-MaLR:LTR	81.40434927	-0.107623151	0.1707987	0.344757003	0.585635064	None
L1MEf:L1:LINE	975.4871701	0.084959774	0.102385133	0.346315841	0.587010428	None
RMER16B3:ERVK:LTR	26.66549349	-0.089784024	0.20846863	0.347234131	0.587705206	None
MER47A:TcMar-Tigger:DNA	29.93266959	0.086853082	0.210263212	0.348654663	0.589246769	None
tRNA-Arg-CGG:tRNA:tRNA	21.6021017	-0.081823492	0.212157716	0.350343151	0.591236033	None
MER70A:ERVL:LTR	26.58799484	0.089703526	0.208041384	0.350960023	0.591413684	None
L1M3c:L1:LINE	20.88897193	-0.080700384	0.212336292	0.35154502	0.591537181	None
LTR104_Mam:Gypsy:LTR	9.970686732	-0.059500306	0.215601593	0.354244365	0.592740041	None
LTR41B:ERVL:LTR	58.47475251	-0.099567267	0.19613884	0.353749218	0.592740041	None
RMER15:ERVL:LTR	4249.682468	-0.067708399	0.078793426	0.354310872	0.592740041	None
Tigger6b:TcMar-Tigger:DNA	52.66476697	0.102385726	0.190505739	0.354241539	0.592740041	None
(CAGAGA)n:Simple_repeat:Simple_repeat	433.1458359	-0.088122063	0.112339849	0.356155439	0.594616859	None
LTR48B:ERV1:LTR	50.24232752	-0.09751533	0.197511675	0.35703385	0.594616859	None
Lx5c:L1:LINE	3515.135245	-0.071365341	0.083942761	0.356934956	0.594616859	None
MER73:ERVL:LTR	13.30894777	-0.071565152	0.214025433	0.35749024	0.594616859	None
(CTAAT)n:Simple_repeat:Simple_repeat	24.24682928	-0.087505675	0.210578881	0.358888316	0.595800641	None
MTC-int:ERVL-MaLR:LTR	2150.278671	0.068035137	0.079958242	0.359232739	0.595800641	None
Charlie9:hAT-Charlie:DNA	66.67669863	-0.102165531	0.183109283	0.360993259	0.597862761	None
MER5A1:hAT-Charlie:DNA	646.3845149	-0.082780912	0.103942763	0.361887787	0.598486812	None
MamRep1879:hAT-Tip100?:DNA	20.81822339	-0.076442799	0.211966118	0.363782059	0.600760086	None
(CTCTG)n:Simple_repeat:Simple_repeat	22.1771263	-0.079018867	0.211095709	0.364338876	0.600821313	None
Chap1_Mam:hAT-Charlie:DNA	31.79305882	-0.089844405	0.20355947	0.366848976	0.602989892	None
ERVB4_2-LTR_MM:ERVK:LTR	22.40480391	0.084072136	0.208302212	0.367218758	0.602989892	None
RLTR13B1:ERVK:LTR	282.5960008	-0.093906296	0.129314619	0.367007907	0.602989892	None
B2_Mm2:B2:SINE	59906.48652	0.060612142	0.075596258	0.36808292	0.603551569	None
(TTCTC)n:Simple_repeat:Simple_repeat	265.5119614	-0.090258538	0.121620817	0.369755243	0.605434931	None
MER105:DNA:DNA	100.6126829	-0.100842945	0.16255716	0.370798816	0.60628491	None
MT2C_Mm:ERVL:LTR	864.7186381	0.075950643	0.095927134	0.372862923	0.608201089	None
RLTR9D2:ERVK:LTR	71.10348298	0.100711293	0.176619986	0.373022986	0.608201089	None
RLTR9A3:ERVK:LTR	93.66896612	-0.100275945	0.167782367	0.375694174	0.611693613	None
L1ME3Cz:L1:LINE	247.3754082	-0.096708415	0.147305282	0.37984405	0.616713093	None
LTRIS5:ERV1:LTR	19.29046036	0.07434447	0.211044518	0.379463428	0.616713093	None
MLT1D-int:ERVL-MaLR:LTR	34.0078642	-0.089507188	0.199573485	0.380666847	0.617182154	None
LTR33C:ERVL:LTR	33.94040396	-0.087249136	0.20173133	0.381793158	0.618141303	None
MER57E1:ERV1:LTR	30.27026367	-0.079643405	0.207811719	0.383370407	0.619803871	None
RLTR12B2:ERVK:LTR	71.24880163	-0.097725402	0.175771435	0.383892363	0.619803871	None
(TTAG)n:Simple_repeat:Simple_repeat	71.57483133	-0.096870658	0.179897558	0.38589306	0.620436917	None
Charlie26a:hAT-Charlie:DNA	29.92599767	0.085975841	0.202356118	0.385750586	0.620436917	None
Ricksha_c:MULE-MuDR:DNA	45.94917967	-0.093175459	0.191552892	0.385894588	0.620436917	None
Helitron2Na_Mam:Helitron?:RC?	11.80724941	0.062432548	0.213274706	0.386770105	0.620787861	None
Kanga1:TcMar-Tc2:DNA	60.8297786	-0.09442404	0.186446372	0.387551408	0.620787861	None
MTA_Mm:ERVL-MaLR:LTR	6200.449871	-0.058735153	0.072441169	0.387723906	0.620787861	None
(CAGAA)n:Simple_repeat:Simple_repeat	21.06851742	-0.065653935	0.212288506	0.388557371	0.621261855	None
(CATG)n:Simple_repeat:Simple_repeat	72.88944131	-0.096008414	0.17829397	0.38967157	0.621780106	None
L1MC4a:L1:LINE	1130.78995	-0.0765036	0.101064147	0.389957247	0.621780106	None
ERVB3_1-LTR_MM:ERVK:LTR	14.05584252	0.05964469	0.21329893	0.393156339	0.624692911	None
L1ME3F:L1:LINE	87.20958409	-0.095757651	0.173476979	0.3928967	0.624692911	None
L1VL4:L1:LINE	2805.425134	0.06334171	0.079923192	0.393405224	0.624692911	None
RLTR19A2:ERVK:LTR	9.844917353	-0.056963818	0.21341334	0.394678867	0.625855651	None
RMER17A:ERVK:LTR	279.7155331	-0.085512656	0.122539805	0.397352241	0.629231768	None
MER112:hAT-Charlie:DNA	108.344078	-0.094360236	0.160095788	0.398938924	0.630880159	None
RLTR10B:ERVK:LTR	55.23428565	0.092835366	0.183635325	0.400497861	0.632480228	None
RLTR17D_Mm:ERVK:LTR	392.7126329	-0.086268251	0.126697618	0.401594781	0.633347295	None
(CTTG)n:Simple_repeat:Simple_repeat	98.01277978	0.094069519	0.167320434	0.404362078	0.635976275	None
Tigger20a:TcMar-Tigger:DNA	47.45002368	-0.089806646	0.188424285	0.404165318	0.635976275	None
(CAG)n:Simple_repeat:Simple_repeat	131.3170024	-0.092729538	0.166826451	0.407325835	0.636309007	None
(TGGG)n:Simple_repeat:Simple_repeat	56.07069339	-0.088060769	0.189959576	0.406134255	0.636309007	None
L1M1:L1:LINE	142.8817053	-0.090412719	0.144280287	0.407203282	0.636309007	None
LTR80A:ERVL:LTR	18.99632129	-0.038584629	0.214649988	0.40703781	0.636309007	None
MER44B:TcMar-Tigger:DNA	507.8608231	-0.077520389	0.108034418	0.4059806	0.636309007	None
(CCCA)n:Simple_repeat:Simple_repeat	48.53072031	-0.087813116	0.190885497	0.409213895	0.638395766	None
LTR16A2:ERVL:LTR	53.15501117	-0.088368133	0.186884671	0.410880394	0.640131718	None
(CTAGG)n:Simple_repeat:Simple_repeat	19.67285251	-0.070025774	0.207790966	0.412516336	0.641207582	None
(GAAAA)n:Simple_repeat:Simple_repeat	829.4901537	-0.077528397	0.110408192	0.412688067	0.641207582	None
(GGGTG)n:Simple_repeat:Simple_repeat	169.2381148	0.08943667	0.143520078	0.41323499	0.641207582	None
DNA1_Mam:TcMar:DNA	16.57597089	-0.062431511	0.210747483	0.413866397	0.641326482	None
MTB-int:ERVL-MaLR:LTR	1212.885408	-0.064045219	0.08594698	0.414811592	0.641930656	None
(CCCCAA)n:Simple_repeat:Simple_repeat	14.86892618	-0.060894827	0.211023657	0.417524806	0.642957582	None
(TATTG)n:Simple_repeat:Simple_repeat	17.53278056	0.065302602	0.209451706	0.417699952	0.642957582	None
(TCTCTG)n:Simple_repeat:Simple_repeat	447.5513479	0.078556467	0.113924151	0.417562666	0.642957582	None
Kanga1c:TcMar-Tc2:DNA	54.72652862	-0.085871162	0.188726123	0.417569304	0.642957582	None
(TTCC)n:Simple_repeat:Simple_repeat	942.6716331	-0.07072965	0.099063762	0.419844044	0.644541453	None
RLTR20A1:ERVK:LTR	19.74146422	-0.068661925	0.207532188	0.41965707	0.644541453	None
RLTR9B:ERVK:LTR	42.27501927	-0.077757509	0.200745661	0.421283485	0.645893513	None
ORR1B2:ERVL-MaLR:LTR	2261.593371	-0.063522891	0.086827405	0.42284442	0.647428012	None
MamGypLTR3a:Gypsy:LTR	102.0232867	-0.089113232	0.160546808	0.424041564	0.64840218	None
U1:snRNA:snRNA	31.29458893	0.076467632	0.200475712	0.430610635	0.657577139	None
IAPLTR2b:ERVK:LTR	367.4536189	0.075239092	0.115080465	0.432496702	0.659586	None
MER67B:ERV1:LTR	43.63470545	0.081813748	0.191818478	0.433571086	0.660353327	None
MLT1H1:ERVL-MaLR:LTR	149.587494	0.086448881	0.151276396	0.434948994	0.661580312	None
MLT2B3:ERVL:LTR	252.1055566	0.080753728	0.127964187	0.436215692	0.662635138	None
MLT2C2:ERVL:LTR	95.21570446	-0.085721604	0.176252004	0.437189036	0.663242159	None
MLT1F2-int:ERVL-MaLR:LTR	63.7272743	-0.083932815	0.18106597	0.440252336	0.667014025	None
L1MA5:L1:LINE	1281.120217	-0.063001499	0.090643744	0.441406772	0.667887734	None
Lx2A1:L1:LINE	289.8720539	-0.075306094	0.117003871	0.442610939	0.668834308	None
(TGAG)n:Simple_repeat:Simple_repeat	278.9827028	0.077488286	0.122371676	0.443870984	0.669822123	None
LTR52:ERVL:LTR	21.15798192	-0.066727261	0.205000857	0.444423502	0.669822123	None
4.5SRNA:scRNA:scRNA	371.8604294	-0.072414127	0.113267912	0.451895073	0.679915511	None
LTR28B:ERV1:LTR	16.90495402	-0.058524706	0.208349741	0.45241866	0.679915511	None
MER70-int:ERVL:LTR	30.06761957	-0.072509563	0.198115323	0.452884899	0.679915511	None
MER65D:ERV1:LTR	20.20206076	-0.063492758	0.205057251	0.458308392	0.687165371	None
(TTGGGG)n:Simple_repeat:Simple_repeat	91.86239859	0.0823462	0.161539611	0.460617213	0.68884023	None
U4:snRNA:snRNA	42.71637834	0.077644898	0.188285602	0.460314071	0.68884023	None
(CCCCCA)n:Simple_repeat:Simple_repeat	228.7321632	0.074203173	0.125170743	0.469412821	0.690642118	None
(CGG)n:Simple_repeat:Simple_repeat	55.937289	0.079625476	0.181839618	0.463079251	0.690642118	None
CR1_Mam:CR1:LINE	76.77293792	-0.080758098	0.1713524	0.464909225	0.690642118	None
L1MCb:L1:LINE	108.1729586	-0.08078024	0.158265309	0.467033409	0.690642118	None
L1ME4b:L1:LINE	665.4267718	-0.066649381	0.104199099	0.463062102	0.690642118	None
MARNA:TcMar-Mariner:DNA	248.4223879	-0.073050224	0.121483619	0.466907347	0.690642118	None
MER90:ERV1:LTR	24.44726748	-0.066927263	0.20062395	0.467808738	0.690642118	None
MRLTR33:ERVK:LTR	271.174134	-0.071650543	0.11888694	0.469588845	0.690642118	None
MTB_Mm-int:ERVL-MaLR:LTR	239.9208006	0.075368988	0.127757718	0.46618428	0.690642118	None
RLTR48A:ERV1:LTR	305.4317483	0.07784364	0.137249852	0.466921554	0.690642118	None
RLTR49:ERVK:LTR	331.83511	-0.070668561	0.115819966	0.468574097	0.690642118	None
X7A_LINE:CR1:LINE	35.56834355	-0.072913553	0.192730721	0.469435533	0.690642118	None
tRNA-Tyr-TAC:tRNA:tRNA	9.677314275	0.04819744	0.210990633	0.466509	0.690642118	None
L1MC:L1:LINE	1715.255338	-0.058940117	0.090387283	0.471109994	0.691998924	None
MERVK26-int:ERVK:LTR	140.341276	-0.077600538	0.142229429	0.472576844	0.693272629	None
L1ME3D:L1:LINE	87.97601946	-0.078856729	0.171449052	0.47336104	0.693542917	None
Helitron1Nb_Mam:Helitron:RC	40.61083655	0.072094357	0.193166909	0.474084277	0.693723322	None
RLTR9A3A:ERVK:LTR	11.5814718	0.045442392	0.211001355	0.477394974	0.69768469	None
Charlie14a:hAT-Charlie:DNA	22.00561472	-0.059851547	0.20422436	0.478152653	0.697763929	None
ERVB7_2B-LTR_MM:ERVK:LTR	64.20632749	0.07798999	0.173626296	0.478656397	0.697763929	None
(AGGTG)n:Simple_repeat:Simple_repeat	10.05896832	-0.045845653	0.210352382	0.482599967	0.699104715	None
(TTTG)n:Simple_repeat:Simple_repeat	3795.574177	-0.050934628	0.077542467	0.482493638	0.699104715	None
MER46C:TcMar-Tigger:DNA	310.7820211	0.069519759	0.117376799	0.481065725	0.699104715	None
RLTR31_Mm:ERVK:LTR	87.9945067	-0.077358786	0.171894553	0.482067438	0.699104715	None
tRNA-Lys-AAG:tRNA:tRNA	17.20387854	0.052148592	0.20829	0.481596434	0.699104715	None
MLT1I:ERVL-MaLR:LTR	217.975128	-0.073073882	0.131553825	0.484561301	0.701067414	None
UCON29:PiggyBac?:DNA	20.30225936	0.060697549	0.202830735	0.487517182	0.704462328	None
RLTR41C:ERV1:LTR	42.73568348	0.071615937	0.189018087	0.489116322	0.705890723	None
RLTR34D_MM:ERVK:LTR	78.98961768	0.076540861	0.167212594	0.490335365	0.706767683	None
(CACTC)n:Simple_repeat:Simple_repeat	19.63548405	0.05834014	0.20359587	0.493514572	0.708112807	None
MLT2E:ERVL:LTR	9.617259081	-0.044597596	0.210115056	0.493979351	0.708112807	None
MLTR11B:ERVK:LTR	569.5508048	-0.061729865	0.102772514	0.494331346	0.708112807	None
RLTR16:ERVK:LTR	414.6760976	-0.067983138	0.119329918	0.492747771	0.708112807	None
RLTR20A:ERVK:LTR	58.98539887	-0.072515981	0.182776554	0.493318561	0.708112807	None
A-rich:Low_complexity:Low_complexity	6287.851684	-0.050970467	0.081109676	0.496736101	0.709348881	None
Charlie2a:hAT-Charlie:DNA	139.3865666	0.0748354	0.152212051	0.496437867	0.709348881	None
LTR67B:ERVL:LTR	92.36075446	0.07459046	0.172680862	0.497035116	0.709348881	None
(AGTAG)n:Simple_repeat:Simple_repeat	10.37676755	-0.044530987	0.209806652	0.498643201	0.70989106	None
L1MC2:L1:LINE	645.515351	0.060238349	0.100482347	0.498342168	0.70989106	None
MLT2B1:ERVL:LTR	201.9092981	0.072249838	0.138363381	0.500585112	0.711779076	None
(C)n:Simple_repeat:Simple_repeat	85.66826356	0.074405111	0.165989567	0.501909936	0.712065495	None
Lx6:L1:LINE	5414.351765	-0.050376552	0.08120105	0.502018493	0.712065495	None
(CGAAA)n:Simple_repeat:Simple_repeat	11.77059679	0.046988358	0.208558599	0.504539723	0.714764608	None
LTR69:ERVL:LTR	18.54907928	0.055787066	0.203632442	0.50534601	0.715030585	None
(TAAA)n:Simple_repeat:Simple_repeat	1312.530312	-0.054251472	0.09083974	0.50871813	0.71804415	None
MamSINE1:tRNA:SINE	135.5270335	-0.072199596	0.148646381	0.508417677	0.71804415	None
MER45C:hAT-Tip100:DNA	11.53527782	0.046588217	0.208351031	0.510313977	0.719382304	None
X3_LINE:RTE-BovB:LINE	17.4814123	0.055189108	0.203430507	0.510910788	0.719382304	None
MER58D:hAT-Charlie:DNA	85.03122518	-0.071838442	0.168375602	0.512415531	0.719747696	None
MER77B:ERVL:LTR	148.8046866	-0.070872735	0.143899885	0.512165708	0.719747696	None
(CTGGGG)n:Simple_repeat:Simple_repeat	57.19006894	-0.06998869	0.175025147	0.517229627	0.724748422	None
L1M3d:L1:LINE	34.7386013	0.065499214	0.190044429	0.516858677	0.724748422	None
(GTTTG)n:Simple_repeat:Simple_repeat	343.699869	-0.063263067	0.112932087	0.518197994	0.725065814	None
Charlie17b:hAT-Charlie:DNA	25.93782005	-0.059218257	0.197702454	0.519274819	0.725065814	None
LTR31:ERV1:LTR	41.22785098	0.065636351	0.187640054	0.521758881	0.725065814	None
MLTR31F_MM:ERVK:LTR	95.98448964	0.069844306	0.174059054	0.521846676	0.725065814	None
RLTR1B:ERV1:LTR	547.3827063	-0.055957446	0.098020681	0.520082983	0.725065814	None
RLTR30:ERV1:LTR	129.9446984	0.070243314	0.145110743	0.51935928	0.725065814	None
RLTR47_MM:ERV1:LTR	11.70729552	0.045926604	0.207854461	0.521418761	0.725065814	None
RLTR12H:ERVK:LTR	74.75892145	-0.069017681	0.170572051	0.526364353	0.729588959	None
RLTR47:ERVK:LTR	48.3410155	-0.064713717	0.186582552	0.52621941	0.729588959	None
Kanga1b:TcMar-Tc2:DNA	27.15146678	-0.057822548	0.196843723	0.532011279	0.730409784	None
LTR16A1:ERVL:LTR	43.4340806	-0.063213559	0.187941655	0.531683831	0.730409784	None
LTR16D:ERVL:LTR	13.95310028	-0.046425964	0.206368013	0.530165696	0.730409784	None
LTR85c:Gypsy?:LTR	14.35470879	0.046681021	0.206683858	0.529979444	0.730409784	None
MLT1C-int:ERVL-MaLR:LTR	14.65932115	0.046332939	0.206730544	0.529992087	0.730409784	None
MLT1F2:ERVL-MaLR:LTR	419.7957042	-0.062817062	0.120998957	0.530040665	0.730409784	None
RLTR13B3:ERVK:LTR	158.2617342	-0.066609395	0.140036205	0.530902339	0.730409784	None
RLTR20B5_MM:ERVK:LTR	166.7912962	-0.067634379	0.140725017	0.530739329	0.730409784	None
LTR82A:ERVL:LTR	50.98634805	-0.060148392	0.192620698	0.534833143	0.732082072	None
RLTR18-int:ERVK:LTR	202.3645615	-0.065232913	0.133509791	0.535129196	0.732082072	None
tRNA-Ser-TCA(m):tRNA:tRNA	127.7578252	-0.067486713	0.146889102	0.534555517	0.732082072	None
(TCTCC)n:Simple_repeat:Simple_repeat	71.61890264	0.067479538	0.170068233	0.537282115	0.734158541	None
LTR106_Mam:LTR:LTR	16.7187976	-0.045830342	0.205781493	0.540938832	0.734812326	None
MER2B:TcMar-Tigger:DNA	458.2538392	0.057113693	0.107499146	0.539750005	0.734812326	None
MLT1G-int:ERVL-MaLR:LTR	15.69865081	-0.043571656	0.206851037	0.54032576	0.734812326	None
RLTR51A_Mm:ERVK?:LTR	369.7234105	0.063312462	0.127066409	0.539404458	0.734812326	None
RMER17D:ERVK:LTR	206.0520695	-0.064745816	0.134696328	0.539594337	0.734812326	None
L1MA6:L1:LINE	1981.286499	-0.051270593	0.09504482	0.54612224	0.740982758	None
Zaphod3:hAT-Tip100:DNA	31.45624625	0.054470144	0.198002051	0.547602099	0.74211961	None
(TCTCCC)n:Simple_repeat:Simple_repeat	92.33385611	-0.065054728	0.163682481	0.552179651	0.743096247	None
Charlie15b:hAT-Charlie:DNA	111.9919556	-0.065000074	0.151739449	0.552126455	0.743096247	None
L1ME3C:L1:LINE	101.7107704	-0.065433648	0.157416341	0.551896997	0.743096247	None
Looper:PiggyBac:DNA	128.2425799	0.065200088	0.147509472	0.55088714	0.743096247	None
MER31A:ERV1:LTR	315.2112242	-0.060734837	0.125320713	0.551141518	0.743096247	None
MER68-int:ERVL:LTR	19.01208822	-0.047894335	0.202969059	0.551021491	0.743096247	None
MLT1F:ERVL-MaLR:LTR	382.9255	-0.055715427	0.110141856	0.55471972	0.745646507	None
Charlie4a:hAT-Charlie:DNA	445.7914253	-0.056069904	0.111475086	0.555518004	0.74585228	None
MMERVK10D3_LTR:ERVK:LTR	16.64352343	0.046412225	0.203986804	0.557284394	0.747355869	None
LTRIS3:ERV1:LTR	64.67760898	0.063108955	0.173794663	0.559908654	0.750005103	None
RLTR10A:ERVK:LTR	157.625367	-0.062285132	0.141282235	0.561372694	0.751095873	None
GC_rich:Low_complexity:Low_complexity	891.4269399	-0.046763681	0.089227907	0.563522619	0.753100748	None
L1P5:L1:LINE	15.31635758	-0.041698854	0.205497602	0.568616529	0.75903084	None
RLTRETN_Mm:ERVK:LTR	273.9797766	0.057230779	0.121321642	0.569353436	0.759137915	None
Zaphod2:hAT-Tip100:DNA	11.58752615	-0.039498368	0.206591734	0.57131256	0.760872488	None
RLTR26:ERVK:LTR	37.53511368	-0.056001877	0.188268839	0.572676015	0.761810671	None
RLTR12B:ERVK:LTR	455.763441	-0.05594074	0.119969548	0.573638149	0.762213448	None
(GGCTG)n:Simple_repeat:Simple_repeat	30.91140603	-0.052128951	0.193575531	0.576645594	0.765329858	None
Charlie4:hAT-Charlie:DNA	63.69693794	-0.058682588	0.177044042	0.578122252	0.765640056	None
RLTR10E:ERVK:LTR	222.5985868	-0.058198425	0.132479808	0.578203952	0.765640056	None
MLTR25C:ERVK:LTR	94.8990227	-0.060200131	0.15953965	0.581160244	0.76867419	None
L1M3b:L1:LINE	26.52308506	-0.04941622	0.196325855	0.583070107	0.769439548	None
Tigger6a:TcMar-Tigger:DNA	184.9800521	0.057934558	0.133688999	0.582826064	0.769439548	None
RLTR20A2B_MM:ERVK:LTR	135.6208199	0.059781271	0.148933228	0.584326755	0.770218619	None
(GGGGA)n:Simple_repeat:Simple_repeat	94.04818265	-0.059318663	0.162588819	0.586003615	0.771549178	None
Tigger12A:TcMar-Tigger:DNA	12.49171392	-0.035252386	0.207620109	0.587513924	0.772657675	None
RLTR44E:ERVK:LTR	39.84378343	-0.054139006	0.185855443	0.58858476	0.773186344	None
(CAGT)n:Simple_repeat:Simple_repeat	27.67972499	-0.047849665	0.196499252	0.592597283	0.775812525	None
(TCCTG)n:Simple_repeat:Simple_repeat	23.26095505	-0.047436742	0.196499465	0.592434911	0.775812525	None
MamRep4096:hAT?:DNA	12.40850279	0.036175107	0.207098437	0.591527278	0.775812525	None
Charlie21a:hAT-Charlie:DNA	31.04219042	-0.050246998	0.191457007	0.596202129	0.779648938	None
L4_C_Mam:RTE-X:LINE	139.9570446	-0.056919501	0.144457496	0.597436084	0.780379788	None
Charlie7a:hAT-Charlie:DNA	17.13829052	-0.04292528	0.20081502	0.598667446	0.781105607	None
MamTip3:hAT-Tip100:DNA	20.23325307	-0.043464778	0.199705246	0.600901632	0.782675297	None
RMER12B:ERVK:LTR	1403.589786	-0.039062022	0.080855231	0.601224622	0.782675297	None
L1M2a:L1:LINE	56.42959089	-0.05532991	0.173930764	0.602662049	0.782783516	None
RLTR9F:ERVK:LTR	30.52588209	0.047177279	0.19549913	0.602020842	0.782783516	None
HERVL40-int:ERVL:LTR	31.78923478	-0.048933836	0.191505367	0.605569285	0.784796069	None
Tigger18a:TcMar-Tigger:DNA	74.60050691	0.056208526	0.167732988	0.605084656	0.784796069	None
LTR37B:ERV1:LTR	70.35254787	0.054599822	0.17291622	0.611076342	0.791046195	None
(CAA)n:Simple_repeat:Simple_repeat	940.6056723	-0.04221467	0.094407583	0.617640421	0.796673535	None
(CAGGA)n:Simple_repeat:Simple_repeat	38.41654149	-0.048908546	0.186971167	0.618724344	0.796673535	None
(TAG)n:Simple_repeat:Simple_repeat	83.62242787	0.054004502	0.17017019	0.616472183	0.796673535	None
L1ME3A:L1:LINE	795.6046889	-0.046038445	0.106764416	0.618869234	0.796673535	None
MER34A:ERV1:LTR	97.9016314	-0.054087521	0.159949375	0.6186626	0.796673535	None
Charlie13a:hAT-Charlie:DNA	25.75635532	-0.040120761	0.200171568	0.620980028	0.798501572	None
(CTCG)n:Simple_repeat:Simple_repeat	11.10215938	0.033611663	0.206035776	0.62359474	0.8009728	None
(ACTG)n:Simple_repeat:Simple_repeat	30.06240679	-0.044340538	0.193605004	0.628322056	0.806149053	None
RLTR50B:ERVK:LTR	25.68950637	-0.040829148	0.197042682	0.631191805	0.808933178	None
RMER17C2:ERVK:LTR	527.5208144	-0.045186246	0.110234867	0.632139309	0.809250323	None
(A)n:Simple_repeat:Simple_repeat	8652.861049	-0.042693721	0.102028464	0.633218008	0.809734532	None
(CTGTG)n:Simple_repeat:Simple_repeat	35.69593586	0.046012263	0.189060033	0.634217278	0.810116214	None
MLTR18_MM:ERVK:LTR	153.3955601	-0.050553305	0.138094354	0.634969515	0.810181853	None
MER5C:hAT-Charlie:DNA	40.70824352	-0.047217016	0.18380537	0.637481573	0.812490296	None
ORR1A4:ERVL-MaLR:LTR	3831.930925	-0.040414627	0.097363349	0.638293076	0.81262863	None
(TTGG)n:Simple_repeat:Simple_repeat	386.4708683	0.045803681	0.118053829	0.64365212	0.818549891	None
(CCCCCG)n:Simple_repeat:Simple_repeat	13.15702054	-0.031175078	0.205107414	0.649630234	0.823802962	None
L1MA10:L1:LINE	113.9649793	-0.048894608	0.165068971	0.649920676	0.823802962	None
RLTR6B_Mm:ERV1:LTR	485.5638396	-0.040855495	0.102598306	0.64961733	0.823802962	None
ORSL-2a:hAT-Tip100:DNA	10.45778311	-0.028733995	0.206774228	0.650844809	0.824070755	None
MLT1F1:ERVL-MaLR:LTR	430.2621877	-0.041003762	0.104539105	0.652694452	0.825508519	None
LTR79:ERVL:LTR	77.57469421	-0.045639109	0.171319366	0.662689548	0.837234008	None
(TAGG)n:Simple_repeat:Simple_repeat	111.8838031	0.047376028	0.154511399	0.664124564	0.837556009	None
LTR87:ERVL?:LTR	71.2063795	-0.046403239	0.168407332	0.664393477	0.837556009	None
(TTAA)n:Simple_repeat:Simple_repeat	167.8232399	-0.046330692	0.144690355	0.666280456	0.838589289	None
RLTR13A:ERVK:LTR	124.7724201	-0.046358314	0.147372274	0.6673894	0.838589289	None
RMER21B:ERV1:LTR	324.2857836	-0.042966252	0.120058259	0.66730994	0.838589289	None
(GCGTG)n:Simple_repeat:Simple_repeat	29.80465415	-0.040363607	0.189305922	0.668750221	0.83908116	None
MMETn-int:ERVK:LTR	9575.675132	-0.027242749	0.067348019	0.669232552	0.83908116	None
MYSERV6-int:ERVK:LTR	4053.606078	0.029667325	0.074276708	0.671004883	0.8394823	None
MamGypLTR1b:Gypsy:LTR	26.94593479	-0.038901234	0.191810885	0.670320648	0.8394823	None
(CATTT)n:Simple_repeat:Simple_repeat	16.08233722	0.033841463	0.200001329	0.673088947	0.84029718	None
MER31-int:ERV1:LTR	14.81996931	0.030325239	0.203628107	0.674485614	0.84029718	None
MER63C:hAT-Blackjack:DNA	111.9204746	-0.045460993	0.15385721	0.674563826	0.84029718	None
RLTR48B:ERV1:LTR	43.40556482	0.041984587	0.184176378	0.674019485	0.84029718	None
(TAAAAA)n:Simple_repeat:Simple_repeat	154.2353077	0.045072265	0.141518164	0.675803734	0.84093554	None
RLTR31_Mur:ERVK:LTR	179.4726484	-0.044153065	0.142869273	0.677724212	0.842418483	None
Tigger9b:TcMar-Tigger:DNA	155.2270488	-0.044248444	0.141967523	0.678738515	0.842773065	None
MER92B:ERV1:LTR	20.66186522	0.035589806	0.196086449	0.680554111	0.843216027	None
ORR1D1-int:ERVL-MaLR:LTR	706.6995683	-0.036782895	0.100969226	0.680151249	0.843216027	None
(GAAA)n:Simple_repeat:Simple_repeat	2774.685855	-0.035711877	0.099901811	0.68517295	0.847122921	None
(TTCA)n:Simple_repeat:Simple_repeat	416.3302888	-0.039429642	0.11568665	0.684976697	0.847122921	None
Lx5b:L1:LINE	1870.52806	-0.032706255	0.089408513	0.686547266	0.847915213	None
RLTR24:ERV1:LTR	458.9358588	-0.038386961	0.112491376	0.688292465	0.849163383	None
MamRep1151:LTR?:LTR?	41.24168229	-0.040087594	0.181727891	0.689373154	0.849589942	None
Tigger16b:TcMar-Tigger:DNA	63.64615814	0.042101368	0.173357466	0.690235915	0.849747303	None
Lx2A:L1:LINE	203.7170961	0.042112877	0.137644369	0.692249031	0.851319022	None
LTR16C:ERVL:LTR	136.8287951	0.042256529	0.149044498	0.696919487	0.85559031	None
MTEb-int:ERVL-MaLR:LTR	351.7350542	-0.039534702	0.12580277	0.697889341	0.85559031	None
RLTR13E:ERVK:LTR	264.2337617	0.040289034	0.129508212	0.697942615	0.85559031	None
Arthur1A:hAT-Tip100:DNA	34.52603885	0.037336876	0.186061849	0.701203203	0.858101036	None
MER67D:ERV1:LTR	44.66294784	0.039645456	0.177541515	0.701475328	0.858101036	None
Arthur1:hAT-Tip100:DNA	107.2360951	-0.040580001	0.149280552	0.706425369	0.861198498	None
BGLII_B2:ERVK:LTR	117.8185182	0.041201401	0.154526977	0.705535738	0.861198498	None
MamTip2:hAT-Tip100:DNA	301.9744814	-0.037639555	0.12189116	0.706987348	0.861198498	None
RMER1B:Other:Other	2003.323587	0.029767157	0.08554723	0.704873345	0.861198498	None
(GTATG)n:Simple_repeat:Simple_repeat	9.436108768	-0.02339298	0.205877996	0.713189786	0.863295699	None
(TATAG)n:Simple_repeat:Simple_repeat	25.44361844	0.033500054	0.192077656	0.712603187	0.863295699	None
ERVB3_1-I_MM-int:ERVK:LTR	101.7935352	-0.03967152	0.16125335	0.711502542	0.863295699	None
MER94:hAT-Blackjack:DNA	89.90131574	-0.03968023	0.161151686	0.712560275	0.863295699	None
MLT-int:ERVL-MaLR:LTR	178.3469391	0.039690807	0.137967844	0.709461375	0.863295699	None
MLT1D:ERVL-MaLR:LTR	1587.904453	-0.030734901	0.092991052	0.712698276	0.863295699	None
RLTR34C_MM:ERVK:LTR	240.5091241	0.037171454	0.126418668	0.714119965	0.863517448	None
L1MCc:L1:LINE	163.3503729	0.038565822	0.135696851	0.71567544	0.864494052	None
(CAAAG)n:Simple_repeat:Simple_repeat	20.15186402	-0.03057689	0.195731006	0.717873842	0.864653734	None
Lx2B:L1:LINE	882.2725135	0.03281727	0.103383414	0.717456692	0.864653734	None
MER121:TcMar?:DNA	66.16926258	0.038495537	0.170090215	0.718051543	0.864653734	None
MER126:DNA:DNA	29.91866718	-0.033307273	0.18955365	0.719300463	0.865256332	None
RLTR44A:ERVK:LTR	79.29448396	-0.038470037	0.165171126	0.720715798	0.866057653	None
AmnSINE2:Deu:SINE	72.98326135	-0.037799446	0.166806436	0.721744242	0.86639288	None
(TTTTC)n:Simple_repeat:Simple_repeat	673.4784456	-0.03405237	0.114246585	0.724481491	0.868776559	None
(CGA)n:Simple_repeat:Simple_repeat	10.70939716	0.023032717	0.204891431	0.730383979	0.871466281	None
MER45R:hAT-Tip100:DNA	42.24219354	0.034735855	0.181625786	0.729411744	0.871466281	None
MER57-int:ERV1:LTR	20.69027015	0.029029092	0.19652032	0.729583241	0.871466281	None
MLT1G3:ERVL-MaLR:LTR	167.0114506	-0.036799968	0.143237864	0.730493794	0.871466281	None
X6A_LINE:CR1:LINE	14.27226394	0.025583292	0.202186652	0.727824649	0.871466281	None
L1M4c:L1:LINE	672.4248844	0.028705976	0.093506131	0.733970538	0.872647063	None
MLT1E2-int:ERVL-MaLR:LTR	14.12368251	-0.023956957	0.203172705	0.73309165	0.872647063	None
MT-int:ERVL-MaLR:LTR	275.1630878	-0.03309981	0.115795296	0.733500696	0.872647063	None
SSU-rRNA_Hsa:rRNA:rRNA	63975.34715	-0.027273238	0.197157023	0.734503108	0.872647063	None
polypurine:Low_complexity:Low_complexity	210.2752839	0.035140111	0.131027944	0.736493022	0.874112868	None
(GGATG)n:Simple_repeat:Simple_repeat	10.92086355	0.021217336	0.205415702	0.742731412	0.880612833	None
(G)n:Simple_repeat:Simple_repeat	67.22996477	-0.033110833	0.173359281	0.750235315	0.883399921	None
(TCCG)n:Simple_repeat:Simple_repeat	26.62360582	0.029167012	0.191447889	0.747716027	0.883399921	None
(TTAAA)n:Simple_repeat:Simple_repeat	11.40873811	0.023003275	0.203128835	0.745886177	0.883399921	None
ERVL-E-int:ERVL:LTR	224.5154857	-0.033538831	0.131835558	0.746688401	0.883399921	None
IAPLTR2_Mm:ERVK:LTR	311.4293991	0.031687065	0.118791818	0.749752609	0.883399921	None
L1MEd:L1:LINE	1859.400917	0.030221283	0.110034504	0.752723981	0.883399921	None
Plat_L3:CR1:LINE	119.3517717	-0.034123575	0.150183909	0.752328544	0.883399921	None
RLTR24B_MM:ERV1:LTR	180.2931635	-0.033187981	0.130806494	0.748671654	0.883399921	None
X5B_LINE:CR1:LINE	23.46467165	-0.026741905	0.195031388	0.752402923	0.883399921	None
tRNA-Trp-TGG:tRNA:tRNA	42.1303092	0.032184044	0.178377459	0.750852991	0.883399921	None
(TTTC)n:Simple_repeat:Simple_repeat	3113.902618	0.027868907	0.104289328	0.755108538	0.884717452	None
MLTR13:ERVK:LTR	84.23193723	-0.032866098	0.167426508	0.755377271	0.884717452	None
(TTTTTG)n:Simple_repeat:Simple_repeat	1581.829296	0.024796148	0.089287673	0.760399165	0.887004475	None
IAPEy-int:ERVK:LTR	97.32942955	0.032915229	0.159087309	0.760227394	0.887004475	None
L1MDa:L1:LINE	986.2257842	0.025865365	0.093652276	0.759829948	0.887004475	None
Ricksha:MuDR:DNA	80.04719637	-0.032977922	0.159745164	0.758473263	0.887004475	None
(CAGA)n:Simple_repeat:Simple_repeat	1587.627891	-0.023422438	0.084327419	0.762061472	0.887153134	None
ORR1E-int:ERVL-MaLR:LTR	431.7572243	0.03018234	0.118558216	0.761395095	0.887153134	None
LTR55:ERVL?:LTR	24.26403453	0.026296872	0.193475467	0.763070257	0.887179908	None
RLTR13A2:ERVK:LTR	237.9174587	0.030961628	0.126898472	0.763619385	0.887179908	None
RLTR11A2:ERVK:LTR	1491.011388	-0.022686313	0.083067723	0.76654354	0.889460702	None
RLTR31C_MM:ERVK:LTR	491.0105039	0.026934214	0.103439	0.767121384	0.889460702	None
RLTR1E_MM:ERV1:LTR	14.61687672	0.021169835	0.202015859	0.770120704	0.892043622	None
MER125:DNA:DNA	8.936582089	0.018157369	0.205719221	0.773560322	0.895130863	None
MER113B:hAT-Charlie:DNA	22.4165432	-0.023724553	0.195790399	0.774774783	0.895639649	None
LTR75B:ERVL:LTR	14.35873135	0.020588125	0.202026061	0.7755784	0.895672957	None
L1_Rod:L1:LINE	2510.42232	-0.021562372	0.082529913	0.777477394	0.896969927	None
(CACAG)n:Simple_repeat:Simple_repeat	40.70028586	-0.026551844	0.182990495	0.784054299	0.900961004	None
(CTA)n:Simple_repeat:Simple_repeat	76.61501291	0.029010808	0.168922803	0.783903476	0.900961004	None
Helitron3Na_Mam:Helitron:RC	173.2620425	0.028752759	0.131193044	0.783289112	0.900961004	None
LTR89:ERVL?:LTR	25.55079248	-0.021731944	0.197996499	0.78356171	0.900961004	None
MMSAT4:Satellite:Satellite	13614.14443	-0.018425369	0.072243969	0.785781935	0.901154679	None
RMER16B:ERVK:LTR	19.92584684	0.021138083	0.199489627	0.785672626	0.901154679	None
IAPEY3_LTR:ERVK:LTR	76.22398929	-0.028594563	0.162887611	0.787998076	0.90280057	None
Kanga1a:TcMar-Tc2:DNA	25.17231157	0.023985622	0.191557732	0.789237716	0.903076887	None
RLTR27:ERVK:LTR	45.90721713	0.027079593	0.178391069	0.789801672	0.903076887	None
L1MEg2:L1:LINE	30.0677644	-0.025069223	0.185901866	0.790596635	0.903092599	None
MamRep38:hAT:DNA	35.68590711	0.024510194	0.187798487	0.794080755	0.906177051	None
Tigger5:TcMar-Tigger:DNA	549.1798142	-0.022985879	0.099861098	0.795341093	0.90672022	None
(CCAA)n:Simple_repeat:Simple_repeat	439.3775579	-0.024855662	0.122875227	0.804235087	0.906972478	None
(TTCTCC)n:Simple_repeat:Simple_repeat	224.7668784	0.027198215	0.138556238	0.799324237	0.906972478	None
Arthur1C:hAT-Tip100:DNA	18.54746589	-0.019588006	0.198162566	0.802056372	0.906972478	None
Charlie16a:hAT-Charlie:DNA	83.97211276	-0.02662709	0.162243617	0.802276546	0.906972478	None
L1MDb:L1:LINE	116.9891895	-0.026967192	0.155969665	0.801400243	0.906972478	None
LTR105_Mam:ERVL:LTR	17.45248557	0.019564322	0.198286252	0.804942839	0.906972478	None
LTR65:ERV1:LTR	74.22364126	0.027684999	0.163786017	0.798754122	0.906972478	None
MER135:DNA:DNA	43.68185008	0.02641427	0.176393511	0.797473406	0.906972478	None
MamRep434:TcMar-Tigger:DNA	156.1143927	-0.026463955	0.14409448	0.803251914	0.906972478	None
ORR1A2:ERVL-MaLR:LTR	4810.520996	-0.01875799	0.080351533	0.804977303	0.906972478	None
RLTR23:ERV1:LTR	270.1081845	-0.025475348	0.119241707	0.796425933	0.906972478	None
RLTR33:ERVK:LTR	588.7728992	-0.022786617	0.10436763	0.801880072	0.906972478	None
ERVB4_1C-LTR_Mm:ERVK:LTR	77.0391866	-0.024707142	0.177187302	0.805981063	0.907014227	None
X6B_LINE:CR1:LINE	36.83306445	-0.023601626	0.183451338	0.806583586	0.907014227	None
tRNA-Arg-CGA_:tRNA:tRNA	25.69564159	-0.019308553	0.195422628	0.813803682	0.914243981	None
(TCC)n:Simple_repeat:Simple_repeat	674.6835644	-0.019727799	0.096814762	0.818227517	0.916166219	None
LTR78B:ERV1:LTR	27.5655907	0.021630164	0.187807513	0.818478215	0.916166219	None
MER63D:hAT-Blackjack:DNA	133.4859364	-0.024600018	0.1449493	0.816938528	0.916166219	None
RLTR12A:ERVK:LTR	427.4742625	-0.021636811	0.11063774	0.818684865	0.916166219	None
MER52-int:ERV1:LTR	14.54178007	-0.01665522	0.200484286	0.820452494	0.916405048	None
MER5C1:hAT-Charlie:DNA	34.66352989	-0.020680628	0.188240337	0.820483758	0.916405048	None
BGLII_C:ERVK:LTR	13.51825	-0.016298789	0.200731301	0.823274097	0.916864023	None
RLTR13C3:ERVK:LTR	58.43159203	-0.02295968	0.17247764	0.823130178	0.916864023	None
RLTR46B:ERVK:LTR	22.69827963	-0.019189652	0.193279725	0.821810149	0.916864023	None
Kanga1d:TcMar-Tc2:DNA	17.81194428	-0.01766777	0.196180937	0.827179987	0.919998307	None
MER45A:hAT-Tip100:DNA	76.31918844	0.023233519	0.16658868	0.827680138	0.919998307	None
(ATGTG)n:Simple_repeat:Simple_repeat	13.19456172	-0.014423475	0.203331468	0.829846565	0.921520297	None
IAPLTR2a:ERVK:LTR	107.0258055	0.02276381	0.152139566	0.833879096	0.925109631	None
RMER16A2:ERVK:LTR	337.9566006	0.020045609	0.11284242	0.835662799	0.926199612	None
MLT1F-int:ERVL-MaLR:LTR	228.9124924	-0.020821428	0.126625991	0.83805035	0.927401429	None
RMER17A-int:ERVK:LTR	69.72084168	0.021241468	0.173421358	0.838351638	0.927401429	None
IAPLTR3:ERVK:LTR	13.96461313	-0.014795847	0.200273745	0.839575555	0.927867439	None
(CAAAT)n:Simple_repeat:Simple_repeat	23.72993395	0.015887527	0.196264242	0.847215828	0.930807949	None
(CCCCCT)n:Simple_repeat:Simple_repeat	45.71055705	-0.01853968	0.174536057	0.855119413	0.930807949	None
(CGAA)n:Simple_repeat:Simple_repeat	9.089352495	-0.012290209	0.2047668	0.845015972	0.930807949	None
(CTAA)n:Simple_repeat:Simple_repeat	33.09580078	-0.017358859	0.190517411	0.843784339	0.930807949	None
(CTTTG)n:Simple_repeat:Simple_repeat	24.08905751	0.015772895	0.19426861	0.852812527	0.930807949	None
Charlie18a:hAT-Charlie:DNA	87.10294965	0.020451508	0.15795359	0.850318989	0.930807949	None
GA-rich:Low_complexity:Low_complexity	3671.769619	-0.01408055	0.082217247	0.855015971	0.930807949	None
IAPEY5_LTR:ERVK:LTR	8.90223412	0.011456199	0.205441249	0.85470807	0.930807949	None
MER47B:TcMar-Tigger:DNA	122.7628095	-0.020229561	0.152783126	0.848995388	0.930807949	None
MLT1M:ERVL-MaLR:LTR	26.7753845	0.017023667	0.191692263	0.848216961	0.930807949	None
RLTR20C:ERVK:LTR	51.60567323	-0.018966611	0.176537421	0.850142877	0.930807949	None
RLTR26D_MM:ERVK:LTR	79.32747936	0.020350931	0.16900825	0.847537446	0.930807949	None
RMER13A1:ERVK:LTR	458.2819168	0.018233514	0.109661774	0.847665233	0.930807949	None
UCON2:Unknown:Unknown	26.90952986	0.017628941	0.187698571	0.850740096	0.930807949	None
X7C_LINE:CR1:LINE	16.5737296	-0.014519145	0.197588415	0.852453763	0.930807949	None
hAT-N1_Mam:hAT?:DNA	66.89135952	-0.019348634	0.163995683	0.854152318	0.930807949	None
(TCCCC)n:Simple_repeat:Simple_repeat	165.1554905	0.01848813	0.131227012	0.859960916	0.935197384	None
(GCTG)n:Simple_repeat:Simple_repeat	22.83368412	0.014874002	0.193028319	0.86390189	0.937718859	None
MER44D:TcMar-Tigger:DNA	287.968615	-0.017531124	0.127374234	0.863188131	0.937718859	None
Charlie20a:hAT-Charlie:DNA	29.78085783	-0.015576006	0.186471721	0.866164526	0.938429843	None
MER44A:TcMar-Tigger:DNA	213.6547391	0.017774303	0.135723058	0.866871803	0.938429843	None
Tigger17b:TcMar-Tigger:DNA	36.82277949	0.016566385	0.181259197	0.866992277	0.938429843	None
(TTCCC)n:Simple_repeat:Simple_repeat	44.21519652	0.01643585	0.176104333	0.873946393	0.943307218	None
LTR84a:ERVL:LTR	20.63519579	-0.013197039	0.194316345	0.872993357	0.943307218	None
UCON4:Unknown:Unknown	268.037947	0.016614604	0.129570321	0.873456338	0.943307218	None
IAPEY3C_LTR:ERVK:LTR	39.60422635	0.015430735	0.181476926	0.875478173	0.944079075	None
CT-rich:Low_complexity:Low_complexity	3838.248999	-0.010963277	0.076818213	0.876887602	0.944717677	None
MER102a:hAT-Charlie:DNA	128.1418672	-0.016237029	0.158471522	0.878410659	0.945477395	None
FAM:Alu:SINE	30.5781946	-0.013933286	0.185714683	0.880626238	0.946980401	None
(TAGTG)n:Simple_repeat:Simple_repeat	23.95290151	-0.012172374	0.192843622	0.88531599	0.95113874	None
RLTR16B_MM:ERVK:LTR	178.4569178	-0.013858158	0.130470641	0.89259967	0.958073555	None
(CAGTA)n:Simple_repeat:Simple_repeat	11.19084619	0.008871316	0.202725401	0.898335579	0.958643574	None
(CGGGG)n:Simple_repeat:Simple_repeat	35.07719711	0.012777745	0.182731934	0.896315694	0.958643574	None
HERV16-int:ERVL:LTR	40.72030542	0.012296036	0.184360006	0.898935669	0.958643574	None
LTR33:ERVL:LTR	182.0765203	0.013623561	0.134128947	0.897711305	0.958643574	None
MLTR12:ERV1:LTR	217.7299176	0.013480562	0.128240588	0.896871527	0.958643574	None
MLTR18D_MM:ERVK:LTR	529.1505843	0.011388685	0.097191789	0.8960043	0.958643574	None
RMER19C:ERVK:LTR	562.7755881	0.012647393	0.113797016	0.895493387	0.958643574	None
ERVB7_1-LTR_MM:ERVK:LTR	425.4899642	0.011533787	0.110388996	0.904082725	0.963243899	None
MER57D:ERV1:LTR	31.36897939	0.011158443	0.186850684	0.906103743	0.963620908	None
MER92A:ERV1:LTR	9.263881402	0.007556259	0.204941085	0.905531119	0.963620908	None
RMER19B:ERVK:LTR	3043.859051	0.008657671	0.080947652	0.907181167	0.96387999	None
RLTR53B_Mm:ERVK:LTR	28.9120867	-0.010116931	0.189858137	0.908186477	0.964062045	None
(CAAAAA)n:Simple_repeat:Simple_repeat	2516.381341	-0.008755133	0.084066939	0.910407404	0.96553299	None
MER21-int:ERVL:LTR	12.54962583	-0.00793159	0.200447766	0.911556564	0.965865617	None
(CACG)n:Simple_repeat:Simple_repeat	386.1189758	0.010265338	0.107824876	0.914161145	0.967100525	None
(CACTG)n:Simple_repeat:Simple_repeat	54.43228684	-0.01095302	0.171481679	0.91439522	0.967100525	None
LTR16B1:ERVL:LTR	47.47239532	0.010802244	0.17691065	0.916105994	0.968024249	None
(CCCCG)n:Simple_repeat:Simple_repeat	38.05923523	0.010369177	0.179420771	0.918079107	0.969223239	None
LSU-rRNA_Hsa:rRNA:rRNA	546592.6288	-0.007562748	0.194111002	0.920753557	0.971159774	None
(CCTG)n:Simple_repeat:Simple_repeat	266.6870655	-0.009863692	0.128082051	0.924046008	0.972947778	None
RLTR9B2:ERVK:LTR	13.41875171	-0.006777155	0.200297326	0.924132059	0.972947778	None
MLT2B5:ERVL:LTR	79.92154347	0.009900766	0.159420584	0.927554621	0.97566255	None
LTR33B:ERVL:LTR	14.35779758	-0.005507961	0.202595633	0.933014143	0.979269223	None
MER34-int:ERV1:LTR	10.89900787	-0.005087156	0.204581849	0.933524813	0.979269223	None
Tigger12c:TcMar-Tigger:DNA	52.80187083	-0.008432573	0.174017436	0.932723827	0.979269223	None
tRNA-Gly-GGY:tRNA:tRNA	14.54656797	0.005792355	0.201824618	0.935625799	0.98058334	None
L1MEg1:L1:LINE	18.65861123	-0.006127761	0.195425131	0.938358971	0.981667846	None
RMER20C_Mm:ERVK:LTR	195.8481573	-0.008023654	0.132750996	0.937574601	0.981667846	None
HAL1ME:L1:LINE	192.1956159	-0.007881501	0.138125477	0.939433454	0.981900968	None
tRNA-Ala-GCG:tRNA:tRNA	46.755664	-0.007491736	0.174042069	0.940280598	0.981900968	None
RLTR34B_MM:ERVK:LTR	393.3821607	0.006713788	0.105860868	0.942819803	0.983663982	None
Lx3C:L1:LINE	1178.093137	-0.005557618	0.087578106	0.94383798	0.983838327	None
(GGGAGA)n:Simple_repeat:Simple_repeat	113.8044613	0.007530417	0.157697599	0.945445091	0.984625699	None
(CTG)n:Simple_repeat:Simple_repeat	173.9937679	0.006969245	0.129673857	0.947329089	0.985699755	None
MER92-int:ERV1:LTR	51.89119752	-0.005714023	0.176229717	0.949977764	0.987566813	None
RLTR16C_MM:ERVK:LTR	84.63840239	0.006555946	0.160299558	0.952108755	0.98889283	None
MLT1F1-int:ERVL-MaLR:LTR	10.04730357	-0.003521827	0.204297417	0.953826176	0.988899605	None
RLTR10B2:ERVK:LTR	105.8809153	0.006445397	0.15062762	0.953055213	0.988899605	None
7SLRNA:srpRNA:srpRNA	513.4475187	0.005870388	0.1768414	0.955653174	0.989905976	None
(TTTA)n:Simple_repeat:Simple_repeat	1270.462998	-0.004457762	0.092713507	0.956574593	0.989973348	None
LTR90A:LTR:LTR	18.03314662	-0.003979079	0.196410763	0.958502918	0.990201475	None
MER110-int:ERV1:LTR	11.24111122	0.003337543	0.20475314	0.959364751	0.990201475	None
RLTR12G:ERVK:LTR	95.14919088	-0.005274721	0.158011064	0.959270976	0.990201475	None
HAL1_SS:L1:LINE	11.48530035	-0.003084265	0.202573792	0.961962254	0.990643046	None
IAPEY_LTR:ERVK:LTR	60.64982223	-0.004679971	0.166535551	0.963220401	0.990643046	None
L4_B_Mam:RTE-X:LINE	43.89922477	-0.00421757	0.183235131	0.963151163	0.990643046	None
MER33:hAT-Charlie:DNA	1354.655841	0.003840004	0.085302553	0.961639378	0.990643046	None
(GGGAA)n:Simple_repeat:Simple_repeat	46.58268359	0.004577403	0.175110316	0.965388833	0.991990658	None
(TGG)n:Simple_repeat:Simple_repeat	322.3982996	-0.003559105	0.12897181	0.972370409	0.997364312	None
(TTCTG)n:Simple_repeat:Simple_repeat	15.59839752	0.002808564	0.198379005	0.973156728	0.997364312	None
Charlie23a:hAT-Charlie:DNA	40.25318091	-0.002855668	0.181682815	0.974932243	0.997364312	None
LTR86A1:ERVL:LTR	14.75536638	-0.002134857	0.200935265	0.974223649	0.997364312	None
RLTR13D3A:ERVK:LTR	117.3202711	-0.003371178	0.145717485	0.973830244	0.997364312	None
MER67A:ERV1:LTR	26.32236351	0.002849933	0.187622699	0.976551693	0.998137716	None
7SK:RNA:RNA	183.68401	-0.002695728	0.148091733	0.978818241	0.999570571	None
(ATGGTG)n:Simple_repeat:Simple_repeat	108.5575235	0.000815718	0.150470963	0.995524522	0.999878999	None
(CAAGG)n:Simple_repeat:Simple_repeat	10.90706476	0.000775582	0.202709159	0.992666224	0.999878999	None
(CGGG)n:Simple_repeat:Simple_repeat	63.41504428	0.000592793	0.170643048	0.996669728	0.999878999	None
(GTCTG)n:Simple_repeat:Simple_repeat	12.47284217	-0.001226358	0.202137517	0.9838874	0.999878999	None
BGLII_A:ERVK:LTR	105.9431577	0.002266526	0.15660022	0.984440677	0.999878999	None
Charlie10:hAT-Charlie:DNA	70.64219755	-0.000757415	0.161789821	0.993018312	0.999878999	None
Charlie17:hAT-Charlie:DNA	86.6916775	-0.00035291	0.156099143	0.99610502	0.999878999	None
ERVB2_1-I_MM-int:ERVK:LTR	9.660503962	9.68E-05	0.204971218	0.999306558	0.999878999	None
IAPLTR3-int:ERVK:LTR	435.5676945	0.00021082	0.107226859	0.998772389	0.999878999	None
L1M4a1:L1:LINE	141.2386473	-0.001527463	0.136678623	0.98744857	0.999878999	None
L1MC1:L1:LINE	1476.946941	-0.00017508	0.088760304	0.997669038	0.999878999	None
L1VL2:L1:LINE	3113.036629	0.000481908	0.090573613	0.994606919	0.999878999	None
L2c:L2:LINE	5223.461971	0.000121178	0.086743549	0.999207501	0.999878999	None
L4_A_Mam:RTE-X:LINE	159.9316977	-0.002174965	0.135553812	0.982442476	0.999878999	None
LTR37-int:ERV1:LTR	72.72786189	-0.000465257	0.15962799	0.995254167	0.999878999	None
LTR81A:Gypsy:LTR	16.33932655	0.001778484	0.197234293	0.983710614	0.999878999	None
LTR81B:Gypsy:LTR	17.47360721	0.000429962	0.197791025	0.997381205	0.999878999	None
Lx4B:L1:LINE	1283.078484	8.75E-05	0.081372492	0.999878999	0.999878999	None
Lx8b:L1:LINE	4857.41731	-0.000397089	0.074707234	0.98868848	0.999878999	None
MER57C2:ERV1:LTR	41.12122166	0.002437023	0.178071592	0.981987163	0.999878999	None
MLT1-int:ERVL-MaLR:LTR	67.81754997	0.000503697	0.162543001	0.997595608	0.999878999	None
MLT1B-int:ERVL-MaLR:LTR	41.9182296	0.002248572	0.177245979	0.983574791	0.999878999	None
RLTR13F:ERVK:LTR	27.48930278	-0.001096656	0.192584184	0.987995712	0.999878999	None
RLTR9D:ERVK:LTR	171.9060002	-0.000896978	0.135739367	0.992093091	0.999878999	None
(AAAAAA)n:Simple_repeat:Simple_repeat	0	NA	NA	NA	NA	None
(AAAAAAC)n:Simple_repeat:Simple_repeat	0	NA	NA	NA	NA	None
(AAAAAAG)n:Simple_repeat:Simple_repeat	0	NA	NA	NA	NA	None
(AAAAAAT)n:Simple_repeat:Simple_repeat	0	NA	NA	NA	NA	None
(AAAAAC)n:Simple_repeat:Simple_repeat	0	NA	NA	NA	NA	None
(AAAAACA)n:Simple_repeat:Simple_repeat	0	NA	NA	NA	NA	None
(AAAAAG)n:Simple_repeat:Simple_repeat	0	NA	NA	NA	NA	None
(AAAAAT)n:Simple_repeat:Simple_repeat	0	NA	NA	NA	NA	None
(AAAAATA)n:Simple_repeat:Simple_repeat	0	NA	NA	NA	NA	None
(AAAAC)n:Simple_repeat:Simple_repeat	0	NA	NA	NA	NA	None
(AAAACA)n:Simple_repeat:Simple_repeat	0	NA	NA	NA	NA	None
(AAAACAA)n:Simple_repeat:Simple_repeat	0	NA	NA	NA	NA	None
(AAAACC)n:Simple_repeat:Simple_repeat	0	NA	NA	NA	NA	None
(AAAACCA)n:Simple_repeat:Simple_repeat	0	NA	NA	NA	NA	None
(AAAAG)n:Simple_repeat:Simple_repeat	0	NA	NA	NA	NA	None
(AAAAGA)n:Simple_repeat:Simple_repeat	0	NA	NA	NA	NA	None
(AAAAT)n:Simple_repeat:Simple_repeat	0	NA	NA	NA	NA	None
(AAAATATCA)n:Simple_repeat:Simple_repeat	0	NA	NA	NA	NA	None
(AAAATGC)n:Simple_repeat:Simple_repeat	0	NA	NA	NA	NA	None
(AAAATTA)n:Simple_repeat:Simple_repeat	0	NA	NA	NA	NA	None
(AAAC)n:Simple_repeat:Simple_repeat	0	NA	NA	NA	NA	None
(AAACA)n:Simple_repeat:Simple_repeat	0	NA	NA	NA	NA	None
(AAACAA)n:Simple_repeat:Simple_repeat	0	NA	NA	NA	NA	None
(AAACAAA)n:Simple_repeat:Simple_repeat	0	NA	NA	NA	NA	None
(AAACAAC)n:Simple_repeat:Simple_repeat	0	NA	NA	NA	NA	None
(AAACAACC)n:Simple_repeat:Simple_repeat	0	NA	NA	NA	NA	None
(AAACC)n:Simple_repeat:Simple_repeat	0	NA	NA	NA	NA	None
(AAACCA)n:Simple_repeat:Simple_repeat	0	NA	NA	NA	NA	None
(AAACCAA)n:Simple_repeat:Simple_repeat	0	NA	NA	NA	NA	None
(AAACCC)n:Simple_repeat:Simple_repeat	0	NA	NA	NA	NA	None
(AAACT)n:Simple_repeat:Simple_repeat	0	NA	NA	NA	NA	None
(AAAG)n:Simple_repeat:Simple_repeat	0	NA	NA	NA	NA	None
(AAAGA)n:Simple_repeat:Simple_repeat	0	NA	NA	NA	NA	None
(AAAGAA)n:Simple_repeat:Simple_repeat	0	NA	NA	NA	NA	None
(AAAGAGAAGG)n:Simple_repeat:Simple_repeat	0	NA	NA	NA	NA	None
(AAAGC)n:Simple_repeat:Simple_repeat	0	NA	NA	NA	NA	None
(AAAGCA)n:Simple_repeat:Simple_repeat	0	NA	NA	NA	NA	None
(AAAGG)n:Simple_repeat:Simple_repeat	0	NA	NA	NA	NA	None
(AAAGGA)n:Simple_repeat:Simple_repeat	0	NA	NA	NA	NA	None
(AAAGGG)n:Simple_repeat:Simple_repeat	0	NA	NA	NA	NA	None
(AAAGGGAA)n:Simple_repeat:Simple_repeat	0	NA	NA	NA	NA	None
(AAAGTA)n:Simple_repeat:Simple_repeat	0	NA	NA	NA	NA	None
(AAAGTAAC)n:Simple_repeat:Simple_repeat	0	NA	NA	NA	NA	None
(AAAT)n:Simple_repeat:Simple_repeat	0	NA	NA	NA	NA	None
(AAATA)n:Simple_repeat:Simple_repeat	0	NA	NA	NA	NA	None
(AAATAA)n:Simple_repeat:Simple_repeat	0	NA	NA	NA	NA	None
(AAATC)n:Simple_repeat:Simple_repeat	0	NA	NA	NA	NA	None
(AAATG)n:Simple_repeat:Simple_repeat	7.713654614	0.001630674	0.206572861	0.979180491	NA	None
(AAC)n:Simple_repeat:Simple_repeat	0	NA	NA	NA	NA	None
(AACA)n:Simple_repeat:Simple_repeat	0	NA	NA	NA	NA	None
(AACAA)n:Simple_repeat:Simple_repeat	0	NA	NA	NA	NA	None
(AACAAA)n:Simple_repeat:Simple_repeat	0	NA	NA	NA	NA	None
(AACAAAA)n:Simple_repeat:Simple_repeat	0	NA	NA	NA	NA	None
(AACAAAC)n:Simple_repeat:Simple_repeat	0	NA	NA	NA	NA	None
(AACAAC)n:Simple_repeat:Simple_repeat	0	NA	NA	NA	NA	None
(AACAACA)n:Simple_repeat:Simple_repeat	0	NA	NA	NA	NA	None
(AACAACAC)n:Simple_repeat:Simple_repeat	0	NA	NA	NA	NA	None
(AACAAG)n:Simple_repeat:Simple_repeat	0	NA	NA	NA	NA	None
(AACAC)n:Simple_repeat:Simple_repeat	0	NA	NA	NA	NA	None
(AACACA)n:Simple_repeat:Simple_repeat	0	NA	NA	NA	NA	None
(AACACAA)n:Simple_repeat:Simple_repeat	0	NA	NA	NA	NA	None
(AACACC)n:Simple_repeat:Simple_repeat	0	NA	NA	NA	NA	None
(AACAG)n:Simple_repeat:Simple_repeat	0	NA	NA	NA	NA	None
(AACAGA)n:Simple_repeat:Simple_repeat	0	NA	NA	NA	NA	None
(AACAGAA)n:Simple_repeat:Simple_repeat	0	NA	NA	NA	NA	None
(AACAT)n:Simple_repeat:Simple_repeat	0	NA	NA	NA	NA	None
(AACC)n:Simple_repeat:Simple_repeat	0	NA	NA	NA	NA	None
(AACCA)n:Simple_repeat:Simple_repeat	0	NA	NA	NA	NA	None
(AACCAA)n:Simple_repeat:Simple_repeat	0	NA	NA	NA	NA	None
(AACCAAA)n:Simple_repeat:Simple_repeat	0	NA	NA	NA	NA	None
(AACCAG)n:Simple_repeat:Simple_repeat	0	NA	NA	NA	NA	None
(AACCAT)n:Simple_repeat:Simple_repeat	0	NA	NA	NA	NA	None
(AACCC)n:Simple_repeat:Simple_repeat	0	NA	NA	NA	NA	None
(AACCCT)n:Simple_repeat:Simple_repeat	0	NA	NA	NA	NA	None
(AACG)n:Simple_repeat:Simple_repeat	0	NA	NA	NA	NA	None
(AACT)n:Simple_repeat:Simple_repeat	0	NA	NA	NA	NA	None
(AACTA)n:Simple_repeat:Simple_repeat	0	NA	NA	NA	NA	None
(AACTAA)n:Simple_repeat:Simple_repeat	0	NA	NA	NA	NA	None
(AACTCA)n:Simple_repeat:Simple_repeat	0	NA	NA	NA	NA	None
(AACTG)n:Simple_repeat:Simple_repeat	0.997011613	0.030815587	0.217642911	0.11575679	NA	None
(AACTGGA)n:Simple_repeat:Simple_repeat	0	NA	NA	NA	NA	None
(AACTT)n:Simple_repeat:Simple_repeat	0	NA	NA	NA	NA	None
(AAG)n:Simple_repeat:Simple_repeat	0	NA	NA	NA	NA	None
(AAGA)n:Simple_repeat:Simple_repeat	0	NA	NA	NA	NA	None
(AAGAA)n:Simple_repeat:Simple_repeat	0	NA	NA	NA	NA	None
(AAGAAA)n:Simple_repeat:Simple_repeat	0	NA	NA	NA	NA	None
(AAGAAAA)n:Simple_repeat:Simple_repeat	0	NA	NA	NA	NA	None
(AAGAAC)n:Simple_repeat:Simple_repeat	0	NA	NA	NA	NA	None
(AAGAAG)n:Simple_repeat:Simple_repeat	0	NA	NA	NA	NA	None
(AAGAAGA)n:Simple_repeat:Simple_repeat	0	NA	NA	NA	NA	None
(AAGAAGG)n:Simple_repeat:Simple_repeat	0	NA	NA	NA	NA	None
(AAGAAT)n:Simple_repeat:Simple_repeat	0	NA	NA	NA	NA	None
(AAGAATT)n:Simple_repeat:Simple_repeat	0	NA	NA	NA	NA	None
(AAGAC)n:Simple_repeat:Simple_repeat	0	NA	NA	NA	NA	None
(AAGACAA)n:Simple_repeat:Simple_repeat	0	NA	NA	NA	NA	None
(AAGACCA)n:Simple_repeat:Simple_repeat	0	NA	NA	NA	NA	None
(AAGACCC)n:Simple_repeat:Simple_repeat	0	NA	NA	NA	NA	None
(AAGAG)n:Simple_repeat:Simple_repeat	0	NA	NA	NA	NA	None
(AAGAGC)n:Simple_repeat:Simple_repeat	0	NA	NA	NA	NA	None
(AAGATAA)n:Simple_repeat:Simple_repeat	0	NA	NA	NA	NA	None
(AAGATC)n:Simple_repeat:Simple_repeat	0	NA	NA	NA	NA	None
(AAGATG)n:Simple_repeat:Simple_repeat	0	NA	NA	NA	NA	None
(AAGC)n:Simple_repeat:Simple_repeat	0	NA	NA	NA	NA	None
(AAGCA)n:Simple_repeat:Simple_repeat	0	NA	NA	NA	NA	None
(AAGCAA)n:Simple_repeat:Simple_repeat	0	NA	NA	NA	NA	None
(AAGCACA)n:Simple_repeat:Simple_repeat	0	NA	NA	NA	NA	None
(AAGCAG)n:Simple_repeat:Simple_repeat	0	NA	NA	NA	NA	None
(AAGCAGG)n:Simple_repeat:Simple_repeat	0	NA	NA	NA	NA	None
(AAGCC)n:Simple_repeat:Simple_repeat	0	NA	NA	NA	NA	None
(AAGCCA)n:Simple_repeat:Simple_repeat	0	NA	NA	NA	NA	None
(AAGCTA)n:Simple_repeat:Simple_repeat	0	NA	NA	NA	NA	None
(AAGCTCT)n:Simple_repeat:Simple_repeat	0	NA	NA	NA	NA	None
(AAGG)n:Simple_repeat:Simple_repeat	0	NA	NA	NA	NA	None
(AAGGA)n:Simple_repeat:Simple_repeat	0	NA	NA	NA	NA	None
(AAGGAAG)n:Simple_repeat:Simple_repeat	0	NA	NA	NA	NA	None
(AAGGAAGG)n:Simple_repeat:Simple_repeat	0	NA	NA	NA	NA	None
(AAGGAG)n:Simple_repeat:Simple_repeat	0	NA	NA	NA	NA	None
(AAGGAGG)n:Simple_repeat:Simple_repeat	0	NA	NA	NA	NA	None
(AAGGC)n:Simple_repeat:Simple_repeat	0	NA	NA	NA	NA	None
(AAGGCA)n:Simple_repeat:Simple_repeat	0	NA	NA	NA	NA	None
(AAGGCAA)n:Simple_repeat:Simple_repeat	0	NA	NA	NA	NA	None
(AAGGG)n:Simple_repeat:Simple_repeat	0	NA	NA	NA	NA	None
(AAGT)n:Simple_repeat:Simple_repeat	0	NA	NA	NA	NA	None
(AAGTAA)n:Simple_repeat:Simple_repeat	0	NA	NA	NA	NA	None
(AAGTAC)n:Simple_repeat:Simple_repeat	0	NA	NA	NA	NA	None
(AAGTG)n:Simple_repeat:Simple_repeat	3.573225724	0.044739185	0.217819046	0.272845144	NA	None
(AAGTGAT)n:Simple_repeat:Simple_repeat	0	NA	NA	NA	NA	None
(AAGTTCA)n:Simple_repeat:Simple_repeat	0	NA	NA	NA	NA	None
(AAT)n:Simple_repeat:Simple_repeat	0	NA	NA	NA	NA	None
(AATA)n:Simple_repeat:Simple_repeat	0	NA	NA	NA	NA	None
(AATAA)n:Simple_repeat:Simple_repeat	0	NA	NA	NA	NA	None
(AATAAA)n:Simple_repeat:Simple_repeat	0	NA	NA	NA	NA	None
(AATAAAT)n:Simple_repeat:Simple_repeat	0	NA	NA	NA	NA	None
(AATAAC)n:Simple_repeat:Simple_repeat	0	NA	NA	NA	NA	None
(AATAAG)n:Simple_repeat:Simple_repeat	0	NA	NA	NA	NA	None
(AATAAGA)n:Simple_repeat:Simple_repeat	0	NA	NA	NA	NA	None
(AATAAT)n:Simple_repeat:Simple_repeat	0	NA	NA	NA	NA	None
(AATAATA)n:Simple_repeat:Simple_repeat	0	NA	NA	NA	NA	None
(AATAC)n:Simple_repeat:Simple_repeat	0	NA	NA	NA	NA	None
(AATACA)n:Simple_repeat:Simple_repeat	0	NA	NA	NA	NA	None
(AATACAA)n:Simple_repeat:Simple_repeat	0	NA	NA	NA	NA	None
(AATACAG)n:Simple_repeat:Simple_repeat	0	NA	NA	NA	NA	None
(AATAGA)n:Simple_repeat:Simple_repeat	0	NA	NA	NA	NA	None
(AATAGAA)n:Simple_repeat:Simple_repeat	0	NA	NA	NA	NA	None
(AATAGAG)n:Simple_repeat:Simple_repeat	0	NA	NA	NA	NA	None
(AATAGAT)n:Simple_repeat:Simple_repeat	0	NA	NA	NA	NA	None
(AATAT)n:Simple_repeat:Simple_repeat	0	NA	NA	NA	NA	None
(AATATA)n:Simple_repeat:Simple_repeat	0	NA	NA	NA	NA	None
(AATATAA)n:Simple_repeat:Simple_repeat	0	NA	NA	NA	NA	None
(AATATAT)n:Simple_repeat:Simple_repeat	0	NA	NA	NA	NA	None
(AATATG)n:Simple_repeat:Simple_repeat	0	NA	NA	NA	NA	None
(AATATT)n:Simple_repeat:Simple_repeat	0	NA	NA	NA	NA	None
(AATATTC)n:Simple_repeat:Simple_repeat	0	NA	NA	NA	NA	None
(AATATTG)n:Simple_repeat:Simple_repeat	0	NA	NA	NA	NA	None
(AATATTT)n:Simple_repeat:Simple_repeat	0	NA	NA	NA	NA	None
(AATC)n:Simple_repeat:Simple_repeat	0	NA	NA	NA	NA	None
(AATCA)n:Simple_repeat:Simple_repeat	0	NA	NA	NA	NA	None
(AATCAA)n:Simple_repeat:Simple_repeat	0	NA	NA	NA	NA	None
(AATCAAAT)n:Simple_repeat:Simple_repeat	0	NA	NA	NA	NA	None
(AATCGAA)n:Simple_repeat:Simple_repeat	0	NA	NA	NA	NA	None
(AATCTA)n:Simple_repeat:Simple_repeat	0	NA	NA	NA	NA	None
(AATCTAT)n:Simple_repeat:Simple_repeat	0	NA	NA	NA	NA	None
(AATG)n:Simple_repeat:Simple_repeat	0	NA	NA	NA	NA	None
(AATGAA)n:Simple_repeat:Simple_repeat	0	NA	NA	NA	NA	None
(AATGAATC)n:Simple_repeat:Simple_repeat	0	NA	NA	NA	NA	None
(AATGAC)n:Simple_repeat:Simple_repeat	0	NA	NA	NA	NA	None
(AATGAG)n:Simple_repeat:Simple_repeat	0	NA	NA	NA	NA	None
(AATGAGA)n:Simple_repeat:Simple_repeat	0	NA	NA	NA	NA	None
(AATGAT)n:Simple_repeat:Simple_repeat	0	NA	NA	NA	NA	None
(AATGT)n:Simple_repeat:Simple_repeat	0	NA	NA	NA	NA	None
(AATGTAT)n:Simple_repeat:Simple_repeat	0	NA	NA	NA	NA	None
(AATGTGG)n:Simple_repeat:Simple_repeat	0	NA	NA	NA	NA	None
(AATGTGT)n:Simple_repeat:Simple_repeat	0	NA	NA	NA	NA	None
(AATGTTA)n:Simple_repeat:Simple_repeat	0	NA	NA	NA	NA	None
(AATT)n:Simple_repeat:Simple_repeat	0	NA	NA	NA	NA	None
(AATTA)n:Simple_repeat:Simple_repeat	0	NA	NA	NA	NA	None
(AATTAA)n:Simple_repeat:Simple_repeat	0	NA	NA	NA	NA	None
(AATTACA)n:Simple_repeat:Simple_repeat	0	NA	NA	NA	NA	None
(AATTATT)n:Simple_repeat:Simple_repeat	0	NA	NA	NA	NA	None
(AATTC)n:Simple_repeat:Simple_repeat	0	NA	NA	NA	NA	None
(AATTG)n:Simple_repeat:Simple_repeat	1.016155287	0.002268509	0.213855812	0.918572949	NA	None
(AATTT)n:Simple_repeat:Simple_repeat	0	NA	NA	NA	NA	None
(AATTTAA)n:Simple_repeat:Simple_repeat	0	NA	NA	NA	NA	None
(AATTTAG)n:Simple_repeat:Simple_repeat	0	NA	NA	NA	NA	None
(AATTTGT)n:Simple_repeat:Simple_repeat	0	NA	NA	NA	NA	None
(AATTTT)n:Simple_repeat:Simple_repeat	0	NA	NA	NA	NA	None
(AATTTTA)n:Simple_repeat:Simple_repeat	0	NA	NA	NA	NA	None
(AATTTTT)n:Simple_repeat:Simple_repeat	0	NA	NA	NA	NA	None
(AC)n:Simple_repeat:Simple_repeat	0	NA	NA	NA	NA	None
(ACA)n:Simple_repeat:Simple_repeat	0	NA	NA	NA	NA	None
(ACAA)n:Simple_repeat:Simple_repeat	0	NA	NA	NA	NA	None
(ACAAA)n:Simple_repeat:Simple_repeat	0	NA	NA	NA	NA	None
(ACAAAA)n:Simple_repeat:Simple_repeat	0	NA	NA	NA	NA	None
(ACAAAAA)n:Simple_repeat:Simple_repeat	0	NA	NA	NA	NA	None
(ACAAC)n:Simple_repeat:Simple_repeat	0	NA	NA	NA	NA	None
(ACAACAA)n:Simple_repeat:Simple_repeat	0	NA	NA	NA	NA	None
(ACAACC)n:Simple_repeat:Simple_repeat	0	NA	NA	NA	NA	None
(ACAAG)n:Simple_repeat:Simple_repeat	0	NA	NA	NA	NA	None
(ACAAGA)n:Simple_repeat:Simple_repeat	0	NA	NA	NA	NA	None
(ACAAT)n:Simple_repeat:Simple_repeat	0	NA	NA	NA	NA	None
(ACAATA)n:Simple_repeat:Simple_repeat	0	NA	NA	NA	NA	None
(ACAC)n:Simple_repeat:Simple_repeat	0	NA	NA	NA	NA	None
(ACACA)n:Simple_repeat:Simple_repeat	0	NA	NA	NA	NA	None
(ACACAA)n:Simple_repeat:Simple_repeat	0	NA	NA	NA	NA	None
(ACACAC)n:Simple_repeat:Simple_repeat	0	NA	NA	NA	NA	None
(ACACACA)n:Simple_repeat:Simple_repeat	0	NA	NA	NA	NA	None
(ACACACACGT)n:Simple_repeat:Simple_repeat	0	NA	NA	NA	NA	None
(ACACACAG)n:Simple_repeat:Simple_repeat	0	NA	NA	NA	NA	None
(ACACACATGC)n:Simple_repeat:Simple_repeat	0	NA	NA	NA	NA	None
(ACACACC)n:Simple_repeat:Simple_repeat	0	NA	NA	NA	NA	None
(ACACACGC)n:Simple_repeat:Simple_repeat	0	NA	NA	NA	NA	None
(ACACAG)n:Simple_repeat:Simple_repeat	0	NA	NA	NA	NA	None
(ACACAGAC)n:Simple_repeat:Simple_repeat	0	NA	NA	NA	NA	None
(ACACAGACAC)n:Simple_repeat:Simple_repeat	0	NA	NA	NA	NA	None
(ACACAT)n:Simple_repeat:Simple_repeat	0	NA	NA	NA	NA	None
(ACACATATAT)n:Simple_repeat:Simple_repeat	0	NA	NA	NA	NA	None
(ACACATGC)n:Simple_repeat:Simple_repeat	0	NA	NA	NA	NA	None
(ACACATGCAA)n:Simple_repeat:Simple_repeat	0	NA	NA	NA	NA	None
(ACACATGCAT)n:Simple_repeat:Simple_repeat	0	NA	NA	NA	NA	None
(ACACC)n:Simple_repeat:Simple_repeat	0	NA	NA	NA	NA	None
(ACACCA)n:Simple_repeat:Simple_repeat	0	NA	NA	NA	NA	None
(ACACCT)n:Simple_repeat:Simple_repeat	0	NA	NA	NA	NA	None
(ACACCTG)n:Simple_repeat:Simple_repeat	0	NA	NA	NA	NA	None
(ACACGC)n:Simple_repeat:Simple_repeat	0	NA	NA	NA	NA	None
(ACACGCAC)n:Simple_repeat:Simple_repeat	0	NA	NA	NA	NA	None
(ACACT)n:Simple_repeat:Simple_repeat	0	NA	NA	NA	NA	None
(ACACTT)n:Simple_repeat:Simple_repeat	0	NA	NA	NA	NA	None
(ACAG)n:Simple_repeat:Simple_repeat	0	NA	NA	NA	NA	None
(ACAGA)n:Simple_repeat:Simple_repeat	0	NA	NA	NA	NA	None
(ACAGAA)n:Simple_repeat:Simple_repeat	0	NA	NA	NA	NA	None
(ACAGAAA)n:Simple_repeat:Simple_repeat	0	NA	NA	NA	NA	None
(ACAGAAGTG)n:Simple_repeat:Simple_repeat	0	NA	NA	NA	NA	None
(ACAGAC)n:Simple_repeat:Simple_repeat	0	NA	NA	NA	NA	None
(ACAGACAC)n:Simple_repeat:Simple_repeat	0	NA	NA	NA	NA	None
(ACAGAG)n:Simple_repeat:Simple_repeat	0	NA	NA	NA	NA	None
(ACAGAGAA)n:Simple_repeat:Simple_repeat	0	NA	NA	NA	NA	None
(ACAGAGAG)n:Simple_repeat:Simple_repeat	0	NA	NA	NA	NA	None
(ACAGAGGCCC)n:Simple_repeat:Simple_repeat	0	NA	NA	NA	NA	None
(ACAGATATT)n:Simple_repeat:Simple_repeat	0	NA	NA	NA	NA	None
(ACAGCCC)n:Simple_repeat:Simple_repeat	0	NA	NA	NA	NA	None
(ACAGCG)n:Simple_repeat:Simple_repeat	0	NA	NA	NA	NA	None
(ACAGG)n:Simple_repeat:Simple_repeat	0	NA	NA	NA	NA	None
(ACAGGC)n:Simple_repeat:Simple_repeat	0	NA	NA	NA	NA	None
(ACAGGTG)n:Simple_repeat:Simple_repeat	0	NA	NA	NA	NA	None
(ACAGT)n:Simple_repeat:Simple_repeat	0	NA	NA	NA	NA	None
(ACAT)n:Simple_repeat:Simple_repeat	0	NA	NA	NA	NA	None
(ACATA)n:Simple_repeat:Simple_repeat	0	NA	NA	NA	NA	None
(ACATAA)n:Simple_repeat:Simple_repeat	0	NA	NA	NA	NA	None
(ACATAC)n:Simple_repeat:Simple_repeat	0	NA	NA	NA	NA	None
(ACATACAC)n:Simple_repeat:Simple_repeat	0	NA	NA	NA	NA	None
(ACATAT)n:Simple_repeat:Simple_repeat	0	NA	NA	NA	NA	None
(ACATATA)n:Simple_repeat:Simple_repeat	0	NA	NA	NA	NA	None
(ACATATAT)n:Simple_repeat:Simple_repeat	0	NA	NA	NA	NA	None
(ACATATT)n:Simple_repeat:Simple_repeat	0	NA	NA	NA	NA	None
(ACATCA)n:Simple_repeat:Simple_repeat	0	NA	NA	NA	NA	None
(ACATGAA)n:Simple_repeat:Simple_repeat	0	NA	NA	NA	NA	None
(ACATGATTTT)n:Simple_repeat:Simple_repeat	0	NA	NA	NA	NA	None
(ACATGC)n:Simple_repeat:Simple_repeat	0	NA	NA	NA	NA	None
(ACATGGA)n:Simple_repeat:Simple_repeat	0	NA	NA	NA	NA	None
(ACATGT)n:Simple_repeat:Simple_repeat	0	NA	NA	NA	NA	None
(ACATGTC)n:Simple_repeat:Simple_repeat	0	NA	NA	NA	NA	None
(ACATTT)n:Simple_repeat:Simple_repeat	0	NA	NA	NA	NA	None
(ACC)n:Simple_repeat:Simple_repeat	0	NA	NA	NA	NA	None
(ACCA)n:Simple_repeat:Simple_repeat	0	NA	NA	NA	NA	None
(ACCAA)n:Simple_repeat:Simple_repeat	0	NA	NA	NA	NA	None
(ACCAAA)n:Simple_repeat:Simple_repeat	0	NA	NA	NA	NA	None
(ACCAAAA)n:Simple_repeat:Simple_repeat	0	NA	NA	NA	NA	None
(ACCAACA)n:Simple_repeat:Simple_repeat	0	NA	NA	NA	NA	None
(ACCAC)n:Simple_repeat:Simple_repeat	0	NA	NA	NA	NA	None
(ACCACC)n:Simple_repeat:Simple_repeat	0	NA	NA	NA	NA	None
(ACCACCACT)n:Simple_repeat:Simple_repeat	0	NA	NA	NA	NA	None
(ACCAGCAATG)n:Simple_repeat:Simple_repeat	0	NA	NA	NA	NA	None
(ACCATC)n:Simple_repeat:Simple_repeat	0	NA	NA	NA	NA	None
(ACCC)n:Simple_repeat:Simple_repeat	0	NA	NA	NA	NA	None
(ACCCA)n:Simple_repeat:Simple_repeat	0	NA	NA	NA	NA	None
(ACCCAT)n:Simple_repeat:Simple_repeat	0	NA	NA	NA	NA	None
(ACCCC)n:Simple_repeat:Simple_repeat	0	NA	NA	NA	NA	None
(ACCCCC)n:Simple_repeat:Simple_repeat	0	NA	NA	NA	NA	None
(ACCCCCC)n:Simple_repeat:Simple_repeat	0	NA	NA	NA	NA	None
(ACCCCCT)n:Simple_repeat:Simple_repeat	0	NA	NA	NA	NA	None
(ACCCCTG)n:Simple_repeat:Simple_repeat	0	NA	NA	NA	NA	None
(ACCCCTGCTC)n:Simple_repeat:Simple_repeat	0	NA	NA	NA	NA	None
(ACCCTA)n:Simple_repeat:Simple_repeat	0	NA	NA	NA	NA	None
(ACCG)n:Simple_repeat:Simple_repeat	4.638285977	0.114420593	0.256919665	0.021719997	NA	None
(ACCT)n:Simple_repeat:Simple_repeat	0	NA	NA	NA	NA	None
(ACCTC)n:Simple_repeat:Simple_repeat	0	NA	NA	NA	NA	None
(ACCTCATC)n:Simple_repeat:Simple_repeat	0	NA	NA	NA	NA	None
(ACCTCC)n:Simple_repeat:Simple_repeat	0	NA	NA	NA	NA	None
(ACCTG)n:Simple_repeat:Simple_repeat	1.400486481	-0.028774068	0.216809094	0.163429554	NA	None
(ACCTTC)n:Simple_repeat:Simple_repeat	0	NA	NA	NA	NA	None
(ACGC)n:Simple_repeat:Simple_repeat	0	NA	NA	NA	NA	None
(ACGCCC)n:Simple_repeat:Simple_repeat	0	NA	NA	NA	NA	None
(ACGCCCA)n:Simple_repeat:Simple_repeat	0	NA	NA	NA	NA	None
(ACGT)n:Simple_repeat:Simple_repeat	0	NA	NA	NA	NA	None
(ACGTG)n:Simple_repeat:Simple_repeat	0	NA	NA	NA	NA	None
(ACGTGC)n:Simple_repeat:Simple_repeat	0	NA	NA	NA	NA	None
(ACGTGCAC)n:Simple_repeat:Simple_repeat	0	NA	NA	NA	NA	None
(ACT)n:Simple_repeat:Simple_repeat	0	NA	NA	NA	NA	None
(ACTA)n:Simple_repeat:Simple_repeat	0	NA	NA	NA	NA	None
(ACTAA)n:Simple_repeat:Simple_repeat	0	NA	NA	NA	NA	None
(ACTAATA)n:Simple_repeat:Simple_repeat	0	NA	NA	NA	NA	None
(ACTAC)n:Simple_repeat:Simple_repeat	0	NA	NA	NA	NA	None
(ACTACA)n:Simple_repeat:Simple_repeat	0	NA	NA	NA	NA	None
(ACTAG)n:Simple_repeat:Simple_repeat	0.49843322	-0.007264605	0.214597691	0.695863834	NA	None
(ACTAGT)n:Simple_repeat:Simple_repeat	0	NA	NA	NA	NA	None
(ACTC)n:Simple_repeat:Simple_repeat	0	NA	NA	NA	NA	None
(ACTCAA)n:Simple_repeat:Simple_repeat	0	NA	NA	NA	NA	None
(ACTCG)n:Simple_repeat:Simple_repeat	0.35089638	0.009964861	0.215106015	0.585015616	NA	None
(ACTCTC)n:Simple_repeat:Simple_repeat	0	NA	NA	NA	NA	None
(ACTCTGT)n:Simple_repeat:Simple_repeat	0	NA	NA	NA	NA	None
(ACTGA)n:Simple_repeat:Simple_repeat	0	NA	NA	NA	NA	None
(ACTGACATGT)n:Simple_repeat:Simple_repeat	0	NA	NA	NA	NA	None
(ACTGT)n:Simple_repeat:Simple_repeat	0	NA	NA	NA	NA	None
(ACTGTAT)n:Simple_repeat:Simple_repeat	0	NA	NA	NA	NA	None
(ACTGTGT)n:Simple_repeat:Simple_repeat	0	NA	NA	NA	NA	None
(ACTT)n:Simple_repeat:Simple_repeat	0	NA	NA	NA	NA	None
(ACTTAT)n:Simple_repeat:Simple_repeat	0	NA	NA	NA	NA	None
(ACTTG)n:Simple_repeat:Simple_repeat	0.129223047	0.005308862	0.214921074	0.841156063	NA	None
(ACTTGCG)n:Simple_repeat:Simple_repeat	0	NA	NA	NA	NA	None
(ACTTT)n:Simple_repeat:Simple_repeat	0	NA	NA	NA	NA	None
(ACTTTAA)n:Simple_repeat:Simple_repeat	0	NA	NA	NA	NA	None
(AG)n:Simple_repeat:Simple_repeat	0	NA	NA	NA	NA	None
(AGA)n:Simple_repeat:Simple_repeat	0	NA	NA	NA	NA	None
(AGAA)n:Simple_repeat:Simple_repeat	0	NA	NA	NA	NA	None
(AGAAA)n:Simple_repeat:Simple_repeat	0	NA	NA	NA	NA	None
(AGAAAA)n:Simple_repeat:Simple_repeat	0	NA	NA	NA	NA	None
(AGAAAAA)n:Simple_repeat:Simple_repeat	0	NA	NA	NA	NA	None
(AGAAACAA)n:Simple_repeat:Simple_repeat	0	NA	NA	NA	NA	None
(AGAAAG)n:Simple_repeat:Simple_repeat	0	NA	NA	NA	NA	None
(AGAAAGGA)n:Simple_repeat:Simple_repeat	0	NA	NA	NA	NA	None
(AGAAC)n:Simple_repeat:Simple_repeat	0	NA	NA	NA	NA	None
(AGAACAC)n:Simple_repeat:Simple_repeat	0	NA	NA	NA	NA	None
(AGAACTG)n:Simple_repeat:Simple_repeat	0	NA	NA	NA	NA	None
(AGAAG)n:Simple_repeat:Simple_repeat	0	NA	NA	NA	NA	None
(AGAAGA)n:Simple_repeat:Simple_repeat	0	NA	NA	NA	NA	None
(AGAAGAG)n:Simple_repeat:Simple_repeat	0	NA	NA	NA	NA	None
(AGAAGG)n:Simple_repeat:Simple_repeat	0	NA	NA	NA	NA	None
(AGAAGTA)n:Simple_repeat:Simple_repeat	0	NA	NA	NA	NA	None
(AGAAT)n:Simple_repeat:Simple_repeat	0	NA	NA	NA	NA	None
(AGAATA)n:Simple_repeat:Simple_repeat	0	NA	NA	NA	NA	None
(AGAATAG)n:Simple_repeat:Simple_repeat	0	NA	NA	NA	NA	None
(AGAATCA)n:Simple_repeat:Simple_repeat	0	NA	NA	NA	NA	None
(AGAC)n:Simple_repeat:Simple_repeat	0	NA	NA	NA	NA	None
(AGACAA)n:Simple_repeat:Simple_repeat	0	NA	NA	NA	NA	None
(AGACAAGG)n:Simple_repeat:Simple_repeat	0	NA	NA	NA	NA	None
(AGACAC)n:Simple_repeat:Simple_repeat	0	NA	NA	NA	NA	None
(AGACACAG)n:Simple_repeat:Simple_repeat	0	NA	NA	NA	NA	None
(AGACAG)n:Simple_repeat:Simple_repeat	0	NA	NA	NA	NA	None
(AGACAGACGAC)n:Simple_repeat:Simple_repeat	0	NA	NA	NA	NA	None
(AGACAGG)n:Simple_repeat:Simple_repeat	0	NA	NA	NA	NA	None
(AGACAT)n:Simple_repeat:Simple_repeat	0	NA	NA	NA	NA	None
(AGACCCC)n:Simple_repeat:Simple_repeat	0	NA	NA	NA	NA	None
(AGACTCA)n:Simple_repeat:Simple_repeat	0	NA	NA	NA	NA	None
(AGAG)n:Simple_repeat:Simple_repeat	0	NA	NA	NA	NA	None
(AGAGA)n:Simple_repeat:Simple_repeat	0	NA	NA	NA	NA	None
(AGAGAAG)n:Simple_repeat:Simple_repeat	0	NA	NA	NA	NA	None
(AGAGAC)n:Simple_repeat:Simple_repeat	0	NA	NA	NA	NA	None
(AGAGACAG)n:Simple_repeat:Simple_repeat	0	NA	NA	NA	NA	None
(AGAGAG)n:Simple_repeat:Simple_repeat	0	NA	NA	NA	NA	None
(AGAGAGAC)n:Simple_repeat:Simple_repeat	0	NA	NA	NA	NA	None
(AGAGAGAGAC)n:Simple_repeat:Simple_repeat	0	NA	NA	NA	NA	None
(AGAGAGAGCC)n:Simple_repeat:Simple_repeat	0	NA	NA	NA	NA	None
(AGAGAGGC)n:Simple_repeat:Simple_repeat	0	NA	NA	NA	NA	None
(AGAGAGGG)n:Simple_repeat:Simple_repeat	0	NA	NA	NA	NA	None
(AGAGAT)n:Simple_repeat:Simple_repeat	0	NA	NA	NA	NA	None
(AGAGCAC)n:Simple_repeat:Simple_repeat	0	NA	NA	NA	NA	None
(AGAGCC)n:Simple_repeat:Simple_repeat	0	NA	NA	NA	NA	None
(AGAGCCC)n:Simple_repeat:Simple_repeat	0	NA	NA	NA	NA	None
(AGAGCGAG)n:Simple_repeat:Simple_repeat	0	NA	NA	NA	NA	None
(AGAGCGCA)n:Simple_repeat:Simple_repeat	0	NA	NA	NA	NA	None
(AGAGG)n:Simple_repeat:Simple_repeat	0	NA	NA	NA	NA	None
(AGAGGA)n:Simple_repeat:Simple_repeat	0	NA	NA	NA	NA	None
(AGAGGAC)n:Simple_repeat:Simple_repeat	0	NA	NA	NA	NA	None
(AGAGGAGAGG)n:Simple_repeat:Simple_repeat	0	NA	NA	NA	NA	None
(AGAGGC)n:Simple_repeat:Simple_repeat	0	NA	NA	NA	NA	None
(AGAGGCA)n:Simple_repeat:Simple_repeat	0	NA	NA	NA	NA	None
(AGAGGCAG)n:Simple_repeat:Simple_repeat	0	NA	NA	NA	NA	None
(AGAGGG)n:Simple_repeat:Simple_repeat	0	NA	NA	NA	NA	None
(AGAGGGGC)n:Simple_repeat:Simple_repeat	0	NA	NA	NA	NA	None
(AGAGGTC)n:Simple_repeat:Simple_repeat	0	NA	NA	NA	NA	None
(AGAGTC)n:Simple_repeat:Simple_repeat	0	NA	NA	NA	NA	None
(AGAGTG)n:Simple_repeat:Simple_repeat	0	NA	NA	NA	NA	None
(AGAT)n:Simple_repeat:Simple_repeat	0	NA	NA	NA	NA	None
(AGATA)n:Simple_repeat:Simple_repeat	0	NA	NA	NA	NA	None
(AGATAAA)n:Simple_repeat:Simple_repeat	0	NA	NA	NA	NA	None
(AGATAAG)n:Simple_repeat:Simple_repeat	0	NA	NA	NA	NA	None
(AGATAG)n:Simple_repeat:Simple_repeat	0	NA	NA	NA	NA	None
(AGATAT)n:Simple_repeat:Simple_repeat	0	NA	NA	NA	NA	None
(AGATCCACCT)n:Simple_repeat:Simple_repeat	0	NA	NA	NA	NA	None
(AGATG)n:Simple_repeat:Simple_repeat	1.008107556	-0.023979288	0.215923308	0.26019086	NA	None
(AGATGG)n:Simple_repeat:Simple_repeat	0	NA	NA	NA	NA	None
(AGATGGAT)n:Simple_repeat:Simple_repeat	0	NA	NA	NA	NA	None
(AGATT)n:Simple_repeat:Simple_repeat	0	NA	NA	NA	NA	None
(AGATTAG)n:Simple_repeat:Simple_repeat	0	NA	NA	NA	NA	None
(AGC)n:Simple_repeat:Simple_repeat	0	NA	NA	NA	NA	None
(AGCA)n:Simple_repeat:Simple_repeat	0	NA	NA	NA	NA	None
(AGCAG)n:Simple_repeat:Simple_repeat	0	NA	NA	NA	NA	None
(AGCAGAA)n:Simple_repeat:Simple_repeat	0	NA	NA	NA	NA	None
(AGCAGCC)n:Simple_repeat:Simple_repeat	0	NA	NA	NA	NA	None
(AGCAGGG)n:Simple_repeat:Simple_repeat	0	NA	NA	NA	NA	None
(AGCAGGGCC)n:Simple_repeat:Simple_repeat	0	NA	NA	NA	NA	None
(AGCAT)n:Simple_repeat:Simple_repeat	0	NA	NA	NA	NA	None
(AGCC)n:Simple_repeat:Simple_repeat	0	NA	NA	NA	NA	None
(AGCCA)n:Simple_repeat:Simple_repeat	0	NA	NA	NA	NA	None
(AGCCAG)n:Simple_repeat:Simple_repeat	0	NA	NA	NA	NA	None
(AGCCC)n:Simple_repeat:Simple_repeat	0	NA	NA	NA	NA	None
(AGCCCAGA)n:Simple_repeat:Simple_repeat	0	NA	NA	NA	NA	None
(AGCCCC)n:Simple_repeat:Simple_repeat	0	NA	NA	NA	NA	None
(AGCCCTC)n:Simple_repeat:Simple_repeat	0	NA	NA	NA	NA	None
(AGCCTTC)n:Simple_repeat:Simple_repeat	0	NA	NA	NA	NA	None
(AGCG)n:Simple_repeat:Simple_repeat	0	NA	NA	NA	NA	None
(AGCGC)n:Simple_repeat:Simple_repeat	0	NA	NA	NA	NA	None
(AGCT)n:Simple_repeat:Simple_repeat	0	NA	NA	NA	NA	None
(AGCTAT)n:Simple_repeat:Simple_repeat	0	NA	NA	NA	NA	None
(AGCTATG)n:Simple_repeat:Simple_repeat	0	NA	NA	NA	NA	None
(AGCTC)n:Simple_repeat:Simple_repeat	0	NA	NA	NA	NA	None
(AGCTCAG)n:Simple_repeat:Simple_repeat	0	NA	NA	NA	NA	None
(AGCTCCC)n:Simple_repeat:Simple_repeat	0	NA	NA	NA	NA	None
(AGCTGAC)n:Simple_repeat:Simple_repeat	0	NA	NA	NA	NA	None
(AGCTGC)n:Simple_repeat:Simple_repeat	0	NA	NA	NA	NA	None
(AGCTGG)n:Simple_repeat:Simple_repeat	0	NA	NA	NA	NA	None
(AGG)n:Simple_repeat:Simple_repeat	0	NA	NA	NA	NA	None
(AGGA)n:Simple_repeat:Simple_repeat	0	NA	NA	NA	NA	None
(AGGAA)n:Simple_repeat:Simple_repeat	0	NA	NA	NA	NA	None
(AGGAAGCC)n:Simple_repeat:Simple_repeat	0	NA	NA	NA	NA	None
(AGGACC)n:Simple_repeat:Simple_repeat	0	NA	NA	NA	NA	None
(AGGAG)n:Simple_repeat:Simple_repeat	0	NA	NA	NA	NA	None
(AGGAGAG)n:Simple_repeat:Simple_repeat	0	NA	NA	NA	NA	None
(AGGAGC)n:Simple_repeat:Simple_repeat	0	NA	NA	NA	NA	None
(AGGAGG)n:Simple_repeat:Simple_repeat	0	NA	NA	NA	NA	None
(AGGAGGC)n:Simple_repeat:Simple_repeat	0	NA	NA	NA	NA	None
(AGGC)n:Simple_repeat:Simple_repeat	0	NA	NA	NA	NA	None
(AGGCAG)n:Simple_repeat:Simple_repeat	0	NA	NA	NA	NA	None
(AGGCAGC)n:Simple_repeat:Simple_repeat	0	NA	NA	NA	NA	None
(AGGCAGG)n:Simple_repeat:Simple_repeat	0	NA	NA	NA	NA	None
(AGGCC)n:Simple_repeat:Simple_repeat	0	NA	NA	NA	NA	None
(AGGCCAG)n:Simple_repeat:Simple_repeat	0	NA	NA	NA	NA	None
(AGGCGC)n:Simple_repeat:Simple_repeat	0	NA	NA	NA	NA	None
(AGGCGG)n:Simple_repeat:Simple_repeat	0	NA	NA	NA	NA	None
(AGGCT)n:Simple_repeat:Simple_repeat	0	NA	NA	NA	NA	None
(AGGCTG)n:Simple_repeat:Simple_repeat	0	NA	NA	NA	NA	None
(AGGCTGG)n:Simple_repeat:Simple_repeat	0	NA	NA	NA	NA	None
(AGGG)n:Simple_repeat:Simple_repeat	0	NA	NA	NA	NA	None
(AGGGA)n:Simple_repeat:Simple_repeat	0	NA	NA	NA	NA	None
(AGGGAAA)n:Simple_repeat:Simple_repeat	0	NA	NA	NA	NA	None
(AGGGAC)n:Simple_repeat:Simple_repeat	0	NA	NA	NA	NA	None
(AGGGAG)n:Simple_repeat:Simple_repeat	0	NA	NA	NA	NA	None
(AGGGAGG)n:Simple_repeat:Simple_repeat	0	NA	NA	NA	NA	None
(AGGGC)n:Simple_repeat:Simple_repeat	0	NA	NA	NA	NA	None
(AGGGCAG)n:Simple_repeat:Simple_repeat	0	NA	NA	NA	NA	None
(AGGGG)n:Simple_repeat:Simple_repeat	0	NA	NA	NA	NA	None
(AGGGGA)n:Simple_repeat:Simple_repeat	0	NA	NA	NA	NA	None
(AGGGGC)n:Simple_repeat:Simple_repeat	0	NA	NA	NA	NA	None
(AGGGGCAG)n:Simple_repeat:Simple_repeat	0	NA	NA	NA	NA	None
(AGGGGCAGG)n:Simple_repeat:Simple_repeat	0	NA	NA	NA	NA	None
(AGGGGTC)n:Simple_repeat:Simple_repeat	0	NA	NA	NA	NA	None
(AGGGTT)n:Simple_repeat:Simple_repeat	0	NA	NA	NA	NA	None
(AGGT)n:Simple_repeat:Simple_repeat	0	NA	NA	NA	NA	None
(AGGTC)n:Simple_repeat:Simple_repeat	0	NA	NA	NA	NA	None
(AGGTCAA)n:Simple_repeat:Simple_repeat	0	NA	NA	NA	NA	None
(AGGTCG)n:Simple_repeat:Simple_repeat	0	NA	NA	NA	NA	None
(AGGTGAA)n:Simple_repeat:Simple_repeat	0	NA	NA	NA	NA	None
(AGGTT)n:Simple_repeat:Simple_repeat	0	NA	NA	NA	NA	None
(AGGTTTT)n:Simple_repeat:Simple_repeat	0	NA	NA	NA	NA	None
(AGT)n:Simple_repeat:Simple_repeat	0	NA	NA	NA	NA	None
(AGTA)n:Simple_repeat:Simple_repeat	0	NA	NA	NA	NA	None
(AGTAAGC)n:Simple_repeat:Simple_repeat	0	NA	NA	NA	NA	None
(AGTAC)n:Simple_repeat:Simple_repeat	0	NA	NA	NA	NA	None
(AGTACT)n:Simple_repeat:Simple_repeat	0	NA	NA	NA	NA	None
(AGTACTG)n:Simple_repeat:Simple_repeat	0	NA	NA	NA	NA	None
(AGTAGAA)n:Simple_repeat:Simple_repeat	0	NA	NA	NA	NA	None
(AGTAGC)n:Simple_repeat:Simple_repeat	0	NA	NA	NA	NA	None
(AGTAGTC)n:Simple_repeat:Simple_repeat	0	NA	NA	NA	NA	None
(AGTAT)n:Simple_repeat:Simple_repeat	0	NA	NA	NA	NA	None
(AGTC)n:Simple_repeat:Simple_repeat	0	NA	NA	NA	NA	None
(AGTCA)n:Simple_repeat:Simple_repeat	0	NA	NA	NA	NA	None
(AGTCAG)n:Simple_repeat:Simple_repeat	0	NA	NA	NA	NA	None
(AGTCCAC)n:Simple_repeat:Simple_repeat	0	NA	NA	NA	NA	None
(AGTCCC)n:Simple_repeat:Simple_repeat	0	NA	NA	NA	NA	None
(AGTG)n:Simple_repeat:Simple_repeat	0	NA	NA	NA	NA	None
(AGTGAATG)n:Simple_repeat:Simple_repeat	0	NA	NA	NA	NA	None
(AGTGAC)n:Simple_repeat:Simple_repeat	0	NA	NA	NA	NA	None
(AGTGAGC)n:Simple_repeat:Simple_repeat	0	NA	NA	NA	NA	None
(AGTGC)n:Simple_repeat:Simple_repeat	0	NA	NA	NA	NA	None
(AGTGGGTC)n:Simple_repeat:Simple_repeat	0	NA	NA	NA	NA	None
(AGTT)n:Simple_repeat:Simple_repeat	0	NA	NA	NA	NA	None
(AGTTAG)n:Simple_repeat:Simple_repeat	0	NA	NA	NA	NA	None
(AGTTAT)n:Simple_repeat:Simple_repeat	0	NA	NA	NA	NA	None
(AGTTG)n:Simple_repeat:Simple_repeat	0	NA	NA	NA	NA	None
(AGTTGGA)n:Simple_repeat:Simple_repeat	0	NA	NA	NA	NA	None
(AGTTGT)n:Simple_repeat:Simple_repeat	0	NA	NA	NA	NA	None
(AGTTTAT)n:Simple_repeat:Simple_repeat	0	NA	NA	NA	NA	None
(AT)n:Simple_repeat:Simple_repeat	0	NA	NA	NA	NA	None
(ATA)n:Simple_repeat:Simple_repeat	0	NA	NA	NA	NA	None
(ATAA)n:Simple_repeat:Simple_repeat	0	NA	NA	NA	NA	None
(ATAAA)n:Simple_repeat:Simple_repeat	0	NA	NA	NA	NA	None
(ATAAATAC)n:Simple_repeat:Simple_repeat	0	NA	NA	NA	NA	None
(ATAACA)n:Simple_repeat:Simple_repeat	0	NA	NA	NA	NA	None
(ATAAG)n:Simple_repeat:Simple_repeat	0.157182435	0.005601571	0.214934359	0.841156063	NA	None
(ATAAGAA)n:Simple_repeat:Simple_repeat	0	NA	NA	NA	NA	None
(ATAAGAT)n:Simple_repeat:Simple_repeat	0	NA	NA	NA	NA	None
(ATAAT)n:Simple_repeat:Simple_repeat	0	NA	NA	NA	NA	None
(ATAATAA)n:Simple_repeat:Simple_repeat	0	NA	NA	NA	NA	None
(ATAATAAT)n:Simple_repeat:Simple_repeat	0	NA	NA	NA	NA	None
(ATAATAC)n:Simple_repeat:Simple_repeat	0	NA	NA	NA	NA	None
(ATAATCA)n:Simple_repeat:Simple_repeat	0	NA	NA	NA	NA	None
(ATAATCT)n:Simple_repeat:Simple_repeat	0	NA	NA	NA	NA	None
(ATAATG)n:Simple_repeat:Simple_repeat	0	NA	NA	NA	NA	None
(ATAATGT)n:Simple_repeat:Simple_repeat	0	NA	NA	NA	NA	None
(ATAATT)n:Simple_repeat:Simple_repeat	0	NA	NA	NA	NA	None
(ATAATTA)n:Simple_repeat:Simple_repeat	0	NA	NA	NA	NA	None
(ATAATTC)n:Simple_repeat:Simple_repeat	0	NA	NA	NA	NA	None
(ATAATTT)n:Simple_repeat:Simple_repeat	0	NA	NA	NA	NA	None
(ATAC)n:Simple_repeat:Simple_repeat	0	NA	NA	NA	NA	None
(ATACA)n:Simple_repeat:Simple_repeat	0	NA	NA	NA	NA	None
(ATACAA)n:Simple_repeat:Simple_repeat	0	NA	NA	NA	NA	None
(ATACAAAT)n:Simple_repeat:Simple_repeat	0	NA	NA	NA	NA	None
(ATACAC)n:Simple_repeat:Simple_repeat	0	NA	NA	NA	NA	None
(ATACACA)n:Simple_repeat:Simple_repeat	0	NA	NA	NA	NA	None
(ATACAG)n:Simple_repeat:Simple_repeat	0	NA	NA	NA	NA	None
(ATACAGTAT)n:Simple_repeat:Simple_repeat	0	NA	NA	NA	NA	None
(ATACAT)n:Simple_repeat:Simple_repeat	0	NA	NA	NA	NA	None
(ATACATA)n:Simple_repeat:Simple_repeat	0	NA	NA	NA	NA	None
(ATACATACAT)n:Simple_repeat:Simple_repeat	0	NA	NA	NA	NA	None
(ATACATAG)n:Simple_repeat:Simple_repeat	0	NA	NA	NA	NA	None
(ATACATT)n:Simple_repeat:Simple_repeat	0	NA	NA	NA	NA	None
(ATACCT)n:Simple_repeat:Simple_repeat	0	NA	NA	NA	NA	None
(ATACGC)n:Simple_repeat:Simple_repeat	0	NA	NA	NA	NA	None
(ATACT)n:Simple_repeat:Simple_repeat	0	NA	NA	NA	NA	None
(ATACTTA)n:Simple_repeat:Simple_repeat	0	NA	NA	NA	NA	None
(ATAG)n:Simple_repeat:Simple_repeat	0	NA	NA	NA	NA	None
(ATAGA)n:Simple_repeat:Simple_repeat	0	NA	NA	NA	NA	None
(ATAGAA)n:Simple_repeat:Simple_repeat	0	NA	NA	NA	NA	None
(ATAGAC)n:Simple_repeat:Simple_repeat	0	NA	NA	NA	NA	None
(ATAGAG)n:Simple_repeat:Simple_repeat	0	NA	NA	NA	NA	None
(ATAGAT)n:Simple_repeat:Simple_repeat	0	NA	NA	NA	NA	None
(ATAGATAT)n:Simple_repeat:Simple_repeat	0	NA	NA	NA	NA	None
(ATAGATG)n:Simple_repeat:Simple_repeat	0	NA	NA	NA	NA	None
(ATAGG)n:Simple_repeat:Simple_repeat	8.218532939	0.011196254	0.20626422	0.851907573	NA	None
(ATAGGT)n:Simple_repeat:Simple_repeat	0	NA	NA	NA	NA	None
(ATAGT)n:Simple_repeat:Simple_repeat	0	NA	NA	NA	NA	None
(ATAGTT)n:Simple_repeat:Simple_repeat	0	NA	NA	NA	NA	None
(ATAT)n:Simple_repeat:Simple_repeat	0	NA	NA	NA	NA	None
(ATATA)n:Simple_repeat:Simple_repeat	0	NA	NA	NA	NA	None
(ATATAA)n:Simple_repeat:Simple_repeat	0	NA	NA	NA	NA	None
(ATATAAG)n:Simple_repeat:Simple_repeat	0	NA	NA	NA	NA	None
(ATATAAT)n:Simple_repeat:Simple_repeat	0	NA	NA	NA	NA	None
(ATATAC)n:Simple_repeat:Simple_repeat	0	NA	NA	NA	NA	None
(ATATACAT)n:Simple_repeat:Simple_repeat	0	NA	NA	NA	NA	None
(ATATACT)n:Simple_repeat:Simple_repeat	0	NA	NA	NA	NA	None
(ATATAG)n:Simple_repeat:Simple_repeat	0	NA	NA	NA	NA	None
(ATATAGAT)n:Simple_repeat:Simple_repeat	0	NA	NA	NA	NA	None
(ATATAT)n:Simple_repeat:Simple_repeat	0	NA	NA	NA	NA	None
(ATATATA)n:Simple_repeat:Simple_repeat	0	NA	NA	NA	NA	None
(ATATATAC)n:Simple_repeat:Simple_repeat	0	NA	NA	NA	NA	None
(ATATATAG)n:Simple_repeat:Simple_repeat	0	NA	NA	NA	NA	None
(ATATATATAG)n:Simple_repeat:Simple_repeat	0	NA	NA	NA	NA	None
(ATATATG)n:Simple_repeat:Simple_repeat	0	NA	NA	NA	NA	None
(ATATATT)n:Simple_repeat:Simple_repeat	0	NA	NA	NA	NA	None
(ATATC)n:Simple_repeat:Simple_repeat	0	NA	NA	NA	NA	None
(ATATCT)n:Simple_repeat:Simple_repeat	0	NA	NA	NA	NA	None
(ATATCTTT)n:Simple_repeat:Simple_repeat	0	NA	NA	NA	NA	None
(ATATGA)n:Simple_repeat:Simple_repeat	0	NA	NA	NA	NA	None
(ATATGT)n:Simple_repeat:Simple_repeat	0	NA	NA	NA	NA	None
(ATATGTAT)n:Simple_repeat:Simple_repeat	0	NA	NA	NA	NA	None
(ATATT)n:Simple_repeat:Simple_repeat	0	NA	NA	NA	NA	None
(ATATTA)n:Simple_repeat:Simple_repeat	0	NA	NA	NA	NA	None
(ATATTAA)n:Simple_repeat:Simple_repeat	0	NA	NA	NA	NA	None
(ATATTAC)n:Simple_repeat:Simple_repeat	0	NA	NA	NA	NA	None
(ATATTAT)n:Simple_repeat:Simple_repeat	0	NA	NA	NA	NA	None
(ATATTC)n:Simple_repeat:Simple_repeat	0	NA	NA	NA	NA	None
(ATATTG)n:Simple_repeat:Simple_repeat	0	NA	NA	NA	NA	None
(ATATTGT)n:Simple_repeat:Simple_repeat	0	NA	NA	NA	NA	None
(ATATTT)n:Simple_repeat:Simple_repeat	0	NA	NA	NA	NA	None
(ATATTTT)n:Simple_repeat:Simple_repeat	0	NA	NA	NA	NA	None
(ATC)n:Simple_repeat:Simple_repeat	0	NA	NA	NA	NA	None
(ATCA)n:Simple_repeat:Simple_repeat	0	NA	NA	NA	NA	None
(ATCAA)n:Simple_repeat:Simple_repeat	0	NA	NA	NA	NA	None
(ATCACC)n:Simple_repeat:Simple_repeat	0	NA	NA	NA	NA	None
(ATCAT)n:Simple_repeat:Simple_repeat	0	NA	NA	NA	NA	None
(ATCATC)n:Simple_repeat:Simple_repeat	0	NA	NA	NA	NA	None
(ATCC)n:Simple_repeat:Simple_repeat	0	NA	NA	NA	NA	None
(ATCCCCGG)n:Simple_repeat:Simple_repeat	0	NA	NA	NA	NA	None
(ATCCG)n:Simple_repeat:Simple_repeat	0	NA	NA	NA	NA	None
(ATCCT)n:Simple_repeat:Simple_repeat	0	NA	NA	NA	NA	None
(ATCCTT)n:Simple_repeat:Simple_repeat	0	NA	NA	NA	NA	None
(ATCT)n:Simple_repeat:Simple_repeat	0	NA	NA	NA	NA	None
(ATCTAT)n:Simple_repeat:Simple_repeat	0	NA	NA	NA	NA	None
(ATCTATG)n:Simple_repeat:Simple_repeat	0	NA	NA	NA	NA	None
(ATCTCAT)n:Simple_repeat:Simple_repeat	0	NA	NA	NA	NA	None
(ATCTCCT)n:Simple_repeat:Simple_repeat	0	NA	NA	NA	NA	None
(ATCTCT)n:Simple_repeat:Simple_repeat	0	NA	NA	NA	NA	None
(ATCTG)n:Simple_repeat:Simple_repeat	4.048140731	-0.002815644	0.210730946	0.944636251	NA	None
(ATCTGT)n:Simple_repeat:Simple_repeat	0	NA	NA	NA	NA	None
(ATCTT)n:Simple_repeat:Simple_repeat	0	NA	NA	NA	NA	None
(ATCTTC)n:Simple_repeat:Simple_repeat	0	NA	NA	NA	NA	None
(ATCTTT)n:Simple_repeat:Simple_repeat	0	NA	NA	NA	NA	None
(ATCTTTA)n:Simple_repeat:Simple_repeat	0	NA	NA	NA	NA	None
(ATGA)n:Simple_repeat:Simple_repeat	0	NA	NA	NA	NA	None
(ATGAA)n:Simple_repeat:Simple_repeat	0	NA	NA	NA	NA	None
(ATGAAG)n:Simple_repeat:Simple_repeat	0	NA	NA	NA	NA	None
(ATGAGTG)n:Simple_repeat:Simple_repeat	0	NA	NA	NA	NA	None
(ATGAT)n:Simple_repeat:Simple_repeat	0	NA	NA	NA	NA	None
(ATGATAG)n:Simple_repeat:Simple_repeat	0	NA	NA	NA	NA	None
(ATGATG)n:Simple_repeat:Simple_repeat	0	NA	NA	NA	NA	None
(ATGATGGTG)n:Simple_repeat:Simple_repeat	0	NA	NA	NA	NA	None
(ATGATTA)n:Simple_repeat:Simple_repeat	0	NA	NA	NA	NA	None
(ATGATTT)n:Simple_repeat:Simple_repeat	0	NA	NA	NA	NA	None
(ATGC)n:Simple_repeat:Simple_repeat	0	NA	NA	NA	NA	None
(ATGCAC)n:Simple_repeat:Simple_repeat	0	NA	NA	NA	NA	None
(ATGCATACAC)n:Simple_repeat:Simple_repeat	0	NA	NA	NA	NA	None
(ATGCT)n:Simple_repeat:Simple_repeat	0	NA	NA	NA	NA	None
(ATGG)n:Simple_repeat:Simple_repeat	0	NA	NA	NA	NA	None
(ATGGA)n:Simple_repeat:Simple_repeat	0	NA	NA	NA	NA	None
(ATGGAG)n:Simple_repeat:Simple_repeat	0	NA	NA	NA	NA	None
(ATGGGG)n:Simple_repeat:Simple_repeat	0	NA	NA	NA	NA	None
(ATGGGGC)n:Simple_repeat:Simple_repeat	0	NA	NA	NA	NA	None
(ATGGTT)n:Simple_repeat:Simple_repeat	0	NA	NA	NA	NA	None
(ATGT)n:Simple_repeat:Simple_repeat	0	NA	NA	NA	NA	None
(ATGTAA)n:Simple_repeat:Simple_repeat	0	NA	NA	NA	NA	None
(ATGTAATA)n:Simple_repeat:Simple_repeat	0	NA	NA	NA	NA	None
(ATGTAC)n:Simple_repeat:Simple_repeat	0	NA	NA	NA	NA	None
(ATGTAT)n:Simple_repeat:Simple_repeat	0	NA	NA	NA	NA	None
(ATGTATAT)n:Simple_repeat:Simple_repeat	0	NA	NA	NA	NA	None
(ATGTATG)n:Simple_repeat:Simple_repeat	0	NA	NA	NA	NA	None
(ATGTATT)n:Simple_repeat:Simple_repeat	0	NA	NA	NA	NA	None
(ATGTC)n:Simple_repeat:Simple_repeat	0	NA	NA	NA	NA	None
(ATGTGA)n:Simple_repeat:Simple_repeat	0	NA	NA	NA	NA	None
(ATGTGC)n:Simple_repeat:Simple_repeat	0	NA	NA	NA	NA	None
(ATGTGT)n:Simple_repeat:Simple_repeat	0	NA	NA	NA	NA	None
(ATGTGTGT)n:Simple_repeat:Simple_repeat	0	NA	NA	NA	NA	None
(ATGTTC)n:Simple_repeat:Simple_repeat	0	NA	NA	NA	NA	None
(ATGTTCC)n:Simple_repeat:Simple_repeat	0	NA	NA	NA	NA	None
(ATGTTT)n:Simple_repeat:Simple_repeat	0	NA	NA	NA	NA	None
(ATT)n:Simple_repeat:Simple_repeat	0	NA	NA	NA	NA	None
(ATTA)n:Simple_repeat:Simple_repeat	0	NA	NA	NA	NA	None
(ATTAA)n:Simple_repeat:Simple_repeat	0	NA	NA	NA	NA	None
(ATTAAT)n:Simple_repeat:Simple_repeat	0	NA	NA	NA	NA	None
(ATTAATT)n:Simple_repeat:Simple_repeat	0	NA	NA	NA	NA	None
(ATTAC)n:Simple_repeat:Simple_repeat	0	NA	NA	NA	NA	None
(ATTACT)n:Simple_repeat:Simple_repeat	0	NA	NA	NA	NA	None
(ATTAG)n:Simple_repeat:Simple_repeat	7.305618047	-0.042568629	0.213240528	0.438020694	NA	None
(ATTAGCC)n:Simple_repeat:Simple_repeat	0	NA	NA	NA	NA	None
(ATTAT)n:Simple_repeat:Simple_repeat	0	NA	NA	NA	NA	None
(ATTATA)n:Simple_repeat:Simple_repeat	0	NA	NA	NA	NA	None
(ATTATACT)n:Simple_repeat:Simple_repeat	0	NA	NA	NA	NA	None
(ATTATAG)n:Simple_repeat:Simple_repeat	0	NA	NA	NA	NA	None
(ATTATAT)n:Simple_repeat:Simple_repeat	0	NA	NA	NA	NA	None
(ATTATC)n:Simple_repeat:Simple_repeat	0	NA	NA	NA	NA	None
(ATTATGT)n:Simple_repeat:Simple_repeat	0	NA	NA	NA	NA	None
(ATTATT)n:Simple_repeat:Simple_repeat	0	NA	NA	NA	NA	None
(ATTATTA)n:Simple_repeat:Simple_repeat	0	NA	NA	NA	NA	None
(ATTATTT)n:Simple_repeat:Simple_repeat	0	NA	NA	NA	NA	None
(ATTC)n:Simple_repeat:Simple_repeat	0	NA	NA	NA	NA	None
(ATTCACATGT)n:Simple_repeat:Simple_repeat	0	NA	NA	NA	NA	None
(ATTCAT)n:Simple_repeat:Simple_repeat	0	NA	NA	NA	NA	None
(ATTCT)n:Simple_repeat:Simple_repeat	0	NA	NA	NA	NA	None
(ATTCTT)n:Simple_repeat:Simple_repeat	0	NA	NA	NA	NA	None
(ATTCTTT)n:Simple_repeat:Simple_repeat	0	NA	NA	NA	NA	None
(ATTGA)n:Simple_repeat:Simple_repeat	0	NA	NA	NA	NA	None
(ATTGAA)n:Simple_repeat:Simple_repeat	0	NA	NA	NA	NA	None
(ATTGGAG)n:Simple_repeat:Simple_repeat	0	NA	NA	NA	NA	None
(ATTGT)n:Simple_repeat:Simple_repeat	0	NA	NA	NA	NA	None
(ATTGTGTA)n:Simple_repeat:Simple_repeat	0	NA	NA	NA	NA	None
(ATTGTT)n:Simple_repeat:Simple_repeat	0	NA	NA	NA	NA	None
(ATTGTTC)n:Simple_repeat:Simple_repeat	0	NA	NA	NA	NA	None
(ATTT)n:Simple_repeat:Simple_repeat	0	NA	NA	NA	NA	None
(ATTTA)n:Simple_repeat:Simple_repeat	0	NA	NA	NA	NA	None
(ATTTAA)n:Simple_repeat:Simple_repeat	0	NA	NA	NA	NA	None
(ATTTAAAC)n:Simple_repeat:Simple_repeat	0	NA	NA	NA	NA	None
(ATTTAAT)n:Simple_repeat:Simple_repeat	0	NA	NA	NA	NA	None
(ATTTAT)n:Simple_repeat:Simple_repeat	0	NA	NA	NA	NA	None
(ATTTATA)n:Simple_repeat:Simple_repeat	0	NA	NA	NA	NA	None
(ATTTATT)n:Simple_repeat:Simple_repeat	0	NA	NA	NA	NA	None
(ATTTC)n:Simple_repeat:Simple_repeat	0	NA	NA	NA	NA	None
(ATTTCAAT)n:Simple_repeat:Simple_repeat	0	NA	NA	NA	NA	None
(ATTTCT)n:Simple_repeat:Simple_repeat	0	NA	NA	NA	NA	None
(ATTTGT)n:Simple_repeat:Simple_repeat	0	NA	NA	NA	NA	None
(ATTTGTA)n:Simple_repeat:Simple_repeat	0	NA	NA	NA	NA	None
(ATTTT)n:Simple_repeat:Simple_repeat	0	NA	NA	NA	NA	None
(ATTTTA)n:Simple_repeat:Simple_repeat	0	NA	NA	NA	NA	None
(ATTTTAT)n:Simple_repeat:Simple_repeat	0	NA	NA	NA	NA	None
(ATTTTC)n:Simple_repeat:Simple_repeat	0	NA	NA	NA	NA	None
(ATTTTCT)n:Simple_repeat:Simple_repeat	0	NA	NA	NA	NA	None
(ATTTTG)n:Simple_repeat:Simple_repeat	0	NA	NA	NA	NA	None
(ATTTTT)n:Simple_repeat:Simple_repeat	0	NA	NA	NA	NA	None
(ATTTTTA)n:Simple_repeat:Simple_repeat	0	NA	NA	NA	NA	None
(ATTTTTT)n:Simple_repeat:Simple_repeat	0	NA	NA	NA	NA	None
(CAAAAAA)n:Simple_repeat:Simple_repeat	0	NA	NA	NA	NA	None
(CAAAAC)n:Simple_repeat:Simple_repeat	0	NA	NA	NA	NA	None
(CAAC)n:Simple_repeat:Simple_repeat	0	NA	NA	NA	NA	None
(CAACA)n:Simple_repeat:Simple_repeat	0	NA	NA	NA	NA	None
(CAACAA)n:Simple_repeat:Simple_repeat	0	NA	NA	NA	NA	None
(CAACAC)n:Simple_repeat:Simple_repeat	0	NA	NA	NA	NA	None
(CAACAG)n:Simple_repeat:Simple_repeat	0	NA	NA	NA	NA	None
(CAACAT)n:Simple_repeat:Simple_repeat	0	NA	NA	NA	NA	None
(CAACC)n:Simple_repeat:Simple_repeat	7.447646677	-0.01697211	0.208798616	0.749021761	NA	None
(CAACCA)n:Simple_repeat:Simple_repeat	0	NA	NA	NA	NA	None
(CAACCC)n:Simple_repeat:Simple_repeat	0	NA	NA	NA	NA	None
(CAACG)n:Simple_repeat:Simple_repeat	0	NA	NA	NA	NA	None
(CAACT)n:Simple_repeat:Simple_repeat	0.443587916	0.012762726	0.215278814	0.466897079	NA	None
(CAAGAAAG)n:Simple_repeat:Simple_repeat	0	NA	NA	NA	NA	None
(CAAGC)n:Simple_repeat:Simple_repeat	3.56268993	-0.019953018	0.212483024	0.614987698	NA	None
(CAAGGC)n:Simple_repeat:Simple_repeat	0	NA	NA	NA	NA	None
(CAAGT)n:Simple_repeat:Simple_repeat	0	NA	NA	NA	NA	None
(CAATA)n:Simple_repeat:Simple_repeat	4.79483579	0.022818232	0.210557525	0.647977699	NA	None
(CAATAA)n:Simple_repeat:Simple_repeat	0	NA	NA	NA	NA	None
(CAATAT)n:Simple_repeat:Simple_repeat	0	NA	NA	NA	NA	None
(CAATATA)n:Simple_repeat:Simple_repeat	0	NA	NA	NA	NA	None
(CAATC)n:Simple_repeat:Simple_repeat	0	NA	NA	NA	NA	None
(CAATCA)n:Simple_repeat:Simple_repeat	0	NA	NA	NA	NA	None
(CAATG)n:Simple_repeat:Simple_repeat	0	NA	NA	NA	NA	None
(CAATT)n:Simple_repeat:Simple_repeat	1.982395955	0.00340771	0.212819713	0.910755365	NA	None
(CAATTT)n:Simple_repeat:Simple_repeat	0	NA	NA	NA	NA	None
(CAC)n:Simple_repeat:Simple_repeat	0	NA	NA	NA	NA	None
(CACA)n:Simple_repeat:Simple_repeat	0	NA	NA	NA	NA	None
(CACAAC)n:Simple_repeat:Simple_repeat	0	NA	NA	NA	NA	None
(CACAAGC)n:Simple_repeat:Simple_repeat	0	NA	NA	NA	NA	None
(CACACA)n:Simple_repeat:Simple_repeat	0	NA	NA	NA	NA	None
(CACACACAGC)n:Simple_repeat:Simple_repeat	0	NA	NA	NA	NA	None
(CACACACATG)n:Simple_repeat:Simple_repeat	0	NA	NA	NA	NA	None
(CACACACC)n:Simple_repeat:Simple_repeat	0	NA	NA	NA	NA	None
(CACACACG)n:Simple_repeat:Simple_repeat	0	NA	NA	NA	NA	None
(CACACAT)n:Simple_repeat:Simple_repeat	0	NA	NA	NA	NA	None
(CACACATA)n:Simple_repeat:Simple_repeat	0	NA	NA	NA	NA	None
(CACACATG)n:Simple_repeat:Simple_repeat	0	NA	NA	NA	NA	None
(CACACATGCA)n:Simple_repeat:Simple_repeat	0	NA	NA	NA	NA	None
(CACACATGTA)n:Simple_repeat:Simple_repeat	0	NA	NA	NA	NA	None
(CACACC)n:Simple_repeat:Simple_repeat	0	NA	NA	NA	NA	None
(CACACG)n:Simple_repeat:Simple_repeat	0	NA	NA	NA	NA	None
(CACACT)n:Simple_repeat:Simple_repeat	0	NA	NA	NA	NA	None
(CACACTG)n:Simple_repeat:Simple_repeat	0	NA	NA	NA	NA	None
(CACAGA)n:Simple_repeat:Simple_repeat	0	NA	NA	NA	NA	None
(CACAGATACA)n:Simple_repeat:Simple_repeat	0	NA	NA	NA	NA	None
(CACAGC)n:Simple_repeat:Simple_repeat	0	NA	NA	NA	NA	None
(CACAGT)n:Simple_repeat:Simple_repeat	0	NA	NA	NA	NA	None
(CACATA)n:Simple_repeat:Simple_repeat	0	NA	NA	NA	NA	None
(CACATACA)n:Simple_repeat:Simple_repeat	0	NA	NA	NA	NA	None
(CACATACATG)n:Simple_repeat:Simple_repeat	0	NA	NA	NA	NA	None
(CACATC)n:Simple_repeat:Simple_repeat	0	NA	NA	NA	NA	None
(CACATCA)n:Simple_repeat:Simple_repeat	0	NA	NA	NA	NA	None
(CACATG)n:Simple_repeat:Simple_repeat	0	NA	NA	NA	NA	None
(CACATGCA)n:Simple_repeat:Simple_repeat	0	NA	NA	NA	NA	None
(CACATGCACA)n:Simple_repeat:Simple_repeat	0	NA	NA	NA	NA	None
(CACATT)n:Simple_repeat:Simple_repeat	0	NA	NA	NA	NA	None
(CACC)n:Simple_repeat:Simple_repeat	0	NA	NA	NA	NA	None
(CACCA)n:Simple_repeat:Simple_repeat	0	NA	NA	NA	NA	None
(CACCAC)n:Simple_repeat:Simple_repeat	0	NA	NA	NA	NA	None
(CACCCA)n:Simple_repeat:Simple_repeat	0	NA	NA	NA	NA	None
(CACCCC)n:Simple_repeat:Simple_repeat	0	NA	NA	NA	NA	None
(CACCCCA)n:Simple_repeat:Simple_repeat	0	NA	NA	NA	NA	None
(CACCCCC)n:Simple_repeat:Simple_repeat	0	NA	NA	NA	NA	None
(CACCG)n:Simple_repeat:Simple_repeat	0.986455206	-0.01453535	0.214562093	0.518550146	NA	None
(CACCT)n:Simple_repeat:Simple_repeat	8.130794435	0.026323315	0.208255343	0.656228818	NA	None
(CACCTC)n:Simple_repeat:Simple_repeat	0	NA	NA	NA	NA	None
(CACCTCC)n:Simple_repeat:Simple_repeat	0	NA	NA	NA	NA	None
(CACCTTC)n:Simple_repeat:Simple_repeat	0	NA	NA	NA	NA	None
(CACGA)n:Simple_repeat:Simple_repeat	0.481877342	0.004052761	0.214531585	0.805129843	NA	None
(CACGC)n:Simple_repeat:Simple_repeat	2.269308606	0.015223483	0.213073395	0.64890719	NA	None
(CACGCG)n:Simple_repeat:Simple_repeat	0	NA	NA	NA	NA	None
(CACGGC)n:Simple_repeat:Simple_repeat	0	NA	NA	NA	NA	None
(CACGT)n:Simple_repeat:Simple_repeat	2.563412967	-0.026485621	0.214132798	0.472218748	NA	None
(CACT)n:Simple_repeat:Simple_repeat	0	NA	NA	NA	NA	None
(CACTA)n:Simple_repeat:Simple_repeat	8.71662476	-0.041364387	0.210545374	0.502280915	NA	None
(CACTATA)n:Simple_repeat:Simple_repeat	0	NA	NA	NA	NA	None
(CACTCC)n:Simple_repeat:Simple_repeat	0	NA	NA	NA	NA	None
(CACTCCCC)n:Simple_repeat:Simple_repeat	0	NA	NA	NA	NA	None
(CACTGC)n:Simple_repeat:Simple_repeat	0	NA	NA	NA	NA	None
(CACTGCC)n:Simple_repeat:Simple_repeat	0	NA	NA	NA	NA	None
(CACTT)n:Simple_repeat:Simple_repeat	0	NA	NA	NA	NA	None
(CAGAACAC)n:Simple_repeat:Simple_repeat	0	NA	NA	NA	NA	None
(CAGAACAT)n:Simple_repeat:Simple_repeat	0	NA	NA	NA	NA	None
(CAGAACC)n:Simple_repeat:Simple_repeat	0	NA	NA	NA	NA	None
(CAGAAGG)n:Simple_repeat:Simple_repeat	0	NA	NA	NA	NA	None
(CAGAAT)n:Simple_repeat:Simple_repeat	0	NA	NA	NA	NA	None
(CAGAATT)n:Simple_repeat:Simple_repeat	0	NA	NA	NA	NA	None
(CAGAC)n:Simple_repeat:Simple_repeat	6.245300082	0.027297136	0.210347433	0.607138499	NA	None
(CAGACA)n:Simple_repeat:Simple_repeat	0	NA	NA	NA	NA	None
(CAGACAGC)n:Simple_repeat:Simple_repeat	0	NA	NA	NA	NA	None
(CAGAGAA)n:Simple_repeat:Simple_repeat	0	NA	NA	NA	NA	None
(CAGAGG)n:Simple_repeat:Simple_repeat	0	NA	NA	NA	NA	None
(CAGAGGT)n:Simple_repeat:Simple_repeat	0	NA	NA	NA	NA	None
(CAGAT)n:Simple_repeat:Simple_repeat	0	NA	NA	NA	NA	None
(CAGATA)n:Simple_repeat:Simple_repeat	0	NA	NA	NA	NA	None
(CAGATG)n:Simple_repeat:Simple_repeat	0	NA	NA	NA	NA	None
(CAGCA)n:Simple_repeat:Simple_repeat	0	NA	NA	NA	NA	None
(CAGCAA)n:Simple_repeat:Simple_repeat	0	NA	NA	NA	NA	None
(CAGCAAA)n:Simple_repeat:Simple_repeat	0	NA	NA	NA	NA	None
(CAGCACA)n:Simple_repeat:Simple_repeat	0	NA	NA	NA	NA	None
(CAGCAG)n:Simple_repeat:Simple_repeat	0	NA	NA	NA	NA	None
(CAGCAGG)n:Simple_repeat:Simple_repeat	0	NA	NA	NA	NA	None
(CAGCAT)n:Simple_repeat:Simple_repeat	0	NA	NA	NA	NA	None
(CAGCCA)n:Simple_repeat:Simple_repeat	0	NA	NA	NA	NA	None
(CAGCCAGA)n:Simple_repeat:Simple_repeat	0	NA	NA	NA	NA	None
(CAGCCC)n:Simple_repeat:Simple_repeat	0	NA	NA	NA	NA	None
(CAGCCG)n:Simple_repeat:Simple_repeat	0	NA	NA	NA	NA	None
(CAGCCT)n:Simple_repeat:Simple_repeat	0	NA	NA	NA	NA	None
(CAGCCTG)n:Simple_repeat:Simple_repeat	0	NA	NA	NA	NA	None
(CAGCG)n:Simple_repeat:Simple_repeat	0.32461371	-0.009862104	0.215123188	0.579879506	NA	None
(CAGCGG)n:Simple_repeat:Simple_repeat	0	NA	NA	NA	NA	None
(CAGCT)n:Simple_repeat:Simple_repeat	6.485205401	0.036550204	0.211645261	0.509376131	NA	None
(CAGCTG)n:Simple_repeat:Simple_repeat	0	NA	NA	NA	NA	None
(CAGCTGGAA)n:Simple_repeat:Simple_repeat	0	NA	NA	NA	NA	None
(CAGGAG)n:Simple_repeat:Simple_repeat	0	NA	NA	NA	NA	None
(CAGGAGG)n:Simple_repeat:Simple_repeat	0	NA	NA	NA	NA	None
(CAGGATCA)n:Simple_repeat:Simple_repeat	0	NA	NA	NA	NA	None
(CAGGATCC)n:Simple_repeat:Simple_repeat	0	NA	NA	NA	NA	None
(CAGGATG)n:Simple_repeat:Simple_repeat	0	NA	NA	NA	NA	None
(CAGGATGA)n:Simple_repeat:Simple_repeat	0	NA	NA	NA	NA	None
(CAGGCAG)n:Simple_repeat:Simple_repeat	0	NA	NA	NA	NA	None
(CAGGCC)n:Simple_repeat:Simple_repeat	0	NA	NA	NA	NA	None
(CAGGGG)n:Simple_repeat:Simple_repeat	0	NA	NA	NA	NA	None
(CAGGGGCA)n:Simple_repeat:Simple_repeat	0	NA	NA	NA	NA	None
(CAGGT)n:Simple_repeat:Simple_repeat	3.209609397	0.006991983	0.211273379	0.863226531	NA	None
(CAGTAT)n:Simple_repeat:Simple_repeat	0	NA	NA	NA	NA	None
(CAGTATA)n:Simple_repeat:Simple_repeat	0	NA	NA	NA	NA	None
(CAGTC)n:Simple_repeat:Simple_repeat	0.657961937	-0.000689099	0.214210061	0.970705005	NA	None
(CAGTCTGT)n:Simple_repeat:Simple_repeat	0	NA	NA	NA	NA	None
(CAGTCTT)n:Simple_repeat:Simple_repeat	0	NA	NA	NA	NA	None
(CAGTG)n:Simple_repeat:Simple_repeat	7.896164749	0.009974486	0.206806582	0.864512697	NA	None
(CAGTGA)n:Simple_repeat:Simple_repeat	0	NA	NA	NA	NA	None
(CAGTGAA)n:Simple_repeat:Simple_repeat	0	NA	NA	NA	NA	None
(CAGTGACC)n:Simple_repeat:Simple_repeat	0	NA	NA	NA	NA	None
(CAGTGGGT)n:Simple_repeat:Simple_repeat	0	NA	NA	NA	NA	None
(CAGTGTGGA)n:Simple_repeat:Simple_repeat	0	NA	NA	NA	NA	None
(CAGTT)n:Simple_repeat:Simple_repeat	5.449927054	0.045222042	0.214995931	0.389507469	NA	None
(CAGTTA)n:Simple_repeat:Simple_repeat	0	NA	NA	NA	NA	None
(CAGTTCCCA)n:Simple_repeat:Simple_repeat	0	NA	NA	NA	NA	None
(CATAA)n:Simple_repeat:Simple_repeat	5.97259495	-0.044132966	0.214757687	0.392702012	NA	None
(CATAACA)n:Simple_repeat:Simple_repeat	0	NA	NA	NA	NA	None
(CATAC)n:Simple_repeat:Simple_repeat	8.391424415	0.018183273	0.206092253	0.769629303	NA	None
(CATACA)n:Simple_repeat:Simple_repeat	0	NA	NA	NA	NA	None
(CATACAC)n:Simple_repeat:Simple_repeat	0	NA	NA	NA	NA	None
(CATACACA)n:Simple_repeat:Simple_repeat	0	NA	NA	NA	NA	None
(CATAG)n:Simple_repeat:Simple_repeat	4.32922598	-0.04432899	0.216975981	0.311030579	NA	None
(CATAT)n:Simple_repeat:Simple_repeat	6.683583427	-0.064052249	0.220820192	0.25631284	NA	None
(CATATATA)n:Simple_repeat:Simple_repeat	0	NA	NA	NA	NA	None
(CATC)n:Simple_repeat:Simple_repeat	0	NA	NA	NA	NA	None
(CATCA)n:Simple_repeat:Simple_repeat	0	NA	NA	NA	NA	None
(CATCAC)n:Simple_repeat:Simple_repeat	0	NA	NA	NA	NA	None
(CATCAG)n:Simple_repeat:Simple_repeat	0	NA	NA	NA	NA	None
(CATCC)n:Simple_repeat:Simple_repeat	7.680895059	-0.074406393	0.223810709	0.225766618	NA	None
(CATCCC)n:Simple_repeat:Simple_repeat	0	NA	NA	NA	NA	None
[truncated: 2,306 more rows]
