# Supplementary material for: Autonomous transposons tune their sequences to ensure somatic suppression
Source: Nature. 2024 Feb 14;626(8001):1116–24. doi: 10.1038/s41586-024-07081-0 (PMC10901741; doi:10.1038/s41586-024-07081-0)
Supplement: Supplementary file 3 — Supplementary Tables 1–15; see Supplementary Information document for full descriptions. [file 41586_2024_7081_MOESM3_ESM.zip › Table 14_DrosophilaS2_polyA_tripleKD_TEanalysis_DEseq2_output_repeat_name_DEresults_LFCshrunk.txt]

	baseMean	log2FoldChange	lfcSE	pvalue	padj	Status
DIVER_I-int:Pao:LTR	13277.161	1.203651326	0.06515023	2.17E-77	1.01E-74	UP
NINJA_I-int:Pao:LTR	1275.022401	1.506786748	0.090919034	6.74E-63	1.56E-60	UP
DM1731_I-int:Copia:LTR	89299.50408	0.773628947	0.062632522	4.06E-36	6.27E-34	UP
BEL_I-int:Pao:LTR	53659.00103	0.625847351	0.061608661	3.51E-25	4.07E-23	UP
PROTOP:P:DNA	1993.983918	0.752536311	0.079806289	3.75E-22	3.48E-20	UP
POGO:TcMar-Pogo:DNA	2782.030236	0.743446057	0.08033603	1.97E-21	1.52E-19	UP
NOF_FB:MULE-NOF:DNA	215.4235966	1.557352599	0.172240791	9.27E-21	6.15E-19	UP
DM1731_LTR:Copia:LTR	6324.54456	0.622266541	0.073174823	1.99E-18	1.16E-16	UP
Gypsy1-LTR_DM:Gypsy:LTR	3630.145692	0.58422005	0.073249232	1.85E-16	9.54E-15	UP
Invader2_I-int:Gypsy:LTR	1070.377982	0.718459913	0.092650216	8.36E-16	3.88E-14	UP
Gypsy1-I_DM:Gypsy:LTR	16954.29484	0.500769949	0.066813115	1.08E-14	4.54E-13	UP
TRANSPAC_I-int:Gypsy:LTR	616.7556767	0.882875898	0.120502875	1.78E-14	6.89E-13	UP
Invader2_LTR:Gypsy:LTR	209.292303	1.164640147	0.182927838	1.23E-11	4.39E-10	UP
NINJA_LTR:Pao:LTR	65.34756088	1.706375644	0.30394578	1.10E-09	3.66E-08	UP
Copia_I-int:Copia:LTR	1253926.06	0.367365493	0.062689901	2.70E-09	8.35E-08	UP
BEL_LTR:Pao:LTR	3256.542321	0.401179938	0.076400491	3.23E-08	9.38E-07	UP
DOC6_DM:Jockey:LINE	11324.94696	0.3491694	0.06626081	3.81E-08	1.04E-06	UP
Gypsy_I-int:Gypsy:LTR	10213.97295	0.333383201	0.064684729	7.59E-08	1.96E-06	UP
Copia2_I-int:Copia:LTR	401.7139241	0.651372172	0.132843645	9.13E-08	2.23E-06	UP
Gypsy8_I-int:Gypsy:LTR	684.6540956	0.488998468	0.108307474	9.27E-07	2.15E-05	UP
Gypsy_LTR:Gypsy:LTR	1530.185942	0.356515682	0.081780736	3.25E-06	6.85E-05	UP
TRANSIB2:CMC-Transib:DNA	337.5852641	0.624940219	0.150351309	3.20E-06	6.85E-05	UP
QUASIMODO_I-int:Gypsy:LTR	1080.827536	0.463723014	0.11127766	4.84E-06	9.77E-05	UP
(ACTGCG)n:Simple_repeat:Simple_repeat	18.45971152	2.45548416	0.665669444	1.15E-05	0.000221832	UP
Gypsy5_I-int:Gypsy:LTR	2389.859897	0.32427823	0.081520695	2.03E-05	0.000376915	UP
FB4_DM:TcMar-Tc1:DNA	1120.803363	0.363275156	0.094893227	3.06E-05	0.000546706	UP
TIRANT_I-int:Gypsy:LTR	4356.783788	0.278982383	0.071130994	3.28E-05	0.000562915	UP
GTWIN_LTR:Gypsy:LTR	289.6193791	0.665234106	0.194059855	5.04E-05	0.000835761	UP
CIRCE:Gypsy:LTR	2131.73623	0.29101705	0.077869089	6.45E-05	0.001032165	UP
DOC2_DM:Jockey:LINE	515.2201987	0.404137376	0.116356409	9.82E-05	0.001518183	UP
(CCG)n:Simple_repeat:Simple_repeat	15.09034175	2.033851573	0.681139648	0.00012351	0.001848664	UP
(AGAGAAG)n:Simple_repeat:Simple_repeat	176.8406084	-0.710508443	0.230574137	0.000148077	0.002147116	DOWN
Invader4_I-int:Gypsy:LTR	943.1498669	-0.35417774	0.105372989	0.000184435	0.002593264	DOWN
R2_DM:R2:LINE	28.18410273	-1.436679255	0.50930805	0.000198764	0.002712538	DOWN
(TCCCTC)n:Simple_repeat:Simple_repeat	71.88126556	-0.839889448	0.292085061	0.000237317	0.003146141	DOWN
TART:Jockey:LINE	732.6479263	0.340271291	0.103258636	0.000253326	0.003265096	UP
Gypsy10_I-int:Gypsy:LTR	227.1906905	0.517838837	0.171161194	0.000290923	0.003648335	UP
HETA:Jockey:LINE	1015.838285	0.319258638	0.099340451	0.000375586	0.004586105	UP
BLOOD_I-int:Gypsy:LTR	30822.80265	0.215395078	0.064191676	0.000418625	0.004980567	UP
(GGATTT)n:Simple_repeat:Simple_repeat	67.70347739	0.801969069	0.298557482	0.000431328	0.005003408	UP
BLASTOPIA_I-int:Gypsy:LTR	1992.23162	-0.257964099	0.080971951	0.000583424	0.006602647	DOWN
(TA)n:Simple_repeat:Simple_repeat	685.1830585	0.314226183	0.103879308	0.000719183	0.007945261	UP
(TATA)n:Simple_repeat:Simple_repeat	176.3314756	0.490587526	0.184574185	0.000942345	0.010143755	UP
Gypsy10_LTR:Gypsy:LTR	90.0713543	0.709694711	0.291578142	0.000961908	0.010143755	UP
MICROPIA_I-int:Gypsy:LTR	588.5778106	0.33522532	0.118519733	0.001180725	0.012174589	UP
BLASTOPIA_LTR:Gypsy:LTR	220.4572774	-0.433020623	0.170657564	0.001646513	0.016608308	DOWN
MDG1_LTR:Gypsy:LTR	3990.204065	0.215060277	0.073742325	0.001824615	0.018013221	UP
DOC:Jockey:LINE	2372.795769	-0.212682885	0.074158569	0.002133408	0.020517905	DOWN
TRANSIB1:CMC-Transib:DNA	96.49674373	-0.58597765	0.266402265	0.002166761	0.020517905	DOWN
Invader3_I-int:Gypsy:LTR	634.4414316	0.275881296	0.105070504	0.00301535	0.027982449	UP
BS2:Jockey:LINE	338.5563197	0.344580527	0.140300823	0.003164363	0.028235853	UP
Gypsy12_LTR:Gypsy:LTR	7954.946554	0.176965781	0.063022813	0.003115008	0.028235853	UP
QUASIMODO2-I_DM:Gypsy:LTR	332.7163802	0.380679619	0.162467467	0.003494736	0.030595421	UP
(ATTTTTG)n:Simple_repeat:Simple_repeat	39.72149666	-0.841710388	0.57962771	0.004666513	0.038982706	DOWN
(TACA)n:Simple_repeat:Simple_repeat	129.3438236	0.451385548	0.218225832	0.004623699	0.038982706	UP
DMCR1A:CR1:LINE	2303.335004	0.203488651	0.077538293	0.004704809	0.038982706	UP
Stalker2_I-int:Gypsy:LTR	6140.740663	0.179633732	0.068021237	0.005145617	0.041887131	UP
TIRANT_LTR:Gypsy:LTR	1139.479681	0.216344994	0.086217654	0.006045395	0.048363162	UP
Stalker2_LTR:Gypsy:LTR	1102.823411	0.260249827	0.108720032	0.006242619	0.049094498	UP
QUASIMODO_LTR:Gypsy:LTR	201.6033322	0.362112684	0.171155009	0.006561305	0.050740758	None
MDG3_LTR:Gypsy:LTR	1835.865506	0.216093547	0.087961147	0.006954164	0.052897248	None
(TTATAT)n:Simple_repeat:Simple_repeat	99.09406558	-0.465629173	0.261170718	0.007442463	0.055698435	None
HOBO:hAT-hobo:DNA	243.6388158	0.326196264	0.153471723	0.007890209	0.058112017	None
(TTTCTC)n:Simple_repeat:Simple_repeat	95.4048846	-0.462069778	0.269543748	0.008521067	0.061777738	None
(TAGA)n:Simple_repeat:Simple_repeat	19.85942278	0.680451103	0.842253913	0.009709969	0.069314241	None
Gypsy12A_LTR:Gypsy:LTR	286.164258	0.313234898	0.153823406	0.010392461	0.073062151	None
G-rich:Low_complexity:Low_complexity	400.124396	0.272220462	0.128309958	0.011232518	0.077789378	None
G5A_DM:Jockey:LINE	176.6166593	0.34825916	0.187437069	0.012037618	0.082139039	None
DNAREP1_DM:Helitron:RC	6479.572267	0.158717819	0.067278131	0.012542357	0.083137908	None
PROTOP_B:P:DNA	829.4719148	0.225248337	0.102019056	0.012463196	0.083137908	None
IVK_DM:I:LINE	388.6255024	0.302369168	0.153326966	0.012781796	0.083531734	None
(TTTCTGC)n:Simple_repeat:Simple_repeat	22.1047182	-0.423024157	0.97294483	0.013290382	0.085649128	None
MDG3_I-int:Gypsy:LTR	35557.18946	0.152243472	0.065283958	0.013799191	0.087709928	None
(ATAATTA)n:Simple_repeat:Simple_repeat	39.16133182	0.495448766	0.474067341	0.014869135	0.093233494	None
BLOOD_LTR:Gypsy:LTR	1929.028965	0.196231408	0.089923242	0.015879883	0.098243546	None
Invader1_LTR:Gypsy:LTR	444.8618464	0.264532518	0.133419323	0.016104904	0.09832468	None
PROTOP_A:P:DNA	855.5789405	0.215768306	0.102651812	0.017007029	0.102483913	None
(TGAG)n:Simple_repeat:Simple_repeat	56.82441745	0.424508868	0.348264561	0.018502771	0.110067765	None
(GTGT)n:Simple_repeat:Simple_repeat	234.1379562	-0.290352087	0.161169249	0.019170602	0.112596954	None
(TTTGCT)n:Simple_repeat:Simple_repeat	23.4951037	0.372148652	0.603975288	0.020644554	0.119738411	None
DM176_I-int:Gypsy:LTR	29924.29764	0.152954745	0.071575119	0.022725018	0.130177884	None
TRANSIB3:CMC-Transib:DNA	202.1356769	0.275139228	0.166045639	0.027994737	0.158409242	None
G6_DM:Jockey:LINE	65.27463127	0.356334477	0.305698919	0.028375802	0.158630989	None
S_DM:TcMar-Tc1:DNA	573.8380865	0.220360904	0.122486145	0.031779135	0.17554189	None
(ATATAGT)n:Simple_repeat:Simple_repeat	19.04608481	-0.227580301	0.370116615	0.032273925	0.176177659	None
G4_DM:Jockey:LINE	385.4749362	-0.227731146	0.13141711	0.033832932	0.178391825	None
TAHRE:Jockey:LINE	150.245429	0.29433816	0.20456343	0.033789322	0.178391825	None
Transib-N1_DM:CMC-Transib:DNA	80.83937331	0.331574075	0.285009835	0.033367212	0.178391825	None
(AT)n:Simple_repeat:Simple_repeat	752.8837858	0.186805225	0.100387685	0.034750122	0.179156183	None
TOM_I-int:Gypsy:LTR	118.2001575	0.32022828	0.261352097	0.034721229	0.179156183	None
Bica_I-int:Gypsy:LTR	98.27008926	0.308127747	0.237950779	0.035844414	0.180780523	None
TC1-2_DM:TcMar-Tc1:DNA	117.5165287	0.2975258	0.21620878	0.03548109	0.180780523	None
BURDOCK_LTR:Gypsy:LTR	417.1167435	0.221162871	0.12921526	0.037328295	0.182470648	None
Baggins1:LOA:LINE	373.4434378	0.218656156	0.126816764	0.037135395	0.182470648	None
DM176_LTR:Gypsy:LTR	3513.857509	0.144259854	0.074384602	0.037359292	0.182470648	None
(GAGAA)n:Simple_repeat:Simple_repeat	15.21095829	-0.186628282	0.316372489	0.037809589	0.182746346	None
(GATA)n:Simple_repeat:Simple_repeat	17.04918057	0.194881255	0.321920663	0.04173465	0.197600791	None
DMRT1A:R1:LINE	113.7752429	-0.286282927	0.218497228	0.041341475	0.197600791	None
(ATTAA)n:Simple_repeat:Simple_repeat	17.15690568	0.178071119	0.30439306	0.042827464	0.200361323	None
(TTG)n:Simple_repeat:Simple_repeat	350.6715471	0.210183713	0.125404788	0.04318132	0.200361323	None
TV1I:Gypsy:LTR	87.46390487	0.297924053	0.26200436	0.043789466	0.201171406	None
(TCTCTA)n:Simple_repeat:Simple_repeat	16.04407755	-0.181131275	0.305609494	0.045100291	0.203170244	None
LINEJ1_DM:Jockey:LINE	4511.085286	0.134899949	0.071817632	0.045004119	0.203170244	None
(TTCTGTT)n:Simple_repeat:Simple_repeat	23.97476053	0.221209168	0.340932938	0.046149132	0.205896128	None
(TGACGC)n:Simple_repeat:Simple_repeat	20.50019357	0.19522528	0.316065222	0.048947187	0.214259385	None
(TGTT)n:Simple_repeat:Simple_repeat	55.50162313	0.288749246	0.304550892	0.048548017	0.214259385	None
MDG1_I-int:Gypsy:LTR	31182.27188	0.118944276	0.064484581	0.052282513	0.224621168	None
MICROPIA_LTR:Gypsy:LTR	168.1739981	0.250988236	0.184332189	0.051939253	0.224621168	None
FW3_DM:Jockey:LINE	61.14038183	0.273673955	0.284771927	0.054998269	0.234121073	None
SAR_DM:Satellite:Satellite	235.3655806	-0.233130527	0.165236641	0.055598076	0.234522793	None
(GTTTTCA)n:Simple_repeat:Simple_repeat	33.55428677	-0.234748618	0.325039324	0.057320571	0.239610317	None
(CAAA)n:Simple_repeat:Simple_repeat	147.2907968	-0.241811748	0.185119136	0.059483471	0.246431521	None
DMRT1B:R1:LINE	425.3382637	0.192569546	0.123313177	0.060016834	0.246440804	None
ACCORD_I-int:Gypsy:LTR	330.9432342	-0.192688785	0.127109305	0.064573667	0.260540709	None
Gypsy_DS:Gypsy:LTR	77.21241024	0.256995178	0.250698023	0.064358124	0.260540709	None
(AGCAC)n:Simple_repeat:Simple_repeat	16.12269438	0.153205514	0.273223867	0.066415917	0.265663669	None
(ATGT)n:Simple_repeat:Simple_repeat	108.4922616	0.246156353	0.217169911	0.067758669	0.268718142	None
POGON1:TcMar-Pogo:DNA	24.4422882	0.172235777	0.284863954	0.069224226	0.272203738	None
(GTTT)n:Simple_repeat:Simple_repeat	26.62823715	0.192723688	0.293808201	0.073166411	0.28528752	None
(A)n:Simple_repeat:Simple_repeat	1241.5337	0.169510895	0.111235342	0.075553288	0.291909275	None
(TTTATT)n:Simple_repeat:Simple_repeat	118.5826927	0.233426243	0.207853277	0.076122893	0.291909275	None
(T)n:Simple_repeat:Simple_repeat	2369.524118	0.150950805	0.096958723	0.079501988	0.302368216	None
(GTTGTTT)n:Simple_repeat:Simple_repeat	41.66631691	-0.184218992	0.26599887	0.10191274	0.381350898	None
Invader4_LTR:Gypsy:LTR	171.6812246	-0.1948661	0.164982496	0.101831101	0.381350898	None
Gypsy5_LTR:Gypsy:LTR	186.7444622	0.189554571	0.158692324	0.105677027	0.392273124	None
(TATG)n:Simple_repeat:Simple_repeat	159.0059699	0.193686714	0.172746506	0.109817174	0.404406103	None
(ATATGT)n:Simple_repeat:Simple_repeat	90.05731823	-0.200793385	0.206702118	0.112929584	0.412593125	None
(TGAA)n:Simple_repeat:Simple_repeat	26.83918529	0.155547431	0.256668893	0.11439413	0.414678722	None
ROOA_LTR:Pao:LTR	45.7368522	0.185397284	0.250793385	0.116770014	0.416779125	None
TRANSPAC_LTR:Gypsy:LTR	43.52712554	0.175849151	0.256323263	0.115960734	0.416779125	None
Invader6_I-int:Gypsy:LTR	861.0246438	0.131944376	0.095725174	0.121338677	0.429779741	None
(ATATT)n:Simple_repeat:Simple_repeat	15.30714736	0.105466191	0.236047589	0.12408805	0.431649896	None
Jockey2:Jockey:LINE	114.6291986	0.1905502	0.192541332	0.124657513	0.431649896	None
STALKER4_LTR:Gypsy:LTR	90.03725015	0.193111234	0.207776493	0.123088366	0.431649896	None
(AAC)n:Simple_repeat:Simple_repeat	310.3726618	0.162974417	0.132553629	0.12598718	0.433022603	None
BURDOCK_I-int:Gypsy:LTR	1711.050428	0.112097472	0.080407659	0.130399283	0.44489167	None
Gypsy6A_LTR:Gypsy:LTR	23.99939966	0.13911547	0.245378383	0.13662189	0.462719396	None
(GTTTATA)n:Simple_repeat:Simple_repeat	23.81237057	-0.136111735	0.242751078	0.142172967	0.478030846	None
(GATTAG)n:Simple_repeat:Simple_repeat	194.62382	-0.164243916	0.149469001	0.144298165	0.478245347	None
FROGGER_I-int:Copia:LTR	221.8152172	0.162325298	0.144546487	0.143483799	0.478245347	None
(CTG)n:Simple_repeat:Simple_repeat	107.9515161	0.176427016	0.201311264	0.148930579	0.488972969	None
(GCT)n:Simple_repeat:Simple_repeat	43.82253128	0.160566711	0.236825152	0.14964259	0.488972969	None
Chimpo_I-int:Gypsy:LTR	288.8829154	-0.148506879	0.130235974	0.155881995	0.50579892	None
(TTGG)n:Simple_repeat:Simple_repeat	80.59041351	-0.169300737	0.20178956	0.160750499	0.515116715	None
Gypsy2_I-int:Gypsy:LTR	201.0161651	0.157475012	0.147027808	0.160973973	0.515116715	None
(AACACA)n:Simple_repeat:Simple_repeat	18.05954693	0.111116111	0.233176446	0.164281704	0.522100758	None
(AACA)n:Simple_repeat:Simple_repeat	26.57266529	0.124392728	0.232461946	0.177990645	0.56182081	None
R1_DM:R1:LINE	105.4437162	-0.157083612	0.181966061	0.183861771	0.576431497	None
Copia1-I_DM:Copia:LTR	2099.583797	0.096412977	0.078933931	0.186769294	0.581617131	None
(TTTGTT)n:Simple_repeat:Simple_repeat	34.26707555	0.131647384	0.228247297	0.189378629	0.585811225	None
(GGT)n:Simple_repeat:Simple_repeat	25.7288013	0.122630647	0.228955401	0.191241948	0.587657375	None
(GGTTTT)n:Simple_repeat:Simple_repeat	32.75622095	0.130748134	0.226689067	0.194276983	0.593056053	None
(ACAT)n:Simple_repeat:Simple_repeat	154.8498618	0.147387248	0.165393892	0.202047995	0.604840451	None
(C)n:Simple_repeat:Simple_repeat	55.56950591	0.14197667	0.216559355	0.20049664	0.604840451	None
ROVER-I_DM:Gypsy:LTR	164.3681701	0.15113634	0.186568123	0.200944444	0.604840451	None
(ATC)n:Simple_repeat:Simple_repeat	23.52957401	0.110294191	0.225820259	0.206246129	0.612399534	None
(ATTCG)n:Simple_repeat:Simple_repeat	45.69590629	0.136846112	0.216354456	0.209579599	0.612399534	None
(CACTCAC)n:Simple_repeat:Simple_repeat	24.2792922	0.111366621	0.224929252	0.211172253	0.612399534	None
(TTGTTA)n:Simple_repeat:Simple_repeat	18.36305774	0.101204507	0.22458248	0.210449478	0.612399534	None
Gypsy11_LTR:Gypsy:LTR	17.73031888	0.100262983	0.224483961	0.209889288	0.612399534	None
GTWIN_I-int:Gypsy:LTR	76.29798463	0.139831335	0.197505763	0.220390641	0.635163091	None
(TTAT)n:Simple_repeat:Simple_repeat	30.18604838	0.113741829	0.221574967	0.225580597	0.646107389	None
(TGA)n:Simple_repeat:Simple_repeat	25.11793522	0.103357594	0.221049284	0.229163701	0.652343297	None
(AAAAT)n:Simple_repeat:Simple_repeat	24.30240071	-0.083516992	0.215228596	0.281343349	0.674726861	None
(ACC)n:Simple_repeat:Simple_repeat	51.68027098	0.123383039	0.207244457	0.251118526	0.674726861	None
(ACG)n:Simple_repeat:Simple_repeat	15.80574792	0.082629508	0.216851182	0.267784293	0.674726861	None
(AGACAA)n:Simple_repeat:Simple_repeat	16.18850358	0.074831489	0.217678399	0.250433159	0.674726861	None
(ATAT)n:Simple_repeat:Simple_repeat	137.5355688	0.130764709	0.16560341	0.251455505	0.674726861	None
(ATTT)n:Simple_repeat:Simple_repeat	45.45210119	0.109234726	0.205527509	0.287022194	0.674726861	None
(CCA)n:Simple_repeat:Simple_repeat	50.51347587	0.114033789	0.200736216	0.285160959	0.674726861	None
(CCACAT)n:Simple_repeat:Simple_repeat	16.04141127	0.08491819	0.219498414	0.240651996	0.674726861	None
(CCATAC)n:Simple_repeat:Simple_repeat	22.31465319	-0.087913387	0.21738513	0.261183585	0.674726861	None
(CGAAT)n:Simple_repeat:Simple_repeat	21.55562524	0.085668407	0.215524797	0.28069821	0.674726861	None
(CGATC)n:Simple_repeat:Simple_repeat	31.57854355	0.098033095	0.213605301	0.278955144	0.674726861	None
(CTC)n:Simple_repeat:Simple_repeat	34.03120301	0.098340378	0.212792465	0.28340184	0.674726861	None
(GACT)n:Simple_repeat:Simple_repeat	17.10081462	0.083710282	0.218842009	0.247317863	0.674726861	None
(GAT)n:Simple_repeat:Simple_repeat	61.16102989	0.12841081	0.201810334	0.247500665	0.674726861	None
(GTGG)n:Simple_repeat:Simple_repeat	20.24262354	-0.089781494	0.215598253	0.274913866	0.674726861	None
(TAC)n:Simple_repeat:Simple_repeat	35.34790467	0.112804496	0.215248176	0.25061412	0.674726861	None
(TATACA)n:Simple_repeat:Simple_repeat	17.26484173	0.084779715	0.218190856	0.255142302	0.674726861	None
(TC)n:Simple_repeat:Simple_repeat	350.4881144	0.106092105	0.121791088	0.289490901	0.674726861	None
(TGG)n:Simple_repeat:Simple_repeat	27.5591915	-0.101180492	0.214401106	0.269405249	0.674726861	None
(TTGGTT)n:Simple_repeat:Simple_repeat	20.62582471	0.082897836	0.214544324	0.290718009	0.674726861	None
(TTTTGC)n:Simple_repeat:Simple_repeat	25.70823397	0.100642606	0.217193634	0.257652482	0.674726861	None
ACCORD2_LTR:Gypsy:LTR	19.25672689	0.080113998	0.21585418	0.278974084	0.674726861	None
DIVER2_I-int:Pao:LTR	369.0796655	0.108705922	0.120725139	0.275533055	0.674726861	None
DM412:Gypsy:LTR	1711.426986	0.081867155	0.084011513	0.287220181	0.674726861	None
DM412B_LTR:Gypsy:LTR	229.2500476	0.126190138	0.137437519	0.23904539	0.674726861	None
Gypsy2_LTR:Gypsy:LTR	27.14542673	0.098159776	0.215557114	0.268858866	0.674726861	None
Gypsy4_LTR:Gypsy:LTR	19.99473308	0.088228685	0.21681624	0.268856441	0.674726861	None
HETRP_DM:Satellite:Satellite	20.11533615	0.086926635	0.214647226	0.286628075	0.674726861	None
IDEFIX_I-int:Gypsy:LTR	1098.994566	0.08684835	0.087163225	0.273295837	0.674726861	None
Invader6_LTR:Gypsy:LTR	57.84140473	0.113524875	0.198391145	0.290830544	0.674726861	None
LOOPER1_DM:PiggyBac:DNA	48.75412577	-0.113468601	0.202783908	0.281064379	0.674726861	None
M4DM:CMC-Transib:DNA	273.4838597	0.117795403	0.130305015	0.258174387	0.674726861	None
MAX_I-int:Pao:LTR	475.2866521	0.102511226	0.110620037	0.27718155	0.674726861	None
NOMAD_LTR:Gypsy:LTR	15.58607927	0.082531427	0.217690199	0.258542683	0.674726861	None
ROOA_I-int:Pao:LTR	203.3080041	0.118314477	0.140360264	0.268062829	0.674726861	None
TC1_DM:TcMar-Tc1:DNA	399.7612347	-0.103020872	0.113742335	0.282237663	0.674726861	None
TLD2:Gypsy:LTR	67.88555397	0.128652009	0.197496679	0.251920134	0.674726861	None
(ACCAG)n:Simple_repeat:Simple_repeat	15.72327428	-0.073016695	0.213510658	0.30437788	0.679038794	None
(ATGA)n:Simple_repeat:Simple_repeat	26.3151671	0.091264189	0.211271597	0.303330921	0.679038794	None
(CAA)n:Simple_repeat:Simple_repeat	315.8455609	0.102000456	0.120242343	0.305860146	0.679038794	None
(GAC)n:Simple_repeat:Simple_repeat	15.83369185	-0.070220002	0.213556758	0.303228916	0.679038794	None
(TAT)n:Simple_repeat:Simple_repeat	54.9347484	0.109821853	0.19744256	0.303819214	0.679038794	None
(TGCTTT)n:Simple_repeat:Simple_repeat	17.61783202	-0.076068275	0.213461035	0.304482712	0.679038794	None
(TTTGA)n:Simple_repeat:Simple_repeat	25.86354437	0.089638315	0.211310795	0.305497493	0.679038794	None
GA-rich:Low_complexity:Low_complexity	687.5645671	0.088823271	0.096464149	0.295965614	0.679038794	None
IDEFIX_LTR:Gypsy:LTR	550.1757802	0.094115182	0.105140286	0.302021407	0.679038794	None
(TTTC)n:Simple_repeat:Simple_repeat	27.32963258	0.086349424	0.21184536	0.307345967	0.679088233	None
(ATCAG)n:Simple_repeat:Simple_repeat	27.5085154	-0.086539245	0.208714502	0.324954003	0.711220082	None
(GA)n:Simple_repeat:Simple_repeat	62.17209489	0.107564471	0.189207441	0.323579023	0.711220082	None
(TTTCTG)n:Simple_repeat:Simple_repeat	33.56114333	0.0885718	0.205760601	0.338061223	0.736433839	None
(AGAT)n:Simple_repeat:Simple_repeat	68.52256175	0.102785298	0.185603164	0.344778053	0.74008587	None
(TGGA)n:Simple_repeat:Simple_repeat	18.40658793	0.070889353	0.21028243	0.346117745	0.74008587	None
MINOS:TcMar-Tc1:DNA	108.4557939	-0.104692244	0.17078569	0.346010678	0.74008587	None
ZAM_I-int:Gypsy:LTR	110.5091764	0.10574806	0.168735334	0.34389291	0.74008587	None
(GCCTTT)n:Simple_repeat:Simple_repeat	17.24480983	0.068735303	0.210117759	0.352338103	0.749930642	None
(GCCA)n:Simple_repeat:Simple_repeat	122.318104	-0.102523047	0.164794729	0.357411971	0.757256413	None
(AGC)n:Simple_repeat:Simple_repeat	120.1722118	-0.101823801	0.160368916	0.362657074	0.763660129	None
(CTACAA)n:Simple_repeat:Simple_repeat	16.12492685	-0.066975797	0.209142787	0.363793862	0.763660129	None
(TATATT)n:Simple_repeat:Simple_repeat	30.75075009	0.082739759	0.203420439	0.366860807	0.763660129	None
FW2_DM:Jockey:LINE	79.27228909	0.09634341	0.186672931	0.367017692	0.763660129	None
R1-2_DM:R1:LINE	16.76028	0.064934158	0.209035325	0.370877371	0.768245983	None
(CTAT)n:Simple_repeat:Simple_repeat	16.64059154	0.062977719	0.209142904	0.374567068	0.769022653	None
TART_B1:Jockey:LINE	40.87430868	0.038627835	0.210726241	0.374326306	0.769022653	None
(GAACGGA)n:Simple_repeat:Simple_repeat	33.91417845	-0.079859516	0.202287426	0.379519637	0.771743334	None
(TTTTTA)n:Simple_repeat:Simple_repeat	42.52549989	0.086737585	0.19657065	0.380841873	0.771743334	None
MAX_LTR:Pao:LTR	42.23385238	-0.082746343	0.199670041	0.380881947	0.771743334	None
(CAACAG)n:Simple_repeat:Simple_repeat	21.00054811	0.067710081	0.206967294	0.385898432	0.771796865	None
(TTA)n:Simple_repeat:Simple_repeat	142.8503207	-0.094790405	0.151896986	0.385546986	0.771796865	None
Copia_LTR:Copia:LTR	61264.07599	0.087137338	0.155733471	0.385548751	0.771796865	None
(TGTG)n:Simple_repeat:Simple_repeat	39.11006888	0.084126447	0.196446589	0.391160845	0.778178041	None
DMRT1C:R1:LINE	127.2286838	0.094440464	0.161082968	0.392443236	0.778178041	None
(AAAT)n:Simple_repeat:Simple_repeat	84.07913102	-0.090947022	0.177502245	0.399484224	0.785701041	None
(CATT)n:Simple_repeat:Simple_repeat	23.79265443	0.067932931	0.20477641	0.404703769	0.785701041	None
(TGTTGT)n:Simple_repeat:Simple_repeat	31.55358606	0.076432572	0.200047277	0.404557514	0.785701041	None
ROO_I-int:Pao:LTR	7903.480892	-0.085527123	0.18735961	0.401811694	0.785701041	None
XDMR:Unknown:Unknown	18.09311836	0.062318129	0.206913075	0.402052473	0.785701041	None
(TATGTA)n:Simple_repeat:Simple_repeat	96.16290507	0.090493024	0.168123689	0.410303063	0.789961083	None
(TGGTT)n:Simple_repeat:Simple_repeat	20.09412075	0.058427468	0.207357305	0.408725457	0.789961083	None
(AACACGA)n:Simple_repeat:Simple_repeat	136.9365301	-0.084869224	0.156768764	0.435732224	0.798582047	None
(AACC)n:Simple_repeat:Simple_repeat	33.07948947	0.070981471	0.198660443	0.432539708	0.798582047	None
(AAGTA)n:Simple_repeat:Simple_repeat	33.92735305	-0.068048836	0.195396841	0.458707958	0.798582047	None
(ATT)n:Simple_repeat:Simple_repeat	141.3642838	0.075343119	0.156573056	0.458467658	0.798582047	None
(ATTCGT)n:Simple_repeat:Simple_repeat	29.86879874	-0.070043025	0.200572678	0.423528625	0.798582047	None
(CAGGACT)n:Simple_repeat:Simple_repeat	24.40917309	0.059786352	0.201880192	0.458734482	0.798582047	None
(CATA)n:Simple_repeat:Simple_repeat	180.3380163	0.084106214	0.141827667	0.431811615	0.798582047	None
(GCA)n:Simple_repeat:Simple_repeat	142.3446871	-0.08074176	0.156113019	0.453664599	0.798582047	None
(GGAT)n:Simple_repeat:Simple_repeat	25.83462596	0.063145878	0.201167084	0.450291761	0.798582047	None
(TCCA)n:Simple_repeat:Simple_repeat	49.22223312	0.076762201	0.187602068	0.448075175	0.798582047	None
(TGTGCGAG)n:Simple_repeat:Simple_repeat	35.83812402	0.067984246	0.197609389	0.450931899	0.798582047	None
(TGTTCTG)n:Simple_repeat:Simple_repeat	23.7115746	0.063333881	0.201608063	0.446525702	0.798582047	None
(TTCAT)n:Simple_repeat:Simple_repeat	27.01451483	-0.065955809	0.200132112	0.442621388	0.798582047	None
(TTTAT)n:Simple_repeat:Simple_repeat	19.60074251	0.062361357	0.205127964	0.420497069	0.798582047	None
(TTTG)n:Simple_repeat:Simple_repeat	50.27192665	0.076814655	0.19047988	0.4395444	0.798582047	None
A-rich:Low_complexity:Low_complexity	3604.282063	0.059355764	0.083107361	0.437887192	0.798582047	None
BS3_DM:Jockey:LINE	108.6514639	0.08362735	0.163648213	0.445568816	0.798582047	None
BS:Jockey:LINE	27.38072821	-0.060195786	0.201161954	0.460490378	0.798582047	None
Copia1-LTR_DM:Copia:LTR	26.01754614	0.070513276	0.201423735	0.419175272	0.798582047	None
DIVER2_LTR:Pao:LTR	57.24155767	0.078077431	0.184938174	0.44840465	0.798582047	None
DM297_LTR:Gypsy:LTR	1798.028106	0.060501125	0.085294686	0.438345779	0.798582047	None
DMTOM1_LTR:Gypsy:LTR	23.1049512	-0.061520283	0.204820656	0.423738327	0.798582047	None
DOC4_DM:Jockey:LINE	64.71185912	0.077360669	0.181274615	0.458968572	0.798582047	None
QUASIMODO2-LTR_DM:Gypsy:LTR	34.35867235	0.071412284	0.197469863	0.437013533	0.798582047	None
ROVER-LTR_DM:Gypsy:LTR	20.98468206	0.06122417	0.202606804	0.447409279	0.798582047	None
STALKER4_I-int:Gypsy:LTR	698.451428	0.062601423	0.095291729	0.461249976	0.798582047	None
ZAM_LTR:Gypsy:LTR	83.61032941	0.086349433	0.176342732	0.423419376	0.798582047	None
HELENA_RT:Jockey:LINE	21.72196753	0.050382602	0.205363859	0.464412069	0.801067658	None
(AGATGG)n:Simple_repeat:Simple_repeat	19.41552169	-0.055127893	0.202303777	0.474052051	0.805138083	None
(ATTTAT)n:Simple_repeat:Simple_repeat	82.99632366	-0.075945229	0.171479027	0.476610723	0.805138083	None
(GCAACA)n:Simple_repeat:Simple_repeat	24.51409676	-0.057351578	0.199986384	0.482388765	0.805138083	None
(TATTT)n:Simple_repeat:Simple_repeat	25.52640243	0.055919356	0.201957204	0.475372432	0.805138083	None
(TG)n:Simple_repeat:Simple_repeat	903.9335927	0.05734995	0.089489241	0.479022026	0.805138083	None
(TGCTAC)n:Simple_repeat:Simple_repeat	29.65266335	-0.062521814	0.196110843	0.481850422	0.805138083	None
(TGCTT)n:Simple_repeat:Simple_repeat	22.9499918	0.058426347	0.199841161	0.481400193	0.805138083	None
(TTCGA)n:Simple_repeat:Simple_repeat	35.63958768	0.061973396	0.197855746	0.477541518	0.805138083	None
(TTGT)n:Simple_repeat:Simple_repeat	30.50000255	0.063052177	0.198464898	0.468770476	0.805138083	None
(CA)n:Simple_repeat:Simple_repeat	1323.32262	0.052687192	0.08229578	0.486702432	0.80720674	None
(GACTG)n:Simple_repeat:Simple_repeat	25.70602024	-0.058854714	0.198300276	0.487107515	0.80720674	None
(GTTTC)n:Simple_repeat:Simple_repeat	40.5463081	-0.066344641	0.189591861	0.490459645	0.809869306	None
(CCT)n:Simple_repeat:Simple_repeat	26.41582069	-0.056318281	0.198669874	0.499367955	0.815868772	None
(GGGT)n:Simple_repeat:Simple_repeat	18.67822124	-0.050040603	0.202256896	0.498975592	0.815868772	None
(TTATT)n:Simple_repeat:Simple_repeat	74.11427586	0.071621912	0.176189291	0.496166656	0.815868772	None
(ACA)n:Simple_repeat:Simple_repeat	228.812839	0.068403351	0.130698007	0.507868617	0.816017389	None
(ATTTTG)n:Simple_repeat:Simple_repeat	28.6009135	0.05563227	0.197776009	0.50803639	0.816017389	None
(GTAT)n:Simple_repeat:Simple_repeat	48.33614985	0.067038977	0.185379037	0.501666691	0.816017389	None
(TGTGTG)n:Simple_repeat:Simple_repeat	32.38497051	0.058687314	0.194551236	0.511769526	0.816017389	None
(TTCTT)n:Simple_repeat:Simple_repeat	19.81753156	-0.050715524	0.200901877	0.508360827	0.816017389	None
G_DM:Jockey:LINE	18.74057964	-0.048443441	0.201955018	0.510346801	0.816017389	None
HMSBEAGLE_I-int:Gypsy:LTR	357.0494723	-0.066596911	0.123516672	0.506027654	0.816017389	None
(GACG)n:Simple_repeat:Simple_repeat	15.53753193	0.046609046	0.202736299	0.516043422	0.818575515	None
(TTTGT)n:Simple_repeat:Simple_repeat	24.80367996	0.054175493	0.197919961	0.516902211	0.818575515	None
(CCAT)n:Simple_repeat:Simple_repeat	30.36761282	0.053155532	0.196711341	0.529201965	0.832466093	None
(TTCTC)n:Simple_repeat:Simple_repeat	21.1963901	-0.047290608	0.200295023	0.534192705	0.832466093	None
Gypsy2-I_DM:Gypsy:LTR	180.1448636	0.066694281	0.147889927	0.534644172	0.832466093	None
NTS_DM:Other:Other	169.6112929	0.067440802	0.152094546	0.531302824	0.832466093	None
S2_DM:TcMar-Tc1:DNA	127.3856598	-0.067451184	0.153172066	0.529932214	0.832466093	None
(AATCCA)n:Simple_repeat:Simple_repeat	16.36430412	-0.044362672	0.201351685	0.540638287	0.833409187	None
(TCTC)n:Simple_repeat:Simple_repeat	31.46836214	0.055670471	0.192326212	0.53926046	0.833409187	None
(TGTGAG)n:Simple_repeat:Simple_repeat	19.53900924	-0.047201386	0.199975956	0.537062885	0.833409187	None
(CGAAGA)n:Simple_repeat:Simple_repeat	26.22163012	0.048535752	0.197526088	0.550575971	0.839569751	None
(CT)n:Simple_repeat:Simple_repeat	534.0770698	-0.053042278	0.103639597	0.554886308	0.839569751	None
(TAATCA)n:Simple_repeat:Simple_repeat	15.38205219	-0.042060888	0.20197274	0.548587823	0.839569751	None
(TATT)n:Simple_repeat:Simple_repeat	108.1805363	-0.062612582	0.164802699	0.555491193	0.839569751	None
(TTC)n:Simple_repeat:Simple_repeat	35.45491377	-0.055028663	0.189440939	0.553457438	0.839569751	None
ACCORD_LTR:Gypsy:LTR	24.12328421	0.048622115	0.197487466	0.550730448	0.839569751	None
(TGTA)n:Simple_repeat:Simple_repeat	66.03992378	0.059755506	0.178156352	0.557656251	0.840105521	None
DIVER_LTR:Pao:LTR	17.3567359	0.04286272	0.200324712	0.563178599	0.843382737	None
Gypsy4_I-int:Gypsy:LTR	336.8763846	-0.056827975	0.121086473	0.563466915	0.843382737	None
(AGATAC)n:Simple_repeat:Simple_repeat	45.46107033	0.055544066	0.184151196	0.569669918	0.844436699	None
(CACA)n:Simple_repeat:Simple_repeat	61.88075784	-0.057491631	0.177286992	0.57099994	0.844436699	None
(TATATG)n:Simple_repeat:Simple_repeat	108.3141708	-0.060991455	0.159115824	0.567680955	0.844436699	None
(TTTTCGA)n:Simple_repeat:Simple_repeat	16.17133718	0.040481369	0.201174453	0.571450697	0.844436699	None
Invader1_I-int:Gypsy:LTR	478.5452395	-0.046313118	0.102296463	0.573943232	0.845427491	None
(TTT)n:Simple_repeat:Simple_repeat	65.16700203	-0.056304481	0.179100703	0.577489798	0.847959703	None
(ATAAT)n:Simple_repeat:Simple_repeat	16.67631228	0.037250012	0.202234723	0.580519206	0.849718963	None
(TTCTGG)n:Simple_repeat:Simple_repeat	32.50747294	0.048261996	0.192127647	0.58447737	0.852822327	None
(AATAGAATGG)n:Simple_repeat:Simple_repeat	17.81738349	-0.036761743	0.20160247	0.588030605	0.853595193	None
(GGAGA)n:Simple_repeat:Simple_repeat	53.47941184	-0.045495711	0.193823643	0.590525984	0.853595193	None
(GTT)n:Simple_repeat:Simple_repeat	208.93757	-0.056069671	0.135558395	0.58983669	0.853595193	None
(ATATAT)n:Simple_repeat:Simple_repeat	23.43505842	-0.042591848	0.196042506	0.596157634	0.856399822	None
(TAGAA)n:Simple_repeat:Simple_repeat	35.37712834	0.048127035	0.190011661	0.594877978	0.856399822	None
Gypsy7_I-int:Gypsy:LTR	67.23040217	0.053907518	0.175143667	0.598332262	0.856870894	None
(TT)n:Simple_repeat:Simple_repeat	110.3281578	0.055939536	0.156639913	0.601480654	0.858729303	None
(GTGGT)n:Simple_repeat:Simple_repeat	17.61132108	0.034728136	0.201538309	0.607566754	0.862113069	None
(TATGTT)n:Simple_repeat:Simple_repeat	15.17623742	0.036001786	0.200699431	0.607172654	0.862113069	None
(TGTTT)n:Simple_repeat:Simple_repeat	33.81486148	-0.046223744	0.189042809	0.61112987	0.862113537	None
(TTTTC)n:Simple_repeat:Simple_repeat	99.1642884	-0.053527686	0.162529099	0.612190863	0.862113537	None
Mariner2_DM:TcMar-Tc1:DNA	133.3573649	0.054122828	0.150493878	0.613141093	0.862113537	None
(ACGG)n:Simple_repeat:Simple_repeat	40.44158185	0.046869922	0.185979469	0.618592829	0.862214611	None
(CAC)n:Simple_repeat:Simple_repeat	19.53097253	0.037636763	0.198415513	0.61706242	0.862214611	None
DMRP1:Unknown:Unknown	17.12449589	0.034632882	0.200668524	0.618787641	0.862214611	None
SSU-rRNA_Dme:rRNA:rRNA	125233.1369	-0.049326521	0.174855158	0.623575307	0.866284259	None
(ACTG)n:Simple_repeat:Simple_repeat	134.1794825	-0.051382646	0.148852492	0.628204856	0.869974044	None
(TTTTTG)n:Simple_repeat:Simple_repeat	106.594492	-0.051054203	0.15889015	0.629981204	0.869974044	None
(CATAA)n:Simple_repeat:Simple_repeat	18.41956752	0.036201657	0.197611008	0.633877686	0.870905387	None
(TAG)n:Simple_repeat:Simple_repeat	114.6559737	0.050532855	0.15691826	0.636286479	0.870905387	None
(TTTT)n:Simple_repeat:Simple_repeat	61.9431416	-0.04786175	0.174574402	0.636191778	0.870905387	None
(GACCCAA)n:Simple_repeat:Simple_repeat	22.52139665	-0.034726295	0.197572519	0.641836426	0.871256625	None
(TCGTT)n:Simple_repeat:Simple_repeat	33.37191701	-0.04057313	0.190365339	0.64217622	0.871256625	None
(TTTTTGT)n:Simple_repeat:Simple_repeat	15.12672467	0.032416142	0.200065195	0.641984335	0.871256625	None
BATUMI_I-int:Pao:LTR	2177.45454	-0.031319428	0.073888501	0.649777456	0.878999241	None
(ATCTGT)n:Simple_repeat:Simple_repeat	15.11836346	0.031511766	0.199771388	0.651997401	0.879438355	None
(TCT)n:Simple_repeat:Simple_repeat	77.25498801	0.044006447	0.175011662	0.663988242	0.89301607	None
(AATGAA)n:Simple_repeat:Simple_repeat	17.55730256	0.030737962	0.198442558	0.670898236	0.894019499	None
(GATGGA)n:Simple_repeat:Simple_repeat	18.89312858	-0.029945826	0.198828269	0.670555877	0.894019499	None
Galileo_DM:P:DNA	284.6526245	-0.041983382	0.120182973	0.669072789	0.894019499	None
Gypsy12_I-int:Gypsy:LTR	248.5982893	-0.042660418	0.126619361	0.672840284	0.894019499	None
ROO_LTR:Pao:LTR	248.9476395	0.045359407	0.133506252	0.674368156	0.894019499	None
(TTTTA)n:Simple_repeat:Simple_repeat	46.40443162	0.040058726	0.179775268	0.681152706	0.900441184	None
(AAAAG)n:Simple_repeat:Simple_repeat	16.96135702	0.028274778	0.198232577	0.693571678	0.901087283	None
(AAT)n:Simple_repeat:Simple_repeat	98.40051761	0.042330683	0.15940619	0.689532748	0.901087283	None
(AC)n:Simple_repeat:Simple_repeat	879.8898923	-0.030824501	0.088831989	0.701061442	0.901087283	None
(AGTTC)n:Simple_repeat:Simple_repeat	15.72564893	0.027071527	0.198993503	0.698081368	0.901087283	None
(CCACCCA)n:Simple_repeat:Simple_repeat	23.25327488	-0.031064775	0.19320791	0.699738499	0.901087283	None
(CTGAA)n:Simple_repeat:Simple_repeat	18.93296756	0.029620112	0.196563224	0.694401359	0.901087283	None
(GATT)n:Simple_repeat:Simple_repeat	25.26965573	-0.032450066	0.193599273	0.686061259	0.901087283	None
(TGC)n:Simple_repeat:Simple_repeat	67.54634201	0.040186232	0.170132472	0.695912096	0.901087283	None
Gypsy6_I-int:Gypsy:LTR	86.55384577	-0.040987655	0.163348927	0.694432315	0.901087283	None
TABOR_I-int:Gypsy:LTR	35.4596362	-0.031069946	0.194740817	0.691164029	0.901087283	None
(AATAT)n:Simple_repeat:Simple_repeat	25.47880822	0.030379005	0.193412253	0.706935091	0.902120217	None
(TAA)n:Simple_repeat:Simple_repeat	29.67420691	0.032483667	0.189594665	0.707697756	0.902120217	None
(TATC)n:Simple_repeat:Simple_repeat	33.59473542	-0.033580147	0.186383722	0.707607248	0.902120217	None
(ATG)n:Simple_repeat:Simple_repeat	83.81675876	0.037983165	0.169472965	0.71191212	0.902450665	None
(CGA)n:Simple_repeat:Simple_repeat	19.96364318	-0.027245598	0.195945555	0.714297329	0.902450665	None
(GTATCT)n:Simple_repeat:Simple_repeat	24.29079571	0.029007347	0.193626279	0.717320646	0.902450665	None
(TGT)n:Simple_repeat:Simple_repeat	182.5780133	-0.037632953	0.140109432	0.718550924	0.902450665	None
(TTGTT)n:Simple_repeat:Simple_repeat	29.43061683	-0.025101102	0.197721583	0.719626608	0.902450665	None
LSU-rRNA_Dme:rRNA:rRNA	96176.38886	0.034911469	0.181557016	0.717252917	0.902450665	None
(CAGATA)n:Simple_repeat:Simple_repeat	29.53328601	0.030844344	0.189109736	0.722836481	0.904032688	None
(TGCTGT)n:Simple_repeat:Simple_repeat	15.40558433	-0.022995764	0.199876822	0.725738077	0.905221687	None
(GCGAGTG)n:Simple_repeat:Simple_repeat	15.54911024	0.023007983	0.198938688	0.737649275	0.917611967	None
(CCAC)n:Simple_repeat:Simple_repeat	16.24365046	0.022476435	0.198437916	0.746253957	0.91937831	None
(GTAC)n:Simple_repeat:Simple_repeat	23.01180883	-0.024917277	0.1934702	0.750355391	0.91937831	None
(TCTCTC)n:Simple_repeat:Simple_repeat	22.3286444	-0.024946264	0.195123217	0.741579708	0.91937831	None
(TGTC)n:Simple_repeat:Simple_repeat	26.28285606	0.025731671	0.193896767	0.743924858	0.91937831	None
DOC3_DM:Jockey:LINE	683.9831122	-0.026573685	0.093935781	0.750957714	0.91937831	None
Gypsy2-LTR_DM:Gypsy:LTR	466.7867471	-0.029521921	0.10224851	0.747512862	0.91937831	None
Gypsy9_I-int:Gypsy:LTR	21.11793624	-0.022868736	0.196328812	0.753071486	0.91953992	None
(CTT)n:Simple_repeat:Simple_repeat	91.24732026	0.032652266	0.159164006	0.758456246	0.921266225	None
NOMAD_I-int:Gypsy:LTR	426.7241351	-0.030493657	0.120613747	0.757054642	0.921266225	None
(ACATCC)n:Simple_repeat:Simple_repeat	26.83932396	0.025234289	0.191297156	0.76070451	0.921584577	None
(AATT)n:Simple_repeat:Simple_repeat	46.90370825	0.028748853	0.177756554	0.768022144	0.92567652	None
(TCG)n:Simple_repeat:Simple_repeat	23.24056596	0.023726263	0.192592782	0.768072113	0.92567652	None
(AACAA)n:Simple_repeat:Simple_repeat	16.63868697	0.019356466	0.197672269	0.783504417	0.929284174	None
(AATA)n:Simple_repeat:Simple_repeat	22.8748498	0.019783595	0.195531488	0.790946493	0.929284174	None
(ACAC)n:Simple_repeat:Simple_repeat	209.7434641	-0.027461466	0.13750603	0.791093209	0.929284174	None
(ATTCCC)n:Simple_repeat:Simple_repeat	23.92053957	-0.021534611	0.19175899	0.787848003	0.929284174	None
(CAGA)n:Simple_repeat:Simple_repeat	21.64605152	0.020213288	0.196303852	0.782959616	0.929284174	None
(CTCT)n:Simple_repeat:Simple_repeat	37.17487867	0.025411338	0.186867041	0.774130085	0.929284174	None
(GGTT)n:Simple_repeat:Simple_repeat	16.22740532	-0.019365105	0.196780756	0.783455985	0.929284174	None
(TTTATG)n:Simple_repeat:Simple_repeat	64.49699414	-0.026957679	0.169891834	0.788554361	0.929284174	None
(TTTTG)n:Simple_repeat:Simple_repeat	39.85901941	-0.025137631	0.18168483	0.785569936	0.929284174	None
P_DG:P:DNA	34.20391045	-0.019582275	0.196072995	0.786225405	0.929284174	None
(ACCA)n:Simple_repeat:Simple_repeat	15.37186795	0.015407788	0.20100638	0.801745606	0.937052799	None
G3_DM:Jockey:LINE	26.58284954	0.020964509	0.190557087	0.800860028	0.937052799	None
(AG)n:Simple_repeat:Simple_repeat	178.5010664	-0.02230577	0.147346639	0.830245625	0.940632361	None
(CAGT)n:Simple_repeat:Simple_repeat	98.21848834	0.023629192	0.168407458	0.81741382	0.940632361	None
(CCAA)n:Simple_repeat:Simple_repeat	17.7983132	0.017545875	0.196404852	0.808613633	0.940632361	None
(CCACA)n:Simple_repeat:Simple_repeat	20.7987026	0.016215396	0.195425223	0.827000739	0.940632361	None
(CTA)n:Simple_repeat:Simple_repeat	31.91591221	-0.018206879	0.189343768	0.825886641	0.940632361	None
(CTGCATG)n:Simple_repeat:Simple_repeat	27.07231497	-0.017660951	0.189182911	0.831162215	0.940632361	None
(GCTTTGA)n:Simple_repeat:Simple_repeat	25.07778751	0.017280553	0.192337679	0.828730114	0.940632361	None
(TCTCT)n:Simple_repeat:Simple_repeat	45.43618734	0.019933476	0.184043942	0.82612773	0.940632361	None
(TGGC)n:Simple_repeat:Simple_repeat	26.02924985	-0.018029978	0.191801236	0.819687799	0.940632361	None
(TTTA)n:Simple_repeat:Simple_repeat	123.9503627	0.023456888	0.147770841	0.824449983	0.940632361	None
FW_DM:Jockey:LINE	1593.118371	0.016026961	0.075995694	0.821207529	0.940632361	None
Gypsy6_LTR:Gypsy:LTR	48.2227805	0.022909247	0.178420728	0.812224044	0.940632361	None
Gypsy8_LTR:Gypsy:LTR	133.5726863	-0.02375497	0.14456658	0.820102219	0.940632361	None
(ATAA)n:Simple_repeat:Simple_repeat	38.21718936	0.01807152	0.185640794	0.836441739	0.944217835	None
(TGGTGATC)n:Simple_repeat:Simple_repeat	19.08609649	-0.015200509	0.194273359	0.838400319	0.944217835	None
DOC5_DM:Jockey:LINE	97.54443481	0.02040554	0.162339208	0.845168852	0.949535949	None
(TTGA)n:Simple_repeat:Simple_repeat	18.86524325	0.014005456	0.194978589	0.851375818	0.954198984	None
(ATAC)n:Simple_repeat:Simple_repeat	161.108907	0.018678617	0.137241937	0.858600266	0.956069622	None
Gypsy3_I-int:Gypsy:LTR	161.9281344	0.018751775	0.142338725	0.859226363	0.956069622	None
OSVALDO_I-int:Gypsy:LTR	99.39369856	-0.018442857	0.15564151	0.858994985	0.956069622	None
(AATAA)n:Simple_repeat:Simple_repeat	46.08297877	-0.014789847	0.179287539	0.873501908	0.963229984	None
(CATATA)n:Simple_repeat:Simple_repeat	33.20568461	-0.013741423	0.185332912	0.874334545	0.963229984	None
(TCA)n:Simple_repeat:Simple_repeat	63.30047201	0.015461281	0.174073091	0.876041063	0.963229984	None
(TTTAA)n:Simple_repeat:Simple_repeat	17.40115035	0.0118626	0.195264792	0.872733932	0.963229984	None
G5_DM:Jockey:LINE	85.64872408	0.017078693	0.16480727	0.869214407	0.963229984	None
(CCGAA)n:Simple_repeat:Simple_repeat	15.54427979	0.010053684	0.197529076	0.884555412	0.963928096	None
(GTGTGTCA)n:Simple_repeat:Simple_repeat	16.82767416	0.010268742	0.195863719	0.887920736	0.963928096	None
(TTTCGT)n:Simple_repeat:Simple_repeat	18.23078614	-0.010664709	0.195221377	0.881911136	0.963928096	None
DM297_I-int:Gypsy:LTR	72861.86718	-0.008858477	0.066602274	0.885551071	0.963928096	None
I_DM:I:LINE	2034.900696	-0.010423629	0.074518545	0.882835614	0.963928096	None
Transib5:CMC-Transib:DNA	21.43360591	0.010448387	0.194774658	0.889140572	0.963928096	None
BATUMI_LTR:Pao:LTR	126.9905405	0.014207835	0.157645559	0.893269243	0.966146687	None
(GTTCT)n:Simple_repeat:Simple_repeat	65.83773438	0.013446909	0.168693975	0.895428622	0.966229955	None
(TCTGTA)n:Simple_repeat:Simple_repeat	26.94669483	0.010261202	0.191896793	0.898266131	0.967042889	None
(TATTCTATGT)n:Simple_repeat:Simple_repeat	59.29442092	0.006676375	0.203191918	0.902403976	0.969248715	None
(GTCA)n:Simple_repeat:Simple_repeat	34.22034336	0.010122193	0.187863124	0.906385932	0.969613286	None
(TTCGT)n:Simple_repeat:Simple_repeat	21.98818919	0.008808661	0.194622503	0.906922772	0.969613286	None
(ATA)n:Simple_repeat:Simple_repeat	48.60924146	0.011109484	0.177801056	0.909128923	0.969737518	None
(TACAGA)n:Simple_repeat:Simple_repeat	15.4310286	0.007147161	0.199276035	0.91205939	0.970632011	None
(CAG)n:Simple_repeat:Simple_repeat	129.2733219	-0.011184841	0.151836398	0.914505229	0.97100784	None
(ATACAG)n:Simple_repeat:Simple_repeat	16.59979255	-0.006721086	0.196319899	0.921012124	0.975684077	None
(TATTTG)n:Simple_repeat:Simple_repeat	55.53582283	-0.008768695	0.179711863	0.923335073	0.975916797	None
Gypsy11_I-int:Gypsy:LTR	18.20251509	-0.006485531	0.195546843	0.926202492	0.976722627	None
(TGTTTT)n:Simple_repeat:Simple_repeat	28.90224244	0.007310741	0.188471066	0.932053104	0.980663584	None
(TTTTGT)n:Simple_repeat:Simple_repeat	25.75026646	-0.005804808	0.19108717	0.937778695	0.983049069	None
BARI1:TcMar-Tc1:DNA	371.1351966	-0.007296288	0.114933072	0.938557624	0.983049069	None
(ACAA)n:Simple_repeat:Simple_repeat	27.33429475	0.005269124	0.188260966	0.951586158	0.984299661	None
(ATTTT)n:Simple_repeat:Simple_repeat	78.30831127	-0.005338784	0.173825703	0.953632373	0.984299661	None
(GT)n:Simple_repeat:Simple_repeat	860.9272956	0.00471871	0.090135646	0.954600964	0.984299661	None
(GTTGCTCA)n:Simple_repeat:Simple_repeat	28.88594059	0.005440006	0.187000477	0.950915183	0.984299661	None
(TGTATC)n:Simple_repeat:Simple_repeat	70.82875934	0.007193791	0.165562473	0.945264325	0.984299661	None
(TTCTG)n:Simple_repeat:Simple_repeat	27.10089257	-0.004932644	0.190838732	0.945111874	0.984299661	None
SAR2_DM:Satellite:Satellite	42.03780879	0.005534211	0.18748987	0.949857535	0.984299661	None
(AATAG)n:Simple_repeat:Simple_repeat	59.33824295	-0.005258006	0.170024908	0.959277417	0.986928429	None
(AGTG)n:Simple_repeat:Simple_repeat	42.61403975	0.004187817	0.183573112	0.964357447	0.987056444	None
(CAT)n:Simple_repeat:Simple_repeat	144.060785	-0.004164828	0.144829891	0.965783676	0.987056444	None
(GGAGT)n:Simple_repeat:Simple_repeat	48.97357545	0.004757519	0.177731026	0.961587349	0.987056444	None
(GAA)n:Simple_repeat:Simple_repeat	17.46572221	-0.002039632	0.195919626	0.975086477	0.992219046	None
(GAGTTCG)n:Simple_repeat:Simple_repeat	24.00659746	-0.002243846	0.190962138	0.975111821	0.992219046	None
TRANSIB4:CMC-Transib:DNA	186.4735398	-0.002594272	0.132162224	0.978772196	0.99376433	None
(AACAAC)n:Simple_repeat:Simple_repeat	62.82985674	-0.002039133	0.17022502	0.982344614	0.994966286	None
(ACAGAT)n:Simple_repeat:Simple_repeat	84.38402462	-0.001701135	0.162604149	0.984923512	0.994966286	None
(G)n:Simple_repeat:Simple_repeat	31.77619248	-0.00110737	0.184890873	0.988315078	0.994966286	None
G2_DM:Jockey:LINE	30.38785152	-0.001065893	0.185916598	0.988533314	0.994966286	None
(CCATTT)n:Simple_repeat:Simple_repeat	40.74323679	0.001101943	0.184654005	0.991760882	0.995053514	None
(CTTTG)n:Simple_repeat:Simple_repeat	37.33313904	-0.000403186	0.184107642	0.995053514	0.995053514	None
ACCORD2_I-int:Gypsy:LTR	856.7371629	0.000674764	0.088866277	0.994173454	0.995053514	None
(AAAAAAC)n:Simple_repeat:Simple_repeat	0.302762198	-0.006881896	0.210191855	0.678993495	NA	None
(AAAAAAG)n:Simple_repeat:Simple_repeat	0.176788241	0.005711818	0.210118411	0.790927507	NA	None
(AAAAAAT)n:Simple_repeat:Simple_repeat	0.302762198	-0.006881896	0.210191855	0.678993495	NA	None
(AAAAAC)n:Simple_repeat:Simple_repeat	0	NA	NA	NA	NA	None
(AAAAACC)n:Simple_repeat:Simple_repeat	0.87661632	0.005531508	0.209457294	0.758491122	NA	None
(AAAAAT)n:Simple_repeat:Simple_repeat	1.803726087	-0.009010192	0.208901481	0.718188551	NA	None
(AAAAATC)n:Simple_repeat:Simple_repeat	0	NA	NA	NA	NA	None
(AAAAC)n:Simple_repeat:Simple_repeat	4.890603671	-0.006108257	0.206576515	0.872086171	NA	None
(AAAACA)n:Simple_repeat:Simple_repeat	1.915838321	-0.016453065	0.209332121	0.544106506	NA	None
(AAAACAA)n:Simple_repeat:Simple_repeat	0	NA	NA	NA	NA	None
(AAAACC)n:Simple_repeat:Simple_repeat	10.8024098	0.005858149	0.200986884	0.922687507	NA	None
(AAAACCA)n:Simple_repeat:Simple_repeat	0.454653583	-0.008334739	0.210269437	0.550336062	NA	None
(AAAACCG)n:Simple_repeat:Simple_repeat	0	NA	NA	NA	NA	None
(AAAACCT)n:Simple_repeat:Simple_repeat	0	NA	NA	NA	NA	None
(AAAACT)n:Simple_repeat:Simple_repeat	0	NA	NA	NA	NA	None
(AAAACTG)n:Simple_repeat:Simple_repeat	0.176788241	0.005711818	0.210118411	0.790927507	NA	None
(AAAACTGGC)n:Simple_repeat:Simple_repeat	0	NA	NA	NA	NA	None
(AAAAGC)n:Simple_repeat:Simple_repeat	0	NA	NA	NA	NA	None
(AAAAGCGG)n:Simple_repeat:Simple_repeat	0	NA	NA	NA	NA	None
(AAAAGG)n:Simple_repeat:Simple_repeat	0	NA	NA	NA	NA	None
(AAAAGGC)n:Simple_repeat:Simple_repeat	0	NA	NA	NA	NA	None
(AAAAGTA)n:Simple_repeat:Simple_repeat	0	NA	NA	NA	NA	None
(AAAAGTGATT)n:Simple_repeat:Simple_repeat	0	NA	NA	NA	NA	None
(AAAATA)n:Simple_repeat:Simple_repeat	0.497858425	-0.002981257	0.209731771	0.819832854	NA	None
(AAAATAC)n:Simple_repeat:Simple_repeat	0	NA	NA	NA	NA	None
(AAAATACG)n:Simple_repeat:Simple_repeat	0.176732607	-0.005764908	0.210124652	0.836558036	NA	None
(AAAATC)n:Simple_repeat:Simple_repeat	0	NA	NA	NA	NA	None
(AAAATCG)n:Simple_repeat:Simple_repeat	0	NA	NA	NA	NA	None
(AAAATG)n:Simple_repeat:Simple_repeat	2.393785469	0.022554892	0.21029397	0.390807564	NA	None
(AAAATGC)n:Simple_repeat:Simple_repeat	0	NA	NA	NA	NA	None
(AAAATGCC)n:Simple_repeat:Simple_repeat	0	NA	NA	NA	NA	None
(AAAATGG)n:Simple_repeat:Simple_repeat	0.453127627	-0.003232701	0.209828544	0.839332643	NA	None
(AAAATT)n:Simple_repeat:Simple_repeat	0	NA	NA	NA	NA	None
(AAAC)n:Simple_repeat:Simple_repeat	11.14591896	0.038041409	0.207029007	0.493497683	NA	None
(AAACA)n:Simple_repeat:Simple_repeat	3.981468717	0.054126817	0.217281257	0.145516357	NA	None
(AAACAA)n:Simple_repeat:Simple_repeat	2.262770299	-0.024058476	0.210229803	0.400998	NA	None
(AAACACA)n:Simple_repeat:Simple_repeat	0	NA	NA	NA	NA	None
(AAACAG)n:Simple_repeat:Simple_repeat	0.346647421	0.000728707	0.209856718	0.975486568	NA	None
(AAACAGA)n:Simple_repeat:Simple_repeat	0	NA	NA	NA	NA	None
(AAACAT)n:Simple_repeat:Simple_repeat	0	NA	NA	NA	NA	None
(AAACC)n:Simple_repeat:Simple_repeat	3.06350219	-0.018444237	0.208298336	0.598398589	NA	None
(AAACCAG)n:Simple_repeat:Simple_repeat	0.80783424	-0.012132805	0.20999503	0.47445424	NA	None
(AAACCC)n:Simple_repeat:Simple_repeat	2.117919242	0.005378718	0.208313082	0.849960124	NA	None
(AAACCCG)n:Simple_repeat:Simple_repeat	0	NA	NA	NA	NA	None
(AAACCG)n:Simple_repeat:Simple_repeat	0	NA	NA	NA	NA	None
(AAACCGA)n:Simple_repeat:Simple_repeat	0	NA	NA	NA	NA	None
(AAACG)n:Simple_repeat:Simple_repeat	0.951666434	-0.006726916	0.209449148	0.721381887	NA	None
(AAACGA)n:Simple_repeat:Simple_repeat	0	NA	NA	NA	NA	None
(AAACGT)n:Simple_repeat:Simple_repeat	0	NA	NA	NA	NA	None
(AAACT)n:Simple_repeat:Simple_repeat	4.922148633	-0.004224385	0.205320916	0.921639237	NA	None
(AAACTA)n:Simple_repeat:Simple_repeat	0	NA	NA	NA	NA	None
(AAACTG)n:Simple_repeat:Simple_repeat	0.656227412	-0.015949231	0.210763207	0.317555746	NA	None
(AAACTGA)n:Simple_repeat:Simple_repeat	0	NA	NA	NA	NA	None
(AAACTGC)n:Simple_repeat:Simple_repeat	0.353576482	0.007074265	0.210203568	0.619509988	NA	None
(AAACTT)n:Simple_repeat:Simple_repeat	0	NA	NA	NA	NA	None
(AAAG)n:Simple_repeat:Simple_repeat	1.261017502	-0.006236598	0.209161405	0.772330255	NA	None
(AAAGA)n:Simple_repeat:Simple_repeat	8.893245777	-0.024553274	0.204193331	0.654873413	NA	None
(AAAGAA)n:Simple_repeat:Simple_repeat	0.496507467	0.010812994	0.210381245	0.452748199	NA	None
(AAAGAACC)n:Simple_repeat:Simple_repeat	0	NA	NA	NA	NA	None
(AAAGAT)n:Simple_repeat:Simple_repeat	1.675649404	0.021982073	0.210794646	0.306716273	NA	None
(AAAGC)n:Simple_repeat:Simple_repeat	0	NA	NA	NA	NA	None
(AAAGCA)n:Simple_repeat:Simple_repeat	0	NA	NA	NA	NA	None
(AAAGCAC)n:Simple_repeat:Simple_repeat	0.151551194	-0.005564235	0.210114395	0.836558036	NA	None
(AAAGCAG)n:Simple_repeat:Simple_repeat	0	NA	NA	NA	NA	None
(AAAGCC)n:Simple_repeat:Simple_repeat	3.631997581	0.007494426	0.207124393	0.83630324	NA	None
(AAAGCCAG)n:Simple_repeat:Simple_repeat	0	NA	NA	NA	NA	None
(AAAGG)n:Simple_repeat:Simple_repeat	0	NA	NA	NA	NA	None
(AAAGGC)n:Simple_repeat:Simple_repeat	0	NA	NA	NA	NA	None
(AAAGT)n:Simple_repeat:Simple_repeat	4.067564496	-0.005575445	0.2068609	0.87825967	NA	None
(AAAGTA)n:Simple_repeat:Simple_repeat	0	NA	NA	NA	NA	None
(AAAGTC)n:Simple_repeat:Simple_repeat	0	NA	NA	NA	NA	None
(AAAGTG)n:Simple_repeat:Simple_repeat	0	NA	NA	NA	NA	None
(AAAGTGG)n:Simple_repeat:Simple_repeat	0	NA	NA	NA	NA	None
(AAATA)n:Simple_repeat:Simple_repeat	2.412401422	0.00585772	0.207828608	0.854234015	NA	None
(AAATAA)n:Simple_repeat:Simple_repeat	1.144566127	0.019241911	0.210778279	0.275193472	NA	None
(AAATAAT)n:Simple_repeat:Simple_repeat	0.15070562	0.005489508	0.210107046	0.790927507	NA	None
(AAATACA)n:Simple_repeat:Simple_repeat	1.260852308	0.001229621	0.209006952	0.955477102	NA	None
(AAATACG)n:Simple_repeat:Simple_repeat	0	NA	NA	NA	NA	None
(AAATAGC)n:Simple_repeat:Simple_repeat	0	NA	NA	NA	NA	None
(AAATAT)n:Simple_repeat:Simple_repeat	4.378713836	0.005671679	0.206377649	0.888266504	NA	None
(AAATATA)n:Simple_repeat:Simple_repeat	0	NA	NA	NA	NA	None
(AAATATTG)n:Simple_repeat:Simple_repeat	0.15070562	0.005489508	0.210107046	0.790927507	NA	None
(AAATC)n:Simple_repeat:Simple_repeat	0.799940243	-0.008386017	0.209902923	0.548702844	NA	None
(AAATCA)n:Simple_repeat:Simple_repeat	1.097122882	-0.005816089	0.20957233	0.728731976	NA	None
(AAATCC)n:Simple_repeat:Simple_repeat	0	NA	NA	NA	NA	None
(AAATCG)n:Simple_repeat:Simple_repeat	0.353576482	0.007074265	0.210203568	0.619509988	NA	None
(AAATCT)n:Simple_repeat:Simple_repeat	0	NA	NA	NA	NA	None
(AAATG)n:Simple_repeat:Simple_repeat	1.658763763	0.002404631	0.208480081	0.928016874	NA	None
(AAATGA)n:Simple_repeat:Simple_repeat	0.302422008	-0.006880449	0.210191744	0.679257399	NA	None
(AAATGAA)n:Simple_repeat:Simple_repeat	0.64974981	-0.00558183	0.209809341	0.672074544	NA	None
(AAATGC)n:Simple_repeat:Simple_repeat	1.287163852	-0.015079943	0.209934899	0.469398832	NA	None
(AAATGCA)n:Simple_repeat:Simple_repeat	0	NA	NA	NA	NA	None
(AAATGCC)n:Simple_repeat:Simple_repeat	1.125862317	0.011858705	0.209717459	0.548322422	NA	None
(AAATGCG)n:Simple_repeat:Simple_repeat	0	NA	NA	NA	NA	None
(AAATGG)n:Simple_repeat:Simple_repeat	0.453973202	-0.009882444	0.210328047	0.51284677	NA	None
(AAATGGA)n:Simple_repeat:Simple_repeat	0	NA	NA	NA	NA	None
(AAATGGC)n:Simple_repeat:Simple_repeat	0	NA	NA	NA	NA	None
(AAATGGG)n:Simple_repeat:Simple_repeat	0	NA	NA	NA	NA	None
(AAATGGT)n:Simple_repeat:Simple_repeat	1.413589267	-0.008074714	0.209382473	0.691182531	NA	None
(AAATGTGT)n:Simple_repeat:Simple_repeat	0	NA	NA	NA	NA	None
(AAATT)n:Simple_repeat:Simple_repeat	1.071207162	0.018920568	0.210623824	0.29036975	NA	None
(AAATTA)n:Simple_repeat:Simple_repeat	0.566925061	0.004397164	0.209808724	0.721974974	NA	None
(AAATTAT)n:Simple_repeat:Simple_repeat	0.957117515	0.011623282	0.210106794	0.42280104	NA	None
(AAATTC)n:Simple_repeat:Simple_repeat	0.151211004	-0.005561247	0.210114249	0.836558036	NA	None
(AACAAA)n:Simple_repeat:Simple_repeat	4.282152037	0.034711231	0.210565949	0.377108238	NA	None
(AACAAAA)n:Simple_repeat:Simple_repeat	0.504676218	-0.010775097	0.210379404	0.471383611	NA	None
(AACAACA)n:Simple_repeat:Simple_repeat	0	NA	NA	NA	NA	None
(AACAACT)n:Simple_repeat:Simple_repeat	0	NA	NA	NA	NA	None
(AACAAG)n:Simple_repeat:Simple_repeat	8.820172826	-0.070576469	0.219265398	0.205928087	NA	None
(AACAAGA)n:Simple_repeat:Simple_repeat	0	NA	NA	NA	NA	None
(AACAAGC)n:Simple_repeat:Simple_repeat	0	NA	NA	NA	NA	None
(AACAAGG)n:Simple_repeat:Simple_repeat	0.327999245	0.00043252	0.209865435	0.975999705	NA	None
(AACAAT)n:Simple_repeat:Simple_repeat	2.982543587	-0.013023421	0.207990284	0.694770896	NA	None
(AACAATA)n:Simple_repeat:Simple_repeat	0	NA	NA	NA	NA	None
(AACAATT)n:Simple_repeat:Simple_repeat	0	NA	NA	NA	NA	None
(AACAC)n:Simple_repeat:Simple_repeat	8.0284556	0.043223809	0.20911926	0.420136491	NA	None
(AACACAA)n:Simple_repeat:Simple_repeat	0.699883712	0.009264649	0.209929794	0.548836166	NA	None
(AACACAC)n:Simple_repeat:Simple_repeat	0.453467818	-0.003732268	0.209782816	0.825686685	NA	None
(AACACAG)n:Simple_repeat:Simple_repeat	0	NA	NA	NA	NA	None
(AACACAT)n:Simple_repeat:Simple_repeat	0.606204777	-0.010797651	0.210407654	0.428494	NA	None
(AACACC)n:Simple_repeat:Simple_repeat	4.218254364	0.010027683	0.207616447	0.771115698	NA	None
(AACACCA)n:Simple_repeat:Simple_repeat	0.7567354	-0.015941269	0.210797652	0.288270574	NA	None
(AACACCC)n:Simple_repeat:Simple_repeat	0.346307231	0.000734509	0.209856961	0.975495735	NA	None
(AACACCTG)n:Simple_repeat:Simple_repeat	0	NA	NA	NA	NA	None
(AACACG)n:Simple_repeat:Simple_repeat	0	NA	NA	NA	NA	None
(AACACT)n:Simple_repeat:Simple_repeat	0	NA	NA	NA	NA	None
(AACAG)n:Simple_repeat:Simple_repeat	6.985503453	0.093171408	0.235446946	0.059124694	NA	None
(AACAGA)n:Simple_repeat:Simple_repeat	1.712123592	0.018783501	0.210096871	0.427138654	NA	None
(AACAGAA)n:Simple_repeat:Simple_repeat	7.620473862	-0.061590682	0.21704047	0.215858121	NA	None
(AACAGAC)n:Simple_repeat:Simple_repeat	0	NA	NA	NA	NA	None
(AACAGC)n:Simple_repeat:Simple_repeat	8.208143622	0.000802332	0.203153961	0.989766541	NA	None
(AACAGCA)n:Simple_repeat:Simple_repeat	0	NA	NA	NA	NA	None
(AACAGCAGC)n:Simple_repeat:Simple_repeat	0	NA	NA	NA	NA	None
(AACAGCC)n:Simple_repeat:Simple_repeat	0	NA	NA	NA	NA	None
(AACAGCCA)n:Simple_repeat:Simple_repeat	0	NA	NA	NA	NA	None
(AACAGCG)n:Simple_repeat:Simple_repeat	0	NA	NA	NA	NA	None
(AACAGCT)n:Simple_repeat:Simple_repeat	0	NA	NA	NA	NA	None
(AACAGG)n:Simple_repeat:Simple_repeat	0	NA	NA	NA	NA	None
(AACAGGG)n:Simple_repeat:Simple_repeat	0	NA	NA	NA	NA	None
(AACAGT)n:Simple_repeat:Simple_repeat	0	NA	NA	NA	NA	None
(AACAGTA)n:Simple_repeat:Simple_repeat	0	NA	NA	NA	NA	None
(AACAGTG)n:Simple_repeat:Simple_repeat	0	NA	NA	NA	NA	None
(AACAT)n:Simple_repeat:Simple_repeat	1.719715574	0.011436933	0.208888165	0.666893053	NA	None
(AACATA)n:Simple_repeat:Simple_repeat	0.15070562	0.005489508	0.210107046	0.790927507	NA	None
(AACATAGAAT)n:Simple_repeat:Simple_repeat	0	NA	NA	NA	NA	None
(AACATAT)n:Simple_repeat:Simple_repeat	0	NA	NA	NA	NA	None
(AACATC)n:Simple_repeat:Simple_repeat	0	NA	NA	NA	NA	None
(AACATGC)n:Simple_repeat:Simple_repeat	0	NA	NA	NA	NA	None
(AACATT)n:Simple_repeat:Simple_repeat	0	NA	NA	NA	NA	None
(AACATTT)n:Simple_repeat:Simple_repeat	2.5872063	0.029312894	0.211208249	0.308385759	NA	None
(AACCA)n:Simple_repeat:Simple_repeat	4.288568348	-0.007719295	0.206849744	0.835116134	NA	None
(AACCAA)n:Simple_repeat:Simple_repeat	0.958824417	-0.014861045	0.2103073	0.391871922	NA	None
(AACCAAA)n:Simple_repeat:Simple_repeat	0	NA	NA	NA	NA	None
(AACCAC)n:Simple_repeat:Simple_repeat	0.151551194	-0.005564235	0.210114395	0.836558036	NA	None
(AACCACC)n:Simple_repeat:Simple_repeat	0	NA	NA	NA	NA	None
(AACCACCC)n:Simple_repeat:Simple_repeat	0	NA	NA	NA	NA	None
(AACCACT)n:Simple_repeat:Simple_repeat	0	NA	NA	NA	NA	None
(AACCAG)n:Simple_repeat:Simple_repeat	0.656623236	-0.007270767	0.209815183	0.630198565	NA	None
(AACCAGA)n:Simple_repeat:Simple_repeat	1.13453816	0.01332299	0.209825252	0.508159799	NA	None
(AACCAGC)n:Simple_repeat:Simple_repeat	0	NA	NA	NA	NA	None
(AACCAT)n:Simple_repeat:Simple_repeat	0	NA	NA	NA	NA	None
(AACCATT)n:Simple_repeat:Simple_repeat	0.346307231	0.000734509	0.209856961	0.975495735	NA	None
(AACCC)n:Simple_repeat:Simple_repeat	2.02292923	0.020527341	0.209841238	0.454308093	NA	None
(AACCCA)n:Simple_repeat:Simple_repeat	3.205973872	0.057943976	0.219761556	0.07567409	NA	None
(AACCCAA)n:Simple_repeat:Simple_repeat	8.440303676	0.042799042	0.208897744	0.428074757	NA	None
(AACCCAC)n:Simple_repeat:Simple_repeat	0	NA	NA	NA	NA	None
(AACCCAG)n:Simple_repeat:Simple_repeat	0	NA	NA	NA	NA	None
(AACCCAGA)n:Simple_repeat:Simple_repeat	0	NA	NA	NA	NA	None
(AACCCC)n:Simple_repeat:Simple_repeat	0.328339435	0.000426722	0.209865207	0.975990144	NA	None
(AACCCCT)n:Simple_repeat:Simple_repeat	0	NA	NA	NA	NA	None
(AACCCG)n:Simple_repeat:Simple_repeat	0	NA	NA	NA	NA	None
(AACCCGA)n:Simple_repeat:Simple_repeat	0.195096227	0.005845629	0.210125717	0.790927507	NA	None
(AACCCGT)n:Simple_repeat:Simple_repeat	0	NA	NA	NA	NA	None
(AACCCGTAC)n:Simple_repeat:Simple_repeat	0	NA	NA	NA	NA	None
(AACCG)n:Simple_repeat:Simple_repeat	5.733302859	0.047648338	0.213611985	0.262921059	NA	None
(AACCGA)n:Simple_repeat:Simple_repeat	4.038483891	-0.017043334	0.207270238	0.664796821	NA	None
(AACCGAA)n:Simple_repeat:Simple_repeat	0.345801847	0.007630047	0.210215696	0.609927604	NA	None
(AACCGATCCG)n:Simple_repeat:Simple_repeat	0	NA	NA	NA	NA	None
(AACCGG)n:Simple_repeat:Simple_repeat	0	NA	NA	NA	NA	None
(AACCGGC)n:Simple_repeat:Simple_repeat	0	NA	NA	NA	NA	None
(AACCGGG)n:Simple_repeat:Simple_repeat	0	NA	NA	NA	NA	None
(AACCGT)n:Simple_repeat:Simple_repeat	0	NA	NA	NA	NA	None
(AACCGTA)n:Simple_repeat:Simple_repeat	0	NA	NA	NA	NA	None
(AACCTA)n:Simple_repeat:Simple_repeat	0	NA	NA	NA	NA	None
(AACCTAA)n:Simple_repeat:Simple_repeat	0	NA	NA	NA	NA	None
(AACCTC)n:Simple_repeat:Simple_repeat	0	NA	NA	NA	NA	None
(AACCTCC)n:Simple_repeat:Simple_repeat	0	NA	NA	NA	NA	None
(AACCTCG)n:Simple_repeat:Simple_repeat	1.69020195	-0.007736166	0.209021365	0.740603563	NA	None
(AACCTGC)n:Simple_repeat:Simple_repeat	0	NA	NA	NA	NA	None
(AACCTGT)n:Simple_repeat:Simple_repeat	0	NA	NA	NA	NA	None
(AACCTTC)n:Simple_repeat:Simple_repeat	0	NA	NA	NA	NA	None
(AACG)n:Simple_repeat:Simple_repeat	3.156234086	0.013023144	0.208060092	0.694692754	NA	None
(AACGA)n:Simple_repeat:Simple_repeat	12.02757265	-0.058848429	0.210327296	0.362485256	NA	None
(AACGAA)n:Simple_repeat:Simple_repeat	4.305569749	0.03558388	0.210633859	0.372114339	NA	None
(AACGAAC)n:Simple_repeat:Simple_repeat	0.504170834	-0.004066822	0.209832658	0.790676285	NA	None
(AACGAAT)n:Simple_repeat:Simple_repeat	0.302256814	-2.20E-05	0.209875587	0.976541499	NA	None
(AACGAC)n:Simple_repeat:Simple_repeat	0.15070562	0.005489508	0.210107046	0.790927507	NA	None
(AACGACA)n:Simple_repeat:Simple_repeat	0	NA	NA	NA	NA	None
(AACGAG)n:Simple_repeat:Simple_repeat	0	NA	NA	NA	NA	None
(AACGAT)n:Simple_repeat:Simple_repeat	0	NA	NA	NA	NA	None
(AACGATA)n:Simple_repeat:Simple_repeat	0	NA	NA	NA	NA	None
(AACGATT)n:Simple_repeat:Simple_repeat	0.15070562	0.005489508	0.210107046	0.790927507	NA	None
(AACGC)n:Simple_repeat:Simple_repeat	0.390192454	0.007199741	0.210213704	0.596982051	NA	None
(AACGCA)n:Simple_repeat:Simple_repeat	0	NA	NA	NA	NA	None
(AACGCAG)n:Simple_repeat:Simple_repeat	0.602822479	0.010926061	0.210414957	0.407440046	NA	None
(AACGCC)n:Simple_repeat:Simple_repeat	0	NA	NA	NA	NA	None
(AACGCT)n:Simple_repeat:Simple_repeat	0	NA	NA	NA	NA	None
(AACGG)n:Simple_repeat:Simple_repeat	0.479890629	-0.002829273	0.209800106	0.835225527	NA	None
(AACGGA)n:Simple_repeat:Simple_repeat	0.195096227	0.005845629	0.210125717	0.790927507	NA	None
(AACGGAA)n:Simple_repeat:Simple_repeat	1.886080023	-0.001765052	0.208668582	0.941416223	NA	None
(AACGGAC)n:Simple_repeat:Simple_repeat	0	NA	NA	NA	NA	None
(AACGGAG)n:Simple_repeat:Simple_repeat	0.176788241	0.005711818	0.210118411	0.790927507	NA	None
(AACGGAT)n:Simple_repeat:Simple_repeat	0	NA	NA	NA	NA	None
(AACGGC)n:Simple_repeat:Simple_repeat	0.151551194	-0.005564235	0.210114395	0.836558036	NA	None
(AACGGCA)n:Simple_repeat:Simple_repeat	0.195096227	0.005845629	0.210125717	0.790927507	NA	None
(AACGGT)n:Simple_repeat:Simple_repeat	0	NA	NA	NA	NA	None
(AACGT)n:Simple_repeat:Simple_repeat	0	NA	NA	NA	NA	None
(AACGTA)n:Simple_repeat:Simple_repeat	0	NA	NA	NA	NA	None
(AACGTAT)n:Simple_repeat:Simple_repeat	0	NA	NA	NA	NA	None
(AACT)n:Simple_repeat:Simple_repeat	0.984566847	-0.01652432	0.210352951	0.357922418	NA	None
(AACTA)n:Simple_repeat:Simple_repeat	2.061417297	-0.019626533	0.209518551	0.493816069	NA	None
(AACTAA)n:Simple_repeat:Simple_repeat	0.327438227	-0.000440164	0.20986594	0.976015489	NA	None
(AACTAAA)n:Simple_repeat:Simple_repeat	0	NA	NA	NA	NA	None
(AACTAAC)n:Simple_repeat:Simple_repeat	0.681749015	-0.014099473	0.21062743	0.34115891	NA	None
(AACTAAG)n:Simple_repeat:Simple_repeat	0	NA	NA	NA	NA	None
(AACTAC)n:Simple_repeat:Simple_repeat	0	NA	NA	NA	NA	None
(AACTACA)n:Simple_repeat:Simple_repeat	0	NA	NA	NA	NA	None
(AACTACC)n:Simple_repeat:Simple_repeat	1.524563713	-0.003412922	0.208752133	0.887518511	NA	None
(AACTACG)n:Simple_repeat:Simple_repeat	0	NA	NA	NA	NA	None
(AACTAG)n:Simple_repeat:Simple_repeat	0	NA	NA	NA	NA	None
(AACTAGA)n:Simple_repeat:Simple_repeat	0	NA	NA	NA	NA	None
(AACTAT)n:Simple_repeat:Simple_repeat	0	NA	NA	NA	NA	None
(AACTATG)n:Simple_repeat:Simple_repeat	0	NA	NA	NA	NA	None
(AACTC)n:Simple_repeat:Simple_repeat	6.540288651	-0.006000946	0.204662475	0.89606611	NA	None
(AACTCA)n:Simple_repeat:Simple_repeat	0	NA	NA	NA	NA	None
(AACTCAA)n:Simple_repeat:Simple_repeat	1.582262683	-0.005976336	0.208823295	0.805872318	NA	None
(AACTCAG)n:Simple_repeat:Simple_repeat	0	NA	NA	NA	NA	None
(AACTCAGG)n:Simple_repeat:Simple_repeat	0.920445909	0.004752428	0.209501572	0.780532643	NA	None
(AACTCC)n:Simple_repeat:Simple_repeat	0	NA	NA	NA	NA	None
(AACTCCG)n:Simple_repeat:Simple_repeat	0	NA	NA	NA	NA	None
(AACTCG)n:Simple_repeat:Simple_repeat	0.707152963	0.01249552	0.210526735	0.345911765	NA	None
(AACTCGA)n:Simple_repeat:Simple_repeat	0	NA	NA	NA	NA	None
(AACTCGG)n:Simple_repeat:Simple_repeat	0	NA	NA	NA	NA	None
(AACTCTG)n:Simple_repeat:Simple_repeat	0	NA	NA	NA	NA	None
(AACTG)n:Simple_repeat:Simple_repeat	4.508051175	-0.019806008	0.207878458	0.601066094	NA	None
(AACTGA)n:Simple_repeat:Simple_repeat	2.09909012	0.028390084	0.211349156	0.285138476	NA	None
(AACTGAA)n:Simple_repeat:Simple_repeat	0	NA	NA	NA	NA	None
(AACTGAC)n:Simple_repeat:Simple_repeat	0	NA	NA	NA	NA	None
(AACTGAG)n:Simple_repeat:Simple_repeat	0	NA	NA	NA	NA	None
(AACTGC)n:Simple_repeat:Simple_repeat	4.371824657	0.022964927	0.207825547	0.574531577	NA	None
(AACTGCA)n:Simple_repeat:Simple_repeat	0	NA	NA	NA	NA	None
(AACTGCG)n:Simple_repeat:Simple_repeat	0	NA	NA	NA	NA	None
(AACTGCT)n:Simple_repeat:Simple_repeat	0	NA	NA	NA	NA	None
(AACTGG)n:Simple_repeat:Simple_repeat	0	NA	NA	NA	NA	None
(AACTGGA)n:Simple_repeat:Simple_repeat	0	NA	NA	NA	NA	None
(AACTGGC)n:Simple_repeat:Simple_repeat	0	NA	NA	NA	NA	None
(AACTGGCC)n:Simple_repeat:Simple_repeat	0	NA	NA	NA	NA	None
(AACTGGG)n:Simple_repeat:Simple_repeat	0.15070562	0.005489508	0.210107046	0.790927507	NA	None
(AACTGGT)n:Simple_repeat:Simple_repeat	0	NA	NA	NA	NA	None
(AACTGT)n:Simple_repeat:Simple_repeat	1.554313916	0.001077034	0.208847654	0.964371448	NA	None
(AACTGTA)n:Simple_repeat:Simple_repeat	0	NA	NA	NA	NA	None
(AACTGTG)n:Simple_repeat:Simple_repeat	0	NA	NA	NA	NA	None
(AACTGTT)n:Simple_repeat:Simple_repeat	0	NA	NA	NA	NA	None
(AACTT)n:Simple_repeat:Simple_repeat	0	NA	NA	NA	NA	None
(AACTTA)n:Simple_repeat:Simple_repeat	5.640348428	-0.012494272	0.20540418	0.782066244	NA	None
(AACTTAA)n:Simple_repeat:Simple_repeat	0	NA	NA	NA	NA	None
(AACTTGC)n:Simple_repeat:Simple_repeat	2.61508963	-0.000579162	0.207829494	0.983242562	NA	None
(AACTTT)n:Simple_repeat:Simple_repeat	0	NA	NA	NA	NA	None
(AACTTTC)n:Simple_repeat:Simple_repeat	0	NA	NA	NA	NA	None
(AACTTTG)n:Simple_repeat:Simple_repeat	0	NA	NA	NA	NA	None
(AAG)n:Simple_repeat:Simple_repeat	2.295783688	0.015360302	0.209305678	0.561959094	NA	None
(AAGA)n:Simple_repeat:Simple_repeat	2.910868842	0.009049847	0.207771904	0.784073585	NA	None
(AAGAA)n:Simple_repeat:Simple_repeat	0.301411239	0.006863673	0.210187262	0.656202372	NA	None
(AAGAAC)n:Simple_repeat:Simple_repeat	0.736839875	0.008524463	0.209954719	0.553646927	NA	None
(AAGAACA)n:Simple_repeat:Simple_repeat	0	NA	NA	NA	NA	None
(AAGAAGC)n:Simple_repeat:Simple_repeat	0	NA	NA	NA	NA	None
(AAGAAT)n:Simple_repeat:Simple_repeat	0	NA	NA	NA	NA	None
(AAGAC)n:Simple_repeat:Simple_repeat	0	NA	NA	NA	NA	None
(AAGACA)n:Simple_repeat:Simple_repeat	0	NA	NA	NA	NA	None
(AAGACAG)n:Simple_repeat:Simple_repeat	0.932172682	0.000720246	0.209248339	0.970080555	NA	None
(AAGACC)n:Simple_repeat:Simple_repeat	0	NA	NA	NA	NA	None
(AAGACCC)n:Simple_repeat:Simple_repeat	0	NA	NA	NA	NA	None
(AAGACCG)n:Simple_repeat:Simple_repeat	0	NA	NA	NA	NA	None
(AAGACG)n:Simple_repeat:Simple_repeat	4.537351627	-0.000806159	0.205895791	0.982453808	NA	None
(AAGACTA)n:Simple_repeat:Simple_repeat	0	NA	NA	NA	NA	None
(AAGACTCG)n:Simple_repeat:Simple_repeat	0	NA	NA	NA	NA	None
(AAGACTG)n:Simple_repeat:Simple_repeat	0	NA	NA	NA	NA	None
(AAGAG)n:Simple_repeat:Simple_repeat	1.303551766	0.019463958	0.210313743	0.387017911	NA	None
(AAGAGAC)n:Simple_repeat:Simple_repeat	0	NA	NA	NA	NA	None
(AAGAGC)n:Simple_repeat:Simple_repeat	0	NA	NA	NA	NA	None
(AAGAGCA)n:Simple_repeat:Simple_repeat	0	NA	NA	NA	NA	None
(AAGAGCG)n:Simple_repeat:Simple_repeat	1.305583106	0.001944346	0.209032963	0.928565446	NA	None
(AAGAT)n:Simple_repeat:Simple_repeat	0.736839875	0.008524463	0.209954719	0.553646927	NA	None
(AAGATA)n:Simple_repeat:Simple_repeat	0	NA	NA	NA	NA	None
(AAGATAT)n:Simple_repeat:Simple_repeat	0	NA	NA	NA	NA	None
(AAGATG)n:Simple_repeat:Simple_repeat	0.327493861	0.007284819	0.21020295	0.629239857	NA	None
(AAGATGA)n:Simple_repeat:Simple_repeat	0	NA	NA	NA	NA	None
(AAGATGC)n:Simple_repeat:Simple_repeat	0	NA	NA	NA	NA	None
(AAGATGG)n:Simple_repeat:Simple_repeat	0	NA	NA	NA	NA	None
(AAGATT)n:Simple_repeat:Simple_repeat	1.438090299	-0.011462555	0.20923879	0.630927186	NA	None
(AAGC)n:Simple_repeat:Simple_repeat	0.523380028	-0.003440243	0.209732353	0.79440737	NA	None
(AAGCA)n:Simple_repeat:Simple_repeat	0.346307231	0.000734509	0.209856961	0.975495735	NA	None
(AAGCAA)n:Simple_repeat:Simple_repeat	2.060231533	-0.011120042	0.208520305	0.701755902	NA	None
(AAGCAAC)n:Simple_repeat:Simple_repeat	0.479550439	-0.003277427	0.209751051	0.822178216	NA	None
(AAGCAAG)n:Simple_repeat:Simple_repeat	0.151211004	-0.005561247	0.210114249	0.836558036	NA	None
(AAGCAC)n:Simple_repeat:Simple_repeat	0.994365892	0.009779051	0.209606301	0.610297013	NA	None
(AAGCACAA)n:Simple_repeat:Simple_repeat	0	NA	NA	NA	NA	None
(AAGCAG)n:Simple_repeat:Simple_repeat	0	NA	NA	NA	NA	None
(AAGCAT)n:Simple_repeat:Simple_repeat	0	NA	NA	NA	NA	None
(AAGCC)n:Simple_repeat:Simple_repeat	1.179213324	0.005935316	0.20910804	0.786016987	NA	None
(AAGCCA)n:Simple_repeat:Simple_repeat	3.035366528	0.034121847	0.212590186	0.21047839	NA	None
(AAGCCAG)n:Simple_repeat:Simple_repeat	0.195096227	0.005845629	0.210125717	0.790927507	NA	None
(AAGCCC)n:Simple_repeat:Simple_repeat	0	NA	NA	NA	NA	None
(AAGCCCCG)n:Simple_repeat:Simple_repeat	0	NA	NA	NA	NA	None
(AAGCCG)n:Simple_repeat:Simple_repeat	0	NA	NA	NA	NA	None
(AAGCG)n:Simple_repeat:Simple_repeat	0	NA	NA	NA	NA	None
(AAGCGA)n:Simple_repeat:Simple_repeat	0.906090061	0.000171563	0.209371222	0.992122338	NA	None
(AAGCGAC)n:Simple_repeat:Simple_repeat	0	NA	NA	NA	NA	None
(AAGCGG)n:Simple_repeat:Simple_repeat	0	NA	NA	NA	NA	None
(AAGCGGA)n:Simple_repeat:Simple_repeat	0	NA	NA	NA	NA	None
(AAGCT)n:Simple_repeat:Simple_repeat	0.390192454	0.007199741	0.210213704	0.596982051	NA	None
(AAGCTA)n:Simple_repeat:Simple_repeat	0	NA	NA	NA	NA	None
(AAGCTCC)n:Simple_repeat:Simple_repeat	0.15070562	0.005489508	0.210107046	0.790927507	NA	None
(AAGCTG)n:Simple_repeat:Simple_repeat	0.327493861	0.007284819	0.21020295	0.629239857	NA	None
(AAGCTGC)n:Simple_repeat:Simple_repeat	0.353520848	1.10E-05	0.209849855	0.975302847	NA	None
(AAGG)n:Simple_repeat:Simple_repeat	0.479890629	-0.002829273	0.209800106	0.835225527	NA	None
(AAGGA)n:Simple_repeat:Simple_repeat	0.15070562	0.005489508	0.210107046	0.790927507	NA	None
(AAGGAAC)n:Simple_repeat:Simple_repeat	0.345801847	0.007630047	0.210215696	0.609927604	NA	None
(AAGGAATA)n:Simple_repeat:Simple_repeat	0	NA	NA	NA	NA	None
(AAGGAC)n:Simple_repeat:Simple_repeat	0	NA	NA	NA	NA	None
(AAGGACA)n:Simple_repeat:Simple_repeat	0	NA	NA	NA	NA	None
(AAGGACC)n:Simple_repeat:Simple_repeat	0	NA	NA	NA	NA	None
(AAGGACG)n:Simple_repeat:Simple_repeat	0.176788241	0.005711818	0.210118411	0.790927507	NA	None
(AAGGAGAC)n:Simple_repeat:Simple_repeat	0	NA	NA	NA	NA	None
(AAGGAT)n:Simple_repeat:Simple_repeat	0	NA	NA	NA	NA	None
(AAGGC)n:Simple_repeat:Simple_repeat	0.390192454	0.007199741	0.210213704	0.596982051	NA	None
(AAGGCA)n:Simple_repeat:Simple_repeat	0	NA	NA	NA	NA	None
(AAGGCAA)n:Simple_repeat:Simple_repeat	0	NA	NA	NA	NA	None
(AAGGCAC)n:Simple_repeat:Simple_repeat	0.681915917	0.007672874	0.209919416	0.590496173	NA	None
(AAGGCC)n:Simple_repeat:Simple_repeat	0	NA	NA	NA	NA	None
(AAGGCG)n:Simple_repeat:Simple_repeat	3.343104763	0.012147554	0.207739144	0.725759943	NA	None
(AAGGCTG)n:Simple_repeat:Simple_repeat	0	NA	NA	NA	NA	None
(AAGGGA)n:Simple_repeat:Simple_repeat	0	NA	NA	NA	NA	None
(AAGGGC)n:Simple_repeat:Simple_repeat	0	NA	NA	NA	NA	None
(AAGGGGC)n:Simple_repeat:Simple_repeat	0.15070562	0.005489508	0.210107046	0.790927507	NA	None
(AAGGT)n:Simple_repeat:Simple_repeat	0.303102389	-0.006883342	0.210191965	0.678729801	NA	None
(AAGGTCG)n:Simple_repeat:Simple_repeat	2.210881519	-0.014941585	0.20893762	0.602563659	NA	None
(AAGGTGG)n:Simple_repeat:Simple_repeat	0	NA	NA	NA	NA	None
(AAGT)n:Simple_repeat:Simple_repeat	1.373123786	0.020068217	0.210347067	0.378681609	NA	None
(AAGTAA)n:Simple_repeat:Simple_repeat	0.151551194	-0.005564235	0.210114395	0.836558036	NA	None
(AAGTAAG)n:Simple_repeat:Simple_repeat	0	NA	NA	NA	NA	None
(AAGTACA)n:Simple_repeat:Simple_repeat	0	NA	NA	NA	NA	None
(AAGTAGT)n:Simple_repeat:Simple_repeat	0.453127627	-0.003232701	0.209828544	0.839332643	NA	None
(AAGTAT)n:Simple_repeat:Simple_repeat	0.176788241	0.005711818	0.210118411	0.790927507	NA	None
(AAGTC)n:Simple_repeat:Simple_repeat	0	NA	NA	NA	NA	None
(AAGTCA)n:Simple_repeat:Simple_repeat	0	NA	NA	NA	NA	None
(AAGTCAA)n:Simple_repeat:Simple_repeat	0	NA	NA	NA	NA	None
(AAGTCAG)n:Simple_repeat:Simple_repeat	0	NA	NA	NA	NA	None
(AAGTCC)n:Simple_repeat:Simple_repeat	0	NA	NA	NA	NA	None
(AAGTCG)n:Simple_repeat:Simple_repeat	0.303102389	-0.006883342	0.210191965	0.678729801	NA	None
(AAGTCGC)n:Simple_repeat:Simple_repeat	0	NA	NA	NA	NA	None
(AAGTCGCCAG)n:Simple_repeat:Simple_repeat	0	NA	NA	NA	NA	None
(AAGTG)n:Simple_repeat:Simple_repeat	0.345801847	0.007630047	0.210215696	0.609927604	NA	None
(AAGTGA)n:Simple_repeat:Simple_repeat	1.437805742	-0.00189823	0.208903328	0.932568203	NA	None
(AAGTGC)n:Simple_repeat:Simple_repeat	0	NA	NA	NA	NA	None
(AAGTGCA)n:Simple_repeat:Simple_repeat	0	NA	NA	NA	NA	None
(AAGTGG)n:Simple_repeat:Simple_repeat	2.102765797	0.015084511	0.208863984	0.608027784	NA	None
(AAGTGGA)n:Simple_repeat:Simple_repeat	0	NA	NA	NA	NA	None
(AAGTGGC)n:Simple_repeat:Simple_repeat	0	NA	NA	NA	NA	None
(AAGTGGG)n:Simple_repeat:Simple_repeat	0.151211004	-0.005561247	0.210114249	0.836558036	NA	None
(AAGTGGGGCA)n:Simple_repeat:Simple_repeat	0	NA	NA	NA	NA	None
(AAGTT)n:Simple_repeat:Simple_repeat	2.671833465	0.019951412	0.209291758	0.514730076	NA	None
(AAGTTA)n:Simple_repeat:Simple_repeat	0	NA	NA	NA	NA	None
(AAGTTAT)n:Simple_repeat:Simple_repeat	0	NA	NA	NA	NA	None
(AAGTTG)n:Simple_repeat:Simple_repeat	0	NA	NA	NA	NA	None
(AAGTTGC)n:Simple_repeat:Simple_repeat	0	NA	NA	NA	NA	None
(AAGTTT)n:Simple_repeat:Simple_repeat	0	NA	NA	NA	NA	None
(AAGTTTG)n:Simple_repeat:Simple_repeat	0	NA	NA	NA	NA	None
(AATAAA)n:Simple_repeat:Simple_repeat	1.13464772	-0.002981417	0.209158151	0.88389114	NA	None
(AATAAAT)n:Simple_repeat:Simple_repeat	0	NA	NA	NA	NA	None
(AATAAC)n:Simple_repeat:Simple_repeat	0	NA	NA	NA	NA	None
(AATAACA)n:Simple_repeat:Simple_repeat	3.997974286	0.058530747	0.218569472	0.137683798	NA	None
(AATAACC)n:Simple_repeat:Simple_repeat	2.39081997	-0.024437888	0.210230634	0.397461942	NA	None
(AATAACGA)n:Simple_repeat:Simple_repeat	0	NA	NA	NA	NA	None
(AATAACT)n:Simple_repeat:Simple_repeat	0	NA	NA	NA	NA	None
(AATAAT)n:Simple_repeat:Simple_repeat	4.607734651	-0.01720426	0.207552784	0.650175356	NA	None
(AATAATA)n:Simple_repeat:Simple_repeat	13.2136338	0.064390901	0.212225695	0.327781114	NA	None
(AATAATAC)n:Simple_repeat:Simple_repeat	0	NA	NA	NA	NA	None
(AATAATC)n:Simple_repeat:Simple_repeat	0	NA	NA	NA	NA	None
(AATAATT)n:Simple_repeat:Simple_repeat	0	NA	NA	NA	NA	None
(AATAC)n:Simple_repeat:Simple_repeat	0.390192454	0.007199741	0.210213704	0.596982051	NA	None
(AATACA)n:Simple_repeat:Simple_repeat	6.817593703	0.019145744	0.205437523	0.694115901	NA	None
(AATACAA)n:Simple_repeat:Simple_repeat	0.151211004	-0.005561247	0.210114249	0.836558036	NA	None
(AATACAG)n:Simple_repeat:Simple_repeat	0	NA	NA	NA	NA	None
(AATACAT)n:Simple_repeat:Simple_repeat	0	NA	NA	NA	NA	None
(AATACC)n:Simple_repeat:Simple_repeat	2.296912112	-0.031413128	0.211863444	0.2552423	NA	None
(AATACCA)n:Simple_repeat:Simple_repeat	0.151211004	-0.005561247	0.210114249	0.836558036	NA	None
(AATACCC)n:Simple_repeat:Simple_repeat	0.327493861	0.007284819	0.21020295	0.629239857	NA	None
(AATACCG)n:Simple_repeat:Simple_repeat	0	NA	NA	NA	NA	None
(AATACCT)n:Simple_repeat:Simple_repeat	0	NA	NA	NA	NA	None
(AATACCTAAT)n:Simple_repeat:Simple_repeat	0	NA	NA	NA	NA	None
(AATACG)n:Simple_repeat:Simple_repeat	0	NA	NA	NA	NA	None
(AATACGG)n:Simple_repeat:Simple_repeat	0	NA	NA	NA	NA	None
(AATACT)n:Simple_repeat:Simple_repeat	0	NA	NA	NA	NA	None
(AATACTC)n:Simple_repeat:Simple_repeat	0	NA	NA	NA	NA	None
(AATACTT)n:Simple_repeat:Simple_repeat	0	NA	NA	NA	NA	None
(AATAGA)n:Simple_repeat:Simple_repeat	1.623555548	0.015638379	0.209746344	0.498887674	NA	None
(AATAGAA)n:Simple_repeat:Simple_repeat	7.394893851	-0.006856468	0.203715135	0.890195263	NA	None
(AATAGAC)n:Simple_repeat:Simple_repeat	0	NA	NA	NA	NA	None
(AATAGAG)n:Simple_repeat:Simple_repeat	0	NA	NA	NA	NA	None
(AATAGC)n:Simple_repeat:Simple_repeat	1.02777169	-0.007202246	0.209429318	0.707297288	NA	None
(AATAGCA)n:Simple_repeat:Simple_repeat	0.504282101	0.010957975	0.210390493	0.446363248	NA	None
(AATAGG)n:Simple_repeat:Simple_repeat	0	NA	NA	NA	NA	None
(AATAGT)n:Simple_repeat:Simple_repeat	0	NA	NA	NA	NA	None
(AATAGTA)n:Simple_repeat:Simple_repeat	0.762076922	0.015769495	0.210783685	0.277526721	NA	None
(AATAGTG)n:Simple_repeat:Simple_repeat	0	NA	NA	NA	NA	None
(AATAGTT)n:Simple_repeat:Simple_repeat	0	NA	NA	NA	NA	None
(AATATA)n:Simple_repeat:Simple_repeat	9.565394874	-0.016792878	0.20390593	0.746849858	NA	None
(AATATAA)n:Simple_repeat:Simple_repeat	3.660965938	0.010389653	0.207105434	0.779738316	NA	None
(AATATAAT)n:Simple_repeat:Simple_repeat	2.262827641	0.015881011	0.209352799	0.550868326	NA	None
(AATATAC)n:Simple_repeat:Simple_repeat	0	NA	NA	NA	NA	None
(AATATAG)n:Simple_repeat:Simple_repeat	1.028056246	-0.016378058	0.210329696	0.348432264	NA	None
(AATATAT)n:Simple_repeat:Simple_repeat	0	NA	NA	NA	NA	None
(AATATATGG)n:Simple_repeat:Simple_repeat	0	NA	NA	NA	NA	None
(AATATC)n:Simple_repeat:Simple_repeat	0	NA	NA	NA	NA	None
(AATATCA)n:Simple_repeat:Simple_repeat	0	NA	NA	NA	NA	None
(AATATCT)n:Simple_repeat:Simple_repeat	0	NA	NA	NA	NA	None
(AATATG)n:Simple_repeat:Simple_repeat	1.519437069	-0.008387308	0.209189235	0.704323719	NA	None
(AATATGA)n:Simple_repeat:Simple_repeat	0.176788241	0.005711818	0.210118411	0.790927507	NA	None
(AATATGT)n:Simple_repeat:Simple_repeat	0.15070562	0.005489508	0.210107046	0.790927507	NA	None
(AATATT)n:Simple_repeat:Simple_repeat	6.128722255	0.041296178	0.211469948	0.338324598	NA	None
(AATATTA)n:Simple_repeat:Simple_repeat	1.343044653	-0.003347601	0.209339778	0.856094816	NA	None
(AATATTC)n:Simple_repeat:Simple_repeat	0	NA	NA	NA	NA	None
(AATATTCACG)n:Simple_repeat:Simple_repeat	0	NA	NA	NA	NA	None
(AATATTG)n:Simple_repeat:Simple_repeat	0	NA	NA	NA	NA	None
(AATATTGC)n:Simple_repeat:Simple_repeat	0	NA	NA	NA	NA	None
(AATATTT)n:Simple_repeat:Simple_repeat	2.148111539	-0.009728536	0.208512917	0.730033627	NA	None
(AATC)n:Simple_repeat:Simple_repeat	14.74117375	0.027252631	0.2007292	0.679693514	NA	None
(AATCA)n:Simple_repeat:Simple_repeat	10.71286395	-0.045704501	0.207131772	0.453873066	NA	None
(AATCAA)n:Simple_repeat:Simple_repeat	4.54384049	-0.030850666	0.209007229	0.463294477	NA	None
(AATCAAG)n:Simple_repeat:Simple_repeat	0	NA	NA	NA	NA	None
(AATCAAT)n:Simple_repeat:Simple_repeat	0	NA	NA	NA	NA	None
(AATCAC)n:Simple_repeat:Simple_repeat	0.176788241	0.005711818	0.210118411	0.790927507	NA	None
(AATCACA)n:Simple_repeat:Simple_repeat	0	NA	NA	NA	NA	None
(AATCAG)n:Simple_repeat:Simple_repeat	0	NA	NA	NA	NA	None
(AATCAGA)n:Simple_repeat:Simple_repeat	0	NA	NA	NA	NA	None
(AATCAGG)n:Simple_repeat:Simple_repeat	2.747652457	-0.004263111	0.207958684	0.885818325	NA	None
(AATCAT)n:Simple_repeat:Simple_repeat	0.353520848	1.10E-05	0.209849855	0.975302847	NA	None
(AATCATA)n:Simple_repeat:Simple_repeat	0.176732607	-0.005764908	0.210124652	0.836558036	NA	None
(AATCC)n:Simple_repeat:Simple_repeat	0.327943611	-0.007259298	0.21020571	0.653534647	NA	None
(AATCCAA)n:Simple_repeat:Simple_repeat	0.151211004	-0.005561247	0.210114249	0.836558036	NA	None
(AATCCAAC)n:Simple_repeat:Simple_repeat	0	NA	NA	NA	NA	None
(AATCCAG)n:Simple_repeat:Simple_repeat	1.186031117	-0.00386711	0.209164395	0.850502024	NA	None
(AATCCC)n:Simple_repeat:Simple_repeat	0	NA	NA	NA	NA	None
(AATCCCA)n:Simple_repeat:Simple_repeat	3.584170498	-0.004895725	0.206797661	0.891784236	NA	None
(AATCCCC)n:Simple_repeat:Simple_repeat	0.302762198	-0.006881896	0.210191855	0.678993495	NA	None
(AATCCG)n:Simple_repeat:Simple_repeat	6.572173263	-0.012638511	0.205530623	0.776968609	NA	None
(AATCCGC)n:Simple_repeat:Simple_repeat	0	NA	NA	NA	NA	None
(AATCCTC)n:Simple_repeat:Simple_repeat	0	NA	NA	NA	NA	None
(AATCCTT)n:Simple_repeat:Simple_repeat	0	NA	NA	NA	NA	None
(AATCG)n:Simple_repeat:Simple_repeat	7.383206959	0.019471796	0.205304015	0.691658199	NA	None
(AATCGA)n:Simple_repeat:Simple_repeat	0.176732607	-0.005764908	0.210124652	0.836558036	NA	None
(AATCGAA)n:Simple_repeat:Simple_repeat	0	NA	NA	NA	NA	None
(AATCGAG)n:Simple_repeat:Simple_repeat	0	NA	NA	NA	NA	None
(AATCGC)n:Simple_repeat:Simple_repeat	0	NA	NA	NA	NA	None
(AATCGG)n:Simple_repeat:Simple_repeat	2.011043212	0.001559137	0.208119967	0.958084827	NA	None
(AATCGGAG)n:Simple_repeat:Simple_repeat	0	NA	NA	NA	NA	None
(AATCGT)n:Simple_repeat:Simple_repeat	0	NA	NA	NA	NA	None
(AATCT)n:Simple_repeat:Simple_repeat	0	NA	NA	NA	NA	None
(AATCTA)n:Simple_repeat:Simple_repeat	0.151211004	-0.005561247	0.210114249	0.836558036	NA	None
(AATCTAT)n:Simple_repeat:Simple_repeat	0	NA	NA	NA	NA	None
(AATCTC)n:Simple_repeat:Simple_repeat	4.287381126	0.029802299	0.209863479	0.422396399	NA	None
(AATCTCG)n:Simple_repeat:Simple_repeat	0	NA	NA	NA	NA	None
(AATCTG)n:Simple_repeat:Simple_repeat	2.346265626	-0.052660986	0.218668639	0.042002299	NA	None
(AATCTGA)n:Simple_repeat:Simple_repeat	4.159542479	0.017741751	0.207677025	0.641787386	NA	None
(AATCTGT)n:Simple_repeat:Simple_repeat	0	NA	NA	NA	NA	None
(AATCTTA)n:Simple_repeat:Simple_repeat	0	NA	NA	NA	NA	None
(AATG)n:Simple_repeat:Simple_repeat	10.56786876	-0.010040742	0.202431245	0.854351151	NA	None
(AATGA)n:Simple_repeat:Simple_repeat	6.983049036	-0.065122411	0.218393387	0.198870702	NA	None
(AATGAAATG)n:Simple_repeat:Simple_repeat	0	NA	NA	NA	NA	None
(AATGAAT)n:Simple_repeat:Simple_repeat	0	NA	NA	NA	NA	None
(AATGAC)n:Simple_repeat:Simple_repeat	0	NA	NA	NA	NA	None
(AATGAG)n:Simple_repeat:Simple_repeat	0	NA	NA	NA	NA	None
(AATGAGA)n:Simple_repeat:Simple_repeat	0	NA	NA	NA	NA	None
(AATGAT)n:Simple_repeat:Simple_repeat	9.215675016	-0.069843864	0.217752685	0.234749556	NA	None
(AATGATA)n:Simple_repeat:Simple_repeat	2.293245257	0.006661683	0.208512153	0.807220678	NA	None
(AATGATC)n:Simple_repeat:Simple_repeat	0	NA	NA	NA	NA	None
(AATGATT)n:Simple_repeat:Simple_repeat	1.235038491	0.005460951	0.209466679	0.761348379	NA	None
(AATGC)n:Simple_repeat:Simple_repeat	0	NA	NA	NA	NA	None
(AATGCA)n:Simple_repeat:Simple_repeat	5.458944877	-0.06626298	0.220378673	0.150413602	NA	None
(AATGCAA)n:Simple_repeat:Simple_repeat	0.976002272	0.00065401	0.209131018	0.974385195	NA	None
(AATGCAT)n:Simple_repeat:Simple_repeat	0	NA	NA	NA	NA	None
(AATGCC)n:Simple_repeat:Simple_repeat	0.176788241	0.005711818	0.210118411	0.790927507	NA	None
(AATGCCAA)n:Simple_repeat:Simple_repeat	0	NA	NA	NA	NA	None
(AATGCCCCA)n:Simple_repeat:Simple_repeat	0	NA	NA	NA	NA	None
(AATGCG)n:Simple_repeat:Simple_repeat	2.267487074	0.02289349	0.210094081	0.414643209	NA	None
(AATGCGA)n:Simple_repeat:Simple_repeat	0	NA	NA	NA	NA	None
(AATGCTAA)n:Simple_repeat:Simple_repeat	0	NA	NA	NA	NA	None
(AATGCTCC)n:Simple_repeat:Simple_repeat	0.151211004	-0.005561247	0.210114249	0.836558036	NA	None
(AATGCTG)n:Simple_repeat:Simple_repeat	0	NA	NA	NA	NA	None
(AATGCTGA)n:Simple_repeat:Simple_repeat	0	NA	NA	NA	NA	None
(AATGG)n:Simple_repeat:Simple_repeat	2.031326904	-0.022566271	0.210289944	0.388388379	NA	None
(AATGGA)n:Simple_repeat:Simple_repeat	2.041521773	0.011050459	0.208825589	0.681299648	NA	None
(AATGGAA)n:Simple_repeat:Simple_repeat	0	NA	NA	NA	NA	None
(AATGGAG)n:Simple_repeat:Simple_repeat	3.622383812	-0.017945017	0.208018874	0.621000919	NA	None
(AATGGAT)n:Simple_repeat:Simple_repeat	0	NA	NA	NA	NA	None
(AATGGC)n:Simple_repeat:Simple_repeat	0.327438227	-0.000440164	0.20986594	0.976015489	NA	None
(AATGGCA)n:Simple_repeat:Simple_repeat	0	NA	NA	NA	NA	None
(AATGGCG)n:Simple_repeat:Simple_repeat	0.195096227	0.005845629	0.210125717	0.790927507	NA	None
(AATGGG)n:Simple_repeat:Simple_repeat	0.151211004	-0.005561247	0.210114249	0.836558036	NA	None
(AATGGGA)n:Simple_repeat:Simple_repeat	2.977288028	0.03030834	0.211285075	0.309518687	NA	None
(AATGGGTGGC)n:Simple_repeat:Simple_repeat	0	NA	NA	NA	NA	None
(AATGGT)n:Simple_repeat:Simple_repeat	1.083147106	0.00974736	0.209718368	0.586075326	NA	None
(AATGGTA)n:Simple_repeat:Simple_repeat	0.151551194	-0.005564235	0.210114395	0.836558036	NA	None
(AATGGTAA)n:Simple_repeat:Simple_repeat	0	NA	NA	NA	NA	None
(AATGGTG)n:Simple_repeat:Simple_repeat	0	NA	NA	NA	NA	None
(AATGT)n:Simple_repeat:Simple_repeat	3.330503793	-0.012732552	0.208512937	0.670894488	NA	None
(AATGTA)n:Simple_repeat:Simple_repeat	1.135722217	-0.027414096	0.212342238	0.113629824	NA	None
(AATGTAA)n:Simple_repeat:Simple_repeat	0	NA	NA	NA	NA	None
(AATGTC)n:Simple_repeat:Simple_repeat	0	NA	NA	NA	NA	None
(AATGTCGA)n:Simple_repeat:Simple_repeat	0	NA	NA	NA	NA	None
(AATGTG)n:Simple_repeat:Simple_repeat	0	NA	NA	NA	NA	None
(AATGTGA)n:Simple_repeat:Simple_repeat	0	NA	NA	NA	NA	None
(AATGTGAA)n:Simple_repeat:Simple_repeat	0.151211004	-0.005561247	0.210114249	0.836558036	NA	None
(AATGTGTA)n:Simple_repeat:Simple_repeat	0	NA	NA	NA	NA	None
(AATGTT)n:Simple_repeat:Simple_repeat	3.221190796	-0.033115617	0.210888159	0.353562734	NA	None
(AATGTTA)n:Simple_repeat:Simple_repeat	3.563729708	0.00800497	0.207242307	0.824440792	NA	None
(AATGTTT)n:Simple_repeat:Simple_repeat	0	NA	NA	NA	NA	None
(AATTA)n:Simple_repeat:Simple_repeat	12.45853683	-0.003882635	0.199355156	0.948987596	NA	None
(AATTAA)n:Simple_repeat:Simple_repeat	0.857636048	-0.010553105	0.210064615	0.495924534	NA	None
(AATTAAC)n:Simple_repeat:Simple_repeat	0	NA	NA	NA	NA	None
(AATTAAG)n:Simple_repeat:Simple_repeat	0	NA	NA	NA	NA	None
(AATTAAT)n:Simple_repeat:Simple_repeat	0	NA	NA	NA	NA	None
(AATTAC)n:Simple_repeat:Simple_repeat	7.413248834	0.008064151	0.203951963	0.873772623	NA	None
(AATTACT)n:Simple_repeat:Simple_repeat	0	NA	NA	NA	NA	None
(AATTAG)n:Simple_repeat:Simple_repeat	0.301916624	-1.61E-05	0.209875588	0.976541499	NA	None
(AATTAGA)n:Simple_repeat:Simple_repeat	0	NA	NA	NA	NA	None
(AATTAGT)n:Simple_repeat:Simple_repeat	0	NA	NA	NA	NA	None
(AATTAT)n:Simple_repeat:Simple_repeat	8.497872753	-0.01540238	0.20321645	0.775295768	NA	None
(AATTATA)n:Simple_repeat:Simple_repeat	3.491934872	-0.011492441	0.207773041	0.731192721	NA	None
(AATTATC)n:Simple_repeat:Simple_repeat	0	NA	NA	NA	NA	None
(AATTATG)n:Simple_repeat:Simple_repeat	0	NA	NA	NA	NA	None
(AATTATGT)n:Simple_repeat:Simple_repeat	0	NA	NA	NA	NA	None
(AATTATT)n:Simple_repeat:Simple_repeat	0	NA	NA	NA	NA	None
(AATTATTA)n:Simple_repeat:Simple_repeat	0	NA	NA	NA	NA	None
(AATTATTT)n:Simple_repeat:Simple_repeat	0	NA	NA	NA	NA	None
(AATTC)n:Simple_repeat:Simple_repeat	1.684561827	0.010184641	0.209182654	0.66548027	NA	None
(AATTCA)n:Simple_repeat:Simple_repeat	0	NA	NA	NA	NA	None
(AATTCAC)n:Simple_repeat:Simple_repeat	0	NA	NA	NA	NA	None
(AATTCC)n:Simple_repeat:Simple_repeat	0	NA	NA	NA	NA	None
(AATTCG)n:Simple_repeat:Simple_repeat	0	NA	NA	NA	NA	None
(AATTCGG)n:Simple_repeat:Simple_repeat	0	NA	NA	NA	NA	None
(AATTCGT)n:Simple_repeat:Simple_repeat	3.907491393	0.007600306	0.206622643	0.845451909	NA	None
(AATTCTA)n:Simple_repeat:Simple_repeat	0	NA	NA	NA	NA	None
(AATTCTC)n:Simple_repeat:Simple_repeat	0	NA	NA	NA	NA	None
(AATTCTT)n:Simple_repeat:Simple_repeat	0	NA	NA	NA	NA	None
(AATTG)n:Simple_repeat:Simple_repeat	6.935992151	0.057755161	0.215056541	0.258590918	NA	None
(AATTGA)n:Simple_repeat:Simple_repeat	2.383212237	0.001978221	0.207811408	0.950255422	NA	None
(AATTGAA)n:Simple_repeat:Simple_repeat	0	NA	NA	NA	NA	None
(AATTGAC)n:Simple_repeat:Simple_repeat	0	NA	NA	NA	NA	None
(AATTGC)n:Simple_repeat:Simple_repeat	3.365243817	-0.025979994	0.209310947	0.470672939	NA	None
(AATTGCA)n:Simple_repeat:Simple_repeat	0	NA	NA	NA	NA	None
(AATTGCATTG)n:Simple_repeat:Simple_repeat	0.151211004	-0.005561247	0.210114249	0.836558036	NA	None
(AATTGCC)n:Simple_repeat:Simple_repeat	0	NA	NA	NA	NA	None
(AATTGG)n:Simple_repeat:Simple_repeat	4.549687395	0.00124871	0.205749406	0.978034475	NA	None
(AATTGGC)n:Simple_repeat:Simple_repeat	0.655777662	0.00017391	0.209486515	0.990169671	NA	None
(AATTGT)n:Simple_repeat:Simple_repeat	0	NA	NA	NA	NA	None
(AATTGTA)n:Simple_repeat:Simple_repeat	0	NA	NA	NA	NA	None
(AATTGTT)n:Simple_repeat:Simple_repeat	0	NA	NA	NA	NA	None
(AATTT)n:Simple_repeat:Simple_repeat	6.295282222	0.028847264	0.207333025	0.543017507	NA	None
(AATTTA)n:Simple_repeat:Simple_repeat	1.744335968	0.006772271	0.20909934	0.761464752	NA	None
(AATTTAA)n:Simple_repeat:Simple_repeat	0.151551194	-0.005564235	0.210114395	0.836558036	NA	None
(AATTTAAGA)n:Simple_repeat:Simple_repeat	0	NA	NA	NA	NA	None
(AATTTAATT)n:Simple_repeat:Simple_repeat	0	NA	NA	NA	NA	None
(AATTTAC)n:Simple_repeat:Simple_repeat	1.8259592	0.017106573	0.20993223	0.454505703	NA	None
(AATTTAG)n:Simple_repeat:Simple_repeat	0	NA	NA	NA	NA	None
(AATTTAT)n:Simple_repeat:Simple_repeat	0.655381838	-0.008143825	0.209877857	0.615781053	NA	None
(AATTTC)n:Simple_repeat:Simple_repeat	1.179093961	0.005476105	0.209353386	0.776456372	NA	None
(AATTTCA)n:Simple_repeat:Simple_repeat	0	NA	NA	NA	NA	None
(AATTTCC)n:Simple_repeat:Simple_repeat	0	NA	NA	NA	NA	None
(AATTTCG)n:Simple_repeat:Simple_repeat	0	NA	NA	NA	NA	None
(AATTTG)n:Simple_repeat:Simple_repeat	0.151211004	-0.005561247	0.210114249	0.836558036	NA	None
(AATTTGT)n:Simple_repeat:Simple_repeat	0	NA	NA	NA	NA	None
(AATTTT)n:Simple_repeat:Simple_repeat	6.237081033	0.040392352	0.209940073	0.401525647	NA	None
(AATTTTA)n:Simple_repeat:Simple_repeat	0	NA	NA	NA	NA	None
(AATTTTC)n:Simple_repeat:Simple_repeat	0	NA	NA	NA	NA	None
(AATTTTG)n:Simple_repeat:Simple_repeat	0	NA	NA	NA	NA	None
(AATTTTT)n:Simple_repeat:Simple_repeat	2.201701999	0.021143034	0.210188738	0.410723871	NA	None
(ACAAA)n:Simple_repeat:Simple_repeat	0.151211004	-0.005561247	0.210114249	0.836558036	NA	None
(ACAAAA)n:Simple_repeat:Simple_repeat	2.951939714	0.008032246	0.207977554	0.797962259	NA	None
(ACAAAAA)n:Simple_repeat:Simple_repeat	0	NA	NA	NA	NA	None
(ACAAAC)n:Simple_repeat:Simple_repeat	0	NA	NA	NA	NA	None
(ACAAACT)n:Simple_repeat:Simple_repeat	0	NA	NA	NA	NA	None
(ACAAAGC)n:Simple_repeat:Simple_repeat	4.983284805	0.043526897	0.212840623	0.280724227	NA	None
(ACAAAT)n:Simple_repeat:Simple_repeat	0	NA	NA	NA	NA	None
(ACAAATGT)n:Simple_repeat:Simple_repeat	0	NA	NA	NA	NA	None
(ACAAC)n:Simple_repeat:Simple_repeat	2.48766256	-0.0177015	0.209420693	0.521356901	NA	None
(ACAACA)n:Simple_repeat:Simple_repeat	4.682204392	0.003924334	0.20583866	0.926713552	NA	None
(ACAACAA)n:Simple_repeat:Simple_repeat	0.15070562	0.005489508	0.210107046	0.790927507	NA	None
(ACAACAC)n:Simple_repeat:Simple_repeat	0	NA	NA	NA	NA	None
(ACAACAG)n:Simple_repeat:Simple_repeat	2.703548114	0.022192421	0.209157287	0.506109272	NA	None
(ACAACC)n:Simple_repeat:Simple_repeat	0	NA	NA	NA	NA	None
(ACAACCACC)n:Simple_repeat:Simple_repeat	0	NA	NA	NA	NA	None
(ACAACG)n:Simple_repeat:Simple_repeat	0.674986856	0.001339976	0.209561657	0.929641479	NA	None
(ACAACGA)n:Simple_repeat:Simple_repeat	0	NA	NA	NA	NA	None
(ACAACGG)n:Simple_repeat:Simple_repeat	0	NA	NA	NA	NA	None
(ACAACT)n:Simple_repeat:Simple_repeat	0	NA	NA	NA	NA	None
(ACAAG)n:Simple_repeat:Simple_repeat	0	NA	NA	NA	NA	None
(ACAAGA)n:Simple_repeat:Simple_repeat	1.801639114	-0.002797307	0.208472019	0.91440656	NA	None
(ACAAGAA)n:Simple_repeat:Simple_repeat	0	NA	NA	NA	NA	None
(ACAAGAT)n:Simple_repeat:Simple_repeat	0.195096227	0.005845629	0.210125717	0.790927507	NA	None
(ACAAGC)n:Simple_repeat:Simple_repeat	0	NA	NA	NA	NA	None
(ACAAGCA)n:Simple_repeat:Simple_repeat	0	NA	NA	NA	NA	None
(ACAAGG)n:Simple_repeat:Simple_repeat	0	NA	NA	NA	NA	None
(ACAAT)n:Simple_repeat:Simple_repeat	5.825685053	0.011396634	0.205721843	0.797194676	NA	None
(ACAATAA)n:Simple_repeat:Simple_repeat	0	NA	NA	NA	NA	None
(ACAATAC)n:Simple_repeat:Simple_repeat	0	NA	NA	NA	NA	None
(ACAATAG)n:Simple_repeat:Simple_repeat	0	NA	NA	NA	NA	None
(ACAATC)n:Simple_repeat:Simple_repeat	0	NA	NA	NA	NA	None
(ACAATCG)n:Simple_repeat:Simple_repeat	0.328283801	-0.007265635	0.210205934	0.653161858	NA	None
(ACAATG)n:Simple_repeat:Simple_repeat	1.853298972	0.006218756	0.208530163	0.81724766	NA	None
(ACAATGG)n:Simple_repeat:Simple_repeat	0.452962434	0.003308877	0.209827497	0.808789657	NA	None
(ACAATT)n:Simple_repeat:Simple_repeat	0	NA	NA	NA	NA	None
(ACAATTA)n:Simple_repeat:Simple_repeat	0	NA	NA	NA	NA	None
(ACAATTATT)n:Simple_repeat:Simple_repeat	0	NA	NA	NA	NA	None
(ACAATTT)n:Simple_repeat:Simple_repeat	0	NA	NA	NA	NA	None
(ACACA)n:Simple_repeat:Simple_repeat	0.328339435	0.000426722	0.209865207	0.975990144	NA	None
(ACACAA)n:Simple_repeat:Simple_repeat	3.487725189	-0.034721058	0.211220934	0.331865223	NA	None
(ACACAAG)n:Simple_repeat:Simple_repeat	0.825296652	-0.003862375	0.209329384	0.838327946	NA	None
(ACACAC)n:Simple_repeat:Simple_repeat	11.61676016	0.000927341	0.200177095	0.989821206	NA	None
(ACACACAG)n:Simple_repeat:Simple_repeat	0	NA	NA	NA	NA	None
(ACACACAT)n:Simple_repeat:Simple_repeat	0	NA	NA	NA	NA	None
(ACACACC)n:Simple_repeat:Simple_repeat	0	NA	NA	NA	NA	None
(ACACAG)n:Simple_repeat:Simple_repeat	3.377420591	0.020396399	0.208789659	0.549853668	NA	None
(ACACAGA)n:Simple_repeat:Simple_repeat	0	NA	NA	NA	NA	None
(ACACAGAT)n:Simple_repeat:Simple_repeat	0	NA	NA	NA	NA	None
(ACACAGC)n:Simple_repeat:Simple_repeat	0	NA	NA	NA	NA	None
(ACACAT)n:Simple_repeat:Simple_repeat	8.884714883	-0.017863835	0.204603494	0.722044251	NA	None
(ACACATA)n:Simple_repeat:Simple_repeat	0	NA	NA	NA	NA	None
(ACACATAG)n:Simple_repeat:Simple_repeat	0	NA	NA	NA	NA	None
(ACACC)n:Simple_repeat:Simple_repeat	0.479045055	0.004361675	0.209787612	0.76588164	NA	None
(ACACCA)n:Simple_repeat:Simple_repeat	0	NA	NA	NA	NA	None
(ACACCACC)n:Simple_repeat:Simple_repeat	0	NA	NA	NA	NA	None
(ACACCAGT)n:Simple_repeat:Simple_repeat	0	NA	NA	NA	NA	None
(ACACCAT)n:Simple_repeat:Simple_repeat	0	NA	NA	NA	NA	None
(ACACCC)n:Simple_repeat:Simple_repeat	0	NA	NA	NA	NA	None
(ACACCCC)n:Simple_repeat:Simple_repeat	0	NA	NA	NA	NA	None
(ACACCCT)n:Simple_repeat:Simple_repeat	0	NA	NA	NA	NA	None
(ACACG)n:Simple_repeat:Simple_repeat	0	NA	NA	NA	NA	None
(ACACGA)n:Simple_repeat:Simple_repeat	0	NA	NA	NA	NA	None
(ACACGC)n:Simple_repeat:Simple_repeat	3.297526683	-0.015065549	0.207747649	0.673359327	NA	None
(ACACGG)n:Simple_repeat:Simple_repeat	0	NA	NA	NA	NA	None
(ACACGGA)n:Simple_repeat:Simple_repeat	0	NA	NA	NA	NA	None
(ACACT)n:Simple_repeat:Simple_repeat	0	NA	NA	NA	NA	None
(ACACTA)n:Simple_repeat:Simple_repeat	0	NA	NA	NA	NA	None
(ACACTAA)n:Simple_repeat:Simple_repeat	3.002779303	-0.042003069	0.214009263	0.189482574	NA	None
(ACACTC)n:Simple_repeat:Simple_repeat	0	NA	NA	NA	NA	None
(ACACTCA)n:Simple_repeat:Simple_repeat	0	NA	NA	NA	NA	None
(ACACTCACTC)n:Simple_repeat:Simple_repeat	0	NA	NA	NA	NA	None
(ACACTCAT)n:Simple_repeat:Simple_repeat	0	NA	NA	NA	NA	None
(ACACTCC)n:Simple_repeat:Simple_repeat	0	NA	NA	NA	NA	None
(ACACTCG)n:Simple_repeat:Simple_repeat	0.566980695	0.012069865	0.210464937	0.400818026	NA	None
(ACACTGT)n:Simple_repeat:Simple_repeat	0	NA	NA	NA	NA	None
(ACACTT)n:Simple_repeat:Simple_repeat	0.176788241	0.005711818	0.210118411	0.790927507	NA	None
(ACACTTTTA)n:Simple_repeat:Simple_repeat	0	NA	NA	NA	NA	None
(ACAG)n:Simple_repeat:Simple_repeat	7.346480446	0.047607443	0.211079247	0.357511947	NA	None
(ACAGA)n:Simple_repeat:Simple_repeat	0	NA	NA	NA	NA	None
(ACAGAA)n:Simple_repeat:Simple_repeat	1.959779178	0.001582804	0.208083367	0.957873582	NA	None
(ACAGAAG)n:Simple_repeat:Simple_repeat	0	NA	NA	NA	NA	None
(ACAGAAT)n:Simple_repeat:Simple_repeat	0	NA	NA	NA	NA	None
(ACAGAC)n:Simple_repeat:Simple_repeat	0.681575726	0.007678183	0.209920013	0.590560694	NA	None
(ACAGACA)n:Simple_repeat:Simple_repeat	0	NA	NA	NA	NA	None
(ACAGAG)n:Simple_repeat:Simple_repeat	0.647213086	0.013827775	0.210606546	0.337365457	NA	None
(ACAGAGG)n:Simple_repeat:Simple_repeat	0	NA	NA	NA	NA	None
(ACAGATCAC)n:Simple_repeat:Simple_repeat	0	NA	NA	NA	NA	None
(ACAGC)n:Simple_repeat:Simple_repeat	1.204339103	-0.00390249	0.209049718	0.856472249	NA	None
(ACAGCA)n:Simple_repeat:Simple_repeat	7.463174877	0.037439901	0.208351041	0.462701831	NA	None
(ACAGCAA)n:Simple_repeat:Simple_repeat	0	NA	NA	NA	NA	None
(ACAGCAACA)n:Simple_repeat:Simple_repeat	0	NA	NA	NA	NA	None
(ACAGCAC)n:Simple_repeat:Simple_repeat	0	NA	NA	NA	NA	None
(ACAGCAGCA)n:Simple_repeat:Simple_repeat	0	NA	NA	NA	NA	None
(ACAGCAT)n:Simple_repeat:Simple_repeat	0	NA	NA	NA	NA	None
(ACAGCC)n:Simple_repeat:Simple_repeat	0	NA	NA	NA	NA	None
(ACAGCCC)n:Simple_repeat:Simple_repeat	1.348787948	0.011504829	0.209326238	0.619438755	NA	None
(ACAGCG)n:Simple_repeat:Simple_repeat	0	NA	NA	NA	NA	None
(ACAGCGG)n:Simple_repeat:Simple_repeat	0	NA	NA	NA	NA	None
(ACAGCGGCA)n:Simple_repeat:Simple_repeat	0	NA	NA	NA	NA	None
(ACAGCT)n:Simple_repeat:Simple_repeat	0	NA	NA	NA	NA	None
(ACAGG)n:Simple_repeat:Simple_repeat	0	NA	NA	NA	NA	None
(ACAGGA)n:Simple_repeat:Simple_repeat	0	NA	NA	NA	NA	None
(ACAGGAA)n:Simple_repeat:Simple_repeat	0.743657668	0.000669758	0.209604601	0.962405879	NA	None
(ACAGGG)n:Simple_repeat:Simple_repeat	0	NA	NA	NA	NA	None
(ACAGGT)n:Simple_repeat:Simple_repeat	0	NA	NA	NA	NA	None
(ACAGTA)n:Simple_repeat:Simple_repeat	0	NA	NA	NA	NA	None
(ACAGTAA)n:Simple_repeat:Simple_repeat	0	NA	NA	NA	NA	None
(ACAGTACAT)n:Simple_repeat:Simple_repeat	0	NA	NA	NA	NA	None
(ACAGTAT)n:Simple_repeat:Simple_repeat	0	NA	NA	NA	NA	None
(ACAGTC)n:Simple_repeat:Simple_repeat	0	NA	NA	NA	NA	None
(ACAGTG)n:Simple_repeat:Simple_repeat	0.195096227	0.005845629	0.210125717	0.790927507	NA	None
(ACAGTT)n:Simple_repeat:Simple_repeat	1.038251115	0.016784145	0.210498302	0.326568501	NA	None
(ACAGTTT)n:Simple_repeat:Simple_repeat	0	NA	NA	NA	NA	None
(ACATA)n:Simple_repeat:Simple_repeat	0	NA	NA	NA	NA	None
(ACATAA)n:Simple_repeat:Simple_repeat	0.151211004	-0.005561247	0.210114249	0.836558036	NA	None
(ACATAAT)n:Simple_repeat:Simple_repeat	0	NA	NA	NA	NA	None
(ACATAC)n:Simple_repeat:Simple_repeat	3.415711961	0.023274921	0.208914157	0.514946002	NA	None
(ACATACAA)n:Simple_repeat:Simple_repeat	0.151551194	-0.005564235	0.210114395	0.836558036	NA	None
(ACATAG)n:Simple_repeat:Simple_repeat	0	NA	NA	NA	NA	None
(ACATAGC)n:Simple_repeat:Simple_repeat	0	NA	NA	NA	NA	None
(ACATAT)n:Simple_repeat:Simple_repeat	1.632955896	-0.023339207	0.21075313	0.324582029	NA	None
(ACATATA)n:Simple_repeat:Simple_repeat	0.453808008	-0.003244139	0.209828561	0.838649205	NA	None
(ACATATATAT)n:Simple_repeat:Simple_repeat	0	NA	NA	NA	NA	None
(ACATATT)n:Simple_repeat:Simple_repeat	0	NA	NA	NA	NA	None
(ACATC)n:Simple_repeat:Simple_repeat	0	NA	NA	NA	NA	None
(ACATCA)n:Simple_repeat:Simple_repeat	2.591111442	0.009547995	0.208335454	0.74859417	NA	None
(ACATCAG)n:Simple_repeat:Simple_repeat	0	NA	NA	NA	NA	None
(ACATCCA)n:Simple_repeat:Simple_repeat	0	NA	NA	NA	NA	None
(ACATCCCG)n:Simple_repeat:Simple_repeat	0	NA	NA	NA	NA	None
(ACATCT)n:Simple_repeat:Simple_repeat	0.176732607	-0.005764908	0.210124652	0.836558036	NA	None
(ACATG)n:Simple_repeat:Simple_repeat	0	NA	NA	NA	NA	None
(ACATGAA)n:Simple_repeat:Simple_repeat	0.530197821	-0.009491194	0.210326918	0.490707299	NA	None
(ACATGACATT)n:Simple_repeat:Simple_repeat	0	NA	NA	NA	NA	None
(ACATGAGCA)n:Simple_repeat:Simple_repeat	0	NA	NA	NA	NA	None
(ACATGCA)n:Simple_repeat:Simple_repeat	0	NA	NA	NA	NA	None
(ACATGG)n:Simple_repeat:Simple_repeat	0	NA	NA	NA	NA	None
(ACATGT)n:Simple_repeat:Simple_repeat	0	NA	NA	NA	NA	None
(ACATT)n:Simple_repeat:Simple_repeat	0.176732607	-0.005764908	0.210124652	0.836558036	NA	None
(ACATTA)n:Simple_repeat:Simple_repeat	0	NA	NA	NA	NA	None
(ACATTAA)n:Simple_repeat:Simple_repeat	0	NA	NA	NA	NA	None
(ACATTAT)n:Simple_repeat:Simple_repeat	0.195096227	0.005845629	0.210125717	0.790927507	NA	None
(ACATTC)n:Simple_repeat:Simple_repeat	1.909525913	-0.015744224	0.20911607	0.574319415	NA	None
(ACATTCA)n:Simple_repeat:Simple_repeat	0	NA	NA	NA	NA	None
(ACATTCG)n:Simple_repeat:Simple_repeat	0	NA	NA	NA	NA	None
(ACATTCT)n:Simple_repeat:Simple_repeat	0.195096227	0.005845629	0.210125717	0.790927507	NA	None
(ACATTT)n:Simple_repeat:Simple_repeat	0.151551194	-0.005564235	0.210114395	0.836558036	NA	None
(ACATTTAC)n:Simple_repeat:Simple_repeat	0	NA	NA	NA	NA	None
(ACATTTT)n:Simple_repeat:Simple_repeat	0	NA	NA	NA	NA	None
(ACCAA)n:Simple_repeat:Simple_repeat	8.763440501	-0.04373564	0.208475446	0.431401245	NA	None
(ACCAAAT)n:Simple_repeat:Simple_repeat	0	NA	NA	NA	NA	None
(ACCAAC)n:Simple_repeat:Simple_repeat	0	NA	NA	NA	NA	None
(ACCAACA)n:Simple_repeat:Simple_repeat	0	NA	NA	NA	NA	None
(ACCAACACC)n:Simple_repeat:Simple_repeat	0	NA	NA	NA	NA	None
(ACCAACC)n:Simple_repeat:Simple_repeat	0	NA	NA	NA	NA	None
(ACCAACCG)n:Simple_repeat:Simple_repeat	0.151211004	-0.005561247	0.210114249	0.836558036	NA	None
(ACCAACGT)n:Simple_repeat:Simple_repeat	2.236948387	0.000720374	0.20828982	0.980612305	NA	None
(ACCAAG)n:Simple_repeat:Simple_repeat	0	NA	NA	NA	NA	None
(ACCAAT)n:Simple_repeat:Simple_repeat	0	NA	NA	NA	NA	None
(ACCAATC)n:Simple_repeat:Simple_repeat	0	NA	NA	NA	NA	None
(ACCAATT)n:Simple_repeat:Simple_repeat	0	NA	NA	NA	NA	None
(ACCAC)n:Simple_repeat:Simple_repeat	0	NA	NA	NA	NA	None
(ACCACA)n:Simple_repeat:Simple_repeat	0	NA	NA	NA	NA	None
(ACCACAA)n:Simple_repeat:Simple_repeat	0.176788241	0.005711818	0.210118411	0.790927507	NA	None
(ACCACC)n:Simple_repeat:Simple_repeat	0	NA	NA	NA	NA	None
(ACCACCA)n:Simple_repeat:Simple_repeat	0	NA	NA	NA	NA	None
(ACCACCC)n:Simple_repeat:Simple_repeat	3.288796914	0.010550069	0.207297154	0.772078546	NA	None
(ACCACCG)n:Simple_repeat:Simple_repeat	0	NA	NA	NA	NA	None
(ACCACCT)n:Simple_repeat:Simple_repeat	0	NA	NA	NA	NA	None
(ACCACG)n:Simple_repeat:Simple_repeat	0	NA	NA	NA	NA	None
(ACCACGA)n:Simple_repeat:Simple_repeat	0	NA	NA	NA	NA	None
(ACCACT)n:Simple_repeat:Simple_repeat	0.151551194	-0.005564235	0.210114395	0.836558036	NA	None
(ACCACTCG)n:Simple_repeat:Simple_repeat	0.736499685	0.008529841	0.209955353	0.55370784	NA	None
(ACCACTG)n:Simple_repeat:Simple_repeat	0	NA	NA	NA	NA	None
(ACCAGA)n:Simple_repeat:Simple_repeat	0.151211004	-0.005561247	0.210114249	0.836558036	NA	None
(ACCAGAA)n:Simple_repeat:Simple_repeat	0	NA	NA	NA	NA	None
(ACCAGAC)n:Simple_repeat:Simple_repeat	0	NA	NA	NA	NA	None
(ACCAGC)n:Simple_repeat:Simple_repeat	0	NA	NA	NA	NA	None
(ACCAGCG)n:Simple_repeat:Simple_repeat	0	NA	NA	NA	NA	None
(ACCAGG)n:Simple_repeat:Simple_repeat	0.176788241	0.005711818	0.210118411	0.790927507	NA	None
(ACCAGGT)n:Simple_repeat:Simple_repeat	0	NA	NA	NA	NA	None
(ACCAGT)n:Simple_repeat:Simple_repeat	0	NA	NA	NA	NA	None
(ACCAGTT)n:Simple_repeat:Simple_repeat	0	NA	NA	NA	NA	None
(ACCAT)n:Simple_repeat:Simple_repeat	2.049857425	0.010907595	0.209006339	0.668462163	NA	None
(ACCATAG)n:Simple_repeat:Simple_repeat	0	NA	NA	NA	NA	None
(ACCATATAT)n:Simple_repeat:Simple_repeat	0	NA	NA	NA	NA	None
(ACCATC)n:Simple_repeat:Simple_repeat	0.353576482	0.007074265	0.210203568	0.619509988	NA	None
(ACCATCC)n:Simple_repeat:Simple_repeat	0.151551194	-0.005564235	0.210114395	0.836558036	NA	None
(ACCATCCA)n:Simple_repeat:Simple_repeat	0	NA	NA	NA	NA	None
(ACCATG)n:Simple_repeat:Simple_repeat	0	NA	NA	NA	NA	None
(ACCATGG)n:Simple_repeat:Simple_repeat	0	NA	NA	NA	NA	None
(ACCATT)n:Simple_repeat:Simple_repeat	0	NA	NA	NA	NA	None
(ACCC)n:Simple_repeat:Simple_repeat	5.750221462	0.010528624	0.205466938	0.816369541	NA	None
(ACCCA)n:Simple_repeat:Simple_repeat	0	NA	NA	NA	NA	None
(ACCCAA)n:Simple_repeat:Simple_repeat	1.507156935	-0.003068218	0.208590094	0.903208356	NA	None
(ACCCAAA)n:Simple_repeat:Simple_repeat	0	NA	NA	NA	NA	None
(ACCCAAG)n:Simple_repeat:Simple_repeat	0	NA	NA	NA	NA	None
(ACCCAATC)n:Simple_repeat:Simple_repeat	2.06720857	0.003425874	0.208208953	0.905008633	NA	None
(ACCCAC)n:Simple_repeat:Simple_repeat	1.374530378	0.010706236	0.209407062	0.624184134	NA	None
(ACCCACC)n:Simple_repeat:Simple_repeat	6.953238519	0.008803389	0.204271926	0.859187552	NA	None
(ACCCACT)n:Simple_repeat:Simple_repeat	0	NA	NA	NA	NA	None
(ACCCAG)n:Simple_repeat:Simple_repeat	0	NA	NA	NA	NA	None
(ACCCAGA)n:Simple_repeat:Simple_repeat	1.895982678	0.031452225	0.21281068	0.10601876	NA	None
(ACCCAGC)n:Simple_repeat:Simple_repeat	0	NA	NA	NA	NA	None
(ACCCAGG)n:Simple_repeat:Simple_repeat	0	NA	NA	NA	NA	None
(ACCCAGT)n:Simple_repeat:Simple_repeat	0	NA	NA	NA	NA	None
(ACCCAT)n:Simple_repeat:Simple_repeat	0.353465214	-0.007081971	0.210207472	0.642690821	NA	None
(ACCCATC)n:Simple_repeat:Simple_repeat	0	NA	NA	NA	NA	None
(ACCCATT)n:Simple_repeat:Simple_repeat	1.001800336	0.009942306	0.209615549	0.604830037	NA	None
(ACCCC)n:Simple_repeat:Simple_repeat	0.933358447	-0.007058229	0.209473746	0.708118185	NA	None
(ACCCCA)n:Simple_repeat:Simple_repeat	0	NA	NA	NA	NA	None
(ACCCCAA)n:Simple_repeat:Simple_repeat	0.353576482	0.007074265	0.210203568	0.619509988	NA	None
(ACCCCAT)n:Simple_repeat:Simple_repeat	0	NA	NA	NA	NA	None
(ACCCCC)n:Simple_repeat:Simple_repeat	0	NA	NA	NA	NA	None
(ACCCCCC)n:Simple_repeat:Simple_repeat	0	NA	NA	NA	NA	None
(ACCCCGGA)n:Simple_repeat:Simple_repeat	0	NA	NA	NA	NA	None
(ACCCCTA)n:Simple_repeat:Simple_repeat	0	NA	NA	NA	NA	None
(ACCCCTCA)n:Simple_repeat:Simple_repeat	0	NA	NA	NA	NA	None
(ACCCCTG)n:Simple_repeat:Simple_repeat	0	NA	NA	NA	NA	None
(ACCCGA)n:Simple_repeat:Simple_repeat	1.867551209	-0.003154643	0.208571429	0.90065241	NA	None
(ACCCGAA)n:Simple_repeat:Simple_repeat	0.15070562	0.005489508	0.210107046	0.790927507	NA	None
(ACCCGC)n:Simple_repeat:Simple_repeat	0	NA	NA	NA	NA	None
(ACCCGG)n:Simple_repeat:Simple_repeat	0	NA	NA	NA	NA	None
(ACCCGGC)n:Simple_repeat:Simple_repeat	0	NA	NA	NA	NA	None
(ACCCGGGA)n:Simple_repeat:Simple_repeat	0	NA	NA	NA	NA	None
(ACCCGT)n:Simple_repeat:Simple_repeat	0.15070562	0.005489508	0.210107046	0.790927507	NA	None
(ACCCGTG)n:Simple_repeat:Simple_repeat	0	NA	NA	NA	NA	None
(ACCCTC)n:Simple_repeat:Simple_repeat	0	NA	NA	NA	NA	None
(ACCCTGC)n:Simple_repeat:Simple_repeat	0	NA	NA	NA	NA	None
(ACCCTTG)n:Simple_repeat:Simple_repeat	0	NA	NA	NA	NA	None
(ACCG)n:Simple_repeat:Simple_repeat	2.477636739	-0.018026763	0.208941165	0.558668639	NA	None
(ACCGA)n:Simple_repeat:Simple_repeat	0	NA	NA	NA	NA	None
(ACCGAA)n:Simple_repeat:Simple_repeat	13.43246842	-0.000398974	0.198699715	0.993160106	NA	None
(ACCGAAC)n:Simple_repeat:Simple_repeat	0	NA	NA	NA	NA	None
(ACCGACC)n:Simple_repeat:Simple_repeat	0.832281346	0.01231853	0.210114823	0.444729072	NA	None
(ACCGACCA)n:Simple_repeat:Simple_repeat	0	NA	NA	NA	NA	None
(ACCGACT)n:Simple_repeat:Simple_repeat	0	NA	NA	NA	NA	None
(ACCGAT)n:Simple_repeat:Simple_repeat	1.30208954	0.013005391	0.209866038	0.499736319	NA	None
(ACCGATA)n:Simple_repeat:Simple_repeat	0	NA	NA	NA	NA	None
(ACCGC)n:Simple_repeat:Simple_repeat	0	NA	NA	NA	NA	None
(ACCGCC)n:Simple_repeat:Simple_repeat	0	NA	NA	NA	NA	None
(ACCGCCC)n:Simple_repeat:Simple_repeat	1.001183684	0.000128994	0.209220779	0.995245484	NA	None
(ACCGCCCA)n:Simple_repeat:Simple_repeat	0	NA	NA	NA	NA	None
(ACCGGA)n:Simple_repeat:Simple_repeat	0	NA	NA	NA	NA	None
(ACCGGT)n:Simple_repeat:Simple_repeat	0	NA	NA	NA	NA	None
(ACCGT)n:Simple_repeat:Simple_repeat	0	NA	NA	NA	NA	None
(ACCGTCC)n:Simple_repeat:Simple_repeat	0	NA	NA	NA	NA	None
(ACCGTTA)n:Simple_repeat:Simple_repeat	0	NA	NA	NA	NA	None
(ACCGTTC)n:Simple_repeat:Simple_repeat	0	NA	NA	NA	NA	None
(ACCTAACA)n:Simple_repeat:Simple_repeat	0	NA	NA	NA	NA	None
(ACCTACC)n:Simple_repeat:Simple_repeat	0	NA	NA	NA	NA	None
(ACCTAGT)n:Simple_repeat:Simple_repeat	0	NA	NA	NA	NA	None
(ACCTC)n:Simple_repeat:Simple_repeat	0.151211004	-0.005561247	0.210114249	0.836558036	NA	None
(ACCTCA)n:Simple_repeat:Simple_repeat	0	NA	NA	NA	NA	None
(ACCTCC)n:Simple_repeat:Simple_repeat	0.566980695	0.012069865	0.210464937	0.400818026	NA	None
(ACCTCCC)n:Simple_repeat:Simple_repeat	0.176732607	-0.005764908	0.210124652	0.836558036	NA	None
(ACCTCCG)n:Simple_repeat:Simple_repeat	0	NA	NA	NA	NA	None
(ACCTCGC)n:Simple_repeat:Simple_repeat	0	NA	NA	NA	NA	None
(ACCTCTG)n:Simple_repeat:Simple_repeat	0	NA	NA	NA	NA	None
(ACCTGA)n:Simple_repeat:Simple_repeat	0.151551194	-0.005564235	0.210114395	0.836558036	NA	None
(ACCTGC)n:Simple_repeat:Simple_repeat	0	NA	NA	NA	NA	None
(ACCTGCA)n:Simple_repeat:Simple_repeat	0	NA	NA	NA	NA	None
(ACCTGCCC)n:Simple_repeat:Simple_repeat	0	NA	NA	NA	NA	None
(ACCTGG)n:Simple_repeat:Simple_repeat	0	NA	NA	NA	NA	None
(ACCTGGA)n:Simple_repeat:Simple_repeat	0	NA	NA	NA	NA	None
(ACCTGTT)n:Simple_repeat:Simple_repeat	0	NA	NA	NA	NA	None
(ACCTT)n:Simple_repeat:Simple_repeat	0	NA	NA	NA	NA	None
(ACCTTGC)n:Simple_repeat:Simple_repeat	0.151211004	-0.005561247	0.210114249	0.836558036	NA	None
(ACCTTTC)n:Simple_repeat:Simple_repeat	0	NA	NA	NA	NA	None
(ACGA)n:Simple_repeat:Simple_repeat	0	NA	NA	NA	NA	None
(ACGAA)n:Simple_repeat:Simple_repeat	5.539106133	0.015511557	0.205982735	0.728451413	NA	None
(ACGAAC)n:Simple_repeat:Simple_repeat	0	NA	NA	NA	NA	None
(ACGAACA)n:Simple_repeat:Simple_repeat	0.151211004	-0.005561247	0.210114249	0.836558036	NA	None
(ACGAACC)n:Simple_repeat:Simple_repeat	0	NA	NA	NA	NA	None
(ACGAAGG)n:Simple_repeat:Simple_repeat	0	NA	NA	NA	NA	None
(ACGAAGGAC)n:Simple_repeat:Simple_repeat	0	NA	NA	NA	NA	None
(ACGAAT)n:Simple_repeat:Simple_repeat	0.176788241	0.005711818	0.210118411	0.790927507	NA	None
(ACGAATA)n:Simple_repeat:Simple_repeat	0	NA	NA	NA	NA	None
(ACGACA)n:Simple_repeat:Simple_repeat	1.084854008	-0.019661448	0.210750233	0.299689823	NA	None
(ACGACG)n:Simple_repeat:Simple_repeat	0	NA	NA	NA	NA	None
(ACGACT)n:Simple_repeat:Simple_repeat	0	NA	NA	NA	NA	None
(ACGAG)n:Simple_repeat:Simple_repeat	0	NA	NA	NA	NA	None
(ACGAGA)n:Simple_repeat:Simple_repeat	0	NA	NA	NA	NA	None
(ACGAGG)n:Simple_repeat:Simple_repeat	0	NA	NA	NA	NA	None
(ACGAGGC)n:Simple_repeat:Simple_repeat	0	NA	NA	NA	NA	None
(ACGAGT)n:Simple_repeat:Simple_repeat	0	NA	NA	NA	NA	None
(ACGAT)n:Simple_repeat:Simple_repeat	0.301411239	0.006863673	0.210187262	0.656202372	NA	None
(ACGATA)n:Simple_repeat:Simple_repeat	0	NA	NA	NA	NA	None
(ACGATG)n:Simple_repeat:Simple_repeat	0	NA	NA	NA	NA	None
(ACGC)n:Simple_repeat:Simple_repeat	0.478704864	0.004367682	0.20978808	0.765938701	NA	None
(ACGCA)n:Simple_repeat:Simple_repeat	0	NA	NA	NA	NA	None
(ACGCAA)n:Simple_repeat:Simple_repeat	0.15070562	0.005489508	0.210107046	0.790927507	NA	None
(ACGCAC)n:Simple_repeat:Simple_repeat	0	NA	NA	NA	NA	None
(ACGCACACAC)n:Simple_repeat:Simple_repeat	0	NA	NA	NA	NA	None
(ACGCACC)n:Simple_repeat:Simple_repeat	0	NA	NA	NA	NA	None
(ACGCAGG)n:Simple_repeat:Simple_repeat	0	NA	NA	NA	NA	None
(ACGCAT)n:Simple_repeat:Simple_repeat	0	NA	NA	NA	NA	None
(ACGCCA)n:Simple_repeat:Simple_repeat	0	NA	NA	NA	NA	None
(ACGCCC)n:Simple_repeat:Simple_repeat	0	NA	NA	NA	NA	None
(ACGCCCA)n:Simple_repeat:Simple_repeat	0	NA	NA	NA	NA	None
(ACGCCG)n:Simple_repeat:Simple_repeat	0	NA	NA	NA	NA	None
(ACGCG)n:Simple_repeat:Simple_repeat	0.302422008	-0.006880449	0.210191744	0.679257399	NA	None
(ACGCGAA)n:Simple_repeat:Simple_repeat	0	NA	NA	NA	NA	None
(ACGGA)n:Simple_repeat:Simple_repeat	0	NA	NA	NA	NA	None
(ACGGAA)n:Simple_repeat:Simple_repeat	5.800608417	0.050910263	0.213856985	0.269551328	NA	None
(ACGGAC)n:Simple_repeat:Simple_repeat	3.36631047	0.038774372	0.212384145	0.275800135	NA	None
(ACGGACA)n:Simple_repeat:Simple_repeat	0	NA	NA	NA	NA	None
(ACGGACAA)n:Simple_repeat:Simple_repeat	0	NA	NA	NA	NA	None
(ACGGACAG)n:Simple_repeat:Simple_repeat	0	NA	NA	NA	NA	None
(ACGGACAT)n:Simple_repeat:Simple_repeat	0	NA	NA	NA	NA	None
(ACGGAG)n:Simple_repeat:Simple_repeat	0.151551194	-0.005564235	0.210114395	0.836558036	NA	None
(ACGGAGG)n:Simple_repeat:Simple_repeat	0.151551194	-0.005564235	0.210114395	0.836558036	NA	None
(ACGGAGT)n:Simple_repeat:Simple_repeat	0	NA	NA	NA	NA	None
(ACGGAT)n:Simple_repeat:Simple_repeat	0	NA	NA	NA	NA	None
(ACGGATC)n:Simple_repeat:Simple_repeat	0	NA	NA	NA	NA	None
(ACGGCA)n:Simple_repeat:Simple_repeat	0	NA	NA	NA	NA	None
(ACGGCG)n:Simple_repeat:Simple_repeat	0	NA	NA	NA	NA	None
(ACGGCGA)n:Simple_repeat:Simple_repeat	0	NA	NA	NA	NA	None
(ACGGCTC)n:Simple_repeat:Simple_repeat	0	NA	NA	NA	NA	None
(ACGGTG)n:Simple_repeat:Simple_repeat	0	NA	NA	NA	NA	None
(ACGGTGA)n:Simple_repeat:Simple_repeat	0	NA	NA	NA	NA	None
(ACGT)n:Simple_repeat:Simple_repeat	7.936358166	-0.06082438	0.21651995	0.227001812	NA	None
(ACGTA)n:Simple_repeat:Simple_repeat	0	NA	NA	NA	NA	None
(ACGTACCC)n:Simple_repeat:Simple_repeat	0	NA	NA	NA	NA	None
(ACGTAT)n:Simple_repeat:Simple_repeat	0.151551194	-0.005564235	0.210114395	0.836558036	NA	None
(ACGTCG)n:Simple_repeat:Simple_repeat	0.176788241	0.005711818	0.210118411	0.790927507	NA	None
(ACGTG)n:Simple_repeat:Simple_repeat	0	NA	NA	NA	NA	None
(ACGTGCA)n:Simple_repeat:Simple_repeat	0	NA	NA	NA	NA	None
(ACGTT)n:Simple_repeat:Simple_repeat	0	NA	NA	NA	NA	None
(ACT)n:Simple_repeat:Simple_repeat	5.650384052	-0.001268933	0.20495722	0.975665356	NA	None
(ACTA)n:Simple_repeat:Simple_repeat	0.585288681	0.010463313	0.210381387	0.428649786	NA	None
(ACTAA)n:Simple_repeat:Simple_repeat	0	NA	NA	NA	NA	None
(ACTAAA)n:Simple_repeat:Simple_repeat	0	NA	NA	NA	NA	None
(ACTAAC)n:Simple_repeat:Simple_repeat	0	NA	NA	NA	NA	None
(ACTAACA)n:Simple_repeat:Simple_repeat	0	NA	NA	NA	NA	None
(ACTAAGG)n:Simple_repeat:Simple_repeat	0	NA	NA	NA	NA	None
(ACTAAGT)n:Simple_repeat:Simple_repeat	0	NA	NA	NA	NA	None
(ACTAAT)n:Simple_repeat:Simple_repeat	0	NA	NA	NA	NA	None
(ACTACA)n:Simple_repeat:Simple_repeat	0.655437471	0.000180614	0.209486681	0.989841534	NA	None
(ACTACAA)n:Simple_repeat:Simple_repeat	0	NA	NA	NA	NA	None
(ACTACAT)n:Simple_repeat:Simple_repeat	0	NA	NA	NA	NA	None
(ACTACC)n:Simple_repeat:Simple_repeat	0	NA	NA	NA	NA	None
(ACTACCA)n:Simple_repeat:Simple_repeat	0	NA	NA	NA	NA	None
(ACTACGG)n:Simple_repeat:Simple_repeat	0	NA	NA	NA	NA	None
(ACTACTT)n:Simple_repeat:Simple_repeat	0	NA	NA	NA	NA	None
(ACTAGCA)n:Simple_repeat:Simple_repeat	0	NA	NA	NA	NA	None
(ACTAGCC)n:Simple_repeat:Simple_repeat	1.531832963	0.004821717	0.208790469	0.842881524	NA	None
(ACTAGCT)n:Simple_repeat:Simple_repeat	0	NA	NA	NA	NA	None
(ACTAGG)n:Simple_repeat:Simple_repeat	0	NA	NA	NA	NA	None
(ACTAGT)n:Simple_repeat:Simple_repeat	0	NA	NA	NA	NA	None
(ACTAT)n:Simple_repeat:Simple_repeat	0.505016408	-0.010781046	0.210379768	0.471114662	NA	None
(ACTATA)n:Simple_repeat:Simple_repeat	0.832960019	-0.019699275	0.21118136	0.223021158	NA	None
(ACTATAC)n:Simple_repeat:Simple_repeat	0	NA	NA	NA	NA	None
(ACTATAT)n:Simple_repeat:Simple_repeat	0	NA	NA	NA	NA	None
(ACTATG)n:Simple_repeat:Simple_repeat	1.22281399	0.02361462	0.211287077	0.221045635	NA	None
(ACTATT)n:Simple_repeat:Simple_repeat	0.301916624	-1.61E-05	0.209875588	0.976541499	NA	None
(ACTATTC)n:Simple_repeat:Simple_repeat	0.327438227	-0.000440164	0.20986594	0.976015489	NA	None
(ACTATTCA)n:Simple_repeat:Simple_repeat	0	NA	NA	NA	NA	None
(ACTATTT)n:Simple_repeat:Simple_repeat	0	NA	NA	NA	NA	None
(ACTC)n:Simple_repeat:Simple_repeat	7.824006476	0.016875131	0.20454993	0.740088226	NA	None
(ACTCA)n:Simple_repeat:Simple_repeat	0.976847846	-0.008102684	0.209398032	0.687505513	NA	None
(ACTCAA)n:Simple_repeat:Simple_repeat	0	NA	NA	NA	NA	None
(ACTCAAA)n:Simple_repeat:Simple_repeat	0	NA	NA	NA	NA	None
(ACTCAC)n:Simple_repeat:Simple_repeat	0.195096227	0.005845629	0.210125717	0.790927507	NA	None
(ACTCACT)n:Simple_repeat:Simple_repeat	0	NA	NA	NA	NA	None
(ACTCAG)n:Simple_repeat:Simple_repeat	0	NA	NA	NA	NA	None
(ACTCAGA)n:Simple_repeat:Simple_repeat	0	NA	NA	NA	NA	None
(ACTCAGG)n:Simple_repeat:Simple_repeat	2.245978466	-0.049178546	0.217396492	0.049526925	NA	None
(ACTCC)n:Simple_repeat:Simple_repeat	5.796007151	-0.041457754	0.211180327	0.350218865	NA	None
(ACTCCA)n:Simple_repeat:Simple_repeat	0.345801847	0.007630047	0.210215696	0.609927604	NA	None
(ACTCCAA)n:Simple_repeat:Simple_repeat	0	NA	NA	NA	NA	None
(ACTCCAC)n:Simple_repeat:Simple_repeat	0	NA	NA	NA	NA	None
(ACTCCAGG)n:Simple_repeat:Simple_repeat	0	NA	NA	NA	NA	None
(ACTCCAT)n:Simple_repeat:Simple_repeat	0	NA	NA	NA	NA	None
(ACTCCC)n:Simple_repeat:Simple_repeat	2.243885543	-0.009130472	0.208570635	0.738618196	NA	None
(ACTCCCC)n:Simple_repeat:Simple_repeat	0.195096227	0.005845629	0.210125717	0.790927507	NA	None
(ACTCCCG)n:Simple_repeat:Simple_repeat	0	NA	NA	NA	NA	None
(ACTCCG)n:Simple_repeat:Simple_repeat	0	NA	NA	NA	NA	None
(ACTCCGA)n:Simple_repeat:Simple_repeat	0	NA	NA	NA	NA	None
(ACTCCGG)n:Simple_repeat:Simple_repeat	0	NA	NA	NA	NA	None
(ACTCCT)n:Simple_repeat:Simple_repeat	0	NA	NA	NA	NA	None
(ACTCG)n:Simple_repeat:Simple_repeat	1.543203794	0.014562064	0.209668224	0.522114195	NA	None
(ACTCGA)n:Simple_repeat:Simple_repeat	0	NA	NA	NA	NA	None
(ACTCGAGG)n:Simple_repeat:Simple_repeat	0	NA	NA	NA	NA	None
(ACTCGC)n:Simple_repeat:Simple_repeat	0.195096227	0.005845629	0.210125717	0.790927507	NA	None
(ACTCGG)n:Simple_repeat:Simple_repeat	0	NA	NA	NA	NA	None
(ACTCGT)n:Simple_repeat:Simple_repeat	0	NA	NA	NA	NA	None
(ACTCT)n:Simple_repeat:Simple_repeat	0	NA	NA	NA	NA	None
(ACTCTA)n:Simple_repeat:Simple_repeat	0	NA	NA	NA	NA	None
(ACTCTAT)n:Simple_repeat:Simple_repeat	6.11465286	-0.021554594	0.205896612	0.650186995	NA	None
(ACTCTCC)n:Simple_repeat:Simple_repeat	0.982986966	0.015883593	0.21040789	0.34935222	NA	None
(ACTCTG)n:Simple_repeat:Simple_repeat	0	NA	NA	NA	NA	None
(ACTGA)n:Simple_repeat:Simple_repeat	0.851434907	0.006017921	0.209488998	0.737496278	NA	None
(ACTGAA)n:Simple_repeat:Simple_repeat	0.151551194	-0.005564235	0.210114395	0.836558036	NA	None
(ACTGAAA)n:Simple_repeat:Simple_repeat	0	NA	NA	NA	NA	None
(ACTGAAC)n:Simple_repeat:Simple_repeat	0	NA	NA	NA	NA	None
(ACTGAACA)n:Simple_repeat:Simple_repeat	0	NA	NA	NA	NA	None
(ACTGAAT)n:Simple_repeat:Simple_repeat	0.176788241	0.005711818	0.210118411	0.790927507	NA	None
(ACTGAC)n:Simple_repeat:Simple_repeat	0	NA	NA	NA	NA	None
(ACTGACA)n:Simple_repeat:Simple_repeat	0	NA	NA	NA	NA	None
(ACTGACAA)n:Simple_repeat:Simple_repeat	0	NA	NA	NA	NA	None
(ACTGACGG)n:Simple_repeat:Simple_repeat	0	NA	NA	NA	NA	None
(ACTGACTA)n:Simple_repeat:Simple_repeat	0.151211004	-0.005561247	0.210114249	0.836558036	NA	None
(ACTGAG)n:Simple_repeat:Simple_repeat	0	NA	NA	NA	NA	None
(ACTGAGAA)n:Simple_repeat:Simple_repeat	0	NA	NA	NA	NA	None
(ACTGAGTG)n:Simple_repeat:Simple_repeat	0	NA	NA	NA	NA	None
(ACTGATA)n:Simple_repeat:Simple_repeat	0	NA	NA	NA	NA	None
(ACTGATT)n:Simple_repeat:Simple_repeat	0	NA	NA	NA	NA	None
(ACTGC)n:Simple_repeat:Simple_repeat	0	NA	NA	NA	NA	None
(ACTGCA)n:Simple_repeat:Simple_repeat	3.40520075	-0.0416844	0.213755375	0.205847851	NA	None
(ACTGCAA)n:Simple_repeat:Simple_repeat	0	NA	NA	NA	NA	None
(ACTGCAGA)n:Simple_repeat:Simple_repeat	0	NA	NA	NA	NA	None
(ACTGCAT)n:Simple_repeat:Simple_repeat	3.394321985	0.029505681	0.210174589	0.403667037	NA	None
(ACTGCC)n:Simple_repeat:Simple_repeat	0	NA	NA	NA	NA	None
(ACTGCCC)n:Simple_repeat:Simple_repeat	0	NA	NA	NA	NA	None
(ACTGCT)n:Simple_repeat:Simple_repeat	0.15070562	0.005489508	0.210107046	0.790927507	NA	None
(ACTGCTG)n:Simple_repeat:Simple_repeat	0	NA	NA	NA	NA	None
(ACTGG)n:Simple_repeat:Simple_repeat	1.284398205	0.022438198	0.211202718	0.220898436	NA	None
(ACTGGA)n:Simple_repeat:Simple_repeat	0.151551194	-0.005564235	0.210114395	0.836558036	NA	None
(ACTGGAC)n:Simple_repeat:Simple_repeat	0	NA	NA	NA	NA	None
(ACTGGAT)n:Simple_repeat:Simple_repeat	0	NA	NA	NA	NA	None
(ACTGGC)n:Simple_repeat:Simple_repeat	0	NA	NA	NA	NA	None
(ACTGGCA)n:Simple_repeat:Simple_repeat	0	NA	NA	NA	NA	None
(ACTGGCAG)n:Simple_repeat:Simple_repeat	0	NA	NA	NA	NA	None
(ACTGGCC)n:Simple_repeat:Simple_repeat	0	NA	NA	NA	NA	None
(ACTGGCTA)n:Simple_repeat:Simple_repeat	0	NA	NA	NA	NA	None
(ACTGGG)n:Simple_repeat:Simple_repeat	0	NA	NA	NA	NA	None
(ACTGGGA)n:Simple_repeat:Simple_repeat	0	NA	NA	NA	NA	None
(ACTGGGT)n:Simple_repeat:Simple_repeat	0	NA	NA	NA	NA	None
(ACTGGT)n:Simple_repeat:Simple_repeat	1.145236705	0.005013831	0.2093288	0.796040104	NA	None
(ACTGGTA)n:Simple_repeat:Simple_repeat	0	NA	NA	NA	NA	None
(ACTGT)n:Simple_repeat:Simple_repeat	0.176788241	0.005711818	0.210118411	0.790927507	NA	None
(ACTGTA)n:Simple_repeat:Simple_repeat	0	NA	NA	NA	NA	None
(ACTGTC)n:Simple_repeat:Simple_repeat	0	NA	NA	NA	NA	None
(ACTGTCC)n:Simple_repeat:Simple_repeat	1.03740554	0.021610024	0.211482661	0.157935806	NA	None
(ACTGTG)n:Simple_repeat:Simple_repeat	0	NA	NA	NA	NA	None
(ACTGTTC)n:Simple_repeat:Simple_repeat	0.15070562	0.005489508	0.210107046	0.790927507	NA	None
(ACTT)n:Simple_repeat:Simple_repeat	4.1464743	-0.013073985	0.2070755	0.730928232	NA	None
(ACTTA)n:Simple_repeat:Simple_repeat	0	NA	NA	NA	NA	None
(ACTTAA)n:Simple_repeat:Simple_repeat	0	NA	NA	NA	NA	None
(ACTTAT)n:Simple_repeat:Simple_repeat	0	NA	NA	NA	NA	None
(ACTTC)n:Simple_repeat:Simple_repeat	0	NA	NA	NA	NA	None
(ACTTCA)n:Simple_repeat:Simple_repeat	0	NA	NA	NA	NA	None
(ACTTCC)n:Simple_repeat:Simple_repeat	3.639941739	0.020500355	0.208593318	0.561087588	NA	None
(ACTTCG)n:Simple_repeat:Simple_repeat	0	NA	NA	NA	NA	None
(ACTTCT)n:Simple_repeat:Simple_repeat	0	NA	NA	NA	NA	None
(ACTTCTC)n:Simple_repeat:Simple_repeat	0	NA	NA	NA	NA	None
(ACTTG)n:Simple_repeat:Simple_repeat	0.176788241	0.005711818	0.210118411	0.790927507	NA	None
(ACTTGA)n:Simple_repeat:Simple_repeat	0	NA	NA	NA	NA	None
(ACTTGCA)n:Simple_repeat:Simple_repeat	2.224668253	0.007175371	0.208376058	0.800338566	NA	None
(ACTTGCC)n:Simple_repeat:Simple_repeat	0	NA	NA	NA	NA	None
(ACTTGG)n:Simple_repeat:Simple_repeat	1.818872603	0.023707169	0.210575432	0.358700819	NA	None
(ACTTGGA)n:Simple_repeat:Simple_repeat	0	NA	NA	NA	NA	None
(ACTTGGAC)n:Simple_repeat:Simple_repeat	10.08143461	0.127201474	0.258795004	0.046201498	NA	None
(ACTTGGT)n:Simple_repeat:Simple_repeat	0	NA	NA	NA	NA	None
(ACTTGT)n:Simple_repeat:Simple_repeat	0.327943611	-0.007259298	0.21020571	0.653534647	NA	None
(ACTTT)n:Simple_repeat:Simple_repeat	0.176732607	-0.005764908	0.210124652	0.836558036	NA	None
(ACTTTA)n:Simple_repeat:Simple_repeat	0	NA	NA	NA	NA	None
(ACTTTAT)n:Simple_repeat:Simple_repeat	0.151551194	-0.005564235	0.210114395	0.836558036	NA	None
(ACTTTC)n:Simple_repeat:Simple_repeat	0	NA	NA	NA	NA	None
(ACTTTCC)n:Simple_repeat:Simple_repeat	0	NA	NA	NA	NA	None
(ACTTTG)n:Simple_repeat:Simple_repeat	0	NA	NA	NA	NA	None
(ACTTTT)n:Simple_repeat:Simple_repeat	0.15070562	0.005489508	0.210107046	0.790927507	NA	None
(ACTTTTA)n:Simple_repeat:Simple_repeat	0	NA	NA	NA	NA	None
(AGA)n:Simple_repeat:Simple_repeat	2.865007913	0.025728757	0.209855019	0.43416987	NA	None
(AGAA)n:Simple_repeat:Simple_repeat	6.68726011	-0.001017075	0.205763433	0.978258959	NA	None
(AGAAA)n:Simple_repeat:Simple_repeat	0.176732607	-0.005764908	0.210124652	0.836558036	NA	None
(AGAAAAC)n:Simple_repeat:Simple_repeat	0	NA	NA	NA	NA	None
(AGAAAC)n:Simple_repeat:Simple_repeat	0	NA	NA	NA	NA	None
(AGAAAG)n:Simple_repeat:Simple_repeat	2.498145751	-0.036504146	0.212963035	0.203328037	NA	None
(AGAAAT)n:Simple_repeat:Simple_repeat	0	NA	NA	NA	NA	None
(AGAAC)n:Simple_repeat:Simple_repeat	0.655942856	-0.00725859	0.209814773	0.630736395	NA	None
(AGAACA)n:Simple_repeat:Simple_repeat	1.794140941	0.006199106	0.208769294	0.805053967	NA	None
(AGAACAA)n:Simple_repeat:Simple_repeat	0	NA	NA	NA	NA	None
(AGAACAC)n:Simple_repeat:Simple_repeat	0	NA	NA	NA	NA	None
(AGAACC)n:Simple_repeat:Simple_repeat	1.286318277	-0.007595951	0.209224819	0.724971818	NA	None
(AGAACCC)n:Simple_repeat:Simple_repeat	0	NA	NA	NA	NA	None
(AGAACCG)n:Simple_repeat:Simple_repeat	0	NA	NA	NA	NA	None
(AGAACG)n:Simple_repeat:Simple_repeat	1.966256781	-0.00729436	0.208731224	0.775183474	NA	None
(AGAACGG)n:Simple_repeat:Simple_repeat	1.27842428	-0.007540867	0.209101242	0.739478014	NA	None
(AGAACGT)n:Simple_repeat:Simple_repeat	0	NA	NA	NA	NA	None
(AGAACTC)n:Simple_repeat:Simple_repeat	1.198026694	-0.002176671	0.208990597	0.920125503	NA	None
(AGAACTG)n:Simple_repeat:Simple_repeat	0	NA	NA	NA	NA	None
(AGAAG)n:Simple_repeat:Simple_repeat	0	NA	NA	NA	NA	None
(AGAAGAC)n:Simple_repeat:Simple_repeat	0.523435662	0.005173067	0.209798716	0.723674052	NA	None
(AGAAGAG)n:Simple_repeat:Simple_repeat	0	NA	NA	NA	NA	None
(AGAAGC)n:Simple_repeat:Simple_repeat	0.151551194	-0.005564235	0.210114395	0.836558036	NA	None
(AGAAGCA)n:Simple_repeat:Simple_repeat	0.850873889	0.005623155	0.209380139	0.766098743	NA	None
(AGAAGGC)n:Simple_repeat:Simple_repeat	0	NA	NA	NA	NA	None
(AGAAGGCTG)n:Simple_repeat:Simple_repeat	0	NA	NA	NA	NA	None
(AGAAGT)n:Simple_repeat:Simple_repeat	0	NA	NA	NA	NA	None
(AGAAT)n:Simple_repeat:Simple_repeat	0	NA	NA	NA	NA	None
(AGAATA)n:Simple_repeat:Simple_repeat	0.346647421	0.000728707	0.209856718	0.975486568	NA	None
(AGAATAT)n:Simple_repeat:Simple_repeat	0	NA	NA	NA	NA	None
(AGAATC)n:Simple_repeat:Simple_repeat	0	NA	NA	NA	NA	None
(AGAATCC)n:Simple_repeat:Simple_repeat	2.812784414	0.021134769	0.209865573	0.446183579	NA	None
(AGAATCG)n:Simple_repeat:Simple_repeat	0	NA	NA	NA	NA	None
(AGAATG)n:Simple_repeat:Simple_repeat	0	NA	NA	NA	NA	None
(AGAATGG)n:Simple_repeat:Simple_repeat	0	NA	NA	NA	NA	None
(AGAATTG)n:Simple_repeat:Simple_repeat	0.743768936	0.015694016	0.210773376	0.282677385	NA	None
(AGAC)n:Simple_repeat:Simple_repeat	9.078033334	0.02574985	0.204124329	0.647045985	NA	None
(AGACA)n:Simple_repeat:Simple_repeat	0	NA	NA	NA	NA	None
(AGACAAC)n:Simple_repeat:Simple_repeat	0	NA	NA	NA	NA	None
(AGACAC)n:Simple_repeat:Simple_repeat	0	NA	NA	NA	NA	None
(AGACAG)n:Simple_repeat:Simple_repeat	0.452622243	0.003314282	0.209827894	0.80884605	NA	None
(AGACAGA)n:Simple_repeat:Simple_repeat	0	NA	NA	NA	NA	None
(AGACAGC)n:Simple_repeat:Simple_repeat	0	NA	NA	NA	NA	None
(AGACAGG)n:Simple_repeat:Simple_repeat	0	NA	NA	NA	NA	None
(AGACC)n:Simple_repeat:Simple_repeat	0	NA	NA	NA	NA	None
(AGACCA)n:Simple_repeat:Simple_repeat	0.303102389	-0.006883342	0.210191965	0.678729801	NA	None
(AGACCAA)n:Simple_repeat:Simple_repeat	0	NA	NA	NA	NA	None
(AGACCC)n:Simple_repeat:Simple_repeat	0.90710083	-0.013671441	0.21021757	0.422460094	NA	None
(AGACCCA)n:Simple_repeat:Simple_repeat	0.151211004	-0.005561247	0.210114249	0.836558036	NA	None
(AGACCCC)n:Simple_repeat:Simple_repeat	0	NA	NA	NA	NA	None
(AGACG)n:Simple_repeat:Simple_repeat	0	NA	NA	NA	NA	None
(AGACGC)n:Simple_repeat:Simple_repeat	0	NA	NA	NA	NA	None
(AGACGG)n:Simple_repeat:Simple_repeat	0	NA	NA	NA	NA	None
(AGACGT)n:Simple_repeat:Simple_repeat	0.975481135	0.016471278	0.21089407	0.224989138	NA	None
(AGACT)n:Simple_repeat:Simple_repeat	0	NA	NA	NA	NA	None
(AGACTAT)n:Simple_repeat:Simple_repeat	0	NA	NA	NA	NA	None
(AGACTCA)n:Simple_repeat:Simple_repeat	0	NA	NA	NA	NA	None
(AGACTCC)n:Simple_repeat:Simple_repeat	0	NA	NA	NA	NA	None
(AGACTGA)n:Simple_repeat:Simple_repeat	0	NA	NA	NA	NA	None
(AGACTGC)n:Simple_repeat:Simple_repeat	0	NA	NA	NA	NA	None
(AGACTGG)n:Simple_repeat:Simple_repeat	0	NA	NA	NA	NA	None
(AGACTTCC)n:Simple_repeat:Simple_repeat	0	NA	NA	NA	NA	None
(AGAG)n:Simple_repeat:Simple_repeat	3.835456473	-0.017204526	0.208207633	0.619726195	NA	None
(AGAGA)n:Simple_repeat:Simple_repeat	10.0718284	0.019264826	0.202090825	0.745735007	NA	None
(AGAGAC)n:Simple_repeat:Simple_repeat	2.011721885	-0.033659638	0.212655858	0.192015968	NA	None
(AGAGACC)n:Simple_repeat:Simple_repeat	0	NA	NA	NA	NA	None
(AGAGAG)n:Simple_repeat:Simple_repeat	0	NA	NA	NA	NA	None
(AGAGAGC)n:Simple_repeat:Simple_repeat	0	NA	NA	NA	NA	None
(AGAGAT)n:Simple_repeat:Simple_repeat	1.248840978	0.014283547	0.209884473	0.482432192	NA	None
(AGAGC)n:Simple_repeat:Simple_repeat	0.603668054	0.006399048	0.20987673	0.649328053	NA	None
(AGAGCAA)n:Simple_repeat:Simple_repeat	0	NA	NA	NA	NA	None
(AGAGCC)n:Simple_repeat:Simple_repeat	0.15070562	0.005489508	0.210107046	0.790927507	NA	None
(AGAGCCA)n:Simple_repeat:Simple_repeat	0	NA	NA	NA	NA	None
(AGAGCG)n:Simple_repeat:Simple_repeat	0	NA	NA	NA	NA	None
(AGAGCGG)n:Simple_repeat:Simple_repeat	3.877510559	-0.010670129	0.207873205	0.742613547	NA	None
(AGAGCTC)n:Simple_repeat:Simple_repeat	0	NA	NA	NA	NA	None
(AGAGG)n:Simple_repeat:Simple_repeat	0.302762198	-0.006881896	0.210191855	0.678993495	NA	None
(AGAGGC)n:Simple_repeat:Simple_repeat	0.151211004	-0.005561247	0.210114249	0.836558036	NA	None
(AGAGGTC)n:Simple_repeat:Simple_repeat	0	NA	NA	NA	NA	None
(AGAGT)n:Simple_repeat:Simple_repeat	0	NA	NA	NA	NA	None
(AGAGTC)n:Simple_repeat:Simple_repeat	0	NA	NA	NA	NA	None
(AGAGTCC)n:Simple_repeat:Simple_repeat	0	NA	NA	NA	NA	None
(AGAGTG)n:Simple_repeat:Simple_repeat	0	NA	NA	NA	NA	None
(AGAGTT)n:Simple_repeat:Simple_repeat	0	NA	NA	NA	NA	None
(AGAGTTG)n:Simple_repeat:Simple_repeat	0	NA	NA	NA	NA	None
(AGATA)n:Simple_repeat:Simple_repeat	0.479834996	-0.010340847	0.210353676	0.491225014	NA	None
(AGATAA)n:Simple_repeat:Simple_repeat	1.135382027	-0.02686424	0.212252863	0.116998945	NA	None
(AGATAAA)n:Simple_repeat:Simple_repeat	0	NA	NA	NA	NA	None
(AGATAAT)n:Simple_repeat:Simple_repeat	0.566980695	0.012069865	0.210464937	0.400818026	NA	None
(AGATACA)n:Simple_repeat:Simple_repeat	1.500844526	-0.000854118	0.208847589	0.969453663	NA	None
(AGATACAA)n:Simple_repeat:Simple_repeat	0	NA	NA	NA	NA	None
(AGATACC)n:Simple_repeat:Simple_repeat	0	NA	NA	NA	NA	None
(AGATACG)n:Simple_repeat:Simple_repeat	0	NA	NA	NA	NA	None
(AGATACT)n:Simple_repeat:Simple_repeat	0	NA	NA	NA	NA	None
(AGATACTC)n:Simple_repeat:Simple_repeat	0	NA	NA	NA	NA	None
(AGATAG)n:Simple_repeat:Simple_repeat	3.510194882	-0.017938183	0.208102285	0.614323405	NA	None
(AGATAGAA)n:Simple_repeat:Simple_repeat	0.540898074	0.0116072	0.210432709	0.419370909	NA	None
(AGATAT)n:Simple_repeat:Simple_repeat	0.452116859	0.008372373	0.210268129	0.528888552	NA	None
(AGATATA)n:Simple_repeat:Simple_repeat	0	NA	NA	NA	NA	None
(AGATATT)n:Simple_repeat:Simple_repeat	0.176732607	-0.005764908	0.210124652	0.836558036	NA	None
(AGATC)n:Simple_repeat:Simple_repeat	0	NA	NA	NA	NA	None
(AGATCC)n:Simple_repeat:Simple_repeat	0	NA	NA	NA	NA	None
(AGATCCC)n:Simple_repeat:Simple_repeat	0	NA	NA	NA	NA	None
(AGATCGG)n:Simple_repeat:Simple_repeat	0	NA	NA	NA	NA	None
(AGATCTC)n:Simple_repeat:Simple_repeat	0	NA	NA	NA	NA	None
(AGATCTG)n:Simple_repeat:Simple_repeat	0	NA	NA	NA	NA	None
(AGATCTT)n:Simple_repeat:Simple_repeat	0	NA	NA	NA	NA	None
(AGATG)n:Simple_repeat:Simple_repeat	1.807272849	0.030970784	0.212136952	0.214589521	NA	None
(AGATGA)n:Simple_repeat:Simple_repeat	0.630761443	-0.006817802	0.209800956	0.650493377	NA	None
(AGATGC)n:Simple_repeat:Simple_repeat	3.894717134	0.003342373	0.206366435	0.933685667	NA	None
(AGATGCG)n:Simple_repeat:Simple_repeat	0	NA	NA	NA	NA	None
(AGATGGC)n:Simple_repeat:Simple_repeat	0	NA	NA	NA	NA	None
(AGATGTT)n:Simple_repeat:Simple_repeat	0	NA	NA	NA	NA	None
(AGATT)n:Simple_repeat:Simple_repeat	0.176732607	-0.005764908	0.210124652	0.836558036	NA	None
(AGATTA)n:Simple_repeat:Simple_repeat	0	NA	NA	NA	NA	None
(AGATTAA)n:Simple_repeat:Simple_repeat	0.523380028	-0.003440243	0.209732353	0.79440737	NA	None
(AGATTAT)n:Simple_repeat:Simple_repeat	0.302422008	-0.006880449	0.210191744	0.679257399	NA	None
(AGATTC)n:Simple_repeat:Simple_repeat	1.701803412	0.01986597	0.21001374	0.432744689	NA	None
(AGATTCC)n:Simple_repeat:Simple_repeat	2.306537867	0.020177004	0.20948788	0.4949381	NA	None
(AGATTG)n:Simple_repeat:Simple_repeat	0	NA	NA	NA	NA	None
(AGATTGC)n:Simple_repeat:Simple_repeat	0	NA	NA	NA	NA	None
(AGATTT)n:Simple_repeat:Simple_repeat	1.93510315	-0.006686024	0.208293834	0.814612577	NA	None
(AGATTTC)n:Simple_repeat:Simple_repeat	0	NA	NA	NA	NA	None
(AGATTTT)n:Simple_repeat:Simple_repeat	2.369131143	-0.026025528	0.210646497	0.358599429	NA	None
(AGCA)n:Simple_repeat:Simple_repeat	1.16056344	-0.023340317	0.211731199	0.139032255	NA	None
(AGCAA)n:Simple_repeat:Simple_repeat	5.17875174	0.040559016	0.211276475	0.34502715	NA	None
(AGCAAA)n:Simple_repeat:Simple_repeat	2.537973606	0.012859777	0.208844948	0.645282358	NA	None
(AGCAAAT)n:Simple_repeat:Simple_repeat	0	NA	NA	NA	NA	None
(AGCAAC)n:Simple_repeat:Simple_repeat	7.543768714	0.022816398	0.205673562	0.645672916	NA	None
(AGCAACA)n:Simple_repeat:Simple_repeat	1.304001516	0.001363044	0.208729945	0.955626456	NA	None
(AGCAACAGC)n:Simple_repeat:Simple_repeat	0	NA	NA	NA	NA	None
(AGCAACC)n:Simple_repeat:Simple_repeat	0	NA	NA	NA	NA	None
(AGCAACT)n:Simple_repeat:Simple_repeat	0	NA	NA	NA	NA	None
(AGCAAG)n:Simple_repeat:Simple_repeat	4.07735823	0.006647892	0.206605354	0.864941734	NA	None
(AGCAAGG)n:Simple_repeat:Simple_repeat	0	NA	NA	NA	NA	None
(AGCAAGT)n:Simple_repeat:Simple_repeat	0.151211004	-0.005561247	0.210114249	0.836558036	NA	None
(AGCAAT)n:Simple_repeat:Simple_repeat	0	NA	NA	NA	NA	None
(AGCACA)n:Simple_repeat:Simple_repeat	0	NA	NA	NA	NA	None
(AGCACC)n:Simple_repeat:Simple_repeat	4.893122935	-0.047458091	0.214020732	0.238647172	NA	None
(AGCACCA)n:Simple_repeat:Simple_repeat	0	NA	NA	NA	NA	None
(AGCACGA)n:Simple_repeat:Simple_repeat	0	NA	NA	NA	NA	None
(AGCACGCAG)n:Simple_repeat:Simple_repeat	0	NA	NA	NA	NA	None
(AGCACTG)n:Simple_repeat:Simple_repeat	0	NA	NA	NA	NA	None
(AGCAG)n:Simple_repeat:Simple_repeat	0	NA	NA	NA	NA	None
(AGCAGA)n:Simple_repeat:Simple_repeat	1.839202126	-0.005597227	0.20905151	0.799358228	NA	None
(AGCAGAT)n:Simple_repeat:Simple_repeat	0	NA	NA	NA	NA	None
(AGCAGC)n:Simple_repeat:Simple_repeat	3.508412798	0.033074255	0.212522861	0.200853893	NA	None
(AGCAGCA)n:Simple_repeat:Simple_repeat	0	NA	NA	NA	NA	None
(AGCAGCAAC)n:Simple_repeat:Simple_repeat	0	NA	NA	NA	NA	None
(AGCAGCAGG)n:Simple_repeat:Simple_repeat	0.15070562	0.005489508	0.210107046	0.790927507	NA	None
(AGCAGCC)n:Simple_repeat:Simple_repeat	0	NA	NA	NA	NA	None
(AGCAGG)n:Simple_repeat:Simple_repeat	0.735994301	0.015336962	0.210741691	0.290059457	NA	None
(AGCAGGACG)n:Simple_repeat:Simple_repeat	0	NA	NA	NA	NA	None
(AGCAGGGG)n:Simple_repeat:Simple_repeat	0	NA	NA	NA	NA	None
(AGCAGGT)n:Simple_repeat:Simple_repeat	0	NA	NA	NA	NA	None
(AGCAGT)n:Simple_repeat:Simple_repeat	2.92434689	0.000801206	0.207555036	0.982029696	NA	None
(AGCATC)n:Simple_repeat:Simple_repeat	0	NA	NA	NA	NA	None
(AGCATCC)n:Simple_repeat:Simple_repeat	0	NA	NA	NA	NA	None
(AGCATCCAG)n:Simple_repeat:Simple_repeat	0.605524396	-0.012984786	0.210534787	0.383621264	NA	None
(AGCATG)n:Simple_repeat:Simple_repeat	0	NA	NA	NA	NA	None
(AGCATT)n:Simple_repeat:Simple_repeat	0	NA	NA	NA	NA	None
(AGCATTT)n:Simple_repeat:Simple_repeat	0	NA	NA	NA	NA	None
(AGCC)n:Simple_repeat:Simple_repeat	6.722357307	0.034127331	0.207878305	0.491513769	NA	None
(AGCCA)n:Simple_repeat:Simple_repeat	0	NA	NA	NA	NA	None
(AGCCAA)n:Simple_repeat:Simple_repeat	0	NA	NA	NA	NA	None
(AGCCAAG)n:Simple_repeat:Simple_repeat	0.97656329	0.001662515	0.209139178	0.935086856	NA	None
(AGCCAC)n:Simple_repeat:Simple_repeat	4.176507603	0.017604267	0.207102311	0.665845224	NA	None
(AGCCACC)n:Simple_repeat:Simple_repeat	1.136229309	-0.001784122	0.209262219	0.92544117	NA	None
(AGCCACTG)n:Simple_repeat:Simple_repeat	0	NA	NA	NA	NA	None
(AGCCAG)n:Simple_repeat:Simple_repeat	0	NA	NA	NA	NA	None
(AGCCAGG)n:Simple_repeat:Simple_repeat	0	NA	NA	NA	NA	None
(AGCCAGTT)n:Simple_repeat:Simple_repeat	0	NA	NA	NA	NA	None
(AGCCAT)n:Simple_repeat:Simple_repeat	3.816893717	0.051093046	0.216531772	0.142148932	NA	None
(AGCCATAT)n:Simple_repeat:Simple_repeat	0.497518235	-0.002545108	0.209782654	0.8335957	NA	None
(AGCCATC)n:Simple_repeat:Simple_repeat	0	NA	NA	NA	NA	None
(AGCCATT)n:Simple_repeat:Simple_repeat	0.390192454	0.007199741	0.210213704	0.596982051	NA	None
(AGCCC)n:Simple_repeat:Simple_repeat	0	NA	NA	NA	NA	None
(AGCCCA)n:Simple_repeat:Simple_repeat	0	NA	NA	NA	NA	None
(AGCCCC)n:Simple_repeat:Simple_repeat	0	NA	NA	NA	NA	None
(AGCCCCA)n:Simple_repeat:Simple_repeat	0	NA	NA	NA	NA	None
(AGCCCGCT)n:Simple_repeat:Simple_repeat	0	NA	NA	NA	NA	None
(AGCCCGG)n:Simple_repeat:Simple_repeat	0	NA	NA	NA	NA	None
(AGCCG)n:Simple_repeat:Simple_repeat	3.698435142	0.006386001	0.206748125	0.867685273	NA	None
(AGCCGA)n:Simple_repeat:Simple_repeat	0	NA	NA	NA	NA	None
(AGCCGAA)n:Simple_repeat:Simple_repeat	0	NA	NA	NA	NA	None
(AGCCGAT)n:Simple_repeat:Simple_repeat	0	NA	NA	NA	NA	None
(AGCCGC)n:Simple_repeat:Simple_repeat	0.95898961	-0.023396729	0.211679521	0.163644613	NA	None
(AGCCGG)n:Simple_repeat:Simple_repeat	0	NA	NA	NA	NA	None
(AGCCGGC)n:Simple_repeat:Simple_repeat	0	NA	NA	NA	NA	None
(AGCCGT)n:Simple_repeat:Simple_repeat	0	NA	NA	NA	NA	None
(AGCCGTG)n:Simple_repeat:Simple_repeat	0	NA	NA	NA	NA	None
(AGCCTT)n:Simple_repeat:Simple_repeat	0	NA	NA	NA	NA	None
(AGCG)n:Simple_repeat:Simple_repeat	3.289137104	0.010130216	0.207387237	0.777059603	NA	None
(AGCGA)n:Simple_repeat:Simple_repeat	0.454653583	-0.008334739	0.210269437	0.550336062	NA	None
(AGCGAA)n:Simple_repeat:Simple_repeat	0.15070562	0.005489508	0.210107046	0.790927507	NA	None
(AGCGAAA)n:Simple_repeat:Simple_repeat	0	NA	NA	NA	NA	None
(AGCGAG)n:Simple_repeat:Simple_repeat	0.346307231	0.000734509	0.209856961	0.975495735	NA	None
(AGCGAGA)n:Simple_repeat:Simple_repeat	0	NA	NA	NA	NA	None
(AGCGAT)n:Simple_repeat:Simple_repeat	0	NA	NA	NA	NA	None
(AGCGATCA)n:Simple_repeat:Simple_repeat	0	NA	NA	NA	NA	None
(AGCGC)n:Simple_repeat:Simple_repeat	0	NA	NA	NA	NA	None
(AGCGCA)n:Simple_repeat:Simple_repeat	0	NA	NA	NA	NA	None
(AGCGCC)n:Simple_repeat:Simple_repeat	0	NA	NA	NA	NA	None
(AGCGCG)n:Simple_repeat:Simple_repeat	0	NA	NA	NA	NA	None
(AGCGG)n:Simple_repeat:Simple_repeat	0	NA	NA	NA	NA	None
(AGCGGA)n:Simple_repeat:Simple_repeat	0	NA	NA	NA	NA	None
(AGCGGAA)n:Simple_repeat:Simple_repeat	0.530197821	-0.009491194	0.210326918	0.490707299	NA	None
(AGCGGAC)n:Simple_repeat:Simple_repeat	0	NA	NA	NA	NA	None
(AGCGGAG)n:Simple_repeat:Simple_repeat	0.151211004	-0.005561247	0.210114249	0.836558036	NA	None
(AGCGGC)n:Simple_repeat:Simple_repeat	2.217921846	0.008929431	0.208641525	0.744055423	NA	None
(AGCGT)n:Simple_repeat:Simple_repeat	0	NA	NA	NA	NA	None
(AGCGTGG)n:Simple_repeat:Simple_repeat	0	NA	NA	NA	NA	None
(AGCT)n:Simple_repeat:Simple_repeat	0	NA	NA	NA	NA	None
(AGCTAA)n:Simple_repeat:Simple_repeat	0	NA	NA	NA	NA	None
(AGCTAAGT)n:Simple_repeat:Simple_repeat	0.883941204	0.015224883	0.210767681	0.25783514	NA	None
(AGCTAC)n:Simple_repeat:Simple_repeat	0	NA	NA	NA	NA	None
(AGCTACA)n:Simple_repeat:Simple_repeat	0.894474555	0.02179862	0.211460903	0.177520658	NA	None
(AGCTACC)n:Simple_repeat:Simple_repeat	0	NA	NA	NA	NA	None
(AGCTAG)n:Simple_repeat:Simple_repeat	0	NA	NA	NA	NA	None
(AGCTAGC)n:Simple_repeat:Simple_repeat	0	NA	NA	NA	NA	None
(AGCTAT)n:Simple_repeat:Simple_repeat	0.781301869	0.004157536	0.209535396	0.80254467	NA	None
(AGCTC)n:Simple_repeat:Simple_repeat	0	NA	NA	NA	NA	None
(AGCTCAAC)n:Simple_repeat:Simple_repeat	0	NA	NA	NA	NA	None
(AGCTCAC)n:Simple_repeat:Simple_repeat	0	NA	NA	NA	NA	None
(AGCTCC)n:Simple_repeat:Simple_repeat	0.151551194	-0.005564235	0.210114395	0.836558036	NA	None
(AGCTCCA)n:Simple_repeat:Simple_repeat	0	NA	NA	NA	NA	None
(AGCTCCC)n:Simple_repeat:Simple_repeat	0	NA	NA	NA	NA	None
(AGCTCCTT)n:Simple_repeat:Simple_repeat	0	NA	NA	NA	NA	None
(AGCTCGC)n:Simple_repeat:Simple_repeat	0	NA	NA	NA	NA	None
(AGCTCGT)n:Simple_repeat:Simple_repeat	0	NA	NA	NA	NA	None
(AGCTCTC)n:Simple_repeat:Simple_repeat	0	NA	NA	NA	NA	None
(AGCTG)n:Simple_repeat:Simple_repeat	3.196793375	-0.014054291	0.20824125	0.662762343	NA	None
(AGCTGA)n:Simple_repeat:Simple_repeat	0.83278673	0.004376794	0.209622021	0.778677428	NA	None
(AGCTGAA)n:Simple_repeat:Simple_repeat	0.15070562	0.005489508	0.210107046	0.790927507	NA	None
(AGCTGAAAA)n:Simple_repeat:Simple_repeat	0	NA	NA	NA	NA	None
(AGCTGAG)n:Simple_repeat:Simple_repeat	0	NA	NA	NA	NA	None
(AGCTGAT)n:Simple_repeat:Simple_repeat	0	NA	NA	NA	NA	None
(AGCTGC)n:Simple_repeat:Simple_repeat	0.80738449	0.004609872	0.209540447	0.782878339	NA	None
(AGCTGCA)n:Simple_repeat:Simple_repeat	0	NA	NA	NA	NA	None
(AGCTGCCA)n:Simple_repeat:Simple_repeat	0	NA	NA	NA	NA	None
(AGCTGCT)n:Simple_repeat:Simple_repeat	0	NA	NA	NA	NA	None
(AGCTGG)n:Simple_repeat:Simple_repeat	0.303102389	-0.006883342	0.210191965	0.678729801	NA	None
(AGCTGGA)n:Simple_repeat:Simple_repeat	0	NA	NA	NA	NA	None
(AGCTGGG)n:Simple_repeat:Simple_repeat	0	NA	NA	NA	NA	None
(AGCTGGT)n:Simple_repeat:Simple_repeat	0	NA	NA	NA	NA	None
(AGCTGGTG)n:Simple_repeat:Simple_repeat	0	NA	NA	NA	NA	None
(AGCTGT)n:Simple_repeat:Simple_repeat	3.0729866	0.005466582	0.208337127	0.847888705	NA	None
(AGCTGTG)n:Simple_repeat:Simple_repeat	0	NA	NA	NA	NA	None
(AGCTTC)n:Simple_repeat:Simple_repeat	0.151551194	-0.005564235	0.210114395	0.836558036	NA	None
(AGCTTG)n:Simple_repeat:Simple_repeat	0	NA	NA	NA	NA	None
(AGCTTT)n:Simple_repeat:Simple_repeat	0	NA	NA	NA	NA	None
(AGCTTTG)n:Simple_repeat:Simple_repeat	0.530197821	-0.009491194	0.210326918	0.490707299	NA	None
(AGG)n:Simple_repeat:Simple_repeat	3.798081803	0.024838555	0.209087404	0.494857159	NA	None
(AGGA)n:Simple_repeat:Simple_repeat	0.453973202	-0.009882444	0.210328047	0.51284677	NA	None
(AGGAA)n:Simple_repeat:Simple_repeat	0.151211004	-0.005561247	0.210114249	0.836558036	NA	None
(AGGAAC)n:Simple_repeat:Simple_repeat	0	NA	NA	NA	NA	None
(AGGAACA)n:Simple_repeat:Simple_repeat	0	NA	NA	NA	NA	None
(AGGAAG)n:Simple_repeat:Simple_repeat	0	NA	NA	NA	NA	None
(AGGAAGC)n:Simple_repeat:Simple_repeat	0	NA	NA	NA	NA	None
(AGGAAT)n:Simple_repeat:Simple_repeat	0	NA	NA	NA	NA	None
(AGGAC)n:Simple_repeat:Simple_repeat	0	NA	NA	NA	NA	None
(AGGACA)n:Simple_repeat:Simple_repeat	0	NA	NA	NA	NA	None
(AGGACAA)n:Simple_repeat:Simple_repeat	0	NA	NA	NA	NA	None
(AGGACAC)n:Simple_repeat:Simple_repeat	0	NA	NA	NA	NA	None
(AGGACAG)n:Simple_repeat:Simple_repeat	0	NA	NA	NA	NA	None
(AGGACAT)n:Simple_repeat:Simple_repeat	0.452962434	0.003308877	0.209827497	0.808789657	NA	None
(AGGACC)n:Simple_repeat:Simple_repeat	0	NA	NA	NA	NA	None
(AGGACCA)n:Simple_repeat:Simple_repeat	0.454653583	-0.008334739	0.210269437	0.550336062	NA	None
(AGGACG)n:Simple_repeat:Simple_repeat	0.195096227	0.005845629	0.210125717	0.790927507	NA	None
(AGGACGA)n:Simple_repeat:Simple_repeat	0	NA	NA	NA	NA	None
(AGGACGC)n:Simple_repeat:Simple_repeat	1.895887163	0.004227126	0.208720342	0.864871071	NA	None
(AGGACGGAC)n:Simple_repeat:Simple_repeat	0	NA	NA	NA	NA	None
(AGGACTC)n:Simple_repeat:Simple_repeat	0	NA	NA	NA	NA	None
(AGGACTT)n:Simple_repeat:Simple_repeat	0	NA	NA	NA	NA	None
(AGGAGA)n:Simple_repeat:Simple_repeat	0	NA	NA	NA	NA	None
(AGGAGAA)n:Simple_repeat:Simple_repeat	0	NA	NA	NA	NA	None
(AGGAGC)n:Simple_repeat:Simple_repeat	5.267415299	0.07008591	0.223988969	0.079432726	NA	None
(AGGAGCA)n:Simple_repeat:Simple_repeat	10.09123151	0.011378139	0.202371998	0.841095274	NA	None
(AGGAGCACA)n:Simple_repeat:Simple_repeat	0	NA	NA	NA	NA	None
(AGGAGCAGA)n:Simple_repeat:Simple_repeat	0.346647421	0.000728707	0.209856718	0.975486568	NA	None
(AGGAGCAGC)n:Simple_repeat:Simple_repeat	0	NA	NA	NA	NA	None
(AGGAGCC)n:Simple_repeat:Simple_repeat	0	NA	NA	NA	NA	None
(AGGAGCGG)n:Simple_repeat:Simple_repeat	0	NA	NA	NA	NA	None
(AGGAGG)n:Simple_repeat:Simple_repeat	0	NA	NA	NA	NA	None
(AGGAGT)n:Simple_repeat:Simple_repeat	0	NA	NA	NA	NA	None
(AGGAGTC)n:Simple_repeat:Simple_repeat	0	NA	NA	NA	NA	None
(AGGAT)n:Simple_repeat:Simple_repeat	3.123379503	0.016784992	0.208167971	0.630446106	NA	None
(AGGATA)n:Simple_repeat:Simple_repeat	0	NA	NA	NA	NA	None
(AGGATAAC)n:Simple_repeat:Simple_repeat	0	NA	NA	NA	NA	None
(AGGATAT)n:Simple_repeat:Simple_repeat	0	NA	NA	NA	NA	None
(AGGATC)n:Simple_repeat:Simple_repeat	0	NA	NA	NA	NA	None
(AGGATCA)n:Simple_repeat:Simple_repeat	0	NA	NA	NA	NA	None
(AGGATCC)n:Simple_repeat:Simple_repeat	0	NA	NA	NA	NA	None
(AGGATCCCA)n:Simple_repeat:Simple_repeat	0	NA	NA	NA	NA	None
(AGGATG)n:Simple_repeat:Simple_repeat	1.286648665	-0.023695844	0.211254157	0.223686313	NA	None
(AGGATGA)n:Simple_repeat:Simple_repeat	0	NA	NA	NA	NA	None
(AGGATGC)n:Simple_repeat:Simple_repeat	0	NA	NA	NA	NA	None
(AGGATGCA)n:Simple_repeat:Simple_repeat	0	NA	NA	NA	NA	None
(AGGATGG)n:Simple_repeat:Simple_repeat	0	NA	NA	NA	NA	None
(AGGATGT)n:Simple_repeat:Simple_repeat	0	NA	NA	NA	NA	None
(AGGATTG)n:Simple_repeat:Simple_repeat	0	NA	NA	NA	NA	None
(AGGC)n:Simple_repeat:Simple_repeat	0.876505052	-0.011133896	0.20998104	0.471076111	NA	None
(AGGCAA)n:Simple_repeat:Simple_repeat	0	NA	NA	NA	NA	None
(AGGCAAC)n:Simple_repeat:Simple_repeat	0	NA	NA	NA	NA	None
(AGGCAC)n:Simple_repeat:Simple_repeat	0	NA	NA	NA	NA	None
(AGGCAG)n:Simple_repeat:Simple_repeat	0	NA	NA	NA	NA	None
(AGGCAGA)n:Simple_repeat:Simple_repeat	0.301916624	-1.61E-05	0.209875588	0.976541499	NA	None
(AGGCAGC)n:Simple_repeat:Simple_repeat	0	NA	NA	NA	NA	None
(AGGCGA)n:Simple_repeat:Simple_repeat	0	NA	NA	NA	NA	None
(AGGCGC)n:Simple_repeat:Simple_repeat	0	NA	NA	NA	NA	None
(AGGCGG)n:Simple_repeat:Simple_repeat	0.630421252	-0.005823394	0.209833227	0.676061558	NA	None
(AGGCTG)n:Simple_repeat:Simple_repeat	0	NA	NA	NA	NA	None
(AGGG)n:Simple_repeat:Simple_repeat	0	NA	NA	NA	NA	None
(AGGGA)n:Simple_repeat:Simple_repeat	0.328283801	-0.007265635	0.210205934	0.653161858	NA	None
(AGGGAAC)n:Simple_repeat:Simple_repeat	0	NA	NA	NA	NA	None
(AGGGAAGTC)n:Simple_repeat:Simple_repeat	0.887545495	0.013220385	0.210182139	0.415738251	NA	None
(AGGGAG)n:Simple_repeat:Simple_repeat	0	NA	NA	NA	NA	None
(AGGGAT)n:Simple_repeat:Simple_repeat	0	NA	NA	NA	NA	None
(AGGGG)n:Simple_repeat:Simple_repeat	0.452962434	0.003308877	0.209827497	0.808789657	NA	None
(AGGGGA)n:Simple_repeat:Simple_repeat	0	NA	NA	NA	NA	None
(AGGGGC)n:Simple_repeat:Simple_repeat	0	NA	NA	NA	NA	None
(AGGGGCA)n:Simple_repeat:Simple_repeat	0	NA	NA	NA	NA	None
(AGGGGG)n:Simple_repeat:Simple_repeat	0.151211004	-0.005561247	0.210114249	0.836558036	NA	None
(AGGGT)n:Simple_repeat:Simple_repeat	0	NA	NA	NA	NA	None
(AGGGTA)n:Simple_repeat:Simple_repeat	0	NA	NA	NA	NA	None
(AGGT)n:Simple_repeat:Simple_repeat	0.548672709	0.011749447	0.210442626	0.413485102	NA	None
(AGGTAA)n:Simple_repeat:Simple_repeat	0	NA	NA	NA	NA	None
(AGGTAGT)n:Simple_repeat:Simple_repeat	0	NA	NA	NA	NA	None
(AGGTAT)n:Simple_repeat:Simple_repeat	0	NA	NA	NA	NA	None
(AGGTC)n:Simple_repeat:Simple_repeat	0	NA	NA	NA	NA	None
(AGGTG)n:Simple_repeat:Simple_repeat	0	NA	NA	NA	NA	None
(AGGTGC)n:Simple_repeat:Simple_repeat	0	NA	NA	NA	NA	None
(AGGTGG)n:Simple_repeat:Simple_repeat	2.295387864	0.009471858	0.20843751	0.743708392	NA	None
(AGGTGGA)n:Simple_repeat:Simple_repeat	0	NA	NA	NA	NA	None
(AGGTGGC)n:Simple_repeat:Simple_repeat	0	NA	NA	NA	NA	None
(AGGTT)n:Simple_repeat:Simple_repeat	0	NA	NA	NA	NA	None
(AGGTTC)n:Simple_repeat:Simple_repeat	0	NA	NA	NA	NA	None
(AGGTTT)n:Simple_repeat:Simple_repeat	0	NA	NA	NA	NA	None
(AGT)n:Simple_repeat:Simple_repeat	2.899378648	-0.000921984	0.207305479	0.976614117	NA	None
(AGTA)n:Simple_repeat:Simple_repeat	0.390192454	0.007199741	0.210213704	0.596982051	NA	None
(AGTAA)n:Simple_repeat:Simple_repeat	4.58709287	0.006171245	0.20649619	0.876343159	NA	None
(AGTAAA)n:Simple_repeat:Simple_repeat	0	NA	NA	NA	NA	None
(AGTAAATAC)n:Simple_repeat:Simple_repeat	0	NA	NA	NA	NA	None
(AGTAAC)n:Simple_repeat:Simple_repeat	0	NA	NA	NA	NA	None
(AGTAACC)n:Simple_repeat:Simple_repeat	0.630421252	-0.005823394	0.209833227	0.676061558	NA	None
(AGTAACG)n:Simple_repeat:Simple_repeat	0.151551194	-0.005564235	0.210114395	0.836558036	NA	None
(AGTAAG)n:Simple_repeat:Simple_repeat	0.195096227	0.005845629	0.210125717	0.790927507	NA	None
(AGTAAGA)n:Simple_repeat:Simple_repeat	0	NA	NA	NA	NA	None
(AGTAAT)n:Simple_repeat:Simple_repeat	3.040792315	0.003769003	0.207500682	0.91079246	NA	None
(AGTAC)n:Simple_repeat:Simple_repeat	1.152450322	0.005457455	0.209096948	0.80248645	NA	None
(AGTACAA)n:Simple_repeat:Simple_repeat	0	NA	NA	NA	NA	None
(AGTACT)n:Simple_repeat:Simple_repeat	0	NA	NA	NA	NA	None
(AGTAG)n:Simple_repeat:Simple_repeat	0.15070562	0.005489508	0.210107046	0.790927507	NA	None
(AGTAGA)n:Simple_repeat:Simple_repeat	1.402257337	0.01026684	0.209522981	0.61750096	NA	None
(AGTAGAA)n:Simple_repeat:Simple_repeat	0	NA	NA	NA	NA	None
(AGTAGC)n:Simple_repeat:Simple_repeat	0	NA	NA	NA	NA	None
(AGTAGCC)n:Simple_repeat:Simple_repeat	0	NA	NA	NA	NA	None
(AGTAGCG)n:Simple_repeat:Simple_repeat	0	NA	NA	NA	NA	None
(AGTAGCT)n:Simple_repeat:Simple_repeat	0	NA	NA	NA	NA	None
(AGTAGG)n:Simple_repeat:Simple_repeat	0	NA	NA	NA	NA	None
(AGTAT)n:Simple_repeat:Simple_repeat	4.573971015	0.072631723	0.225045864	0.077151376	NA	None
(AGTATA)n:Simple_repeat:Simple_repeat	0.920390275	-0.002706429	0.209541109	0.865217758	NA	None
(AGTATAA)n:Simple_repeat:Simple_repeat	0	NA	NA	NA	NA	None
(AGTATAGTAC)n:Simple_repeat:Simple_repeat	0	NA	NA	NA	NA	None
(AGTATC)n:Simple_repeat:Simple_repeat	0	NA	NA	NA	NA	None
(AGTATG)n:Simple_repeat:Simple_repeat	0	NA	NA	NA	NA	None
(AGTATGGG)n:Simple_repeat:Simple_repeat	0	NA	NA	NA	NA	None
(AGTATGT)n:Simple_repeat:Simple_repeat	0	NA	NA	NA	NA	None
(AGTATT)n:Simple_repeat:Simple_repeat	0	NA	NA	NA	NA	None
(AGTATTT)n:Simple_repeat:Simple_repeat	0	NA	NA	NA	NA	None
(AGTC)n:Simple_repeat:Simple_repeat	1.009242876	-0.008373476	0.209523255	0.660124187	NA	None
(AGTCA)n:Simple_repeat:Simple_repeat	0	NA	NA	NA	NA	None
(AGTCAA)n:Simple_repeat:Simple_repeat	0	NA	NA	NA	NA	None
(AGTCAC)n:Simple_repeat:Simple_repeat	0	NA	NA	NA	NA	None
(AGTCAG)n:Simple_repeat:Simple_repeat	0	NA	NA	NA	NA	None
(AGTCAGC)n:Simple_repeat:Simple_repeat	0	NA	NA	NA	NA	None
(AGTCAGG)n:Simple_repeat:Simple_repeat	0	NA	NA	NA	NA	None
(AGTCAGTT)n:Simple_repeat:Simple_repeat	0	NA	NA	NA	NA	None
(AGTCAT)n:Simple_repeat:Simple_repeat	0	NA	NA	NA	NA	None
(AGTCCA)n:Simple_repeat:Simple_repeat	0	NA	NA	NA	NA	None
(AGTCCAG)n:Simple_repeat:Simple_repeat	0	NA	NA	NA	NA	None
(AGTCCAT)n:Simple_repeat:Simple_repeat	0	NA	NA	NA	NA	None
(AGTCCC)n:Simple_repeat:Simple_repeat	0	NA	NA	NA	NA	None
(AGTCCG)n:Simple_repeat:Simple_repeat	0	NA	NA	NA	NA	None
(AGTCCGA)n:Simple_repeat:Simple_repeat	0	NA	NA	NA	NA	None
(AGTCCGG)n:Simple_repeat:Simple_repeat	0.151211004	-0.005561247	0.210114249	0.836558036	NA	None
(AGTCCGT)n:Simple_repeat:Simple_repeat	1.598374136	0.014187111	0.209767867	0.511560434	NA	None
(AGTCCTG)n:Simple_repeat:Simple_repeat	0	NA	NA	NA	NA	None
(AGTCCTT)n:Simple_repeat:Simple_repeat	0	NA	NA	NA	NA	None
(AGTCG)n:Simple_repeat:Simple_repeat	1.084338821	-0.024972132	0.211947789	0.134549399	NA	None
(AGTCGA)n:Simple_repeat:Simple_repeat	0	NA	NA	NA	NA	None
(AGTCGAG)n:Simple_repeat:Simple_repeat	0	NA	NA	NA	NA	None
(AGTCGC)n:Simple_repeat:Simple_repeat	0.353576482	0.007074265	0.210203568	0.619509988	NA	None
(AGTCGCA)n:Simple_repeat:Simple_repeat	0	NA	NA	NA	NA	None
(AGTCGG)n:Simple_repeat:Simple_repeat	0	NA	NA	NA	NA	None
(AGTCGT)n:Simple_repeat:Simple_repeat	0	NA	NA	NA	NA	None
(AGTCT)n:Simple_repeat:Simple_repeat	0	NA	NA	NA	NA	None
(AGTCTAG)n:Simple_repeat:Simple_repeat	0.895264496	0.005841018	0.209463828	0.746119746	NA	None
(AGTCTC)n:Simple_repeat:Simple_repeat	0	NA	NA	NA	NA	None
(AGTCTG)n:Simple_repeat:Simple_repeat	0	NA	NA	NA	NA	None
(AGTCTGC)n:Simple_repeat:Simple_repeat	0	NA	NA	NA	NA	None
(AGTCTGG)n:Simple_repeat:Simple_repeat	0	NA	NA	NA	NA	None
(AGTCTTC)n:Simple_repeat:Simple_repeat	2.771328977	-0.000370455	0.207764958	0.988811842	NA	None
(AGTGA)n:Simple_repeat:Simple_repeat	0.79842409	0.011719393	0.210072707	0.46466951	NA	None
(AGTGAA)n:Simple_repeat:Simple_repeat	0	NA	NA	NA	NA	None
(AGTGAAT)n:Simple_repeat:Simple_repeat	0	NA	NA	NA	NA	None
(AGTGAT)n:Simple_repeat:Simple_repeat	0	NA	NA	NA	NA	None
(AGTGC)n:Simple_repeat:Simple_repeat	0	NA	NA	NA	NA	None
(AGTGCA)n:Simple_repeat:Simple_repeat	3.994433474	-0.01774273	0.207404259	0.650562672	NA	None
(AGTGCC)n:Simple_repeat:Simple_repeat	0	NA	NA	NA	NA	None
(AGTGCCG)n:Simple_repeat:Simple_repeat	0	NA	NA	NA	NA	None
(AGTGCCT)n:Simple_repeat:Simple_repeat	0	NA	NA	NA	NA	None
(AGTGCG)n:Simple_repeat:Simple_repeat	1.903882625	0.006069157	0.208552748	0.819679463	NA	None
(AGTGG)n:Simple_repeat:Simple_repeat	5.066155823	0.008636468	0.205602536	0.845033624	NA	None
(AGTGGA)n:Simple_repeat:Simple_repeat	0.302256814	-2.20E-05	0.209875587	0.976541499	NA	None
(AGTGGAA)n:Simple_repeat:Simple_repeat	0.371828834	0.000312184	0.209840304	0.974823865	NA	None
(AGTGGAT)n:Simple_repeat:Simple_repeat	0	NA	NA	NA	NA	None
(AGTGGC)n:Simple_repeat:Simple_repeat	6.495324147	0.055157797	0.21587809	0.215630321	NA	None
(AGTGGCT)n:Simple_repeat:Simple_repeat	0	NA	NA	NA	NA	None
(AGTGGG)n:Simple_repeat:Simple_repeat	0	NA	NA	NA	NA	None
(AGTGGGC)n:Simple_repeat:Simple_repeat	0	NA	NA	NA	NA	None
(AGTGGT)n:Simple_repeat:Simple_repeat	0.301411239	0.006863673	0.210187262	0.656202372	NA	None
(AGTGT)n:Simple_repeat:Simple_repeat	0	NA	NA	NA	NA	None
(AGTGTAT)n:Simple_repeat:Simple_repeat	0	NA	NA	NA	NA	None
(AGTGTCC)n:Simple_repeat:Simple_repeat	0	NA	NA	NA	NA	None
(AGTGTG)n:Simple_repeat:Simple_repeat	6.13370281	-0.044470101	0.211057694	0.355974411	NA	None
(AGTGTT)n:Simple_repeat:Simple_repeat	0	NA	NA	NA	NA	None
(AGTGTTC)n:Simple_repeat:Simple_repeat	1.491543936	0.005457908	0.209151889	0.798618937	NA	None
(AGTGTTT)n:Simple_repeat:Simple_repeat	0	NA	NA	NA	NA	None
(AGTT)n:Simple_repeat:Simple_repeat	0	NA	NA	NA	NA	None
(AGTTA)n:Simple_repeat:Simple_repeat	0.176788241	0.005711818	0.210118411	0.790927507	NA	None
(AGTTAA)n:Simple_repeat:Simple_repeat	5.721022474	-0.008048975	0.20484077	0.860983765	NA	None
(AGTTAAT)n:Simple_repeat:Simple_repeat	0	NA	NA	NA	NA	None
(AGTTAC)n:Simple_repeat:Simple_repeat	0	NA	NA	NA	NA	None
(AGTTACC)n:Simple_repeat:Simple_repeat	0	NA	NA	NA	NA	None
(AGTTACCA)n:Simple_repeat:Simple_repeat	0	NA	NA	NA	NA	None
(AGTTACG)n:Simple_repeat:Simple_repeat	0	NA	NA	NA	NA	None
(AGTTACTAG)n:Simple_repeat:Simple_repeat	0	NA	NA	NA	NA	None
(AGTTAT)n:Simple_repeat:Simple_repeat	0.825352286	0.006145735	0.209413602	0.744820295	NA	None
(AGTTCC)n:Simple_repeat:Simple_repeat	0.725405316	0.008845261	0.209880718	0.544267951	NA	None
(AGTTCCA)n:Simple_repeat:Simple_repeat	0	NA	NA	NA	NA	None
(AGTTCCC)n:Simple_repeat:Simple_repeat	0.630200425	-0.008708471	0.209845052	0.61281386	NA	None
(AGTTCG)n:Simple_repeat:Simple_repeat	0	NA	NA	NA	NA	None
(AGTTCTA)n:Simple_repeat:Simple_repeat	0	NA	NA	NA	NA	None
(AGTTG)n:Simple_repeat:Simple_repeat	5.365020536	0.02315199	0.207227895	0.597232311	NA	None
(AGTTGA)n:Simple_repeat:Simple_repeat	0	NA	NA	NA	NA	None
(AGTTGAA)n:Simple_repeat:Simple_repeat	0	NA	NA	NA	NA	None
(AGTTGC)n:Simple_repeat:Simple_repeat	0.522590088	0.013075945	0.210514312	0.396764725	NA	None
(AGTTGCA)n:Simple_repeat:Simple_repeat	0	NA	NA	NA	NA	None
(AGTTGCC)n:Simple_repeat:Simple_repeat	0	NA	NA	NA	NA	None
(AGTTGCG)n:Simple_repeat:Simple_repeat	0	NA	NA	NA	NA	None
(AGTTGCT)n:Simple_repeat:Simple_repeat	0	NA	NA	NA	NA	None
(AGTTGG)n:Simple_repeat:Simple_repeat	0	NA	NA	NA	NA	None
(AGTTGGA)n:Simple_repeat:Simple_repeat	0	NA	NA	NA	NA	None
(AGTTGGC)n:Simple_repeat:Simple_repeat	0	NA	NA	NA	NA	None
(AGTTGT)n:Simple_repeat:Simple_repeat	0	NA	NA	NA	NA	None
(AGTTT)n:Simple_repeat:Simple_repeat	0	NA	NA	NA	NA	None
(AGTTTA)n:Simple_repeat:Simple_repeat	0.353465214	-0.007081971	0.210207472	0.642690821	NA	None
(AGTTTC)n:Simple_repeat:Simple_repeat	0	NA	NA	NA	NA	None
(AGTTTCCCC)n:Simple_repeat:Simple_repeat	0	NA	NA	NA	NA	None
(AGTTTGCC)n:Simple_repeat:Simple_repeat	1.133692585	0.01924596	0.210775047	0.276792366	NA	None
(AGTTTGG)n:Simple_repeat:Simple_repeat	0	NA	NA	NA	NA	None
(AGTTTGT)n:Simple_repeat:Simple_repeat	0	NA	NA	NA	NA	None
(AGTTTT)n:Simple_repeat:Simple_repeat	1.738655964	0.004966757	0.208562854	0.851104527	NA	None
(AGTTTTA)n:Simple_repeat:Simple_repeat	0.63138619	-0.013257142	0.210558185	0.37063349	NA	None
(AGTTTTAT)n:Simple_repeat:Simple_repeat	0	NA	NA	NA	NA	None
(AGTTTTG)n:Simple_repeat:Simple_repeat	0	NA	NA	NA	NA	None
(AGTTTTT)n:Simple_repeat:Simple_repeat	0	NA	NA	NA	NA	None
(ATAAA)n:Simple_repeat:Simple_repeat	0.79842409	0.011719393	0.210072707	0.46466951	NA	None
(ATAAAA)n:Simple_repeat:Simple_repeat	0	NA	NA	NA	NA	None
(ATAAAAT)n:Simple_repeat:Simple_repeat	0	NA	NA	NA	NA	None
(ATAAACT)n:Simple_repeat:Simple_repeat	0	NA	NA	NA	NA	None
(ATAAAT)n:Simple_repeat:Simple_repeat	0.781071238	-0.010984921	0.210022539	0.508549545	NA	None
(ATAAATA)n:Simple_repeat:Simple_repeat	0.353520848	1.10E-05	0.209849855	0.975302847	NA	None
(ATAAATT)n:Simple_repeat:Simple_repeat	0	NA	NA	NA	NA	None
(ATAAC)n:Simple_repeat:Simple_repeat	0.453467818	-0.003732268	0.209782816	0.825686685	NA	None
(ATAACA)n:Simple_repeat:Simple_repeat	5.016406485	0.016294197	0.207158646	0.682234792	NA	None
(ATAACAA)n:Simple_repeat:Simple_repeat	0	NA	NA	NA	NA	None
(ATAACAG)n:Simple_repeat:Simple_repeat	0	NA	NA	NA	NA	None
(ATAACAT)n:Simple_repeat:Simple_repeat	0.151551194	-0.005564235	0.210114395	0.836558036	NA	None
(ATAACC)n:Simple_repeat:Simple_repeat	0	NA	NA	NA	NA	None
(ATAACCC)n:Simple_repeat:Simple_repeat	0	NA	NA	NA	NA	None
(ATAACG)n:Simple_repeat:Simple_repeat	0	NA	NA	NA	NA	None
(ATAACGT)n:Simple_repeat:Simple_repeat	0.151211004	-0.005561247	0.210114249	0.836558036	NA	None
[truncated: 7,264 more rows]
