# Supplementary material for: Autonomous transposons tune their sequences to ensure somatic suppression
Source: Nature. 2024 Feb 14;626(8001):1116–24. doi: 10.1038/s41586-024-07081-0 (PMC10901741; doi:10.1038/s41586-024-07081-0)
Supplement: Supplementary file 3 — Supplementary Tables 1–15; see Supplementary Information document for full descriptions. [file 41586_2024_7081_MOESM3_ESM.zip › Table 15.xlsx]

## Sheet: |LFC| > 1
		DE genes (padj < 0.05, |lfc| > 1)				nonDE genes
cell_line	siRNA target	UP	UP w/ SAFB peaks	DOWN	DOWN w/ SAFB peaks	total	w/ SAFB peaks	chi-squared	df	pval	odds ratio
HEK293	SAFB1	3	1	1	1	27156	8705
	SAFB2	0	0	0	0	27160	8707
	SLTM	0	0	0	0	27160	8707
	SAFB1+SAFB2+SLTM	88	28	65	42	27005	8635	12.632	1	0.00038	1.79
HeLa	SAFB1+SAFB2+SLTM	12	3	20	17	17537	7495	4.321	1	0.03765	2.23
HCT116	SAFB1+SLTM	63	16	54	38	23183	8063	6.143	1	0.0132	1.58

## Sheet: |LFC| > 0
		DE genes (padj < 0.05, |lfc| > 0)				nonDE genes
cell_line	siRNA target	UP	UP w/ SAFB peaks	DOWN	DOWN w/ SAFB peaks	total	w/ SAFB peaks	chi-squared	df	pval	odds ratio
HEK293	SAFB1	913	591	824	554	25424	7563	973.4	1	<2.2e-16	4.56
	SAFB2	545	424	565	267	26051	8017	481.4	1	<2.2e-16	3.69
	SLTM	575	377	983	493	25603	7838	426.7	1	<2.2e-16	2.86
	SAFB1+SAFB2+SLTM	4604	2593	4702	2400	17855	3715	3025.7	1	<2.2e-16	4.4
HeLa	SAFB1+SAFB2+SLTM	1622	858	1575	989	14375	5671	356.12	1	<2.2e-16	2.1
HCT116	SAFB1+SLTM	3044	1761	3049	1556	17209	4802	1392.7	1	<2.2e-16	3.08
