# Supplementary material for: Autonomous transposons tune their sequences to ensure somatic suppression
Source: Nature. 2024 Feb 14;626(8001):1116–24. doi: 10.1038/s41586-024-07081-0 (PMC10901741; doi:10.1038/s41586-024-07081-0)
Supplement: Supplementary file 3 — Supplementary Tables 1–15; see Supplementary Information document for full descriptions. [file 41586_2024_7081_MOESM3_ESM.zip › Table 2_Cloning_other_oligos.xlsx]

## Sheet: Cloning
SRSF1	SRSF1 cDNA - SRSF1 (1 F) - pcDNA5-FRT-TO-HBHT3xFLAG (digested by EcoRV)		GACGATGATGACAAGGATATGTCGGGAGGTGGTGTGAT
	SRSF1 cDNA - SRSF1 (762 R) - pcDNA5-FRT-TO-HBHT3xFLAG (digested by EcoRV)		CCACTGTGCTGGATTGATTTAATCCATCTCTTCAGATATGTGAGA
SRSF3	SRSF3 cDNA - SRSF3 (1 F) - pcDNA5-FRT-TO-HBHT3xFLAG (digested by EcoRV)		GACGATGATGACAAGGATATGCATCGTGATTCCTGTCCA
	SRSF3 cDNA - SRSF3 (495 R) - pcDNA5-FRT-TO-HBHT3xFLAG (digested by EcoRV)		CCACTGTGCTGGATTGATCTATTTCCTTTCATTTGACCTAGATCGA
SRSF4	SRSF4 cDNA - SRSF4 (1 F) - pcDNA5-FRT-TO-HBHT3xFLAG (digested by EcoRV)		GACGATGATGACAAGGATATGCCGCGGGTGTACATC
	SRSF4 cDNA - SRSF4 (1485 R) - pcDNA5-FRT-TO-HBHT3xFLAG (digested by EcoRV)		CCACTGTGCTGGATTGATTTAGGACCTTGAGTGGGACCT
SRSF5	SRSF5 cDNA - SRSF5 (1 F) - pcDNA5-FRT-TO-HBHT3xFLAG (digested by EcoRV)		GACGATGATGACAAGGATATGAGTGGCTGTCGGGTATTC
	SRSF5 cDNA - SRSF5 (819 R) - pcDNA5-FRT-TO-HBHT3xFLAG (digested by EcoRV)		CCACTGTGCTGGATTGATTTAATTGCCACTGTCAACTGATCTG
SRSF6	SRSF6 cDNA - SRSF6 (1 F) - pcDNA5-FRT-TO-HBHT3xFLAG (digested by EcoRV)		GACGATGATGACAAGGATATGCCGCGCGTCTACATAG
	SRSF6 cDNA - SRSF6 (1035 R) - pcDNA5-FRT-TO-HBHT3xFLAG (digested by EcoRV)		CCACTGTGCTGGATTGATTTAATCTCTGGAACTCGACCTGG
SRSF7	SRSF7 cDNA - SRSF7 (1 F) - pcDNA5-FRT-TO-HBHT3xFLAG (digested by EcoRV)		GACGATGATGACAAGGATATGTCGCGTTACGGGCG
	SRSF7 cDNA - SRSF7 (717 R) - pcDNA5-FRT-TO-HBHT3xFLAG (digested by EcoRV)		CCACTGTGCTGGATTGATTCAGTCCATTCTTTCAGGACTTG
SRSF9	SRSF9 cDNA - SRSF9 (1 F) - pcDNA5-FRT-TO-HBHT3xFLAG (digested by EcoRV)		GACGATGATGACAAGGATATGTCGGGCTGGGCGG
	SRSF9 cDNA - SRSF9 (666 R) - pcDNA5-FRT-TO-HBHT3xFLAG (digested by EcoRV)		CCACTGTGCTGGATTGATTCAGTAGGGCCTGAAAGGAGA
SRSF10	SRSF10 cDNA - SRSF10 (1 F) - pcDNA5-FRT-TO-HBHT3xFLAG (digested by EcoRV)		GACGATGATGACAAGGATATGTCCCGCTACCTGCGT
	SRSF10 cDNA - SRSF10 (789 R) - pcDNA5-FRT-TO-HBHT3xFLAG (digested by EcoRV)		CCACTGTGCTGGATTGATTCAGTGGCCACTGGACTTAG
SRSF11	SRSF11 cDNA - SRSF11 (1 F) - pcDNA5-FRT-TO-HBHT3xFLAG (digested by EcoRV)		GACGATGATGACAAGGATATGAGCAACACTACCGTCGT
	SRSF11 cDNA - SRSF11 (1455 R) - pcDNA5-FRT-TO-HBHT3xFLAG (digested by EcoRV)		CCACTGTGCTGGATTGATTCAGTCACTCATATCCATGTCTTCT
U2AF1	U2AF1 cDNA - U2AF1 (1 F) - pcDNA5-FRT-TO-HBHT3xFLAG (digested by EcoRV)		GACGATGATGACAAGGATATGGCGGAGTATCTGGCCT
	U2AF1 cDNA - U2AF1 (723 R) - pcDNA5-FRT-TO-HBHT3xFLAG (digested by EcoRV)		CCACTGTGCTGGATTGATTCAGAATCGCCCAGATCTTTCA
U2AF2	U2AF2 cDNA - U2AF2 (1 F) - pcDNA5-FRT-TO-HBHT3xFLAG (digested by EcoRV)		GACGATGATGACAAGGATATGTCGGACTTCGACGAGTT
	U2AF2 cDNA - U2AF2 (1428 R) - pcDNA5-FRT-TO-HBHT3xFLAG (digested by EcoRV)		CCACTGTGCTGGATTGATCTACCAGAAGTCCCGGCG
TRA2A	TRA2A cDNA - TRA2A (1 F) - pcDNA5-FRT-TO-HBHT3xFLAG (digested by EcoRV)		GACGATGATGACAAGGATATGAGTGATGTGGAGGAAAACA
	TRA2A cDNA - TRA2A (849 R) - pcDNA5-FRT-TO-HBHT3xFLAG (digested by EcoRV)		CCACTGTGCTGGATTGATTCAATAGCGTCTTGGGCTGT
TRA2B	TRA2B cDNA - TRA2B (1 F) - pcDNA5-FRT-TO-HBHT3xFLAG (digested by EcoRV)		GACGATGATGACAAGGATATGAGCGACAGCGGCG
	TRA2B cDNA - TRA2B (867 R) - pcDNA5-FRT-TO-HBHT3xFLAG (digested by EcoRV)		CCACTGTGCTGGATTGATTTAATAGCGACGAGGTGAGT
FUS	FUS cDNA - FUS (1 F) - pcDNA5-FRT-TO-HBHT3xFLAG (digested by EcoRV)		GACGATGATGACAAGGATATGGCCTCAAACGATTATACCCA
	FUS cDNA - FUS (1581 R) - pcDNA5-FRT-TO-HBHT3xFLAG (digested by EcoRV)		CCACTGTGCTGGATTGATTTAATACGGCCTCTCCCTGC
TAF15	TAF15 cDNA - TAF15 (1 F) - pcDNA5-FRT-TO-HBHT3xFLAG (digested by EcoRV)		GACGATGATGACAAGGATATGTCGGATTCTGGAAGTTACGG
	TAF15 cDNA - TAF15 (1779 R) - pcDNA5-FRT-TO-HBHT3xFLAG (digested by EcoRV)		CCACTGTGCTGGATTGATTCAGTATGGTCGGTTGCGC
TDP43	TARDBP (TDP-43) cDNA - TDP-43 (1 F) - pcDNA5-FRT-TO-HBHT3xFLAG (digested by EcoRV)		GACGATGATGACAAGGATATGTCTGAATATATTCGGGTAACCGA
	TARDBP (TDP-43) cDNA - TDP-43 (1245 R) - pcDNA5-FRT-TO-HBHT3xFLAG (digested by EcoRV)		CCACTGTGCTGGATTGATCTACATTCCCCAGCCAGAAGA
U1-70K	U1-70K (SNRNP70) - U1-70K (1 F) - pcDNA5-FRT-TO-HBHT3xFLAG (digested by EcoRV)		GACGATGATGACAAGGATATGACCCAGTTCCTGCCG
	U1-70K (SNRNP70) - U1-70K (1314 R) - pcDNA5-FRT-TO-HBHT3xFLAG (digested by EcoRV)		CCACTGTGCTGGATTGATTCACTCCGGCGCAGC
CPSF6	CPSF6 - CPSF6 (1 F) - pcDNA5-FRT-TO-HBHT3xFLAG (digested by EcoRV)		GACGATGATGACAAGGATATGGCGGACGGCGTG
	CPSF6 - CPSF6 (1656 R) - pcDNA5-FRT-TO-HBHT3xFLAG (digested by EcoRV)		CCACTGTGCTGGATTGATCTAACGATGACGATATTCGCGC
RBM25	RBM25 - RBM25 (1 F) - pcDNA5-FRT-TO-HBHT3xFLAG (digested by EcoRV)		GACGATGATGACAAGGATATGTCTTTTCCACCTCATTTGA
	RBM25 - RBM25 (2532 R) - pcDNA5-FRT-TO-HBHT3xFLAG (digested by EcoRV)		CCACTGTGCTGGATTGATTTACTTCACAAGACCAATTTTCTTGG
LUC7L	LUC7L - LUC7L (1 F) - pcDNA5-FRT-TO-HBHT3xFLAG (digested by EcoRV)		GACGATGATGACAAGGATATGTCCGCCCAGGCG
	LUC7L - LUC7L (1116 R) - pcDNA5-FRT-TO-HBHT3xFLAG (digested by EcoRV)		CCACTGTGCTGGATTGATTCAGATCTCGCCGGCCT
LUC7L2	LUC7L2 - LUC7L2 (1 F) - pcDNA5-FRT-TO-HBHT3xFLAG (digested by EcoRV)		GACGATGATGACAAGGATCTGGCGGGTGGCGG
	LUC7L2 - LUC7L2 (1485 R) - pcDNA5-FRT-TO-HBHT3xFLAG (digested by EcoRV)		CCACTGTGCTGGATTGATTTAGATCTCCCCTGCTTCGC
SLTM	SLTM_from_cDNA_F (High Tm!!)		GACGATGATGACAAGGATGCTGCCGCTACCGGTGCG
	SLTM_from_cDNA_R (High Tm!!)		CCACTGTGCTGGATTGATTCAGAATCGTCGCGGAGGTCCA
GFP-N-NLS	GFP-HBHT3F_withNLS_F		GACGATGATGACAAGGATccaaagaagaagcggaaggtcATGGTGAGCAAGGGCGAGGAG
	GFP-HBHT3F_withNLS_R		CCACTGTGCTGGATTGATTTACTTGTACAGCTCGTCCATGCCG
GFP-N	GFP-HBHT3F_withoutNLS_F		GACGATGATGACAAGGATATGGTGAGCAAGGGCGAGGAG
SRSF2	SRSF2 gBlock		GACGATGATGACAAGGATATGTCTTATGGCCGGCCTCCCCCAGATGTTGAGGGAATGACAAGCCTCAAGGTGGATAATTTGACTTACAGAACTAGTCCTGACACTCTGCGGAGGGTATTTGAGAAATATGGACGAGTTGGGGACGTGTATATACCCAGAGATAGATACACGAAAGAGAGCCGAGGTTTCGCATTTGTTCGATTCCATGACAAGCGAGACGCGGAAGACGCAATGGACGCCATGGACGGAGCTGTCTTGGATGGGCGAGAGCTCCGCGTCCAAATGGCACGGTACGGTAGGCCGCCTGACTCACATCATTCTAGGCGAGGTCCACCCCCTCGAAGATATGGAGGTGGAGGCTATGGCAGACGCAGCCGGTCTCCACGAAGGCGCAGGCGA…
SRSF8	SRSF8 gBlock		GACGATGATGACAAGGATATGAGTTGTGGACGACCCCCTCCTGACGTTGACGGTATGATAACATTGAAAGTCGATAACCTGACCTACCGAACATCACCTGACAGTCTTAGGCGAGTCTTCGAAAAATACGGTCGGGTTGGCGATGTATATATACCGCGCGAACCTCACACCAAGGCACCTCGGGGGTTTGCGTTTGTCCGCTTCCACGACAGGAGAGATGCACAAGATGCAGAAGCGGCGATGGACGGCGCAGAATTGGACGGGCGCGAACTTAGAGTCCAGGTTGCCCGCTACGGTAGGAGAGATCTCCCTAGGAGTCGGCAGGGTGAACCAAGAGGACGCAGCAGAGGAGGAGGTTACGGCCGACGGAGTCGCTCCTATGGACGACGAAGTCGGAGT…
SRSF12	SRSF12 gBlock		GACGATGATGACAAGGATATGTCTCGCTACACGAGGCCCCCCAACACCTCCCTGTTCATCAGGAACGTCGCGGACGCCACCAGGCCTGAGGACTTGCGCCGTGAGTTTGGTCGATATGGCCCTATAGTAGACGTTTACATTCCACTTGACTTCTACACTCGCCGCCCAAGAGGATTTGCTTATGTTCAATTTGAAGATGTTCGAGATGCTGAAGATGCTCTTTATAACCTCAATAGAAAGTGGGTATGTGGCCGTCAGATTGAAATACAGTTTGCACAAGGTGATCGCAAAACACCAGGCCAAATGAAATCAAAAGAACGTCATCCTTGTTCTCCAAGTGATCACAGGAGATCAAGAAGCCCCAGCCAAAGAAGAACTCGAAGTAGAAGTTCTTCATGG…
SAFB1	PCR + gBlock, sequence is the final product		GCGGAGACTCTGTCAGGCCTAGGTGATTCTGGAGCGGCGGGCGCGGCGGCTCTGAGCTCCGCCTCGTCAGAGACCGGGACGCGGCGCCTCAGCGACCTGCGAGTGATCGATCTGCGGGCGGAGCTGAGGAAACGGAATGTGGACTCGAGCGGCAACAAGAGCGTTTTGATGGAGCGGCTGAAGAAGGCAATTGAAGATGAAGGTGGTAATCCTGACGAAATTGAAATTACCTCCGAGGGAAACAAGAAAACATCAAAGAGGTCTAGCAAAGGGCGCAAACCAGAAGAAGAGGGTGTGGAAGATAACGGGCTGGAGGAAAACTCTGGGGATGGACAGGAGGATGTTGAGACCAGTCTGGAGAACTTGCAGGACATCGACATCATGGATATCAGTGTGTTG…
SAFB2	PCR + gBlock, sequence is the final product		GCGGAGACTCTGCCCGGGTCGGGCGACTCGGGCCCTGGCACGGCTTCTCTCGGCCCGGGCGTTGCGGAGACTGGGACGAGGCGGCTCAGCGAGCTGCGGGTGATCGATCTGCGGGCGGAGCTGAAGAAGCGGAACCTGGACACGGGCGGCAACAAGAGCGTCCTGATGGAGCGGCTCAAGAAGGCGGTTAAAGAAGAGGGGCAAGATCCTGATGAAATTGGCATCGAGTTAGAAGCCACCAGCAAGAAGTCAGCCAAGAGATGTGTTAAAGGACTGAAGATGGAGGAGGAAGGCACAGAAGATAATGGCCTGGAAGACGATTCCAGAGACGGGCAGGAGGACATGGAAGCAAGTCTGGAGAACCTGCAGAATATGGGCATGATGGACATGAGTGTGCTA…
hnRNPF	sequence is final product		ATGATGCTGGGCCCTGAGGGAGGTGAAGGCTTTGTGGTCAAGCTCCGTGGCCTGCCCTGGTCCTGCTCTGTTGAGGACGTGCAGAACTTCCTCTCTGACTGCACGATTCATGATGGGGCCGCAGGTGTCCATTTCATCTACACTAGAGAGGGCAGGCAGAGTGGTGAGGCTTTTGTTGAACTTGGATCAGAAGATGATGTAAAAATGGCCCTGAAAAAAGACAGGGAAAGCATGGGACACCGGTACATTGAGGTGTTCAAGTCCCACAGAACCGAGATGGATTGGGTGTTGAAGCACAGTGGTCCCAACAGTGCCGACAGCGCCAACGATGGCTTCGTGCGGCTTCGAGGACTCCCATTTGGATGCACAAAGGAAGAAATTGTTCAGTTCTTCTCAGGG…
hnRNPU	sequence is final product		ATGAGTTCCTCGCCTGTTAATGTAAAAAAGCTGAAGGTGTCGGAGCTGAAAGAGGAGCTCAAGAAGCGACGCCTTTCTGACAAGGGTCTCAAGGCCGAGCTCATGGAGCGACTCCAGGCTGCGCTGGACGACGAGGAGGCCGGGGGCCGCCCCGCCATGGAGCCCGGGAACGGCAGCCTAGACCTGGGCGGGGATTCCGCTGGGCGCTCGGGAGCAGGCCTCGAGCAGGAGGCCGCGGCCGGCGGCGATGAAGAGGAGGAGGAAGAGGAAGAGGAGGAGGAAGGAATCTCCGCTCTGGACGGCGACCAGATGGAGCTAGGAGAGGAGAACGGGGCCGCGGGGGCGGCCGACTCGGGCCCGATGGAGGAGGAGGAGGCCGCCTCGGAAGACGAGAACGGC…
hnRNPR	sequence is final product		ATGGCTAATCAGGTGAATGGTAATGCGGTACAGTTAAAAGAAGAGGAAGAACCAATGGATACTTCCAGTGTAACTCACACAGAACACTACAAGACACTGATAGAGGCAGGCCTCCCACAGAAGGTGGCAGAAAGACTTGATGAAATATTTCAGACAGGATTGGTAGCTTATGTCGATCTTGATGAAAGAGCAATTGATGCTCTCAGGGAATTTAATGAAGAAGGAGCTCTGTCTGTACTACAGCAGTTCAAGGAAAGTGACTTATCACATGTTCAGAACAAAAGTGCATTTTTATGTGGAGTTATGAAGACCTACAGGCAGAGAGAGAAACAGGGGAGCAAGGTGCAAGAGTCCACAAAGGGACCTGATGAAGCGAAGATCAAGGCCTTGCTTGAGAGA…
hnRNPC	sequence is final product		ATGGCCAGCAACGTTACCAACAAGACAGATCCTCGCTCCATGAACTCCCGTGTATTCATTGGGAATCTCAACACTCTTGTGGTCAAGAAATCTGATGTGGAGGCAATCTTTTCGAAGTATGGCAAAATTGTGGGCTGCTCTGTTCATAAGGGCTTTGCCTTCGTTCAGTATGTTAATGAGAGAAATGCCCGGGCTGCTGTAGCAGGAGAGGATGGCAGAATGATTGCTGGCCAGGTTTTAGATATTAACCTGGCTGCAGAGCCAAAAGTGAACCGAGGAAAAGCAGGTGTGAAACGATCTGCAGCGGAGATGTACGGGTCAGTAACAGAACACCCTTCTCCGTCCCCTCTACTCAGCTCCTCTTTTGACTTGGACTATGACTTTCAACGGGACTATTAT…
hnNRPK	sequence is final product		ATGGAAACTGAACAGCCAGAAGAAACCTTCCCTAACACTGAAACCAATGGTGAATTTGGTAAACGCCCTGCAGAAGATATGGAAGAGGAACAAGCATTTAAAAGATCTAGAAACACTGATGAGATGGTTGAATTACGCATTCTGCTTCAGAGCAAGAATGCTGGGGCAGTGATTGGAAAAGGAGGCAAGAATATTAAGGCTCTCCGTACAGACTACAATGCCAGTGTTTCAGTCCCAGACAGCAGTGGCCCCGAGCGCATATTGAGTATCAGTGCTGATATTGAAACAATTGGAGAAATTCTGAAGAAAATCATCCCTACCTTGGAAGAGGGCCTGCAGTTGCCATCACCCACTGCAACCAGCCAGCTCCCGCTCGAATCTGATGCTGTGGAATGCTTA…

## Sheet: sgRNAs used for CRISPaint
D.mel_safb_C-term_gRNA_for_CRISPaint_up		GTCGGCCGGTCCGCTGTAGCGATCC
D.mel_safb_C-term_gRNA_for_CRISPaint_down		AAACGGATCGCTACAGCGGACCGGc
mouse_Safb1_CRISPaint_up		CACCGTGGCTTAGGTGCTCAATAG
mouse_Safb1_CRISPaint_down		AAACCTATTGAGCACCTAAGCCAC
DHX9_CRISpaint_1_up		CACCGGCTACTTTGGACAGGGAAG
DHX9_CRISpaint_1_down		AAACCTTCCCTGTCCAAAGTAGCC

## Sheet: siRNAs
Target gene	Vendor / ID	Sequence (sense)
Human SAFB1	Silencer Select / s12452	GGACCAAGAUGAUCAGAAAtt
Human SAFB2	Silencer Select / s18599	GGACGGUCGUGAUGGAUAAtt
Human SLTM	Silencer Select / s36384	GCAUUAGAAUAAUUCGUGAtt
Human MPP8	Silencer Select / s29362	GGCGAACUCUGAUAGCGAUtt
Human TASOR	Silencer Select / s23449	GGCUAUCACAAUUCAAUCAtt
Mouse SAFB1	Silencer Select / s104978	GGAUGACCGUUACCACUCAtt
Mouse SAFB2	Silencer Select / s104977	UGCUUUUGAUGACAGUAAAtt

## Sheet: Stellaris probes for FISH
L1Hs_ORF2_Stellaris_probe_1	CTTTGTTGGTTTAAAGTCTGTT
L1Hs_ORF2_Stellaris_probe_2	ACTGAGGACTTGCTTTATGAAT
L1Hs_ORF2_Stellaris_probe_3	ATTAATGTGTGGGAGTCTAAGT
L1Hs_ORF2_Stellaris_probe_4	AGTTCTGTAGATGTCTATTAGG
L1Hs_ORF2_Stellaris_probe_5	CAATTTTGGAATAGGTGTGGTG
L1Hs_ORF2_Stellaris_probe_6	TAATCCTGAGTTCTAGTTTGAT
L1Hs_ORF2_Stellaris_probe_7	TTGTAGGCATTTAGTGCTATAA
L1Hs_ORF2_Stellaris_probe_8	TTAATTGTGATGTTAGGGTGTC
L1Hs_ORF2_Stellaris_probe_9	TGCTCTGATTTTAGTTATTTCT
L1Hs_ORF2_Stellaris_probe_10	TTTTTGAAGGGTTTTTTGTGTC
L1Hs_ORF2_Stellaris_probe_11	CGGTCTATCAATTTTGTTGATC
L1Hs_ORF2_Stellaris_probe_12	CTATTTGATTCTTCTCTCTTTT
L1Hs_ORF2_Stellaris_probe_13	TTGTAGTATTCTCTGATGGTAG
L1Hs_ORF2_Stellaris_probe_14	GAATGTATCCATTTCTTCTAGA
L1Hs_ORF2_Stellaris_probe_15	TGATTATTGCCACAATTTCAGA
L1Hs_ORF2_Stellaris_probe_16	AATGATGCTGGCCTCATAAAAT
L1Hs_ORF2_Stellaris_probe_17	ATGTTCATCAAGGATATTGGTC
L1Hs_ORF2_Stellaris_probe_18	TCTGTTTATATGCTGGATTACA
L1Hs_ORF2_Stellaris_probe_19	GATAATCATGTGGTTTTTGTCT
L1Hs_ORF2_Stellaris_probe_20	TTTAGCATGAAGGGTTGTTGAA
L1Hs_ORF2_Stellaris_probe_21	TATTTTGAAATACGTCCCATCA
L1Hs_ORF2_Stellaris_probe_22	CAGAACTTCCAACACTATGTTG
L1Hs_ORF2_Stellaris_probe_23	TCCTAATTGAATACCCTTTATT
L1Hs_ORF2_Stellaris_probe_24	GCAAACAGGGACAATTTGACTT
L1Hs_ORF2_Stellaris_probe_25	TTGTACATTGATTTTGTATCCT
L1Hs_ORF2_Stellaris_probe_26	GTCTGTTGTTGGTGTATAAGAA
L1Hs_ORF2_Stellaris_probe_27	GAAGCAATTGTGAATGGGAGTT
L1Hs_ORF2_Stellaris_probe_28	TTGGATTCCTAGGTATTTTATT
L1Hs_ORF2_Stellaris_probe_29	GTTTTTTCCAATTCTGTGAAGA
L1Hs_ORF2_Stellaris_probe_30	TCTTTTTTGGTTCCATATGAAC
L1Hs_ORF2_Stellaris_probe_31	TAGCCTTGTAGTATAGTTTGAA
L1Hs_ORF2_Stellaris_probe_32	ATCTATATCTCTGTTTTGGTAC
L1Hs_ORF2_Stellaris_probe_33	TTTCTCAGGTTTGTCAAAGATC
L1Hs_ORF2_Stellaris_probe_34	CCAGCACCATTTATTAAATAGG
L1Hs_ORF2_Stellaris_probe_35	ATGGTTTTAGGTCTAACGTTTA
L1Hs_ORF2_Stellaris_probe_36	TTTAATTAGATCCCATTTGTCA
L1Hs_ORF2_Stellaris_probe_37	TTGAGTTCATTGTAGATTCTGG
L1Hs_ORF2_Stellaris_probe_38	AACTGGTGTGAGATGATATCTC
L1Hs_ORF2_Stellaris_probe_39	GTTGTTTCCTGACTTTTTAATG
L1Hs_ORF2_Stellaris_probe_40	CCACAATGGTTGAACTAGTTTA
L1Hs_ORF2_Stellaris_probe_41	GGTCAAATGGTATTTCTAGTTC
L1Hs_ORF2_Stellaris_probe_42	ATTTATAGTCCTTTGGGTATAT
L1Hs_ORF2_Stellaris_probe_43	ATAAACATACGTGTGCATGTGT
L1Hs_ORF2_Stellaris_probe_44	GTCTTTGCTATTGTGAATAGTG
L1Hs_ORF2_Stellaris_probe_45	TTTCTTAATCCAGTCTATCATT
L1Hs_ORF2_Stellaris_probe_46	ATTTTTTATGGCTGCATAGTAT
L1Hs_ORF2_Stellaris_probe_47	ATGTCCCTACAAAGGATATGAA
L1Hs_ORF2_Stellaris_probe_48	ACTGAGAATGATGGTTTCCAAT

## Sheet: dsRNA for S2 cells
D.mel saf-b RNAi_F		atataatacgactcactatagggAACAGCGTTAACATCTGGGC
D.mel saf-b RNAi_R		atataatacgactcactatagggGCTGGAAAAGTCACTCAGGG
D.mel gfp RNAi_F		atataatacgactcactatagggAGGACGACGGCAACTACAAG
D.mel gfp RNAi_R		atataatacgactcactatagggTCTCGTTGGGGTCTTTGCTC

## Sheet: s-oligos
taR1	/5Phos/rNrNrNrArCrArArGrGrNrNrNrNrNAGATCGGAAGAGCGTCGT/iSp18/ACGTGTGCTCTTCCGATCT/3Phos/
taR2	/5Phos/rNrNrNrGrUrArCrUrGrNrNrNrNrNAGATCGGAAGAGCGTCGT/iSp18/ACGTGTGCTCTTCCGATCT/3Phos/
taR3	/5Phos/rNrNrNrUrArArGrGrCrNrNrNrNrNAGATCGGAAGAGCGTCGT/iSp18/ACGTGTGCTCTTCCGATCT/3Phos/
taR4	/5Phos/rNrNrNrCrGrArArUrCrNrNrNrNrNAGATCGGAAGAGCGTCGT/iSp18/ACGTGTGCTCTTCCGATCT/3Phos/
taR5	/5Phos/rNrNrNrArCrCrGrArArNrNrNrNrNAGATCGGAAGAGCGTCGT/iSp18/ACGTGTGCTCTTCCGATCT/3Phos/
taR6	/5Phos/rNrNrNrGrUrCrUrCrArNrNrNrNrNAGATCGGAAGAGCGTCGT/iSp18/ACGTGTGCTCTTCCGATCT/3Phos/
taR7	/5Phos/rNrNrNrUrGrCrArGrArNrNrNrNrNAGATCGGAAGAGCGTCGT/iSp18/ACGTGTGCTCTTCCGATCT/3Phos/
taR8	/5Phos/rNrNrNrCrGrGrUrArArNrNrNrNrNAGATCGGAAGAGCGTCGT/iSp18/ACGTGTGCTCTTCCGATCT/3Phos/
taR9	/5Phos/rNrNrNrArCrGrUrCrUrNrNrNrNrNAGATCGGAAGAGCGTCGT/iSp18/ACGTGTGCTCTTCCGATCT/3Phos/
taR10	/5Phos/rNrNrNrGrUrGrGrArUrNrNrNrNrNAGATCGGAAGAGCGTCGT/iSp18/ACGTGTGCTCTTCCGATCT/3Phos/
taR11	/5Phos/rNrNrNrUrGrGrCrUrUrNrNrNrNrNAGATCGGAAGAGCGTCGT/iSp18/ACGTGTGCTCTTCCGATCT/3Phos/
taR12	/5Phos/rNrNrNrCrArArUrCrGrNrNrNrNrNAGATCGGAAGAGCGTCGT/iSp18/ACGTGTGCTCTTCCGATCT/3Phos/
taR13	/5Phos/rNrNrNrArCrUrCrUrCrNrNrNrNrNAGATCGGAAGAGCGTCGT/iSp18/ACGTGTGCTCTTCCGATCT/3Phos/
taR14	/5Phos/rNrNrNrGrUrUrArGrCrNrNrNrNrNAGATCGGAAGAGCGTCGT/iSp18/ACGTGTGCTCTTCCGATCT/3Phos/
taR15	/5Phos/rNrNrNrUrGrUrUrCrCrNrNrNrNrNAGATCGGAAGAGCGTCGT/iSp18/ACGTGTGCTCTTCCGATCT/3Phos/
taR16	/5Phos/rNrNrNrCrArCrCrUrArNrNrNrNrNAGATCGGAAGAGCGTCGT/iSp18/ACGTGTGCTCTTCCGATCT/3Phos/

## Sheet: qPCR oligos
	Target	Forward primer	Reverse primer
RT-qPCR in N2A cells (Extended Data Fig. 18b)	Ank3 giant exon	CAGACAGACGCCAGAGCTTT	CGTGTTAGAGGGAGAGCTGG
	Clip1 giant exon	CTGGCGGACACAGAGGATAA	GACCCCTCAGCTCTTCTGAC
	Safb1	GCGCCTCCTAAAGAGTCCTC	GACGAAAGGCCACTAACCCA
	Safb2	GCTGCTGGTCATTCTCGAGT	CTTCACACTGATGACGGGCT
	Sltm	GTTGCACATCTCCATCGCAC	TTTTATCACCAGCGCTCCGT
	Pgk1	TGGTGGGTGTGAATCTGCC	ACTTTAGCGCCTCCCAAGATA
	Srf7	ATCCAGGGGAAGGCGATACT	AGACACAGACCTTGATCGGC
	Hprt	CAAACTTTGCTTTCCCTGGT	TCTGGCCTGTATCCAACACTTC
RIP-qPCR with SAFB1 mAB in HEK293 cells (Extended Data Fig. 6a)	L1 LONRF3	CGGTCGAGTTCTCAAGTCCC	CATGCAAACTGAAGGGCCAG
	L1 SCLT1	ACCTAACACTGGAGCTTCCG	GCCTAAGGCTGTCAGTGGAG
	L1 RB1	GGAAAAATTGGTCCCAGCCAC	TGCCCATTAGTTGATGCCCA
	Tigger1 HIBADH	TGCGTTTGCCCTCCATTTCA	TAGCTGCAGTGATGGGTTCA
	asL1 SCLT10	TCTGGACACAGGAGTAGGCA	TTCCTTTGCTGTGCCAAAGC
	ANK21008	GCCACCTCAGACGAGACAAA	GAGGACTTCGCTATCTCGGC
	ANK3	GCAGCCCTGAGAAAGTGCTA	AACCATCTTCTCTGGGCTGC
	CLIP1	AGTGCATCCAGCTTCTGCAT	TCTCAGTATGGGCAGCCTCT
	MPRIP	CTCTGAGGAAGCACTTGGGG	CACTGACTGTGTGGCAAAGC
	VCAN	TCACAAGCACTGAAGGCCAA	CCACCTCTGAAGTGTGTGCA
	ACTB	CATGTACGTTGCTATCCAGGC	CTCCTTAATGTCACGCACGAT
	GAPDH	GGAGCGAGATCCCTCCAAAAT	GGCTGTTGTCATACTTCTCATGG
RT-qPCR in HEK293 cells (Extended Data Fig. 6e,f and Extended Data Fig.12)	CENPQ (848-849)	TGAAGAAAAGGCCTGCCCTA	CAGTGGCTGGTACCGGTTTT
	KIF1B (860-861)	AAGCCTGAGGTGGATGAAGC	AGCGGTAGAAGGTCCTGCTA
	MAP4 (852-853)	GCCGAGGAGGATTCTGTGTT	GGTCACTGGGTCTGCAAACT
	SLC1A1 (854-855)	GAAAGGATGCGAGTGGAAGC	ACTTGCCTGTGGACCATCAG
	VCAN (856-857)	ACAAGCACTGAAGGCCAAGT	TCCACCTCTGAAGTGTGTGC
	ACTB (572-573)	CATGTACGTTGCTATCCAGGC	CTCCTTAATGTCACGCACGAT
	GAPDH (574-575)	GGAGCGAGATCCCTCCAAAAT	GGCTGTTGTCATACTTCTCATGG

## Sheet: Northern_blot_probe
			Forward	Reverse
		ORF2 (template wt-L1Hs	TAATACGACTCACTATAGGGACATGAAGTCCTTGCCCACG	TAATACGACTCACTATAGGG

## Sheet: L1vsORFeus_plasmids
			Sequence	EF1alpha_core_promoter	L1_5'UTR	ORF1p	ORF2p	SV40_pA
		wt_L1	CTAAATTGTAAGCGTTAATATTTTGTTAAAATTCGCGTTAAATTTTTGTTAAATCAGCTCATTTTTTAACCAATAGGCCGAAATCGGCAAAATCCCTTATAAATCAAAAGAATAGACCGAGATAGGGTTGAGTGTTGTTCCAGTTTGGAACAAGAGTCCACTATTAAAGAACGTGGACTCCAACGTCAAAGGGCGAAAAACCGTCTATCAGGGCGATGGCCCACTACGTGAACCATCACCCTAATCAAGTTTTTTGGGGTCGAGGTGCCGTAAAGCACTAAATCGGAACCCTAAAGGGAGCCCCCGATTTAGAGCTTGACGGGGAAAGCCGGCGAACGTGGCGAGAAAGGAAGGGAAGAAAGCGAAAGGAGCGGGCGCTAGGGCGCTGGCAAGTGTAGC…	703-914	915-1026	1027-2043	2107-5931	6245-6379
		ORFeus	CTAAATTGTAAGCGTTAATATTTTGTTAAAATTCGCGTTAAATTTTTGTTAAATCAGCTCATTTTTTAACCAATAGGCCGAAATCGGCAAAATCCCTTATAAATCAAAAGAATAGACCGAGATAGGGTTGAGTGTTGTTCCAGTTTGGAACAAGAGTCCACTATTAAAGAACGTGGACTCCAACGTCAAAGGGCGAAAAACCGTCTATCAGGGCGATGGCCCACTACGTGAACCATCACCCTAATCAAGTTTTTTGGGGTCGAGGTGCCGTAAAGCACTAAATCGGAACCCTAAAGGGAGCCCCCGATTTAGAGCTTGACGGGGAAAGCCGGCGAACGTGGCGAGAAAGGAAGGGAAGAAAGCGAAAGGAGCGGGCGCTAGGGCGCTGGCAAGTGTAGC…	703-914	915-1026	1027-2043	2107-5931	6245-6379
