# Supplementary material for: Autonomous transposons tune their sequences to ensure somatic suppression
Source: Nature. 2024 Feb 14;626(8001):1116–24. doi: 10.1038/s41586-024-07081-0 (PMC10901741; doi:10.1038/s41586-024-07081-0)
Supplement: Supplementary file 3 — Supplementary Tables 1–15; see Supplementary Information document for full descriptions. [file 41586_2024_7081_MOESM3_ESM.zip › Table 3_SAFB1_SAFB2_SLTM_purification_LC-MS_proteinGroups.xlsx]

## Sheet: proteinGroups - Copy
Protein IDs	Majority protein IDs	Peptide counts (all)	Peptide counts (razor+unique)	Peptide counts (unique)	Protein names	Gene names	Fasta headers	Number of proteins	Peptides	Razor + unique peptides	Unique peptides	Peptides GFP_rep1	Peptides GFP_rep2	Peptides GFP_rep3	Peptides SAFB1_rep1	Peptides SAFB1_rep2	Peptides SAFB1_rep3	Peptides SAFB2_rep1	Peptides SAFB2_rep2	Peptides SAFB2_rep3	Peptides SLTM_rep1	Peptides SLTM_rep2	Peptides SLTM_rep3	Razor + unique peptides GFP_rep1	Razor + unique peptides GFP_rep2	Razor + unique peptides GFP_rep3	Razor + unique peptides SAFB1_rep1	Razor + unique peptides SAFB1_rep2	Razor + unique peptides SAFB1_rep3	Razor + unique peptides SAFB2_rep1	Razor + unique peptides SAFB2_rep2	Razor + unique peptides SAFB2_rep3	Razor + unique peptides SLTM_rep1	Razor + unique peptides SLTM_rep2	Razor + unique peptides SLTM_rep3	Unique peptides GFP_rep1	Unique peptides GFP_rep2	Unique peptides GFP_rep3	Unique peptides SAFB1_rep1	Unique peptides SAFB1_rep2	Unique peptides SAFB1_rep3	Unique peptides SAFB2_rep1	Unique peptides SAFB2_rep2	Unique peptides SAFB2_rep3	Unique peptides SLTM_rep1	Unique peptides SLTM_rep2	Unique peptides SLTM_rep3	Sequence coverage [%]	Unique + razor sequence coverage [%]
Q14151;K7ERX3;K7EQU4	Q14151	85;5;4	85;5;4	61;5;4	Scaffold attachment factor B2	SAFB2	sp|Q14151|SAFB2_HUMAN Scaffold attachment factor B2 OS=Homo sapiens OX=9606 GN=SAFB2 PE=1 SV=1	3	85	85	61	0	0	0	26	30	31	69	75	81	6	5	3	0	0	0	26	30	31	69	75	81	6	5	3	0	0	0	8	10	11	53	57	59	6	4	3	66.4	66.4
Q15424;K7EII0;K7ES42	Q15424	75;17;15	51;14;15	51;14;15	Scaffold attachment factor B1	SAFB	sp|Q15424|SAFB1_HUMAN Scaffold attachment factor B1 OS=Homo sapiens OX=9606 GN=SAFB PE=1 SV=4	3	75	51	51	0	0	0	62	68	70	34	34	43	8	11	8	0	0	0	44	48	50	18	16	21	8	10	8	0	0	0	44	48	50	18	16	21	8	10	8	62	40.9
Q9NWH9;H7C3F4;H7BXE3;H0YL55;H0YLE6;H0YMW8;H0YNF3;H0YMR6;H0YLW7;H0YKH2;H0YKU6;H0YMM0	Q9NWH9;H7C3F4	62;35;29;19;16;15;15;15;11;10;8;7	62;35;29;19;16;15;15;15;11;10;8;7	62;35;29;19;16;15;15;15;11;10;8;7	SAFB-like transcription modulator	SLTM	sp|Q9NWH9|SLTM_HUMAN SAFB-like transcription modulator OS=Homo sapiens OX=9606 GN=SLTM PE=1 SV=2;tr|H7C3F4|H7C3F4_HUMAN SAFB-like transcription modulator (Fragment) OS=Homo sapiens OX=9606 GN=SLTM PE=1 SV=1	12	62	62	62	0	0	0	11	10	13	11	11	12	59	60	62	0	0	0	11	10	13	11	11	12	59	60	62	0	0	0	11	10	13	11	11	12	59	60	62	52.6	52.6
Q9UQ35;I3L4D8;I3L182;I3L1I8;I3L1C0;I3L3Q8;A0A087X1W1;I3L4U6;I3L0N7	Q9UQ35	51;11;9;4;3;3;3;2;2	51;11;9;4;3;3;3;2;2	51;11;9;4;3;3;3;2;2	Serine/arginine repetitive matrix protein 2	SRRM2	sp|Q9UQ35|SRRM2_HUMAN Serine/arginine repetitive matrix protein 2 OS=Homo sapiens OX=9606 GN=SRRM2 PE=1 SV=2	9	51	51	51	12	17	13	37	39	39	28	35	34	38	40	41	12	17	13	37	39	39	28	35	34	38	40	41	12	17	13	37	39	39	28	35	34	38	40	41	23.5	23.5
Q9NYF8;E9PK91;E9PQN2;E9PKI6;E9PK09;A0A1W2PQ43;E9PJA7;H0YF00;H0YF14;H0YF63	Q9NYF8;E9PK91;E9PQN2;E9PKI6;E9PK09;A0A1W2PQ43;E9PJA7	39;38;37;37;36;34;21;6;2;1	39;38;37;37;36;34;21;6;2;1	39;38;37;37;36;34;21;6;2;1	Bcl-2-associated transcription factor 1	BCLAF1	sp|Q9NYF8|BCLF1_HUMAN Bcl-2-associated transcription factor 1 OS=Homo sapiens OX=9606 GN=BCLAF1 PE=1 SV=2;tr|E9PK91|E9PK91_HUMAN Bcl-2-associated transcription factor 1 OS=Homo sapiens OX=9606 GN=BCLAF1 PE=1 SV=1;tr|E9PQN2|E9PQN2_HUMAN Bcl-2-associated tra	10	39	39	39	14	13	8	26	29	34	23	29	27	30	28	32	14	13	8	26	29	34	23	29	27	30	28	32	14	13	8	26	29	34	23	29	27	30	28	32	43.5	43.5
Q9Y2W1;A0A3B3ITZ9	Q9Y2W1;A0A3B3ITZ9	28;28	28;28	28;28	Thyroid hormone receptor-associated protein 3	THRAP3	sp|Q9Y2W1|TR150_HUMAN Thyroid hormone receptor-associated protein 3 OS=Homo sapiens OX=9606 GN=THRAP3 PE=1 SV=2;tr|A0A3B3ITZ9|A0A3B3ITZ9_HUMAN Thyroid hormone receptor-associated protein 3 OS=Homo sapiens OX=9606 GN=THRAP3 PE=1 SV=1	2	28	28	28	8	6	6	14	18	17	10	16	16	15	18	16	8	6	6	14	18	17	10	16	16	15	18	16	8	6	6	14	18	17	10	16	16	15	18	16	29.7	29.7
Q07955;J3KTL2;J3KSR8;J3QQV5;J3KSW7	Q07955;J3KTL2;J3KSR8	18;18;9;6;6	18;18;9;6;6	17;17;9;6;6	Serine/arginine-rich splicing factor 1	SRSF1	sp|Q07955|SRSF1_HUMAN Serine/arginine-rich splicing factor 1 OS=Homo sapiens OX=9606 GN=SRSF1 PE=1 SV=2;tr|J3KTL2|J3KTL2_HUMAN Serine/arginine-rich splicing factor 1 OS=Homo sapiens OX=9606 GN=SRSF1 PE=1 SV=1;tr|J3KSR8|J3KSR8_HUMAN Serine/arginine-rich spl	5	18	18	17	3	1	5	14	13	14	10	10	10	11	12	12	3	1	5	14	13	14	10	10	10	11	12	12	3	1	4	13	12	13	9	9	9	10	11	11	64.1	64.1
P38159;H3BT71;H0Y6E7;H3BR27;H3BUY5;H3BNC1;O75526;Q8N7X1	P38159;H3BT71;H0Y6E7;H3BR27	16;12;11;8;7;4;2;1	16;12;11;8;7;4;2;1	5;4;4;3;1;2;1;0	RNA-binding motif protein, X chromosome;RNA-binding motif protein, X chromosome, N-terminally processed	RBMX	sp|P38159|RBMX_HUMAN RNA-binding motif protein, X chromosome OS=Homo sapiens OX=9606 GN=RBMX PE=1 SV=3;tr|H3BT71|H3BT71_HUMAN RNA-binding motif protein, X chromosome OS=Homo sapiens OX=9606 GN=RBMX PE=1 SV=1;tr|H0Y6E7|H0Y6E7_HUMAN RNA-binding motif protein	8	16	16	5	0	0	1	11	11	14	14	14	12	11	12	13	0	0	1	11	11	14	14	14	12	11	12	13	0	0	0	3	3	5	4	4	3	2	2	3	49.6	49.6
O75494;Q5JRI1;Q6IQ42;R4GMP8	O75494;Q5JRI1	15;15;7;2	15;15;7;2	12;12;7;2	Serine/arginine-rich splicing factor 10	SRSF10	sp|O75494|SRS10_HUMAN Serine/arginine-rich splicing factor 10 OS=Homo sapiens OX=9606 GN=SRSF10 PE=1 SV=1;tr|Q5JRI1|Q5JRI1_HUMAN Serine/arginine-rich-splicing factor 10 OS=Homo sapiens OX=9606 GN=SRSF10 PE=1 SV=1	4	15	15	12	2	2	2	10	9	11	9	9	9	10	9	9	2	2	2	10	9	11	9	9	9	10	9	9	2	2	2	9	9	11	9	8	8	8	7	8	39.7	39.7
P22626;A0A087WUI2	P22626;A0A087WUI2	14;10	14;10	14;10	Heterogeneous nuclear ribonucleoproteins A2/B1	HNRNPA2B1	sp|P22626|ROA2_HUMAN Heterogeneous nuclear ribonucleoproteins A2/B1 OS=Homo sapiens OX=9606 GN=HNRNPA2B1 PE=1 SV=2;tr|A0A087WUI2|A0A087WUI2_HUMAN Heterogeneous nuclear ribonucleoproteins A2/B1 OS=Homo sapiens OX=9606 GN=HNRNPA2B1 PE=1 SV=1	2	14	14	14	10	5	4	7	7	8	6	3	4	4	3	3	10	5	4	7	7	8	6	3	4	4	3	3	10	5	4	7	7	8	6	3	4	4	3	3	51.3	51.3
Q8IXT5;B9ZVT1;E5RJW8;E5RHG1;E5RJ83;E5RJV8	Q8IXT5;B9ZVT1	13;9;2;2;2;2	13;9;2;2;2;2	13;9;2;2;2;2	RNA-binding protein 12B	RBM12B	sp|Q8IXT5|RB12B_HUMAN RNA-binding protein 12B OS=Homo sapiens OX=9606 GN=RBM12B PE=1 SV=2;tr|B9ZVT1|B9ZVT1_HUMAN RNA-binding protein 12B OS=Homo sapiens OX=9606 GN=RBM12B PE=1 SV=2	6	13	13	13	0	0	0	4	6	8	5	6	6	7	7	10	0	0	0	4	6	8	5	6	6	7	7	10	0	0	0	4	6	8	5	6	6	7	7	10	19.8	19.8
Q96E39;A0A1B0GUK8	Q96E39;A0A1B0GUK8	13;7	2;2	2;2	RNA binding motif protein, X-linked-like-1	RBMXL1	sp|Q96E39|RMXL1_HUMAN RNA binding motif protein, X-linked-like-1 OS=Homo sapiens OX=9606 GN=RBMXL1 PE=1 SV=1;tr|A0A1B0GUK8|A0A1B0GUK8_HUMAN RNA-binding motif protein, X-linked-like-1 (Fragment) OS=Homo sapiens OX=9606 GN=RBMXL1 PE=1 SV=1	2	13	2	2	0	0	1	10	9	10	10	12	9	9	10	11	0	0	0	2	1	1	0	2	0	0	0	1	0	0	0	2	1	1	0	2	0	0	0	1	44.9	7.2
Q9H307;G3V5F0;G3V579	Q9H307	13;4;4	13;4;4	13;4;4	Pinin	PNN	sp|Q9H307|PININ_HUMAN Pinin OS=Homo sapiens OX=9606 GN=PNN PE=1 SV=5	3	13	13	13	3	3	2	5	9	7	5	7	7	8	8	9	3	3	2	5	9	7	5	7	7	8	8	9	3	3	2	5	9	7	5	7	7	8	8	9	20.9	20.9
Q92841;A0A1X7SBZ2;A0A5H1ZRQ2;A0A0U1RQJ0	Q92841;A0A1X7SBZ2;A0A5H1ZRQ2	12;12;12;2	12;12;12;2	11;11;11;1	Probable ATP-dependent RNA helicase DDX17	DDX17	sp|Q92841|DDX17_HUMAN Probable ATP-dependent RNA helicase DDX17 OS=Homo sapiens OX=9606 GN=DDX17 PE=1 SV=2;tr|A0A1X7SBZ2|A0A1X7SBZ2_HUMAN RNA helicase OS=Homo sapiens OX=9606 GN=DDX17 PE=1 SV=1;tr|A0A5H1ZRQ2|A0A5H1ZRQ2_HUMAN RNA helicase OS=Homo sapiens OX	4	12	12	11	0	0	0	9	8	8	5	6	8	6	4	7	0	0	0	9	8	8	5	6	8	6	4	7	0	0	0	8	8	8	5	6	7	5	4	6	18.8	18.8
Q13247;A0A590UJK4;A0A590UK01;A0A590UJP7;A0A590UK80	Q13247;A0A590UJK4;A0A590UK01;A0A590UJP7;A0A590UK80	12;11;11;11;11	12;11;11;11;11	11;10;10;10;10	Serine/arginine-rich splicing factor 6	SRSF6	sp|Q13247|SRSF6_HUMAN Serine/arginine-rich splicing factor 6 OS=Homo sapiens OX=9606 GN=SRSF6 PE=1 SV=2;tr|A0A590UJK4|A0A590UJK4_HUMAN Serine/arginine-rich-splicing factor 6 OS=Homo sapiens OX=9606 GN=SRSF6 PE=1 SV=1;tr|A0A590UK01|A0A590UK01_HUMAN Serine/a	5	12	12	11	6	6	4	9	11	10	7	9	7	11	10	11	6	6	4	9	11	10	7	9	7	11	10	11	6	6	4	9	10	9	7	8	7	10	10	11	28.8	28.8
P08670;B0YJC4;B0YJC5;A0A1B0GTT5;P07197;P17661;Q16352;A0A1B0GVG8;E7EMV2;E7ESP9	P08670;B0YJC4	11;9;4;3;1;1;1;1;1;1	11;9;4;3;1;1;1;1;1;1	11;9;4;3;1;1;1;1;1;1	Vimentin	VIM	sp|P08670|VIME_HUMAN Vimentin OS=Homo sapiens OX=9606 GN=VIM PE=1 SV=4;tr|B0YJC4|B0YJC4_HUMAN Vimentin OS=Homo sapiens OX=9606 GN=VIM PE=1 SV=1	10	11	11	11	1	1	1	1	0	1	2	1	0	9	8	10	1	1	1	1	0	1	2	1	0	9	8	10	1	1	1	1	0	1	2	1	0	9	8	10	30.9	30.9
P09651;F8W6I7;F8VZ49;A0A2R8Y4L2;Q32P51;F8VYN5;F8VTQ5;F8W646;H0YH80	P09651;F8W6I7;F8VZ49;A0A2R8Y4L2;Q32P51;F8VYN5;F8VTQ5;F8W646	10;10;9;7;6;5;5;5;3	10;10;9;7;6;5;5;5;3	10;10;9;7;6;5;5;5;3	Heterogeneous nuclear ribonucleoprotein A1;Heterogeneous nuclear ribonucleoprotein A1, N-terminally processed;Heterogeneous nuclear ribonucleoprotein A1-like 2	HNRNPA1;HNRNPA1L2	sp|P09651|ROA1_HUMAN Heterogeneous nuclear ribonucleoprotein A1 OS=Homo sapiens OX=9606 GN=HNRNPA1 PE=1 SV=5;tr|F8W6I7|F8W6I7_HUMAN Helix-destabilizing protein OS=Homo sapiens OX=9606 GN=HNRNPA1 PE=1 SV=2;tr|F8VZ49|F8VZ49_HUMAN Helix-destabilizing protein	9	10	10	10	9	8	5	3	3	4	1	2	2	2	2	1	9	8	5	3	3	4	1	2	2	2	2	1	9	8	5	3	3	4	1	2	2	2	2	1	37.4	37.4
Q08170;A0A0D9SEM4;B4DJK0;B4DUA4;S4R2X6	Q08170;A0A0D9SEM4	10;10;1;1;1	9;9;0;0;1	9;9;0;0;1	Serine/arginine-rich splicing factor 4	SRSF4	sp|Q08170|SRSF4_HUMAN Serine/arginine-rich splicing factor 4 OS=Homo sapiens OX=9606 GN=SRSF4 PE=1 SV=2;tr|A0A0D9SEM4|A0A0D9SEM4_HUMAN Serine/arginine-rich-splicing factor 4 (Fragment) OS=Homo sapiens OX=9606 GN=SRSF4 PE=1 SV=1	5	10	9	9	3	1	2	6	4	5	5	7	6	6	6	7	3	1	2	6	3	4	5	6	6	5	6	7	3	1	2	6	3	4	5	6	6	5	6	7	23.9	22.1
Q01130;J3QL05;J3KP15	Q01130;J3QL05;J3KP15	9;9;9	9;9;9	6;6;6	Serine/arginine-rich splicing factor 2	SRSF2	sp|Q01130|SRSF2_HUMAN Serine/arginine-rich splicing factor 2 OS=Homo sapiens OX=9606 GN=SRSF2 PE=1 SV=4;tr|J3QL05|J3QL05_HUMAN Serine/arginine-rich splicing factor 2 (Fragment) OS=Homo sapiens OX=9606 GN=SRSF2 PE=1 SV=1;tr|J3KP15|J3KP15_HUMAN Serine/argini	3	9	9	6	5	3	2	7	7	7	6	5	6	5	5	5	5	3	2	7	7	7	6	5	6	5	5	5	2	2	1	6	6	6	5	4	5	4	4	4	31.2	31.2
P17844;J3KTA4;J3QRQ7;J3QLG9;J3QR62;J3QRN5;J3KRX8;J3QSF1;J3KRZ1;J3KTQ4	P17844;J3KTA4	9;9;3;1;1;1;1;1;1;1	8;8;3;1;1;1;1;1;1;1	8;8;3;1;1;1;1;1;1;1	Probable ATP-dependent RNA helicase DDX5	DDX5	sp|P17844|DDX5_HUMAN Probable ATP-dependent RNA helicase DDX5 OS=Homo sapiens OX=9606 GN=DDX5 PE=1 SV=1;tr|J3KTA4|J3KTA4_HUMAN DEAD box protein 5 OS=Homo sapiens OX=9606 GN=DDX5 PE=1 SV=1	10	9	8	8	0	0	0	5	4	4	2	3	1	1	1	2	0	0	0	4	4	4	2	3	0	0	1	1	0	0	0	4	4	4	2	3	0	0	1	1	21.2	19.2
P63261;P60709;A0A2R8Y793;I3L4N8;I3L3I0;I3L1U9;Q6S8J3;J3KT65;K7EM38;I3L3R2;A5A3E0;E7EVS6;C9JUM1;C9JZR7;G5E9R0;A0A2R8YGF8;A0A2R8YEA7;P0CG38;Q9BYX7;P63267;P62736;A0A2R8YFE2;F8WCH0;F6QUT6;F6UVQ4;C9JTX5;C9JFL5;F8WB63;P0CG39;Q562R1;B8ZZJ2	P63261;P60709;A0A2R8Y793;I3L4N8;I3L3I0;I3L1U9	9;8;7;6;5;5;4;4;4;4;3;3;3;3;3;3;3;2;2;2;2;1;1;1;1;1;1;1;1;1;1	9;8;7;6;5;5;4;4;4;4;3;3;3;3;3;3;3;2;2;2;2;1;1;1;1;1;1;1;1;1;1	6;5;4;4;3;3;1;2;2;2;0;1;1;1;1;1;2;0;0;0;0;1;0;0;0;0;0;0;0;0;0	Actin, cytoplasmic 2;Actin, cytoplasmic 2, N-terminally processed;Actin, cytoplasmic 1;Actin, cytoplasmic 1, N-terminally processed	ACTG1;ACTB	sp|P63261|ACTG_HUMAN Actin, cytoplasmic 2 OS=Homo sapiens OX=9606 GN=ACTG1 PE=1 SV=1;sp|P60709|ACTB_HUMAN Actin, cytoplasmic 1 OS=Homo sapiens OX=9606 GN=ACTB PE=1 SV=1;tr|A0A2R8Y793|A0A2R8Y793_HUMAN Actin, cytoplasmic 1 (Fragment) OS=Homo sapiens OX=9606	31	9	9	6	8	7	5	2	3	2	1	2	1	2	1	0	8	7	5	2	3	2	1	2	1	2	1	0	5	4	2	1	1	1	1	1	1	1	1	0	48.8	48.8
P04406;E7EUT5	P04406;E7EUT5	9;7	9;7	9;7	Glyceraldehyde-3-phosphate dehydrogenase	GAPDH	sp|P04406|G3P_HUMAN Glyceraldehyde-3-phosphate dehydrogenase OS=Homo sapiens OX=9606 GN=GAPDH PE=1 SV=3;tr|E7EUT5|E7EUT5_HUMAN Glyceraldehyde-3-phosphate dehydrogenase OS=Homo sapiens OX=9606 GN=GAPDH PE=1 SV=1	2	9	9	9	9	7	6	5	3	4	3	3	2	3	3	3	9	7	6	5	3	4	3	3	2	3	3	3	9	7	6	5	3	4	3	3	2	3	3	3	52.5	52.5
P84090;G3V279	P84090;G3V279	9;6	9;6	9;6	Enhancer of rudimentary homolog	ERH	sp|P84090|ERH_HUMAN Enhancer of rudimentary homolog OS=Homo sapiens OX=9606 GN=ERH PE=1 SV=1;tr|G3V279|G3V279_HUMAN Enhancer of rudimentary homolog OS=Homo sapiens OX=9606 GN=ERH PE=1 SV=1	2	9	9	9	5	4	4	5	7	8	8	6	7	6	6	6	5	4	4	5	7	8	8	6	7	6	6	6	5	4	4	5	7	8	8	6	7	6	6	6	62.5	62.5
Q00839;A0A1W2PPS1;A0A1W2PP35;A0A1X7SBS1;A0A1W2PRZ7;A0A1W2PQ74;A0A1W2PQL0;A0A1W2PP34;A0A1W2PPL4;A0A1W2PPH7;A0A1W2PQD4;A0A1W2PRI6;A0A1W2PP22	Q00839;A0A1W2PPS1;A0A1W2PP35;A0A1X7SBS1;A0A1W2PRZ7;A0A1W2PQ74;A0A1W2PQL0;A0A1W2PP34;A0A1W2PPL4;A0A1W2PPH7;A0A1W2PQD4	8;8;7;7;5;5;5;5;5;5;4;1;1	8;8;7;7;5;5;5;5;5;5;4;1;1	2;2;1;2;0;0;0;0;0;0;0;0;1	Heterogeneous nuclear ribonucleoprotein U	HNRNPU	sp|Q00839|HNRPU_HUMAN Heterogeneous nuclear ribonucleoprotein U OS=Homo sapiens OX=9606 GN=HNRNPU PE=1 SV=6;tr|A0A1W2PPS1|A0A1W2PPS1_HUMAN Heterogeneous nuclear ribonucleoprotein U OS=Homo sapiens OX=9606 GN=HNRNPU PE=1 SV=1;tr|A0A1W2PP35|A0A1W2PP35_HUMAN	13	8	8	2	2	2	2	6	6	4	4	5	5	3	4	6	2	2	2	6	6	4	4	5	5	3	4	6	1	1	1	2	2	2	1	1	1	1	1	1	16	16
P18583;H7C1M2;H7C2G8;J3QSZ5	P18583;H7C1M2;H7C2G8;J3QSZ5	8;7;5;4	8;7;5;4	8;7;5;4	Protein SON	SON	sp|P18583|SON_HUMAN Protein SON OS=Homo sapiens OX=9606 GN=SON PE=1 SV=4;tr|H7C1M2|H7C1M2_HUMAN Protein SON (Fragment) OS=Homo sapiens OX=9606 GN=SON PE=1 SV=1;tr|H7C2G8|H7C2G8_HUMAN Protein SON (Fragment) OS=Homo sapiens OX=9606 GN=SON PE=1 SV=1;tr|J3QSZ5	4	8	8	8	1	2	1	5	2	3	2	3	3	3	4	6	1	2	1	5	2	3	2	3	3	3	4	6	1	2	1	5	2	3	2	3	3	3	4	6	4.9	4.9
P84103;A0A087X2D0	P84103;A0A087X2D0	8;7	8;7	8;7	Serine/arginine-rich splicing factor 3	SRSF3	sp|P84103|SRSF3_HUMAN Serine/arginine-rich splicing factor 3 OS=Homo sapiens OX=9606 GN=SRSF3 PE=1 SV=1;tr|A0A087X2D0|A0A087X2D0_HUMAN Serine/arginine-rich-splicing factor 3 OS=Homo sapiens OX=9606 GN=SRSF3 PE=1 SV=1	2	8	8	8	5	5	4	5	5	4	4	5	5	5	4	6	5	5	4	5	5	4	4	5	5	5	4	6	5	5	4	5	5	4	4	5	5	5	4	6	48.8	48.8
P12277;H0YJG0;G3V4N7;H0YJK0;G3V461	P12277;H0YJG0	8;5;3;1;1	8;5;3;1;1	8;5;3;1;1	Creatine kinase B-type	CKB	sp|P12277|KCRB_HUMAN Creatine kinase B-type OS=Homo sapiens OX=9606 GN=CKB PE=1 SV=1;tr|H0YJG0|H0YJG0_HUMAN Creatine kinase (Fragment) OS=Homo sapiens OX=9606 GN=CKB PE=1 SV=1	5	8	8	8	7	3	1	2	0	1	3	3	2	2	2	1	7	3	1	2	0	1	3	3	2	2	2	1	7	3	1	2	0	1	3	3	2	2	2	1	38.3	38.3
Q16629;A0A0B4J1Z1;C9JAB2;F8WEA1	Q16629;A0A0B4J1Z1;C9JAB2	7;7;7;1	7;7;7;1	7;7;7;1	Serine/arginine-rich splicing factor 7	SRSF7	sp|Q16629|SRSF7_HUMAN Serine/arginine-rich splicing factor 7 OS=Homo sapiens OX=9606 GN=SRSF7 PE=1 SV=1;tr|A0A0B4J1Z1|A0A0B4J1Z1_HUMAN Serine/arginine-rich-splicing factor 7 OS=Homo sapiens OX=9606 GN=SRSF7 PE=1 SV=1;tr|C9JAB2|C9JAB2_HUMAN Serine/arginine-	4	7	7	7	1	0	0	3	3	5	3	3	3	4	3	4	1	0	0	3	3	5	3	3	3	4	3	4	1	0	0	3	3	5	3	3	3	4	3	4	35.7	35.7
P62979;P0CG48;F5H265;Q96C32;Q5PY61;J3QKN0;F5GXK7;F5H747;F5H388;B4DV12;F5H2Z3;P0CG47;F5H6Q2;J3QTR3;J3QS39;F5GYU3;P62987;F5GZ39;Q49A90;M0R1V7;J3QSA3	P62979;P0CG48;F5H265;Q96C32;Q5PY61;J3QKN0;F5GXK7;F5H747;F5H388;B4DV12;F5H2Z3;P0CG47;F5H6Q2;J3QTR3;J3QS39;F5GYU3;P62987;F5GZ39;Q49A90;M0R1V7	7;6;6;6;6;6;6;6;6;6;6;6;6;6;6;6;6;4;4;4;3	7;6;6;6;6;6;6;6;6;6;6;6;6;6;6;6;6;4;4;4;3	2;2;2;2;2;2;2;2;2;2;2;2;2;2;2;2;2;2;2;2;2	Ubiquitin-40S ribosomal protein S27a;Ubiquitin;40S ribosomal protein S27a;Polyubiquitin-C;Ubiquitin;Polyubiquitin-B;Ubiquitin;Ubiquitin-60S ribosomal protein L40;Ubiquitin;60S ribosomal protein L40	RPS27A;UBC;UBB;UBA52	sp|P62979|RS27A_HUMAN Ubiquitin-40S ribosomal protein S27a OS=Homo sapiens OX=9606 GN=RPS27A PE=1 SV=2;sp|P0CG48|UBC_HUMAN Polyubiquitin-C OS=Homo sapiens OX=9606 GN=UBC PE=1 SV=3;tr|F5H265|F5H265_HUMAN Polyubiquitin-C (Fragment) OS=Homo sapiens OX=9606 GN	21	7	7	2	6	3	4	2	4	5	3	3	4	4	4	5	6	3	4	2	4	5	3	3	4	4	4	5	2	1	2	1	2	2	2	2	2	2	2	2	47.4	47.4
Q13242;S4R3G0;H0YIB4	Q13242;S4R3G0;H0YIB4	7;5;4	6;4;4	6;4;4	Serine/arginine-rich splicing factor 9	SRSF9	sp|Q13242|SRSF9_HUMAN Serine/arginine-rich splicing factor 9 OS=Homo sapiens OX=9606 GN=SRSF9 PE=1 SV=1;tr|S4R3G0|S4R3G0_HUMAN Serine/arginine-rich-splicing factor 9 OS=Homo sapiens OX=9606 GN=SRSF9 PE=1 SV=1;tr|H0YIB4|H0YIB4_HUMAN Serine/arginine-rich-spl	3	7	6	6	0	0	1	7	6	5	4	3	3	4	3	3	0	0	0	6	5	4	3	2	2	3	2	2	0	0	0	6	5	4	3	2	2	3	2	2	36.7	33.5
Q15287;H3BV80;H3BMM9;H3BTC0;H3BMS0;H3BPG5	Q15287;H3BV80;H3BMM9;H3BTC0;H3BMS0;H3BPG5	6;6;6;6;5;4	6;6;6;6;5;4	6;6;6;6;5;4	RNA-binding protein with serine-rich domain 1	RNPS1	sp|Q15287|RNPS1_HUMAN RNA-binding protein with serine-rich domain 1 OS=Homo sapiens OX=9606 GN=RNPS1 PE=1 SV=1;tr|H3BV80|H3BV80_HUMAN RNA-binding protein with serine-rich domain 1 OS=Homo sapiens OX=9606 GN=RNPS1 PE=1 SV=2;tr|H3BMM9|H3BMM9_HUMAN RNA-bindin	6	6	6	6	0	0	0	4	3	4	3	5	4	6	6	6	0	0	0	4	3	4	3	5	4	6	6	6	0	0	0	4	3	4	3	5	4	6	6	6	23.3	23.3
J3QR07;Q96MU7;J3KS01;J3KRG5	J3QR07;Q96MU7	6;5;2;1	6;5;2;1	6;5;2;1	YTH domain-containing protein 1	YTHDC1	tr|J3QR07|J3QR07_HUMAN YTH domain-containing protein 1 OS=Homo sapiens OX=9606 GN=YTHDC1 PE=1 SV=1;sp|Q96MU7|YTDC1_HUMAN YTH domain-containing protein 1 OS=Homo sapiens OX=9606 GN=YTHDC1 PE=1 SV=3	4	6	6	6	2	2	1	5	3	5	4	3	4	3	4	3	2	2	1	5	3	5	4	3	4	3	4	3	2	2	1	5	3	5	4	3	4	3	4	3	9.4	9.4
A0A2R8Y422;M0R1M6;M0R2S1	A0A2R8Y422;M0R1M6;M0R2S1	6;4;4	1;0;0	1;0;0		UBA52	tr|A0A2R8Y422|A0A2R8Y422_HUMAN 40S ribosomal protein S27a OS=Homo sapiens OX=9606 GN=RPS27AP5 PE=3 SV=1;tr|M0R1M6|M0R1M6_HUMAN 60S ribosomal protein L40 (Fragment) OS=Homo sapiens OX=9606 GN=UBA52 PE=1 SV=1;tr|M0R2S1|M0R2S1_HUMAN 60S ribosomal protein L40	3	6	1	1	4	3	2	1	2	3	1	1	2	2	2	3	0	1	0	0	0	0	0	0	0	0	0	0	0	1	0	0	0	0	0	0	0	0	0	0	46.2	10.3
P62995;H7BXF3;H7C2L4	P62995;H7BXF3;H7C2L4	6;4;3	6;4;3	6;4;3	Transformer-2 protein homolog beta	TRA2B	sp|P62995|TRA2B_HUMAN Transformer-2 protein homolog beta OS=Homo sapiens OX=9606 GN=TRA2B PE=1 SV=1;tr|H7BXF3|H7BXF3_HUMAN Transformer-2 protein homolog beta (Fragment) OS=Homo sapiens OX=9606 GN=TRA2B PE=1 SV=1;tr|H7C2L4|H7C2L4_HUMAN Transformer-2 protein	3	6	6	6	2	0	0	4	1	3	2	2	3	3	3	4	2	0	0	4	1	3	2	2	3	3	3	4	2	0	0	4	1	3	2	2	3	3	3	4	22.9	22.9
Q13243	Q13243	6	5	5	Serine/arginine-rich splicing factor 5	SRSF5	sp|Q13243|SRSF5_HUMAN Serine/arginine-rich splicing factor 5 OS=Homo sapiens OX=9606 GN=SRSF5 PE=1 SV=1	1	6	5	5	1	1	1	2	3	3	1	2	2	3	2	5	1	1	1	2	2	2	1	1	2	2	2	5	1	1	1	2	2	2	1	1	2	2	2	5	19.9	16.5
Q13595	Q13595	6	6	6	Transformer-2 protein homolog alpha	TRA2A	sp|Q13595|TRA2A_HUMAN Transformer-2 protein homolog alpha OS=Homo sapiens OX=9606 GN=TRA2A PE=1 SV=1	1	6	6	6	0	0	0	4	5	5	4	5	4	3	4	4	0	0	0	4	5	5	4	5	4	3	4	4	0	0	0	4	5	5	4	5	4	3	4	4	33.7	33.7
P68133;P68032;A6NL76	P68133;P68032;A6NL76	5;5;4	2;2;2	2;2;2	Actin, alpha skeletal muscle;Actin, alpha cardiac muscle 1	ACTA1;ACTC1	sp|P68133|ACTS_HUMAN Actin, alpha skeletal muscle OS=Homo sapiens OX=9606 GN=ACTA1 PE=1 SV=1;sp|P68032|ACTC_HUMAN Actin, alpha cardiac muscle 1 OS=Homo sapiens OX=9606 GN=ACTC1 PE=1 SV=1;tr|A6NL76|A6NL76_HUMAN Actin, alpha skeletal muscle OS=Homo sapiens O	3	5	2	2	5	5	5	3	4	3	1	1	0	1	0	0	2	2	2	2	2	2	1	0	0	0	0	0	2	2	2	2	2	2	1	0	0	0	0	0	15.9	8.8
P06748;E5RI98	P06748	5;1	5;1	5;1	Nucleophosmin	NPM1	sp|P06748|NPM_HUMAN Nucleophosmin OS=Homo sapiens OX=9606 GN=NPM1 PE=1 SV=2	2	5	5	5	4	3	3	3	2	3	1	0	0	0	0	0	4	3	3	3	2	3	1	0	0	0	0	0	4	3	3	3	2	3	1	0	0	0	0	0	31	31
P51991;H7C1J8	P51991	5;1	5;1	5;1	Heterogeneous nuclear ribonucleoprotein A3	HNRNPA3	sp|P51991|ROA3_HUMAN Heterogeneous nuclear ribonucleoprotein A3 OS=Homo sapiens OX=9606 GN=HNRNPA3 PE=1 SV=2	2	5	5	5	4	1	0	4	4	4	4	2	3	1	2	2	4	1	0	4	4	4	4	2	3	1	2	2	4	1	0	4	4	4	4	2	3	1	2	2	20.1	20.1
Q02878	Q02878	5	5	5	60S ribosomal protein L6	RPL6	sp|Q02878|RL6_HUMAN 60S ribosomal protein L6 OS=Homo sapiens OX=9606 GN=RPL6 PE=1 SV=3	1	5	5	5	3	1	1	1	2	0	1	0	1	0	1	1	3	1	1	1	2	0	1	0	1	0	1	1	3	1	1	1	2	0	1	0	1	0	1	1	18.8	18.8
Q9BRL6	Q9BRL6	5	2	2	Serine/arginine-rich splicing factor 8	SRSF8	sp|Q9BRL6|SRSF8_HUMAN Serine/arginine-rich splicing factor 8 OS=Homo sapiens OX=9606 GN=SRSF8 PE=1 SV=1	1	5	2	2	3	1	1	1	3	3	1	3	3	3	2	3	0	0	0	0	2	2	0	2	2	2	1	2	0	0	0	0	2	2	0	2	2	2	1	2	8.5	5.7
Q9HCD5	Q9HCD5	5	5	5	Nuclear receptor coactivator 5	NCOA5	sp|Q9HCD5|NCOA5_HUMAN Nuclear receptor coactivator 5 OS=Homo sapiens OX=9606 GN=NCOA5 PE=1 SV=2	1	5	5	5	0	0	0	2	2	4	2	2	2	1	0	2	0	0	0	2	2	4	2	2	2	1	0	2	0	0	0	2	2	4	2	2	2	1	0	2	13.1	13.1
Q66PJ3;F5GYV5;H7BZV4;A0A0C4DG62;F8WCT1;F8WEP2;A0A0C4DH18;F5H7X4	Q66PJ3;F5GYV5;H7BZV4;A0A0C4DG62;F8WCT1;F8WEP2;A0A0C4DH18;F5H7X4	4;4;4;4;4;2;2;2	4;4;4;4;4;2;2;2	4;4;4;4;4;2;2;2	ADP-ribosylation factor-like protein 6-interacting protein 4	ARL6IP4	sp|Q66PJ3|AR6P4_HUMAN ADP-ribosylation factor-like protein 6-interacting protein 4 OS=Homo sapiens OX=9606 GN=ARL6IP4 PE=1 SV=2;tr|F5GYV5|F5GYV5_HUMAN ADP-ribosylation factor-like protein 6-interacting protein 4 (Fragment) OS=Homo sapiens OX=9606 GN=ARL6IP	8	4	4	4	0	0	1	3	2	1	2	1	1	1	3	3	0	0	1	3	2	1	2	1	1	1	3	3	0	0	1	3	2	1	2	1	1	1	3	3	8.3	8.3
P04075;J3KPS3;H3BR68;H3BQN4;H3BU78	P04075;J3KPS3;H3BR68;H3BQN4;H3BU78	4;4;3;3;2	4;4;3;3;2	4;4;3;3;2	Fructose-bisphosphate aldolase A;Fructose-bisphosphate aldolase	ALDOA	sp|P04075|ALDOA_HUMAN Fructose-bisphosphate aldolase A OS=Homo sapiens OX=9606 GN=ALDOA PE=1 SV=2;tr|J3KPS3|J3KPS3_HUMAN Fructose-bisphosphate aldolase OS=Homo sapiens OX=9606 GN=ALDOA PE=1 SV=1;tr|H3BR68|H3BR68_HUMAN Fructose-bisphosphate aldolase (Fragme	5	4	4	4	4	1	2	1	0	0	0	0	0	0	0	0	4	1	2	1	0	0	0	0	0	0	0	0	4	1	2	1	0	0	0	0	0	0	0	0	26.4	26.4
P52272;A0A087X0X3;M0QZM1;M0R2I7;M0QY96;M0R019	P52272;A0A087X0X3;M0QZM1;M0R2I7	4;4;3;2;1;1	4;4;3;2;1;1	4;4;3;2;1;1	Heterogeneous nuclear ribonucleoprotein M	HNRNPM	sp|P52272|HNRPM_HUMAN Heterogeneous nuclear ribonucleoprotein M OS=Homo sapiens OX=9606 GN=HNRNPM PE=1 SV=3;tr|A0A087X0X3|A0A087X0X3_HUMAN Heterogeneous nuclear ribonucleoprotein M OS=Homo sapiens OX=9606 GN=HNRNPM PE=1 SV=1;tr|M0QZM1|M0QZM1_HUMAN Heteroge	6	4	4	4	0	0	0	0	2	4	2	3	1	2	2	3	0	0	0	0	2	4	2	3	1	2	2	3	0	0	0	0	2	4	2	3	1	2	2	3	7.1	7.1
Q8IYB3;A9Z1X7;M0R088;E9PCT1	Q8IYB3;A9Z1X7	4;4;1;1	4;4;1;1	4;4;1;1	Serine/arginine repetitive matrix protein 1	SRRM1	sp|Q8IYB3|SRRM1_HUMAN Serine/arginine repetitive matrix protein 1 OS=Homo sapiens OX=9606 GN=SRRM1 PE=1 SV=2;tr|A9Z1X7|A9Z1X7_HUMAN Serine/arginine repetitive matrix protein 1 OS=Homo sapiens OX=9606 GN=SRRM1 PE=1 SV=1	4	4	4	4	1	0	0	2	2	2	0	0	1	1	1	1	1	0	0	2	2	2	0	0	1	1	1	1	1	0	0	2	2	2	0	0	1	1	1	1	10.3	10.3
O14979;A0A087WUK2	O14979;A0A087WUK2	4;4	4;4	4;4	Heterogeneous nuclear ribonucleoprotein D-like	HNRNPDL	sp|O14979|HNRDL_HUMAN Heterogeneous nuclear ribonucleoprotein D-like OS=Homo sapiens OX=9606 GN=HNRNPDL PE=1 SV=3;tr|A0A087WUK2|A0A087WUK2_HUMAN Heterogeneous nuclear ribonucleoprotein D-like OS=Homo sapiens OX=9606 GN=HNRNPDL PE=1 SV=1	2	4	4	4	1	3	2	2	2	1	0	0	0	0	0	0	1	3	2	2	2	1	0	0	0	0	0	0	1	3	2	2	2	1	0	0	0	0	0	0	16.9	16.9
O75367;Q9P0M6;D6RCF2;B4DJC3	O75367	4;1;1;1	4;1;1;1	4;1;1;1	Core histone macro-H2A.1	H2AFY	sp|O75367|H2AY_HUMAN Core histone macro-H2A.1 OS=Homo sapiens OX=9606 GN=MACROH2A1 PE=1 SV=4	4	4	4	4	4	3	2	0	1	0	0	0	0	0	0	0	4	3	2	0	1	0	0	0	0	0	0	0	4	3	2	0	1	0	0	0	0	0	0	0	18.8	18.8
Q14966;A0A096LNS4;A0A096LPK8	Q14966	4;1;1	4;1;1	4;1;1	Zinc finger protein 638	ZNF638	sp|Q14966|ZN638_HUMAN Zinc finger protein 638 OS=Homo sapiens OX=9606 GN=ZNF638 PE=1 SV=2	3	4	4	4	0	0	0	2	2	2	2	2	3	1	0	0	0	0	0	2	2	2	2	2	3	1	0	0	0	0	0	2	2	2	2	2	3	1	0	0	3.6	3.6
Q8WXF0	Q8WXF0	4	1	1	Serine/arginine-rich splicing factor 12	SRSF12	sp|Q8WXF0|SRS12_HUMAN Serine/arginine-rich splicing factor 12 OS=Homo sapiens OX=9606 GN=SRSF12 PE=2 SV=1	1	4	1	1	0	0	0	2	1	1	1	2	2	3	2	1	0	0	0	1	1	1	1	1	1	1	0	0	0	0	0	1	1	1	1	1	1	1	0	0	13.8	5
Q9BU76	Q9BU76	4	4	4	Multiple myeloma tumor-associated protein 2	MMTAG2	sp|Q9BU76|MMTA2_HUMAN Multiple myeloma tumor-associated protein 2 OS=Homo sapiens OX=9606 GN=MMTAG2 PE=1 SV=1	1	4	4	4	0	2	0	1	1	1	1	0	0	0	2	2	0	2	0	1	1	1	1	0	0	0	2	2	0	2	0	1	1	1	1	0	0	0	2	2	29.3	29.3
P07910;G3V2Q1;G3V4C1;B2R5W2;B4DY08;G3V4W0;G3V576;B4DSU6;G3V555;G3V575;G3V251;G3V3K6;G3V5X6;O60812;G3V2D6;G3V4M8;G3V5V7;P0DMR1;B2RXH8;A0A0G2JNQ3;A0A0G2JPF8;B7ZW38;G3V2H6	P07910;G3V2Q1;G3V4C1;B2R5W2;B4DY08;G3V4W0;G3V576;B4DSU6;G3V555;G3V575;G3V251;G3V3K6;G3V5X6	3;3;3;3;3;3;3;2;2;2;2;2;2;1;1;1;1;1;1;1;1;1;1	3;3;3;3;3;3;3;2;2;2;2;2;2;1;1;1;1;1;1;1;1;1;1	3;3;3;3;3;3;3;2;2;2;2;2;2;1;1;1;1;1;1;1;1;1;1	Heterogeneous nuclear ribonucleoproteins C1/C2	HNRNPC	sp|P07910|HNRPC_HUMAN Heterogeneous nuclear ribonucleoproteins C1/C2 OS=Homo sapiens OX=9606 GN=HNRNPC PE=1 SV=4;tr|G3V2Q1|G3V2Q1_HUMAN Heterogeneous nuclear ribonucleoproteins C1/C2 OS=Homo sapiens OX=9606 GN=HNRNPC PE=1 SV=1;tr|G3V4C1|G3V4C1_HUMAN Hetero	23	3	3	3	3	1	0	0	1	1	1	1	1	0	1	1	3	1	0	0	1	1	1	1	1	0	1	1	3	1	0	0	1	1	1	1	1	0	1	1	12.7	12.7
P31943;E9PCY7;G8JLB6;D6RIU0;H0YB39;D6RBM0;E5RGV0;E7EN40;D6RDU3;H0YBD7;H0YBG7;D6RIH9;D6RJ04;D6RF17;D6R9D3;P55795;D6RFM3;D6R9T0;D6RAM1;E7EQJ0;E5RGH4;D6RDL0;P52597;D6RIT2	P31943;E9PCY7;G8JLB6;D6RIU0;H0YB39;D6RBM0;E5RGV0;E7EN40	3;3;3;2;2;2;2;2;1;1;1;1;1;1;1;1;1;1;1;1;1;1;1;1	3;3;3;2;2;2;2;2;1;1;1;1;1;1;1;1;1;1;1;1;1;1;1;1	3;3;3;2;2;2;2;2;1;1;1;1;1;1;1;1;1;1;1;1;1;1;1;1	Heterogeneous nuclear ribonucleoprotein H;Heterogeneous nuclear ribonucleoprotein H, N-terminally processed	HNRNPH1	sp|P31943|HNRH1_HUMAN Heterogeneous nuclear ribonucleoprotein H OS=Homo sapiens OX=9606 GN=HNRNPH1 PE=1 SV=4;tr|E9PCY7|E9PCY7_HUMAN Heterogeneous nuclear ribonucleoprotein H OS=Homo sapiens OX=9606 GN=HNRNPH1 PE=1 SV=1;tr|G8JLB6|G8JLB6_HUMAN Heterogeneous	24	3	3	3	0	0	0	2	2	3	1	1	0	0	0	0	0	0	0	2	2	3	1	1	0	0	0	0	0	0	0	2	2	3	1	1	0	0	0	0	10.5	10.5
Q8N2M8;F5H0Q6;A0A0A0MQS2;K7EP11;K7EM61	Q8N2M8;F5H0Q6;A0A0A0MQS2	3;3;3;1;1	3;3;3;1;1	3;3;3;1;1	CLK4-associating serine/arginine rich protein	CLASRP	sp|Q8N2M8|CLASR_HUMAN CLK4-associating serine/arginine rich protein OS=Homo sapiens OX=9606 GN=CLASRP PE=1 SV=4;tr|F5H0Q6|F5H0Q6_HUMAN CLK4-associating serine/arginine-rich protein OS=Homo sapiens OX=9606 GN=CLASRP PE=1 SV=2;tr|A0A0A0MQS2|A0A0A0MQS2_HUMAN	5	3	3	3	0	0	0	1	2	2	2	2	2	2	2	3	0	0	0	1	2	2	2	2	2	2	2	3	0	0	0	1	2	2	2	2	2	2	2	3	8.5	8.5
P36578;H3BTP7;H3BU31	P36578;H3BTP7;H3BU31	3;3;3	3;3;3	3;3;3	60S ribosomal protein L4	RPL4	sp|P36578|RL4_HUMAN 60S ribosomal protein L4 OS=Homo sapiens OX=9606 GN=RPL4 PE=1 SV=5;tr|H3BTP7|H3BTP7_HUMAN 60S ribosomal protein L4 (Fragment) OS=Homo sapiens OX=9606 GN=RPL4 PE=1 SV=1;tr|H3BU31|H3BU31_HUMAN 60S ribosomal protein L4 (Fragment) OS=Homo s	3	3	3	3	1	0	3	1	1	0	1	1	2	1	1	2	1	0	3	1	1	0	1	1	2	1	1	2	1	0	3	1	1	0	1	1	2	1	1	2	10.3	10.3
Q13330;E7ESY4;Q9BTC8;E9PCS8;E7EQY4;E7EV10;H0YIT0;E9PF88;F8W9Y9;H0Y4T7;F6RRE2	Q13330;E7ESY4;Q9BTC8;E9PCS8;E7EQY4;E7EV10	3;3;2;2;2;2;1;1;1;1;1	3;3;2;2;2;2;1;1;1;1;1	3;3;2;2;2;2;1;1;1;1;1	Metastasis-associated protein MTA1;Metastasis-associated protein MTA3	MTA1;MTA3	sp|Q13330|MTA1_HUMAN Metastasis-associated protein MTA1 OS=Homo sapiens OX=9606 GN=MTA1 PE=1 SV=2;tr|E7ESY4|E7ESY4_HUMAN Metastasis-associated protein MTA1 OS=Homo sapiens OX=9606 GN=MTA1 PE=1 SV=1;sp|Q9BTC8|MTA3_HUMAN Metastasis-associated protein MTA3 OS	11	3	3	3	0	2	0	0	1	0	0	0	0	0	0	0	0	2	0	0	1	0	0	0	0	0	0	0	0	2	0	0	1	0	0	0	0	0	0	0	5.7	5.7
Q99873;E9PKG1;E9PQ98;E9PIX6;E9PMW9;E9PNR9;H0YDE4	Q99873;E9PKG1;E9PQ98;E9PIX6	3;3;2;2;1;1;1	3;3;2;2;1;1;1	3;3;2;2;1;1;1	Protein arginine N-methyltransferase 1	PRMT1	sp|Q99873|ANM1_HUMAN Protein arginine N-methyltransferase 1 OS=Homo sapiens OX=9606 GN=PRMT1 PE=1 SV=3;tr|E9PKG1|E9PKG1_HUMAN Protein arginine N-methyltransferase 1 OS=Homo sapiens OX=9606 GN=PRMT1 PE=1 SV=1;tr|E9PQ98|E9PQ98_HUMAN Protein arginine N-methyl	7	3	3	3	3	2	2	0	0	0	0	0	0	0	0	0	3	2	2	0	0	0	0	0	0	0	0	0	3	2	2	0	0	0	0	0	0	0	0	0	19.7	19.7
Q01081;P0DN76;Q8WU68;A0A1B0GW87;M0QYK5;M0R2N4	Q01081;P0DN76	3;3;1;1;1;1	3;3;1;1;1;1	3;3;1;1;1;1	Splicing factor U2AF 35 kDa subunit	U2AF1	sp|Q01081|U2AF1_HUMAN Splicing factor U2AF 35 kDa subunit OS=Homo sapiens OX=9606 GN=U2AF1 PE=1 SV=3;sp|P0DN76|U2AF5_HUMAN Splicing factor U2AF 35 kDa subunit-like protein OS=Homo sapiens OX=9606 GN=U2AF1L5 PE=1 SV=1	6	3	3	3	1	1	0	3	2	2	2	2	2	0	1	1	1	1	0	3	2	2	2	2	2	0	1	1	1	1	0	3	2	2	2	2	2	0	1	1	22.5	22.5
P49750;H0YIQ2;H0YI23;F8VU51	P49750;H0YIQ2	3;3;1;1	3;3;1;1	3;3;1;1	YLP motif-containing protein 1	YLPM1	sp|P49750|YLPM1_HUMAN YLP motif-containing protein 1 OS=Homo sapiens OX=9606 GN=YLPM1 PE=1 SV=4;tr|H0YIQ2|H0YIQ2_HUMAN YLP motif-containing protein 1 (Fragment) OS=Homo sapiens OX=9606 GN=YLPM1 PE=1 SV=1	4	3	3	3	0	0	0	1	0	2	1	0	1	2	0	1	0	0	0	1	0	2	1	0	1	2	0	1	0	0	0	1	0	2	1	0	1	2	0	1	1.6	1.6
Q99848;H7C2Q8	Q99848;H7C2Q8	3;3	3;3	3;3	Probable rRNA-processing protein EBP2	EBNA1BP2	sp|Q99848|EBP2_HUMAN Probable rRNA-processing protein EBP2 OS=Homo sapiens OX=9606 GN=EBNA1BP2 PE=1 SV=2;tr|H7C2Q8|H7C2Q8_HUMAN EBNA1 binding protein 2, isoform CRA_d OS=Homo sapiens OX=9606 GN=EBNA1BP2 PE=1 SV=1	2	3	3	3	2	0	0	1	0	0	1	2	3	1	0	0	2	0	0	1	0	0	1	2	3	1	0	0	2	0	0	1	0	0	1	2	3	1	0	0	14.1	14.1
P61978;Q5T6W2	P61978;Q5T6W2	3;3	3;3	3;3	Heterogeneous nuclear ribonucleoprotein K	HNRNPK	sp|P61978|HNRPK_HUMAN Heterogeneous nuclear ribonucleoprotein K OS=Homo sapiens OX=9606 GN=HNRNPK PE=1 SV=1;tr|Q5T6W2|Q5T6W2_HUMAN Heterogeneous nuclear ribonucleoprotein K (Fragment) OS=Homo sapiens OX=9606 GN=HNRNPK PE=1 SV=1	2	3	3	3	1	0	0	2	1	2	1	0	0	0	0	0	1	0	0	2	1	2	1	0	0	0	0	0	1	0	0	2	1	2	1	0	0	0	0	0	9.3	9.3
Q12906;K7ERM6;K7ENK6;K7EM82;K7EJ09;K7ER69;K7EKJ9;K7ELV3	Q12906;K7ERM6;K7ENK6;K7EM82;K7EJ09;K7ER69;K7EKJ9	3;2;2;2;2;2;2;1	3;2;2;2;2;2;2;1	3;2;2;2;2;2;2;1	Interleukin enhancer-binding factor 3	ILF3	sp|Q12906|ILF3_HUMAN Interleukin enhancer-binding factor 3 OS=Homo sapiens OX=9606 GN=ILF3 PE=1 SV=3;tr|K7ERM6|K7ERM6_HUMAN Interleukin enhancer-binding factor 3 (Fragment) OS=Homo sapiens OX=9606 GN=ILF3 PE=1 SV=8;tr|K7ENK6|K7ENK6_HUMAN Interleukin enhanc	8	3	3	3	0	0	0	1	2	3	2	2	3	2	2	2	0	0	0	1	2	3	2	2	3	2	2	2	0	0	0	1	2	3	2	2	3	2	2	2	7.7	7.7
Q13523;H0YDJ3	Q13523;H0YDJ3	3;2	3;2	3;2	Serine/threonine-protein kinase PRP4 homolog	PRPF4B	sp|Q13523|PRP4B_HUMAN Serine/threonine-protein kinase PRP4 homolog OS=Homo sapiens OX=9606 GN=PRPF4B PE=1 SV=3;tr|H0YDJ3|H0YDJ3_HUMAN Serine/threonine-protein kinase PRP4 homolog (Fragment) OS=Homo sapiens OX=9606 GN=PRPF4B PE=1 SV=1	2	3	3	3	0	2	1	2	2	2	1	1	0	1	1	3	0	2	1	2	2	2	1	1	0	1	1	3	0	2	1	2	2	2	1	1	0	1	1	3	5.5	5.5
Q9Y383;V9GZ75;F8WEU3;A0A0A6YYJ8	Q9Y383	3;1;1;1	3;1;1;1	3;1;1;1	Putative RNA-binding protein Luc7-like 2	LUC7L2	sp|Q9Y383|LC7L2_HUMAN Putative RNA-binding protein Luc7-like 2 OS=Homo sapiens OX=9606 GN=LUC7L2 PE=1 SV=2	4	3	3	3	0	0	0	1	2	1	1	2	2	2	2	1	0	0	0	1	2	1	1	2	2	2	2	1	0	0	0	1	2	1	1	2	2	2	2	1	6.6	6.6
Q5BKZ1;E2QRN4;A0A0A0MRN4	Q5BKZ1	3;1;1	3;1;1	3;1;1	DBIRD complex subunit ZNF326	ZNF326	sp|Q5BKZ1|ZN326_HUMAN DBIRD complex subunit ZNF326 OS=Homo sapiens OX=9606 GN=ZNF326 PE=1 SV=2	3	3	3	3	0	0	0	1	2	3	1	2	1	0	2	2	0	0	0	1	2	3	1	2	1	0	2	2	0	0	0	1	2	3	1	2	1	0	2	2	6.2	6.2
P08621	P08621	3	3	3	U1 small nuclear ribonucleoprotein 70 kDa	SNRNP70	sp|P08621|RU17_HUMAN U1 small nuclear ribonucleoprotein 70 kDa OS=Homo sapiens OX=9606 GN=SNRNP70 PE=1 SV=2	1	3	3	3	1	0	0	1	1	0	0	1	0	0	2	2	1	0	0	1	1	0	0	1	0	0	2	2	1	0	0	1	1	0	0	1	0	0	2	2	11.7	11.7
Q9BVP2	Q9BVP2	3	3	3	Guanine nucleotide-binding protein-like 3	GNL3	sp|Q9BVP2|GNL3_HUMAN Guanine nucleotide-binding protein-like 3 OS=Homo sapiens OX=9606 GN=GNL3 PE=1 SV=2	1	3	3	3	2	2	3	2	1	2	1	1	1	0	1	0	2	2	3	2	1	2	1	1	1	0	1	0	2	2	3	2	1	2	1	1	1	0	1	0	13.1	13.1
Q9Y617	Q9Y617	3	3	3	Phosphoserine aminotransferase	PSAT1	sp|Q9Y617|SERC_HUMAN Phosphoserine aminotransferase OS=Homo sapiens OX=9606 GN=PSAT1 PE=1 SV=2	1	3	3	3	3	3	1	1	1	1	1	1	0	0	0	0	3	3	1	1	1	1	1	1	0	0	0	0	3	3	1	1	1	1	1	1	0	0	0	0	13.5	13.5
P68400;Q8NEV1;A0A2R8YDP2;A0A2R8Y5A0;A0A2R8YFU2;A0A2R8YD58;E7EU96;V9GYW6;A0A087WY74;A0A2R8Y4D6;A0A2R8Y4H0;A0A2R8YF43	P68400;Q8NEV1;A0A2R8YDP2;A0A2R8Y5A0;A0A2R8YFU2;A0A2R8YD58;E7EU96;V9GYW6;A0A087WY74;A0A2R8Y4D6;A0A2R8Y4H0;A0A2R8YF43	2;2;2;2;2;2;2;1;1;1;1;1	2;2;2;2;2;2;2;1;1;1;1;1	2;2;2;2;2;2;2;1;1;1;1;1	Casein kinase II subunit alpha;Casein kinase II subunit alpha 3	CSNK2A1;CSNK2A3	sp|P68400|CSK21_HUMAN Casein kinase II subunit alpha OS=Homo sapiens OX=9606 GN=CSNK2A1 PE=1 SV=1;sp|Q8NEV1|CSK23_HUMAN Casein kinase II subunit alpha 3 OS=Homo sapiens OX=9606 GN=CSNK2A3 PE=1 SV=2;tr|A0A2R8YDP2|A0A2R8YDP2_HUMAN Casein kinase II subunit al	12	2	2	2	2	0	1	0	0	0	0	0	0	0	0	0	2	0	1	0	0	0	0	0	0	0	0	0	2	0	1	0	0	0	0	0	0	0	0	0	9.7	9.7
P62750;K7EMA7;H7BY10;K7ERT8;A8MUS3;K7EJV9	P62750;K7EMA7;H7BY10;K7ERT8;A8MUS3;K7EJV9	2;2;2;2;2;1	2;2;2;2;2;1	2;2;2;2;2;1	60S ribosomal protein L23a	RPL23A	sp|P62750|RL23A_HUMAN 60S ribosomal protein L23a OS=Homo sapiens OX=9606 GN=RPL23A PE=1 SV=1;tr|K7EMA7|K7EMA7_HUMAN 60S ribosomal protein L23a OS=Homo sapiens OX=9606 GN=RPL23A PE=1 SV=1;tr|H7BY10|H7BY10_HUMAN 60S ribosomal protein L23a (Fragment) OS=Homo	6	2	2	2	2	2	2	2	2	1	1	1	2	1	2	2	2	2	2	2	2	1	1	1	2	1	2	2	2	2	2	2	2	1	1	1	2	1	2	2	10.9	10.9
Q15366;F8W0G4;F8VXH9;F8VZX2;H3BSP4;F8VTZ0;H3BND9;F8W1G6;H3BRU6	Q15366;F8W0G4;F8VXH9;F8VZX2;H3BSP4;F8VTZ0;H3BND9;F8W1G6;H3BRU6	2;2;2;2;1;1;1;1;1	2;2;2;2;1;1;1;1;1	2;2;2;2;1;1;1;1;1	Poly(rC)-binding protein 2	PCBP2	sp|Q15366|PCBP2_HUMAN Poly(rC)-binding protein 2 OS=Homo sapiens OX=9606 GN=PCBP2 PE=1 SV=1;tr|F8W0G4|F8W0G4_HUMAN Poly(rC)-binding protein 2 (Fragment) OS=Homo sapiens OX=9606 GN=PCBP2 PE=1 SV=1;tr|F8VXH9|F8VXH9_HUMAN Poly(rC)-binding protein 2 (Fragment)	9	2	2	2	2	2	2	2	1	2	1	2	0	0	0	0	2	2	2	2	1	2	1	2	0	0	0	0	2	2	2	2	1	2	1	2	0	0	0	0	13.2	13.2
Q14498;A0A0U1RQH7;H0Y4X3;G3XAC6;Q5QP23	Q14498;A0A0U1RQH7;H0Y4X3;G3XAC6;Q5QP23	2;2;2;2;1	2;2;2;2;1	2;2;2;2;1	RNA-binding protein 39	RBM39	sp|Q14498|RBM39_HUMAN RNA-binding protein 39 OS=Homo sapiens OX=9606 GN=RBM39 PE=1 SV=2;tr|A0A0U1RQH7|A0A0U1RQH7_HUMAN RNA-binding protein 39 (Fragment) OS=Homo sapiens OX=9606 GN=RBM39 PE=1 SV=1;tr|H0Y4X3|H0Y4X3_HUMAN RNA-binding protein 39 (Fragment) OS=	5	2	2	2	1	2	1	0	1	2	1	2	2	2	2	2	1	2	1	0	1	2	1	2	2	2	2	2	1	2	1	0	1	2	1	2	2	2	2	2	3.2	3.2
Q99729;D6R9P3;D6RD18;D6RBZ0	Q99729;D6R9P3;D6RD18;D6RBZ0	2;2;2;2	2;2;2;2	2;2;2;2	Heterogeneous nuclear ribonucleoprotein A/B	HNRNPAB	sp|Q99729|ROAA_HUMAN Heterogeneous nuclear ribonucleoprotein A/B OS=Homo sapiens OX=9606 GN=HNRNPAB PE=1 SV=2;tr|D6R9P3|D6R9P3_HUMAN Heterogeneous nuclear ribonucleoprotein A/B OS=Homo sapiens OX=9606 GN=HNRNPAB PE=1 SV=1;tr|D6RD18|D6RD18_HUMAN Heterogeneo	4	2	2	2	2	1	0	0	0	1	1	0	0	0	0	0	2	1	0	0	0	1	1	0	0	0	0	0	2	1	0	0	0	1	1	0	0	0	0	0	10.8	10.8
P26599;A0A0D9SF20;A0A0U1RRM4;K7EKJ7;A6NLN1	P26599;A0A0D9SF20;A0A0U1RRM4;K7EKJ7;A6NLN1	2;2;2;1;1	2;2;2;1;1	2;2;2;1;1	Polypyrimidine tract-binding protein 1	PTBP1	sp|P26599|PTBP1_HUMAN Polypyrimidine tract-binding protein 1 OS=Homo sapiens OX=9606 GN=PTBP1 PE=1 SV=1;tr|A0A0D9SF20|A0A0D9SF20_HUMAN Polypyrimidine tract binding protein 1, isoform CRA_e OS=Homo sapiens OX=9606 GN=PTBP1 PE=1 SV=1;tr|A0A0U1RRM4|A0A0U1RRM4	5	2	2	2	1	1	0	0	1	0	0	0	0	0	0	0	1	1	0	0	1	0	0	0	0	0	0	0	1	1	0	0	1	0	0	0	0	0	0	0	8.5	8.5
P14866;M0QXS5;A0A3B3ITJ4;M0QYT0	P14866;M0QXS5;A0A3B3ITJ4;M0QYT0	2;2;2;1	2;2;2;1	2;2;2;1	Heterogeneous nuclear ribonucleoprotein L	HNRNPL	sp|P14866|HNRPL_HUMAN Heterogeneous nuclear ribonucleoprotein L OS=Homo sapiens OX=9606 GN=HNRNPL PE=1 SV=2;tr|M0QXS5|M0QXS5_HUMAN Heterogeneous nuclear ribonucleoprotein L (Fragment) OS=Homo sapiens OX=9606 GN=HNRNPL PE=1 SV=1;tr|A0A3B3ITJ4|A0A3B3ITJ4_HUM	4	2	2	2	0	0	0	0	2	1	0	1	0	0	0	0	0	0	0	0	2	1	0	1	0	0	0	0	0	0	0	0	2	1	0	1	0	0	0	0	10.9	10.9
P08865;C9J9K3;A0A0C4DG17	P08865;C9J9K3;A0A0C4DG17	2;2;2	2;2;2	2;2;2	40S ribosomal protein SA	RPSA	sp|P08865|RSSA_HUMAN 40S ribosomal protein SA OS=Homo sapiens OX=9606 GN=RPSA PE=1 SV=4;tr|C9J9K3|C9J9K3_HUMAN 40S ribosomal protein SA (Fragment) OS=Homo sapiens OX=9606 GN=RPSA PE=1 SV=8;tr|A0A0C4DG17|A0A0C4DG17_HUMAN 40S ribosomal protein SA OS=Homo sap	3	2	2	2	2	1	0	0	0	0	0	0	0	0	0	0	2	1	0	0	0	0	0	0	0	0	0	0	2	1	0	0	0	0	0	0	0	0	0	0	14.6	14.6
Q92945;A0A087WTP3;M0R0I5	Q92945;A0A087WTP3;M0R0I5	2;2;1	2;2;1	2;2;1	Far upstream element-binding protein 2	FUBP2	sp|Q92945|FUBP2_HUMAN Far upstream element-binding protein 2 OS=Homo sapiens OX=9606 GN=KHSRP PE=1 SV=4;tr|A0A087WTP3|A0A087WTP3_HUMAN Far upstream element-binding protein 2 OS=Homo sapiens OX=9606 GN=KHSRP PE=1 SV=1;tr|M0R0I5|M0R0I5_HUMAN Far upstream ele	3	2	2	2	0	0	0	0	2	2	0	0	0	0	0	0	0	0	0	0	2	2	0	0	0	0	0	0	0	0	0	0	2	2	0	0	0	0	0	0	3	3
A0A087X1N7;H0Y786;P20929	A0A087X1N7;H0Y786;P20929	2;2;1	2;2;1	2;2;1	Nebulin	NEB	tr|A0A087X1N7|A0A087X1N7_HUMAN Nebulin OS=Homo sapiens OX=9606 GN=NEB PE=1 SV=1;tr|H0Y786|H0Y786_HUMAN Nebulin (Fragment) OS=Homo sapiens OX=9606 GN=NEB PE=1 SV=1;sp|P20929|NEBU_HUMAN Nebulin OS=Homo sapiens OX=9606 GN=NEB PE=1 SV=5	3	2	2	2	0	1	1	1	0	1	1	1	1	0	0	1	0	1	1	1	0	1	1	1	1	0	0	1	0	1	1	1	0	1	1	1	1	0	0	1	0.6	0.6
Q96T58;A0A669KB49;F6WRY4	Q96T58;A0A669KB49;F6WRY4	2;2;1	2;2;1	2;2;1	Msx2-interacting protein	SPEN	sp|Q96T58|MINT_HUMAN Msx2-interacting protein OS=Homo sapiens OX=9606 GN=SPEN PE=1 SV=1;tr|A0A669KB49|A0A669KB49_HUMAN Msx2-interacting protein (Fragment) OS=Homo sapiens OX=9606 GN=SPEN PE=1 SV=1;tr|F6WRY4|F6WRY4_HUMAN Msx2-interacting protein (Fragment)	3	2	2	2	0	0	0	1	1	2	0	0	2	1	2	2	0	0	0	1	1	2	0	0	2	1	2	2	0	0	0	1	1	2	0	0	2	1	2	2	0.6	0.6
O75962;E7EPJ7;E7EWP2	O75962;E7EPJ7;E7EWP2	2;2;1	2;2;1	2;2;1	Triple functional domain protein	TRIO	sp|O75962|TRIO_HUMAN Triple functional domain protein OS=Homo sapiens OX=9606 GN=TRIO PE=1 SV=2;tr|E7EPJ7|E7EPJ7_HUMAN Triple functional domain protein (Fragment) OS=Homo sapiens OX=9606 GN=TRIO PE=1 SV=2;tr|E7EWP2|E7EWP2_HUMAN Triple functional domain pro	3	2	2	2	0	0	0	0	0	1	1	0	0	0	0	1	0	0	0	0	0	1	1	0	0	0	0	1	0	0	0	0	0	1	1	0	0	0	0	1	3.1	3.1
Q86VM9;E7ERS3;H3BRN6	Q86VM9;E7ERS3;H3BRN6	2;2;1	2;2;1	2;2;1	Zinc finger CCCH domain-containing protein 18	ZC3H18	sp|Q86VM9|ZCH18_HUMAN Zinc finger CCCH domain-containing protein 18 OS=Homo sapiens OX=9606 GN=ZC3H18 PE=1 SV=2;tr|E7ERS3|E7ERS3_HUMAN Zinc finger CCCH domain-containing protein 18 OS=Homo sapiens OX=9606 GN=ZC3H18 PE=1 SV=1;tr|H3BRN6|H3BRN6_HUMAN Zinc fin	3	2	2	2	0	1	0	2	1	2	1	1	1	2	1	2	0	1	0	2	1	2	1	1	1	2	1	2	0	1	0	2	1	2	1	1	1	2	1	2	2.9	2.9
P62753;A2A3R7	P62753;A2A3R7	2;2	2;2	2;2	40S ribosomal protein S6	RPS6	sp|P62753|RS6_HUMAN 40S ribosomal protein S6 OS=Homo sapiens OX=9606 GN=RPS6 PE=1 SV=1;tr|A2A3R7|A2A3R7_HUMAN 40S ribosomal protein S6 OS=Homo sapiens OX=9606 GN=RPS6 PE=1 SV=1	2	2	2	2	0	0	0	1	1	1	0	0	1	1	2	1	0	0	0	1	1	1	0	0	1	1	2	1	0	0	0	1	1	1	0	0	1	1	2	1	5.6	5.6
P19338;H7BY16	P19338;H7BY16	2;2	2;2	2;2	Nucleolin	NCL	sp|P19338|NUCL_HUMAN Nucleolin OS=Homo sapiens OX=9606 GN=NCL PE=1 SV=3;tr|H7BY16|H7BY16_HUMAN Nucleolin (Fragment) OS=Homo sapiens OX=9606 GN=NCL PE=1 SV=8	2	2	2	2	0	0	0	1	2	1	1	1	0	0	0	0	0	0	0	1	2	1	1	1	0	0	0	0	0	0	0	1	2	1	1	1	0	0	0	0	4.2	4.2
O76021;J3QSV6	O76021;J3QSV6	2;2	2;2	2;2	Ribosomal L1 domain-containing protein 1	RSL1D1	sp|O76021|RL1D1_HUMAN Ribosomal L1 domain-containing protein 1 OS=Homo sapiens OX=9606 GN=RSL1D1 PE=1 SV=3;tr|J3QSV6|J3QSV6_HUMAN Ribosomal L1 domain-containing protein 1 (Fragment) OS=Homo sapiens OX=9606 GN=RSL1D1 PE=1 SV=1	2	2	2	2	2	0	0	0	0	0	0	0	0	0	0	0	2	0	0	0	0	0	0	0	0	0	0	0	2	0	0	0	0	0	0	0	0	0	0	0	5.1	5.1
P26368;K7ELP8;K7ENG2	P26368;K7ELP8;K7ENG2	2;1;1	2;1;1	2;1;1	Splicing factor U2AF 65 kDa subunit	U2AF2	sp|P26368|U2AF2_HUMAN Splicing factor U2AF 65 kDa subunit OS=Homo sapiens OX=9606 GN=U2AF2 PE=1 SV=4;tr|K7ELP8|K7ELP8_HUMAN Splicing factor U2AF 65 kDa subunit (Fragment) OS=Homo sapiens OX=9606 GN=U2AF2 PE=1 SV=2;tr|K7ENG2|K7ENG2_HUMAN U2 snRNP auxiliary	3	2	2	2	1	1	1	1	1	1	1	1	1	1	2	1	1	1	1	1	1	1	1	1	1	1	2	1	1	1	1	1	1	1	1	1	1	1	2	1	11.8	11.8
Q8NDG6;A0A0C4DFS5;H0YJJ2	Q8NDG6;A0A0C4DFS5;H0YJJ2	2;1;1	2;1;1	2;1;1	Putative ATP-dependent RNA helicase TDRD9	TDRD9	sp|Q8NDG6|TDRD9_HUMAN ATP-dependent RNA helicase TDRD9 OS=Homo sapiens OX=9606 GN=TDRD9 PE=2 SV=3;tr|A0A0C4DFS5|A0A0C4DFS5_HUMAN ATP-dependent RNA helicase TDRD9 OS=Homo sapiens OX=9606 GN=TDRD9 PE=1 SV=1;tr|H0YJJ2|H0YJJ2_HUMAN ATP-dependent RNA helicase T	3	2	2	2	1	1	1	1	1	1	1	2	1	1	2	2	1	1	1	1	1	1	1	2	1	1	2	2	1	1	1	1	1	1	1	2	1	1	2	2	2.7	2.7
O96008;K7EKG4	O96008;K7EKG4	2;1	2;1	2;1	Mitochondrial import receptor subunit TOM40 homolog	TOMM40	sp|O96008|TOM40_HUMAN Mitochondrial import receptor subunit TOM40 homolog OS=Homo sapiens OX=9606 GN=TOMM40 PE=1 SV=1;tr|K7EKG4|K7EKG4_HUMAN Mitochondrial import receptor subunit TOM40 homolog (Fragment) OS=Homo sapiens OX=9606 GN=TOMM40 PE=1 SV=1	2	2	2	2	2	2	1	0	0	0	0	0	0	0	0	0	2	2	1	0	0	0	0	0	0	0	0	0	2	2	1	0	0	0	0	0	0	0	0	0	15.5	15.5
Q9UPT8;M0QY97	Q9UPT8;M0QY97	2;1	2;1	2;1	Zinc finger CCCH domain-containing protein 4	ZC3H4	sp|Q9UPT8|ZC3H4_HUMAN Zinc finger CCCH domain-containing protein 4 OS=Homo sapiens OX=9606 GN=ZC3H4 PE=1 SV=3;tr|M0QY97|M0QY97_HUMAN Zinc finger CCCH domain-containing protein 4 (Fragment) OS=Homo sapiens OX=9606 GN=ZC3H4 PE=1 SV=1	2	2	2	2	0	0	1	1	0	0	0	0	0	0	0	0	0	0	1	1	0	0	0	0	0	0	0	0	0	0	1	1	0	0	0	0	0	0	0	0	6.6	6.6
P31942	P31942	2	2	2	Heterogeneous nuclear ribonucleoprotein H3	HNRNPH3	sp|P31942|HNRH3_HUMAN Heterogeneous nuclear ribonucleoprotein H3 OS=Homo sapiens OX=9606 GN=HNRNPH3 PE=1 SV=2	1	2	2	2	1	0	0	1	1	1	1	1	1	0	0	1	1	0	0	1	1	1	1	1	1	0	0	1	1	0	0	1	1	1	1	1	1	0	0	1	11.6	11.6
P53004	P53004	2	2	2	Biliverdin reductase A	BLVRA	sp|P53004|BIEA_HUMAN Biliverdin reductase A OS=Homo sapiens OX=9606 GN=BLVRA PE=1 SV=2	1	2	2	2	2	2	1	0	0	0	0	0	0	0	0	0	2	2	1	0	0	0	0	0	0	0	0	0	2	2	1	0	0	0	0	0	0	0	0	0	7.1	7.1
P81605	P81605	2	2	2	Dermcidin;Survival-promoting peptide;DCD-1	DCD	sp|P81605|DCD_HUMAN Dermcidin OS=Homo sapiens OX=9606 GN=DCD PE=1 SV=2	1	2	2	2	1	2	0	0	0	0	0	0	0	0	0	0	1	2	0	0	0	0	0	0	0	0	0	0	1	2	0	0	0	0	0	0	0	0	0	0	12.7	12.7
Q15075	Q15075	2	2	2	Early endosome antigen 1	EEA1	sp|Q15075|EEA1_HUMAN Early endosome antigen 1 OS=Homo sapiens OX=9606 GN=EEA1 PE=1 SV=2	1	2	2	2	0	0	0	1	1	1	1	1	1	1	1	0	0	0	0	1	1	1	1	1	1	1	1	0	0	0	0	1	1	1	1	1	1	1	1	0	2.9	2.9
Q15233	Q15233	2	2	2	Non-POU domain-containing octamer-binding protein	NONO	sp|Q15233|NONO_HUMAN Non-POU domain-containing octamer-binding protein OS=Homo sapiens OX=9606 GN=NONO PE=1 SV=4	1	2	2	2	1	0	0	0	1	0	0	1	0	0	0	0	1	0	0	0	1	0	0	1	0	0	0	0	1	0	0	0	1	0	0	1	0	0	0	0	7.2	7.2
Q5T200	Q5T200	2	2	2	Zinc finger CCCH domain-containing protein 13	ZC3H13	sp|Q5T200|ZC3HD_HUMAN Zinc finger CCCH domain-containing protein 13 OS=Homo sapiens OX=9606 GN=ZC3H13 PE=1 SV=1	1	2	2	2	1	1	1	1	1	1	0	0	2	2	2	2	1	1	1	1	1	1	0	0	2	2	2	2	1	1	1	1	1	1	0	0	2	2	2	2	1.3	1.3
Q5T749	Q5T749	2	2	2	Keratinocyte proline-rich protein	KPRP	sp|Q5T749|KPRP_HUMAN Keratinocyte proline-rich protein OS=Homo sapiens OX=9606 GN=KPRP PE=1 SV=1	1	2	2	2	0	0	0	0	0	0	0	0	0	1	2	2	0	0	0	0	0	0	0	0	0	1	2	2	0	0	0	0	0	0	0	0	0	1	2	2	4.1	4.1
Q8IY81	Q8IY81	2	2	2	pre-rRNA processing protein FTSJ3	FTSJ3	sp|Q8IY81|SPB1_HUMAN pre-rRNA 2-O-ribose RNA methyltransferase FTSJ3 OS=Homo sapiens OX=9606 GN=FTSJ3 PE=1 SV=2	1	2	2	2	1	2	2	1	2	1	1	1	1	1	1	1	1	2	2	1	2	1	1	1	1	1	1	1	1	2	2	1	2	1	1	1	1	1	1	1	3.7	3.7
Q8TA86	Q8TA86	2	2	2	Retinitis pigmentosa 9 protein	RP9	sp|Q8TA86|RP9_HUMAN Retinitis pigmentosa 9 protein OS=Homo sapiens OX=9606 GN=RP9 PE=1 SV=2	1	2	2	2	2	1	0	0	0	0	1	0	1	0	0	0	2	1	0	0	0	0	1	0	1	0	0	0	2	1	0	0	0	0	1	0	1	0	0	0	12.2	12.2
Q9BZE4	Q9BZE4	2	2	2	Nucleolar GTP-binding protein 1	GTPBP4	sp|Q9BZE4|NOG1_HUMAN Nucleolar GTP-binding protein 1 OS=Homo sapiens OX=9606 GN=GTPBP4 PE=1 SV=3	1	2	2	2	2	0	0	0	0	0	0	0	0	0	0	0	2	0	0	0	0	0	0	0	0	0	0	0	2	0	0	0	0	0	0	0	0	0	0	0	2.7	2.7
Q9NZT1	Q9NZT1	2	2	2	Calmodulin-like protein 5	CALML5	sp|Q9NZT1|CALL5_HUMAN Calmodulin-like protein 5 OS=Homo sapiens OX=9606 GN=CALML5 PE=1 SV=2	1	2	2	2	0	0	0	0	0	0	0	0	0	2	0	0	0	0	0	0	0	0	0	0	0	2	0	0	0	0	0	0	0	0	0	0	0	2	0	0	27.4	27.4
P07355;H0YKL9;H0YKZ7;H0YLV6;H0YMT9;H0YKX9;H0YMW4;H0YMM1;H0YNP5;H0YKS4;H0YMD0;H0YMU9;H0YM50;H0YN42;A6NMY6	P07355;H0YKL9;H0YKZ7;H0YLV6;H0YMT9;H0YKX9;H0YMW4;H0YMM1;H0YNP5;H0YKS4;H0YMD0;H0YMU9;H0YM50;H0YN42;A6NMY6	1;1;1;1;1;1;1;1;1;1;1;1;1;1;1	1;1;1;1;1;1;1;1;1;1;1;1;1;1;1	1;1;1;1;1;1;1;1;1;1;1;1;1;1;1	Annexin A2;Annexin;Putative annexin A2-like protein	ANXA2;ANXA2P2	sp|P07355|ANXA2_HUMAN Annexin A2 OS=Homo sapiens OX=9606 GN=ANXA2 PE=1 SV=2;tr|H0YKL9|H0YKL9_HUMAN Annexin (Fragment) OS=Homo sapiens OX=9606 GN=ANXA2 PE=1 SV=1;tr|H0YKZ7|H0YKZ7_HUMAN Annexin (Fragment) OS=Homo sapiens OX=9606 GN=ANXA2 PE=1 SV=1;tr|H0YLV6|	15	1	1	1	1	0	1	0	0	0	0	0	0	0	0	0	1	0	1	0	0	0	0	0	0	0	0	0	1	0	1	0	0	0	0	0	0	0	0	0	4.7	4.7
P22087;M0R2U2;M0R1H0;M0R2B0;M0R0P1;M0R299;M0QXL5;M0R2Q4	P22087;M0R2U2;M0R1H0;M0R2B0;M0R0P1;M0R299;M0QXL5;M0R2Q4	1;1;1;1;1;1;1;1	1;1;1;1;1;1;1;1	1;1;1;1;1;1;1;1	rRNA 2-O-methyltransferase fibrillarin	FBL	sp|P22087|FBRL_HUMAN rRNA 2-O-methyltransferase fibrillarin OS=Homo sapiens OX=9606 GN=FBL PE=1 SV=2;tr|M0R2U2|M0R2U2_HUMAN rRNA 2-O-methyltransferase fibrillarin (Fragment) OS=Homo sapiens OX=9606 GN=FBL PE=1 SV=1;tr|M0R1H0|M0R1H0_HUMAN rRNA 2-O-methyl	8	1	1	1	1	0	0	0	0	0	0	0	0	0	0	0	1	0	0	0	0	0	0	0	0	0	0	0	1	0	0	0	0	0	0	0	0	0	0	0	5.9	5.9
P10321;A0A1W2PRU9;O19617;A0A140T921;A2AEA2;A0A140T9H5;A0A140T9U8	P10321;A0A1W2PRU9;O19617;A0A140T921;A2AEA2;A0A140T9H5;A0A140T9U8	1;1;1;1;1;1;1	1;1;1;1;1;1;1	1;1;1;1;1;1;1	HLA class I histocompatibility antigen, Cw-7 alpha chain	HLA-C	sp|P10321|HLAC_HUMAN HLA class I histocompatibility antigen, C alpha chain OS=Homo sapiens OX=9606 GN=HLA-C PE=1 SV=3;tr|A0A1W2PRU9|A0A1W2PRU9_HUMAN HLA class I histocompatibility antigen, C alpha chain OS=Homo sapiens OX=9606 GN=HLA-C PE=1 SV=1;tr|O19617|	7	1	1	1	1	0	0	0	0	0	0	0	0	0	0	0	1	0	0	0	0	0	0	0	0	0	0	0	1	0	0	0	0	0	0	0	0	0	0	0	4.4	4.4
O95299;H7C2W5;H7C1Y7;H7C2X4;A0A087WXC5;E7ESZ7	O95299;H7C2W5;H7C1Y7;H7C2X4;A0A087WXC5;E7ESZ7	1;1;1;1;1;1	1;1;1;1;1;1	1;1;1;1;1;1	NADH dehydrogenase [ubiquinone] 1 alpha subcomplex subunit 10, mitochondrial	NDUFA10	sp|O95299|NDUAA_HUMAN NADH dehydrogenase [ubiquinone] 1 alpha subcomplex subunit 10, mitochondrial OS=Homo sapiens OX=9606 GN=NDUFA10 PE=1 SV=1;tr|H7C2W5|H7C2W5_HUMAN NADH dehydrogenase [ubiquinone] 1 alpha subcomplex subunit 10, mitochondrial (Fragment) O	6	1	1	1	1	1	0	0	1	0	0	0	0	0	0	0	1	1	0	0	1	0	0	0	0	0	0	0	1	1	0	0	1	0	0	0	0	0	0	0	8.7	8.7
O15372;E5RFH0;E5RGU4;E5RJT0;A0A087WZK9;B3KS98	O15372;E5RFH0;E5RGU4;E5RJT0;A0A087WZK9;B3KS98	1;1;1;1;1;1	1;1;1;1;1;1	1;1;1;1;1;1	Eukaryotic translation initiation factor 3 subunit H	EIF3H	sp|O15372|EIF3H_HUMAN Eukaryotic translation initiation factor 3 subunit H OS=Homo sapiens OX=9606 GN=EIF3H PE=1 SV=1;tr|E5RFH0|E5RFH0_HUMAN Eukaryotic translation initiation factor 3 subunit H (Fragment) OS=Homo sapiens OX=9606 GN=EIF3H PE=1 SV=1;tr|E5RGU	6	1	1	1	1	1	0	0	0	0	0	0	0	0	0	0	1	1	0	0	0	0	0	0	0	0	0	0	1	1	0	0	0	0	0	0	0	0	0	0	6.5	6.5
P07195;F5H793;C9J7H8;A8MW50;A0A3B3IS95;A0A5F9ZHM4	P07195;F5H793;C9J7H8;A8MW50;A0A3B3IS95;A0A5F9ZHM4	1;1;1;1;1;1	1;1;1;1;1;1	1;1;1;1;1;1	L-lactate dehydrogenase B chain;L-lactate dehydrogenase	LDHB	sp|P07195|LDHB_HUMAN L-lactate dehydrogenase B chain OS=Homo sapiens OX=9606 GN=LDHB PE=1 SV=2;tr|F5H793|F5H793_HUMAN L-lactate dehydrogenase B chain (Fragment) OS=Homo sapiens OX=9606 GN=LDHB PE=1 SV=1;tr|C9J7H8|C9J7H8_HUMAN L-lactate dehydrogenase B chai	6	1	1	1	1	1	1	1	0	1	1	0	1	0	0	0	1	1	1	1	0	1	1	0	1	0	0	0	1	1	1	1	0	1	1	0	1	0	0	0	10.2	10.2
Q16836;A0A1W2PP40;A0A1W2PQV5;A0A0A0MSE2;E9PF18	Q16836;A0A1W2PP40;A0A1W2PQV5;A0A0A0MSE2;E9PF18	1;1;1;1;1	1;1;1;1;1	1;1;1;1;1	Hydroxyacyl-coenzyme A dehydrogenase, mitochondrial	HADH	sp|Q16836|HCDH_HUMAN Hydroxyacyl-coenzyme A dehydrogenase, mitochondrial OS=Homo sapiens OX=9606 GN=HADH PE=1 SV=3;tr|A0A1W2PP40|A0A1W2PP40_HUMAN Hydroxyacyl-coenzyme A dehydrogenase, mitochondrial OS=Homo sapiens OX=9606 GN=HADH PE=1 SV=1;tr|A0A1W2PQV5|A0	5	1	1	1	1	0	0	0	0	0	0	0	0	0	0	0	1	0	0	0	0	0	0	0	0	0	0	0	1	0	0	0	0	0	0	0	0	0	0	0	11.8	11.8
P24752;A0A5F9ZHD4;A0A5F9ZI66;A0A5F9ZHJ0;A0A5F9ZHL1	P24752;A0A5F9ZHD4;A0A5F9ZI66;A0A5F9ZHJ0;A0A5F9ZHL1	1;1;1;1;1	1;1;1;1;1	1;1;1;1;1	Acetyl-CoA acetyltransferase, mitochondrial	ACAT1	sp|P24752|THIL_HUMAN Acetyl-CoA acetyltransferase, mitochondrial OS=Homo sapiens OX=9606 GN=ACAT1 PE=1 SV=1;tr|A0A5F9ZHD4|A0A5F9ZHD4_HUMAN Acetyl-CoA acetyltransferase, mitochondrial OS=Homo sapiens OX=9606 GN=ACAT1 PE=1 SV=1;tr|A0A5F9ZI66|A0A5F9ZI66_HUMAN	5	1	1	1	0	0	0	0	0	0	0	0	1	0	0	0	0	0	0	0	0	0	0	0	1	0	0	0	0	0	0	0	0	0	0	0	1	0	0	0	6.3	6.3
P60891;P11908;B7ZB02;H7C540;B1ALA9	P60891;P11908;B7ZB02;H7C540;B1ALA9	1;1;1;1;1	1;1;1;1;1	1;1;1;1;1	Ribose-phosphate pyrophosphokinase 1;Ribose-phosphate pyrophosphokinase 2	PRPS1;PRPS2	sp|P60891|PRPS1_HUMAN Ribose-phosphate pyrophosphokinase 1 OS=Homo sapiens OX=9606 GN=PRPS1 PE=1 SV=2;sp|P11908|PRPS2_HUMAN Ribose-phosphate pyrophosphokinase 2 OS=Homo sapiens OX=9606 GN=PRPS2 PE=1 SV=2;tr|B7ZB02|B7ZB02_HUMAN Ribose-phosphate pyrophosphok	5	1	1	1	1	1	1	0	0	1	0	0	0	0	0	0	1	1	1	0	0	1	0	0	0	0	0	0	1	1	1	0	0	1	0	0	0	0	0	0	5	5
Q12907;D6RIU4;D6RBH1;D6RDX1;D6RBV2	Q12907;D6RIU4;D6RBH1;D6RDX1;D6RBV2	1;1;1;1;1	1;1;1;1;1	1;1;1;1;1	Vesicular integral-membrane protein VIP36	LMAN2	sp|Q12907|LMAN2_HUMAN Vesicular integral-membrane protein VIP36 OS=Homo sapiens OX=9606 GN=LMAN2 PE=1 SV=1;tr|D6RIU4|D6RIU4_HUMAN Vesicular integral-membrane protein VIP36 (Fragment) OS=Homo sapiens OX=9606 GN=LMAN2 PE=1 SV=8;tr|D6RBH1|D6RBH1_HUMAN Vesicul	5	1	1	1	1	0	0	0	0	0	0	0	0	0	0	0	1	0	0	0	0	0	0	0	0	0	0	0	1	0	0	0	0	0	0	0	0	0	0	0	6.7	6.7
Q13427;C9JN15;C9JM79;E9PG73	Q13427;C9JN15;C9JM79;E9PG73	1;1;1;1	1;1;1;1	1;1;1;1	Peptidyl-prolyl cis-trans isomerase G;Peptidyl-prolyl cis-trans isomerase	PPIG	sp|Q13427|PPIG_HUMAN Peptidyl-prolyl cis-trans isomerase G OS=Homo sapiens OX=9606 GN=PPIG PE=1 SV=2;tr|C9JN15|C9JN15_HUMAN Peptidyl-prolyl cis-trans isomerase (Fragment) OS=Homo sapiens OX=9606 GN=PPIG PE=1 SV=1;tr|C9JM79|C9JM79_HUMAN Peptidyl-prolyl cis-	4	1	1	1	0	0	1	1	1	1	0	0	0	0	0	0	0	0	1	1	1	1	0	0	0	0	0	0	0	0	1	1	1	1	0	0	0	0	0	0	1.3	1.3
Q9UKV3;G3V3B0;S4R3H4;E7EQT4	Q9UKV3;G3V3B0;S4R3H4;E7EQT4	1;1;1;1	1;1;1;1	1;1;1;1	Apoptotic chromatin condensation inducer in the nucleus	ACIN1	sp|Q9UKV3|ACINU_HUMAN Apoptotic chromatin condensation inducer in the nucleus OS=Homo sapiens OX=9606 GN=ACIN1 PE=1 SV=2;tr|G3V3B0|G3V3B0_HUMAN Apoptotic chromatin condensation inducer in the nucleus OS=Homo sapiens OX=9606 GN=ACIN1 PE=1 SV=1;tr|S4R3H4|S4R	4	1	1	1	0	0	0	1	1	1	0	0	0	0	0	0	0	0	0	1	1	1	0	0	0	0	0	0	0	0	0	1	1	1	0	0	0	0	0	0	1.3	1.3
P27695;G3V5M0;G3V359;G3V3M6	P27695;G3V5M0;G3V359;G3V3M6	1;1;1;1	1;1;1;1	1;1;1;1	DNA-(apurinic or apyrimidinic site) lyase;DNA-(apurinic or apyrimidinic site) lyase, mitochondrial	APEX1	sp|P27695|APEX1_HUMAN DNA-(apurinic or apyrimidinic site) endonuclease OS=Homo sapiens OX=9606 GN=APEX1 PE=1 SV=2;tr|G3V5M0|G3V5M0_HUMAN DNA-(apurinic or apyrimidinic site) endonuclease (Fragment) OS=Homo sapiens OX=9606 GN=APEX1 PE=1 SV=1;tr|G3V359|G3V359	4	1	1	1	1	1	1	1	1	1	1	1	1	1	0	0	1	1	1	1	1	1	1	1	1	1	0	0	1	1	1	1	1	1	1	1	1	1	0	0	6.6	6.6
P51665;H3BQV2;H3BNT7;H3BTM8	P51665;H3BQV2;H3BNT7;H3BTM8	1;1;1;1	1;1;1;1	1;1;1;1	26S proteasome non-ATPase regulatory subunit 7	PSMD7	sp|P51665|PSMD7_HUMAN 26S proteasome non-ATPase regulatory subunit 7 OS=Homo sapiens OX=9606 GN=PSMD7 PE=1 SV=2;tr|H3BQV2|H3BQV2_HUMAN 26S proteasome non-ATPase regulatory subunit 7 OS=Homo sapiens OX=9606 GN=PSMD7 PE=1 SV=1;tr|H3BNT7|H3BNT7_HUMAN 26S prot	4	1	1	1	1	0	1	0	0	0	0	0	0	0	0	0	1	0	1	0	0	0	0	0	0	0	0	0	1	0	1	0	0	0	0	0	0	0	0	0	5.2	5.2
Q9NP79;Q5TGM0;A0A087WY55	Q9NP79;Q5TGM0;A0A087WY55	1;1;1	1;1;1	1;1;1	Vacuolar protein sorting-associated protein VTA1 homolog	VTA1	sp|Q9NP79|VTA1_HUMAN Vacuolar protein sorting-associated protein VTA1 homolog OS=Homo sapiens OX=9606 GN=VTA1 PE=1 SV=1;tr|Q5TGM0|Q5TGM0_HUMAN Vacuolar protein sorting-associated protein VTA1 homolog OS=Homo sapiens OX=9606 GN=VTA1 PE=1 SV=1;tr|A0A087WY55|	3	1	1	1	1	1	0	0	0	0	0	0	0	0	0	0	1	1	0	0	0	0	0	0	0	0	0	0	1	1	0	0	0	0	0	0	0	0	0	0	7.8	7.8
Q9Y3Y2;A0A087X1B7;X6R700	Q9Y3Y2;A0A087X1B7;X6R700	1;1;1	1;1;1	1;1;1	Chromatin target of PRMT1 protein	CHTOP	sp|Q9Y3Y2|CHTOP_HUMAN Chromatin target of PRMT1 protein OS=Homo sapiens OX=9606 GN=CHTOP PE=1 SV=2;tr|A0A087X1B7|A0A087X1B7_HUMAN Chromatin target of PRMT1 protein OS=Homo sapiens OX=9606 GN=CHTOP PE=1 SV=1;tr|X6R700|X6R700_HUMAN Chromatin target of PRMT1	3	1	1	1	1	1	0	1	0	0	1	1	0	0	0	0	1	1	0	1	0	0	1	1	0	0	0	0	1	1	0	1	0	0	1	1	0	0	0	0	5.2	5.2
Q96P16;K7EQR8;A0A0C4DGQ6	Q96P16;K7EQR8;A0A0C4DGQ6	1;1;1	1;1;1	1;1;1	Regulation of nuclear pre-mRNA domain-containing protein 1A	RPRD1A	sp|Q96P16|RPR1A_HUMAN Regulation of nuclear pre-mRNA domain-containing protein 1A OS=Homo sapiens OX=9606 GN=RPRD1A PE=1 SV=1;tr|K7EQR8|K7EQR8_HUMAN Regulation of nuclear pre-mRNA domain-containing protein 1A OS=Homo sapiens OX=9606 GN=RPRD1A PE=1 SV=1;tr|	3	1	1	1	1	0	0	0	0	0	0	0	0	0	0	0	1	0	0	0	0	0	0	0	0	0	0	0	1	0	0	0	0	0	0	0	0	0	0	0	3.8	3.8
P46777;Q5T7N0;A0A2R8Y6J3	P46777;Q5T7N0;A0A2R8Y6J3	1;1;1	1;1;1	1;1;1	60S ribosomal protein L5	RPL5	sp|P46777|RL5_HUMAN 60S ribosomal protein L5 OS=Homo sapiens OX=9606 GN=RPL5 PE=1 SV=3;tr|Q5T7N0|Q5T7N0_HUMAN 60S ribosomal protein L5 (Fragment) OS=Homo sapiens OX=9606 GN=RPL5 PE=1 SV=2;tr|A0A2R8Y6J3|A0A2R8Y6J3_HUMAN 60S ribosomal protein L5 (Fragment) O	3	1	1	1	1	0	0	1	1	1	0	0	1	1	0	1	1	0	0	1	1	1	0	0	1	1	0	1	1	0	0	1	1	1	0	0	1	1	0	1	8.8	8.8
Q96IZ7;H7C5Q0;C9J713	Q96IZ7;H7C5Q0;C9J713	1;1;1	1;1;1	1;1;1	Serine/Arginine-related protein 53	RSRC1	sp|Q96IZ7|RSRC1_HUMAN Serine/Arginine-related protein 53 OS=Homo sapiens OX=9606 GN=RSRC1 PE=1 SV=1;tr|H7C5Q0|H7C5Q0_HUMAN Serine/Arginine-related protein 53 (Fragment) OS=Homo sapiens OX=9606 GN=RSRC1 PE=1 SV=1;tr|C9J713|C9J713_HUMAN Serine/Arginine-relat	3	1	1	1	0	0	0	1	0	0	1	1	1	1	1	1	0	0	0	1	0	0	1	1	1	1	1	1	0	0	0	1	0	0	1	1	1	1	1	1	5.4	5.4
Q8N335;C9K0P5;C9JFA7	Q8N335;C9K0P5;C9JFA7	1;1;1	1;1;1	1;1;1	Glycerol-3-phosphate dehydrogenase 1-like protein	GPD1L	sp|Q8N335|GPD1L_HUMAN Glycerol-3-phosphate dehydrogenase 1-like protein OS=Homo sapiens OX=9606 GN=GPD1L PE=1 SV=1;tr|C9K0P5|C9K0P5_HUMAN Glycerol-3-phosphate dehydrogenase 1-like protein (Fragment) OS=Homo sapiens OX=9606 GN=GPD1L PE=1 SV=8;tr|C9JFA7|C9JF	3	1	1	1	0	1	1	0	0	0	0	0	0	0	0	0	0	1	1	0	0	0	0	0	0	0	0	0	0	1	1	0	0	0	0	0	0	0	0	0	10.8	10.8
Q06547;F5H7I4;H9ZYI9	Q06547;F5H7I4;H9ZYI9	1;1;1	1;1;1	1;1;1	GA-binding protein subunit beta-1	GABPB1	sp|Q06547|GABP1_HUMAN GA-binding protein subunit beta-1 OS=Homo sapiens OX=9606 GN=GABPB1 PE=1 SV=2;tr|F5H7I4|F5H7I4_HUMAN GA-binding protein subunit beta-1 OS=Homo sapiens OX=9606 GN=GABPB1 PE=1 SV=1;tr|H9ZYI9|H9ZYI9_HUMAN GA binding protein transcription	3	1	1	1	1	1	0	0	0	0	0	0	0	0	0	0	1	1	0	0	0	0	0	0	0	0	0	0	1	1	0	0	0	0	0	0	0	0	0	0	5.3	5.3
P19784;H3BV19;H3BSA1	P19784;H3BV19;H3BSA1	1;1;1	1;1;1	1;1;1	Casein kinase II subunit alpha	CSNK2A2	sp|P19784|CSK22_HUMAN Casein kinase II subunit alpha OS=Homo sapiens OX=9606 GN=CSNK2A2 PE=1 SV=1;tr|H3BV19|H3BV19_HUMAN Casein kinase II subunit alpha (Fragment) OS=Homo sapiens OX=9606 GN=CSNK2A2 PE=1 SV=1;tr|H3BSA1|H3BSA1_HUMAN Casein kinase II subuni	3	1	1	1	1	0	1	0	0	0	0	0	0	0	0	0	1	0	1	0	0	0	0	0	0	0	0	0	1	0	1	0	0	0	0	0	0	0	0	0	4.6	4.6
P26373;H3BUK8;J3KS98	P26373;H3BUK8;J3KS98	1;1;1	1;1;1	1;1;1	60S ribosomal protein L13	RPL13	sp|P26373|RL13_HUMAN 60S ribosomal protein L13 OS=Homo sapiens OX=9606 GN=RPL13 PE=1 SV=4;tr|H3BUK8|H3BUK8_HUMAN 60S ribosomal protein L13 (Fragment) OS=Homo sapiens OX=9606 GN=RPL13 PE=1 SV=1;tr|J3KS98|J3KS98_HUMAN 60S ribosomal protein L13 (Fragment) OS=	3	1	1	1	1	1	0	0	0	0	0	0	0	0	0	0	1	1	0	0	0	0	0	0	0	0	0	0	1	1	0	0	0	0	0	0	0	0	0	0	4.7	4.7
O14908;K7EIT0;K7ESN1	O14908;K7EIT0;K7ESN1	1;1;1	1;1;1	1;1;1	PDZ domain-containing protein GIPC1	GIPC1	sp|O14908|GIPC1_HUMAN PDZ domain-containing protein GIPC1 OS=Homo sapiens OX=9606 GN=GIPC1 PE=1 SV=2;tr|K7EIT0|K7EIT0_HUMAN PDZ domain-containing protein GIPC1 (Fragment) OS=Homo sapiens OX=9606 GN=GIPC1 PE=1 SV=1;tr|K7ESN1|K7ESN1_HUMAN PDZ domain-containi	3	1	1	1	1	0	0	0	0	0	0	0	0	0	0	0	1	0	0	0	0	0	0	0	0	0	0	0	1	0	0	0	0	0	0	0	0	0	0	0	9.3	9.3
P04899;P08754;P63096	P04899;P08754;P63096	1;1;1	1;1;1	1;1;1	Guanine nucleotide-binding protein G(i) subunit alpha-2;Guanine nucleotide-binding protein G(k) subunit alpha;Guanine nucleotide-binding protein G(i) subunit alpha-1	GNAI2;GNAI3;GNAI1	sp|P04899|GNAI2_HUMAN Guanine nucleotide-binding protein G(i) subunit alpha-2 OS=Homo sapiens OX=9606 GN=GNAI2 PE=1 SV=3;sp|P08754|GNAI3_HUMAN Guanine nucleotide-binding protein G(i) subunit alpha OS=Homo sapiens OX=9606 GN=GNAI3 PE=1 SV=3;sp|P63096|GNAI1_	3	1	1	1	1	1	1	1	1	1	1	1	0	1	0	1	1	1	1	1	1	1	1	1	0	1	0	1	1	1	1	1	1	1	1	1	0	1	0	1	4.2	4.2
Q9NR45;Q5TBR0;Q5TBR1	Q9NR45;Q5TBR0;Q5TBR1	1;1;1	1;1;1	1;1;1	Sialic acid synthase	NANS	sp|Q9NR45|SIAS_HUMAN Sialic acid synthase OS=Homo sapiens OX=9606 GN=NANS PE=1 SV=2;tr|Q5TBR0|Q5TBR0_HUMAN Sialic acid synthase (Fragment) OS=Homo sapiens OX=9606 GN=NANS PE=1 SV=1;tr|Q5TBR1|Q5TBR1_HUMAN Sialic acid synthase (Fragment) OS=Homo sapiens OX=9	3	1	1	1	1	1	1	1	1	0	0	0	0	0	0	0	1	1	1	1	1	0	0	0	0	0	0	0	1	1	1	1	1	0	0	0	0	0	0	0	7.8	7.8
P61962;A0A087WWI6	P61962;A0A087WWI6	1;1	1;1	1;1	DDB1- and CUL4-associated factor 7	DCAF7	sp|P61962|DCAF7_HUMAN DDB1- and CUL4-associated factor 7 OS=Homo sapiens OX=9606 GN=DCAF7 PE=1 SV=1;tr|A0A087WWI6|A0A087WWI6_HUMAN DDB1- and CUL4-associated factor 7 (Fragment) OS=Homo sapiens OX=9606 GN=DCAF7 PE=1 SV=6	2	1	1	1	1	0	0	0	0	0	0	0	0	0	0	0	1	0	0	0	0	0	0	0	0	0	0	0	1	0	0	0	0	0	0	0	0	0	0	0	5.6	5.6
Q01105;A0A0C4DFV9	Q01105;A0A0C4DFV9	1;1	1;1	1;1	Protein SET	SET	sp|Q01105|SET_HUMAN Protein SET OS=Homo sapiens OX=9606 GN=SET PE=1 SV=3;tr|A0A0C4DFV9|A0A0C4DFV9_HUMAN Protein SET OS=Homo sapiens OX=9606 GN=SET PE=1 SV=1	2	1	1	1	1	1	1	0	0	0	1	0	0	0	0	0	1	1	1	0	0	0	1	0	0	0	0	0	1	1	1	0	0	0	1	0	0	0	0	0	11	11
O14617;A0A2R8Y611	O14617;A0A2R8Y611	1;1	1;1	1;1	AP-3 complex subunit delta-1	AP3D1	sp|O14617|AP3D1_HUMAN AP-3 complex subunit delta-1 OS=Homo sapiens OX=9606 GN=AP3D1 PE=1 SV=1;tr|A0A2R8Y611|A0A2R8Y611_HUMAN AP-3 complex subunit delta (Fragment) OS=Homo sapiens OX=9606 GN=AP3D1 PE=1 SV=1	2	1	1	1	1	1	1	0	0	0	0	0	0	0	0	0	1	1	1	0	0	0	0	0	0	0	0	0	1	1	1	0	0	0	0	0	0	0	0	0	1.1	1.1
Q96C86;A0A3B3ITF0	Q96C86;A0A3B3ITF0	1;1	1;1	1;1	m7GpppX diphosphatase	DCPS	sp|Q96C86|DCPS_HUMAN m7GpppX diphosphatase OS=Homo sapiens OX=9606 GN=DCPS PE=1 SV=2;tr|A0A3B3ITF0|A0A3B3ITF0_HUMAN DCS-1 OS=Homo sapiens OX=9606 GN=DCPS PE=1 SV=1	2	1	1	1	1	1	0	0	0	0	0	0	0	0	0	0	1	1	0	0	0	0	0	0	0	0	0	0	1	1	0	0	0	0	0	0	0	0	0	0	8.9	8.9
P47914;A0A3B3ITT5	P47914;A0A3B3ITT5	1;1	1;1	1;1	60S ribosomal protein L29	RPL29	sp|P47914|RL29_HUMAN 60S ribosomal protein L29 OS=Homo sapiens OX=9606 GN=RPL29 PE=1 SV=2;tr|A0A3B3ITT5|A0A3B3ITT5_HUMAN 60S ribosomal protein L29 OS=Homo sapiens OX=9606 GN=RPL29 PE=1 SV=1	2	1	1	1	1	1	1	1	1	1	1	1	1	1	1	1	1	1	1	1	1	1	1	1	1	1	1	1	1	1	1	1	1	1	1	1	1	1	1	1	9.4	9.4
Q8N5F7;A0A494C050	Q8N5F7;A0A494C050	1;1	1;1	1;1	NF-kappa-B-activating protein	NKAP	sp|Q8N5F7|NKAP_HUMAN NF-kappa-B-activating protein OS=Homo sapiens OX=9606 GN=NKAP PE=1 SV=1;tr|A0A494C050|A0A494C050_HUMAN NF-kappa-B-activating protein (Fragment) OS=Homo sapiens OX=9606 GN=NKAP PE=1 SV=1	2	1	1	1	0	0	0	0	1	1	0	0	0	0	1	1	0	0	0	0	1	1	0	0	0	0	1	1	0	0	0	0	1	1	0	0	0	0	1	1	7	7
Q14320;B0S8I6	Q14320;B0S8I6	1;1	1;1	1;1	Protein FAM50A	FAM50A	sp|Q14320|FA50A_HUMAN Protein FAM50A OS=Homo sapiens OX=9606 GN=FAM50A PE=1 SV=2;tr|B0S8I6|B0S8I6_HUMAN Protein FAM50A (Fragment) OS=Homo sapiens OX=9606 GN=FAM50A PE=1 SV=1	2	1	1	1	1	1	0	1	0	0	0	0	0	0	0	0	1	1	0	1	0	0	0	0	0	0	0	0	1	1	0	1	0	0	0	0	0	0	0	0	8.6	8.6
Q15738;C9JDR0	Q15738;C9JDR0	1;1	1;1	1;1	Sterol-4-alpha-carboxylate 3-dehydrogenase, decarboxylating	NSDHL	sp|Q15738|NSDHL_HUMAN Sterol-4-alpha-carboxylate 3-dehydrogenase, decarboxylating OS=Homo sapiens OX=9606 GN=NSDHL PE=1 SV=2;tr|C9JDR0|C9JDR0_HUMAN Sterol-4-alpha-carboxylate 3-dehydrogenase, decarboxylating (Fragment) OS=Homo sapiens OX=9606 GN=NSDHL PE=1	2	1	1	1	1	0	0	0	0	0	0	0	0	0	0	0	1	0	0	0	0	0	0	0	0	0	0	0	1	0	0	0	0	0	0	0	0	0	0	0	7.8	7.8
P15121;E9PCX2	P15121;E9PCX2	1;1	1;1	1;1	Aldose reductase	AKR1B1	sp|P15121|ALDR_HUMAN Aldo-keto reductase family 1 member B1 OS=Homo sapiens OX=9606 GN=AKR1B1 PE=1 SV=3;tr|E9PCX2|E9PCX2_HUMAN Aldo-keto reductase family 1 member B1 OS=Homo sapiens OX=9606 GN=AKR1B1 PE=1 SV=1	2	1	1	1	1	0	0	0	0	0	0	0	0	0	0	0	1	0	0	0	0	0	0	0	0	0	0	0	1	0	0	0	0	0	0	0	0	0	0	0	7.9	7.9
O00764;F2Z2Y4	O00764;F2Z2Y4	1;1	1;1	1;1	Pyridoxal kinase	PDXK	sp|O00764|PDXK_HUMAN Pyridoxal kinase OS=Homo sapiens OX=9606 GN=PDXK PE=1 SV=1;tr|F2Z2Y4|F2Z2Y4_HUMAN Pyridoxal kinase OS=Homo sapiens OX=9606 GN=PDXK PE=1 SV=1	2	1	1	1	1	1	1	1	1	0	0	0	0	0	0	0	1	1	1	1	1	0	0	0	0	0	0	0	1	1	1	1	1	0	0	0	0	0	0	0	9.3	9.3
P37837;F2Z393	P37837;F2Z393	1;1	1;1	1;1	Transaldolase	TALDO1	sp|P37837|TALDO_HUMAN Transaldolase OS=Homo sapiens OX=9606 GN=TALDO1 PE=1 SV=2;tr|F2Z393|F2Z393_HUMAN Transaldolase OS=Homo sapiens OX=9606 GN=TALDO1 PE=1 SV=1	2	1	1	1	1	1	1	0	0	0	0	0	0	0	0	0	1	1	1	0	0	0	0	0	0	0	0	0	1	1	1	0	0	0	0	0	0	0	0	0	5	5
P61160;F5H6T1	P61160;F5H6T1	1;1	1;1	1;1	Actin-related protein 2	ACTR2	sp|P61160|ARP2_HUMAN Actin-related protein 2 OS=Homo sapiens OX=9606 GN=ACTR2 PE=1 SV=1;tr|F5H6T1|F5H6T1_HUMAN Actin-related protein 2 OS=Homo sapiens OX=9606 GN=ACTR2 PE=1 SV=2	2	1	1	1	1	1	1	0	0	0	0	0	0	0	0	0	1	1	1	0	0	0	0	0	0	0	0	0	1	1	1	0	0	0	0	0	0	0	0	0	6.1	6.1
Q1KMD3;H3BQZ7	Q1KMD3;H3BQZ7	1;1	1;1	1;1	Heterogeneous nuclear ribonucleoprotein U-like protein 2	HNRNPUL2;HNRNPUL2-BSCL2	sp|Q1KMD3|HNRL2_HUMAN Heterogeneous nuclear ribonucleoprotein U-like protein 2 OS=Homo sapiens OX=9606 GN=HNRNPUL2 PE=1 SV=1;tr|H3BQZ7|H3BQZ7_HUMAN HCG2044799 OS=Homo sapiens OX=9606 GN=HNRNPUL2-BSCL2 PE=4 SV=1	2	1	1	1	0	0	0	1	1	1	1	1	1	1	1	1	0	0	0	1	1	1	1	1	1	1	1	1	0	0	0	1	1	1	1	1	1	1	1	1	1.9	1.9
Q96P26;H7BZQ4	Q96P26;H7BZQ4	1;1	1;1	1;1	Cytosolic 5-nucleotidase 1B	NT5C1B	sp|Q96P26|5NT1B_HUMAN Cytosolic 5-nucleotidase 1B OS=Homo sapiens OX=9606 GN=NT5C1B PE=2 SV=2;tr|H7BZQ4|H7BZQ4_HUMAN Cytosolic 5-nucleotidase 1B (Fragment) OS=Homo sapiens OX=9606 GN=NT5C1B PE=1 SV=1	2	1	1	1	1	0	0	0	0	0	0	0	0	0	0	0	1	0	0	0	0	0	0	0	0	0	0	0	1	0	0	0	0	0	0	0	0	0	0	0	1.8	1.8
P31025;Q5VSP4	P31025;Q5VSP4	1;1	1;1	1;1	Lipocalin-1;Putative lipocalin 1-like protein 1	LCN1;LCN1P1	sp|P31025|LCN1_HUMAN Lipocalin-1 OS=Homo sapiens OX=9606 GN=LCN1 PE=1 SV=1;sp|Q5VSP4|LC1L1_HUMAN Putative lipocalin 1-like protein 1 OS=Homo sapiens OX=9606 GN=LCN1P1 PE=5 SV=1	2	1	1	1	0	0	0	0	0	1	0	0	0	0	0	0	0	0	0	0	0	1	0	0	0	0	0	0	0	0	0	0	0	1	0	0	0	0	0	0	6.2	6.2
P61163;R4GMT0	P61163;R4GMT0	1;1	1;1	1;1	Alpha-centractin	ACTR1A	sp|P61163|ACTZ_HUMAN Alpha-centractin OS=Homo sapiens OX=9606 GN=ACTR1A PE=1 SV=1;tr|R4GMT0|R4GMT0_HUMAN Alpha-centractin OS=Homo sapiens OX=9606 GN=ACTR1A PE=1 SV=1	2	1	1	1	1	1	1	0	1	0	0	0	0	0	0	0	1	1	1	0	1	0	0	0	0	0	0	0	1	1	1	0	1	0	0	0	0	0	0	0	8	8
Q99583;REV__Q99583	Q99583;REV__Q99583	1;1	1;1	1;1	Max-binding protein MNT	MNT	sp|Q99583|MNT_HUMAN Max-binding protein MNT OS=Homo sapiens OX=9606 GN=MNT PE=1 SV=1;sp|Q99583|MNT_HUMAN Max-binding protein MNT OS=Homo sapiens OX=9606 GN=MNT PE=1 SV=1	2	1	1	1	0	0	0	0	0	0	0	0	0	1	1	1	0	0	0	0	0	0	0	0	0	1	1	1	0	0	0	0	0	0	0	0	0	1	1	1	1.2	1.2
E5RJY2	E5RJY2	1	1	1		AGO2	tr|E5RJY2|E5RJY2_HUMAN Protein argonaute-2 (Fragment) OS=Homo sapiens OX=9606 GN=AGO2 PE=1 SV=1	1	1	1	1	1	1	1	0	1	1	1	1	1	1	0	1	1	1	1	0	1	1	1	1	1	1	0	1	1	1	1	0	1	1	1	1	1	1	0	1	44.4	44.4
O00625	O00625	1	1	1	Pirin	PIR	sp|O00625|PIR_HUMAN Pirin OS=Homo sapiens OX=9606 GN=PIR PE=1 SV=1	1	1	1	1	1	0	0	0	0	0	0	0	0	0	0	0	1	0	0	0	0	0	0	0	0	0	0	0	1	0	0	0	0	0	0	0	0	0	0	0	8.6	8.6
O43143	O43143	1	1	1	Pre-mRNA-splicing factor ATP-dependent RNA helicase DHX15	DHX15	sp|O43143|DHX15_HUMAN Pre-mRNA-splicing factor ATP-dependent RNA helicase DHX15 OS=Homo sapiens OX=9606 GN=DHX15 PE=1 SV=2	1	1	1	1	0	0	1	1	1	1	1	1	1	1	1	1	0	0	1	1	1	1	1	1	1	1	1	1	0	0	1	1	1	1	1	1	1	1	1	1	1.6	1.6
O43681	O43681	1	1	1	ATPase ASNA1	ASNA1	sp|O43681|GET3_HUMAN ATPase GET3 OS=Homo sapiens OX=9606 GN=GET3 PE=1 SV=2	1	1	1	1	1	0	0	0	0	0	0	0	0	0	0	0	1	0	0	0	0	0	0	0	0	0	0	0	1	0	0	0	0	0	0	0	0	0	0	0	7.2	7.2
O75844	O75844	1	1	1	CAAX prenyl protease 1 homolog	ZMPSTE24	sp|O75844|FACE1_HUMAN CAAX prenyl protease 1 homolog OS=Homo sapiens OX=9606 GN=ZMPSTE24 PE=1 SV=2	1	1	1	1	1	0	0	0	0	0	0	0	0	0	0	0	1	0	0	0	0	0	0	0	0	0	0	0	1	0	0	0	0	0	0	0	0	0	0	0	5.9	5.9
O95218	O95218	1	1	1	Zinc finger Ran-binding domain-containing protein 2	ZRANB2	sp|O95218|ZRAB2_HUMAN Zinc finger Ran-binding domain-containing protein 2 OS=Homo sapiens OX=9606 GN=ZRANB2 PE=1 SV=2	1	1	1	1	0	0	0	0	0	1	0	0	0	1	1	1	0	0	0	0	0	1	0	0	0	1	1	1	0	0	0	0	0	1	0	0	0	1	1	1	3.3	3.3
O95373	O95373	1	1	1	Importin-7	IPO7	sp|O95373|IPO7_HUMAN Importin-7 OS=Homo sapiens OX=9606 GN=IPO7 PE=1 SV=1	1	1	1	1	1	1	1	1	1	1	1	1	1	0	0	1	1	1	1	1	1	1	1	1	1	0	0	1	1	1	1	1	1	1	1	1	1	0	0	1	0.9	0.9
P0CJ78	P0CJ78	1	1	1	Zinc finger protein 865	ZNF865	sp|P0CJ78|ZN865_HUMAN Zinc finger protein 865 OS=Homo sapiens OX=9606 GN=ZNF865 PE=1 SV=1	1	1	1	1	0	0	0	1	0	1	1	0	1	0	0	0	0	0	0	1	0	1	1	0	1	0	0	0	0	0	0	1	0	1	1	0	1	0	0	0	0.9	0.9
P46778	P46778	1	1	1	60S ribosomal protein L21	RPL21	sp|P46778|RL21_HUMAN 60S ribosomal protein L21 OS=Homo sapiens OX=9606 GN=RPL21 PE=1 SV=2	1	1	1	1	0	0	0	0	0	0	1	1	1	1	1	1	0	0	0	0	0	0	1	1	1	1	1	1	0	0	0	0	0	0	1	1	1	1	1	1	11.2	11.2
P49761	P49761	1	1	1	Dual specificity protein kinase CLK3	CLK3	sp|P49761|CLK3_HUMAN Dual specificity protein kinase CLK3 OS=Homo sapiens OX=9606 GN=CLK3 PE=1 SV=3	1	1	1	1	0	0	0	0	0	0	0	0	0	0	0	1	0	0	0	0	0	0	0	0	0	0	0	1	0	0	0	0	0	0	0	0	0	0	0	1	3.1	3.1
P82675	P82675	1	1	1	28S ribosomal protein S5, mitochondrial	MRPS5	sp|P82675|RT05_HUMAN 28S ribosomal protein S5, mitochondrial OS=Homo sapiens OX=9606 GN=MRPS5 PE=1 SV=2	1	1	1	1	0	0	1	0	1	0	0	0	0	0	0	0	0	0	1	0	1	0	0	0	0	0	0	0	0	0	1	0	1	0	0	0	0	0	0	0	5.3	5.3
P83731	P83731	1	1	1	60S ribosomal protein L24	RPL24	sp|P83731|RL24_HUMAN 60S ribosomal protein L24 OS=Homo sapiens OX=9606 GN=RPL24 PE=1 SV=1	1	1	1	1	1	1	1	1	0	1	0	0	0	0	0	0	1	1	1	1	0	1	0	0	0	0	0	0	1	1	1	1	0	1	0	0	0	0	0	0	7	7
Q13823	Q13823	1	1	1	Nucleolar GTP-binding protein 2	GNL2	sp|Q13823|NOG2_HUMAN Nucleolar GTP-binding protein 2 OS=Homo sapiens OX=9606 GN=GNL2 PE=1 SV=1	1	1	1	1	0	1	1	0	0	0	1	1	1	0	1	1	0	1	1	0	0	0	1	1	1	0	1	1	0	1	1	0	0	0	1	1	1	0	1	1	1.9	1.9
Q15050	Q15050	1	1	1	Ribosome biogenesis regulatory protein homolog	RRS1	sp|Q15050|RRS1_HUMAN Ribosome biogenesis regulatory protein homolog OS=Homo sapiens OX=9606 GN=RRS1 PE=1 SV=2	1	1	1	1	0	1	1	0	1	0	0	0	0	0	0	0	0	1	1	0	1	0	0	0	0	0	0	0	0	1	1	0	1	0	0	0	0	0	0	0	6.3	6.3
Q8NAV1	Q8NAV1	1	1	1	Pre-mRNA-splicing factor 38A	PRPF38A	sp|Q8NAV1|PR38A_HUMAN Pre-mRNA-splicing factor 38A OS=Homo sapiens OX=9606 GN=PRPF38A PE=1 SV=1	1	1	1	1	0	0	0	1	1	1	1	1	0	0	0	1	0	0	0	1	1	1	1	1	0	0	0	1	0	0	0	1	1	1	1	1	0	0	0	1	3.8	3.8
Q8TDD1	Q8TDD1	1	1	1	ATP-dependent RNA helicase DDX54	DDX54	sp|Q8TDD1|DDX54_HUMAN ATP-dependent RNA helicase DDX54 OS=Homo sapiens OX=9606 GN=DDX54 PE=1 SV=2	1	1	1	1	1	1	0	0	0	0	0	0	0	0	0	0	1	1	0	0	0	0	0	0	0	0	0	0	1	1	0	0	0	0	0	0	0	0	0	0	1.4	1.4
Q8WTT2	Q8WTT2	1	1	1	Nucleolar complex protein 3 homolog	NOC3L	sp|Q8WTT2|NOC3L_HUMAN Nucleolar complex protein 3 homolog OS=Homo sapiens OX=9606 GN=NOC3L PE=1 SV=1	1	1	1	1	1	1	1	1	1	1	1	1	1	1	1	1	1	1	1	1	1	1	1	1	1	1	1	1	1	1	1	1	1	1	1	1	1	1	1	1	1.2	1.2
Q9NZL9	Q9NZL9	1	1	1	Methionine adenosyltransferase 2 subunit beta	MAT2B	sp|Q9NZL9|MAT2B_HUMAN Methionine adenosyltransferase 2 subunit beta OS=Homo sapiens OX=9606 GN=MAT2B PE=1 SV=1	1	1	1	1	1	1	0	0	0	0	0	0	0	0	0	0	1	1	0	0	0	0	0	0	0	0	0	0	1	1	0	0	0	0	0	0	0	0	0	0	9.3	9.3
Q9UBS4	Q9UBS4	1	1	1	DnaJ homolog subfamily B member 11	DNAJB11	sp|Q9UBS4|DJB11_HUMAN DnaJ homolog subfamily B member 11 OS=Homo sapiens OX=9606 GN=DNAJB11 PE=1 SV=1	1	1	1	1	0	0	1	0	0	0	0	0	0	0	0	0	0	0	1	0	0	0	0	0	0	0	0	0	0	0	1	0	0	0	0	0	0	0	0	0	10.9	10.9
[truncated: 83 more columns]

## Sheet: Sheet1
											Gene names	Intensity GFP_rep1	Intensity GFP_rep2	Intensity GFP_rep3	Intensity SAFB1_rep1	Intensity SAFB1_rep2	Intensity SAFB1_rep3	Intensity SAFB2_rep1	Intensity SAFB2_rep2	Intensity SAFB2_rep3	Intensity SLTM_rep1	Intensity SLTM_rep2	Intensity SLTM_rep3	Gene names	GFP	SAFB	SAFB2	SLTM
											SAFB2	0	0	0	849740000	1076000000	1002400000	5453700000	6253800000	7991400000	16153000	4146300	6328100	SAFB2	0	9.76047e+08	6566300000	8875800
											SAFB	0	0	0	7197900000	9020600000	6342500000	90124000	211890000	223520000	93105000	92787000	109410000	SAFB	0	7.52033e+09	175178000	98434000
											SLTM	0	0	0	71349000	56364000	77623000	34908000	54398000	63762000	4654800000	4444900000	4983900000	SLTM	0	6.84453e+07	5.10227e+07	4.69453e+09
											SRRM2	39494000	48533000	35930000	513560000	556050000	615130000	263630000	438470000	416430000	539390000	558330000	732550000	SRRM2	41319000	561580000	3.72843e+08	610090000
											BCLAF1	152940000	93883000	43878000	411240000	438410000	459370000	182170000	323460000	286280000	228090000	384620000	396000000	BCLAF1	9.69003e+07	436340000	263970000	3.36237e+08
											THRAP3	29056000	18027000	11697000	87420000	178120000	150100000	67448000	120160000	112580000	114770000	127440000	141050000	THRAP3	1.95933e+07	1.38547e+08	1.00063e+08	1.27753e+08
											SRSF1	16755000	3949200	16848000	314170000	311660000	371200000	159810000	203610000	200750000	215020000	218470000	192520000	SRSF1	12517400	3.32343e+08	1.88057e+08	208670000
											RBMX	0	0	580580	134860000	133090000	186870000	77200000	103650000	100970000	67876000	83318000	94903000	RBMX	193527	1.51607e+08	93940000	8.20323e+07
											SRSF10	23212000	11894000	2867200	97444000	131290000	154800000	64112000	78454000	73092000	78097000	73064000	74602000	SRSF10	1.26577e+07	1.27845e+08	71886000	7.52543e+07
											HNRNPA2B1	237230000	101080000	57748000	87282000	82454000	102680000	28293000	28133000	39306000	18057000	13512000	11033000	HNRNPA2B1	1.32019e+08	9.08053e+07	3.19107e+07	1.42007e+07
											RBM12B	0	0	0	59707000	49060000	64677000	43474000	45373000	42229000	50461000	49135000	57772000	RBM12B	0	5.78147e+07	43692000	52456000
											RBMXL1	0	0	0	5023300	1992700	3352400	0	1142100	0	0	0	2555200	RBMXL1	0	3.45613e+06	380700	851733
											PNN	4862900	3769200	2633400	26986000	32707000	26116000	14841000	25323000	26880000	36463000	37207000	47066000	PNN	3.75517e+06	28603000	22348000	4.02453e+07
											DDX17	0	0	0	34832000	42490000	31826000	14482000	31947000	28110000	17569000	14097000	30023000	DDX17	0	3.63827e+07	2.48463e+07	20563000
											SRSF6	77035000	31800000	18390000	269490000	307350000	401020000	183340000	273260000	274080000	384870000	321220000	241400000	SRSF6	4.24083e+07	3.25953e+08	243560000	315830000
											VIM	4274800	2948500	3111900	2195800	0	2468000	3176300	2355200	0	40364000	31478000	46820000	VIM	3.44507e+06	1554600	1.84383e+06	39554000
											HNRNPA1;HNRNPA1L2	391440000	112180000	58912000	118180000	108850000	115530000	29368000	94640000	52600000	72257000	51248000	52365000	HNRNPA1;HNRNPA1L2	1.87511e+08	1.14187e+08	5.88693e+07	5.86233e+07
											SRSF4	19670000	2140500	8215100	79386000	75177000	70782000	39580000	52837000	52008000	94689000	108560000	98377000	SRSF4	1.00085e+07	75115000	4.81417e+07	100542000
											SRSF2	15412000	22257000	19115000	95366000	123850000	137780000	59289000	77893000	81970000	110280000	89016000	147000000	SRSF2	18928000	1.18999e+08	7.30507e+07	115432000
											DDX5	0	0	0	6006300	8395400	6363900	3073300	2976300	0	0	1969400	2471100	DDX5	0	6.92187e+06	2.01653e+06	1.48017e+06
											ACTG1;ACTB	269670000	184050000	143220000	34015000	26207000	18613000	14422000	4807300	5513500	7236400	4462400	0	ACTG1;ACTB	198980000	2.62783e+07	8247600	3899600
											GAPDH	1245100000	549030000	199060000	87580000	42599000	37009000	29984000	31328000	27346000	28226000	17386000	19578000	GAPDH	6.64397e+08	5.57293e+07	2.95527e+07	21730000
											ERH	57009000	45991000	51658000	220760000	398150000	473550000	272690000	362340000	421000000	324430000	354980000	364000000	ERH	5.15527e+07	3.64153e+08	352010000	3.47803e+08
											HNRNPU	12320000	11706000	11609000	49721000	77976000	56125000	35651000	57534000	39074000	26236000	36102000	46461000	HNRNPU	1.18783e+07	61274000	4.40863e+07	3.62663e+07
											SON	0	6134200	2479000	19516000	17116000	19606000	6624400	10687000	14510000	10531000	21050000	35264000	SON	2.87107e+06	18746000	1.06071e+07	2.22817e+07
											SRSF3	34140000	45033000	37723000	249240000	261250000	239150000	163060000	170180000	187360000	139050000	124240000	282820000	SRSF3	3.89653e+07	249880000	1.73533e+08	1.82037e+08
											CKB	412750000	46193000	6633300	13921000	0	3750600	8875400	10385000	6937900	2725600	5576300	2151300	CKB	155192100	5.89053e+06	8.73277e+06	3484400
											SRSF7	3620500	0	0	14259000	26928000	31818000	13137000	22671000	15913000	20747000	11984000	12164000	SRSF7	1.20683e+06	24335000	1.72403e+07	14965000
											RPS27A;UBC;UBB;UBA52	73367000	40911000	94124000	18347000	40560000	41244000	16347000	21915000	25010000	34560000	29213000	25946000	RPS27A;UBC;UBB;UBA52	6.94673e+07	3.33837e+07	2.10907e+07	2.99063e+07
											SRSF9	0	0	0	46958000	31010000	31845000	8613200	11064000	12041000	9427100	6151900	8510700	SRSF9	0	3.66043e+07	1.05727e+07	8029900
											RNPS1	0	0	0	29577000	34199000	50436000	26424000	45144000	42542000	60901000	74858000	112040000	RNPS1	0	3.80707e+07	3.80367e+07	8.25997e+07
											YTHDC1	3672700	2272500	2207200	42780000	42702000	42849000	20285000	22241000	25647000	11031000	10415000	6600000	YTHDC1	2.71747e+06	42777000	2.27243e+07	9.34867e+06
											UBA52	0	0	0	0	0	0	0	0	0	0	0	0	UBA52	0	0	0	0
											TRA2B	12356000	0	0	10134000	5368900	9483300	3112600	7551300	6007100	11706000	10894000	16140000	TRA2B	4.11867e+06	8.32873e+06	5557000	1.29133e+07
											SRSF5	6002300	6951800	3092000	13545000	23415000	21564000	5523700	9788300	19460000	22678000	24194000	33811000	SRSF5	5348700	19508000	1.15907e+07	2.68943e+07
											TRA2A	0	0	0	76156000	63659000	63034000	20189000	34410000	31730000	32602000	32116000	37009000	TRA2A	0	6.76163e+07	2.87763e+07	33909000
											ACTA1;ACTC1	2523100000	1109800000	223910000	102770000	22573000	6844100	2300000	0	0	0	0	0	ACTA1;ACTC1	1.2856e+09	4.40624e+07	766667	0
											NPM1	157170000	59418000	22789000	19698000	7654800	9058700	1370700	0	0	0	0	0	NPM1	7.97923e+07	1.21372e+07	456900	0
											HNRNPA3	17826000	552970	0	25240000	31266000	33313000	15465000	10861000	14235000	5137400	6010900	7109900	HNRNPA3	6.12632e+06	2.99397e+07	1.35203e+07	6.08607e+06
											RPL6	17239000	3981300	1626300	1415100	4012500	0	1350100	0	1373100	0	1560800	1393100	RPL6	7.61553e+06	1809200	907733	984633
											SRSF8	0	0	0	0	10167000	8781800	0	4076200	2355400	5342400	4508400	6057500	SRSF8	0	6.31627e+06	2.14387e+06	5.30277e+06
											NCOA5	0	0	0	2855200	3630100	8786200	2851000	2926500	3932400	1908100	0	5360700	NCOA5	0	5090500	3.23663e+06	2.42293e+06
											ARL6IP4	0	0	820620	18217000	9077100	5367900	6254800	5181800	3070600	5755800	26792000	27882000	ARL6IP4	273540	1.08873e+07	4.83573e+06	2.01433e+07
											ALDOA	32729000	3215100	5424600	2447100	0	0	0	0	0	0	0	0	ALDOA	1.37896e+07	815700	0	0
											HNRNPM	0	0	0	0	2177500	8695800	2931300	4254500	1765900	3047300	3522400	3810700	HNRNPM	0	3.62443e+06	2983900	3.46013e+06
											SRRM1	2540600	0	0	3760700	6254100	4414500	0	0	1486600	2077900	4155800	2692400	SRRM1	846867	4.80977e+06	495533	2.97537e+06
											HNRNPDL	4678200	10120000	5672800	3779000	2520300	1461800	0	0	0	0	0	0	HNRNPDL	6.82367e+06	2.58703e+06	0	0
											H2AFY	41830000	25183000	17362000	0	1914100	0	0	0	0	0	0	0	H2AFY	28125000	638033	0	0
											ZNF638	0	0	0	7042500	2371700	3812900	6853100	25334000	15393000	7154300	0	0	ZNF638	0	4.40903e+06	1.586e+07	2.38477e+06
											SRSF12	0	0	0	3556400	3760800	4447100	1902000	2017300	2089000	2364900	0	0	SRSF12	0	3.92143e+06	2.00277e+06	788300
											MMTAG2	0	0	0	1154300	0	2028200	2101300	0	0	0	2673000	4475000	MMTAG2	0	1.06083e+06	700433	2.38267e+06
											HNRNPC	25898000	804390	0	0	10685000	10087000	4229800	0	4146100	0	3004700	4277100	HNRNPC	8.9008e+06	6924000	2.79197e+06	2.42727e+06
											HNRNPH1	0	0	0	5974500	5964700	12479000	1932300	0	0	0	0	0	HNRNPH1	0	8139400	644100	0
											CLASRP	0	0	0	4353900	5084400	6334800	3253600	3474400	3073200	2960400	2804600	8883200	CLASRP	0	5257700	3.26707e+06	4.88273e+06
											RPL4	11245000	0	1593300	0	752590	0	7430200	7205100	9424500	10182000	12093000	13084000	RPL4	4.27943e+06	250863	8.01993e+06	1.17863e+07
											MTA1;MTA3	0	0	0	0	1591000	0	0	0	0	0	0	0	MTA1;MTA3	0	530333	0	0
											PRMT1	13467000	7074600	3179700	0	0	0	0	0	0	0	0	0	PRMT1	7907100	0	0	0
											U2AF1	3581700	7001800	0	11825000	11400000	13746000	10354000	8530200	8089500	0	1616800	4159900	U2AF1	3.52783e+06	1.23237e+07	8.99123e+06	1.92557e+06
											YLPM1	0	0	0	985750	0	5469200	7299200	0	758070	1053700	0	0	YLPM1	0	2151650	2.68576e+06	351233
											EBNA1BP2	4949200	0	0	2721300	0	0	4531700	2950700	4968400	2383700	0	0	EBNA1BP2	1.64973e+06	907100	4.15027e+06	794567
											HNRNPK	960910	0	0	991420	0	3705200	841750	0	0	0	0	0	HNRNPK	320303	1565540	280583	0
											ILF3	0	0	0	6839200	8859600	15088000	5589700	10885000	19172000	9692200	6046600	7917900	ILF3	0	1.02623e+07	1.18822e+07	7.88557e+06
											PRPF4B	0	6392500	5032900	11989000	17876000	14870000	4917300	0	0	4462800	4160700	8561700	PRPF4B	3.80847e+06	1.49117e+07	1639100	5728400
											LUC7L2	0	0	0	7309100	10625000	8300800	6517000	8541100	8120800	13738000	21015000	3116200	LUC7L2	0	8.74497e+06	7726300	1.26231e+07
											ZNF326	0	0	0	2536900	6533400	8681900	2915900	5933000	5313900	0	1558300	6556500	ZNF326	0	5917400	4.72093e+06	2.70493e+06
											SNRNP70	570820	0	0	929120	960280	0	0	1114500	0	0	6294300	4156400	SNRNP70	190273	629800	371500	3.48357e+06
											GNL3	8287000	20595000	21192000	6509400	6394200	4417000	1809300	851300	619550	0	882100	0	GNL3	1.66913e+07	5.77353e+06	1.09338e+06	294033
											PSAT1	46699000	6607600	2959300	2000200	1733600	1271100	1183900	1302400	0	0	0	0	PSAT1	18755300	1668300	828767	0
											CSNK2A1;CSNK2A3	14416000	0	479000	0	0	0	0	0	0	0	0	0	CSNK2A1;CSNK2A3	4965000	0	0	0
											RPL23A	7807300	7026300	8042600	9597900	4260200	3042300	3579400	2719500	6945500	2207400	5918900	5983300	RPL23A	7625400	5.63347e+06	4414800	4703200
											PCBP2	20969000	7848800	1780600	4734700	0	2600200	1665300	3654700	0	0	0	0	PCBP2	1.01995e+07	2.44497e+06	1.77333e+06	0
											RBM39	4730900	11783000	4793100	0	6976700	5494400	3312000	10633000	9852000	7220200	8452000	13398000	RBM39	7.10233e+06	4.15703e+06	7.93233e+06	9.69007e+06
											HNRNPAB	5986800	1061900	0	0	0	3752500	0	0	0	0	0	0	HNRNPAB	2.34957e+06	1.25083e+06	0	0
											PTBP1	10021000	7956900	0	0	3237100	0	0	0	0	0	0	0	PTBP1	5.99263e+06	1.07903e+06	0	0
											HNRNPL	0	0	0	0	16286000	4012600	0	2185100	0	0	0	0	HNRNPL	0	6766200	728367	0
											RPSA	44283000	355410	0	0	0	0	0	0	0	0	0	0	RPSA	14879470	0	0	0
											KHSRP	0	0	0	0	2055800	4997100	0	0	0	0	0	0	KHSRP	0	2.35097e+06	0	0
											NEB	0	276400	468380	473080	0	205380	491740	188000	854460	0	0	0	NEB	248260	226153	511400	0
											SPEN	0	0	0	1919800	3045500	4787200	0	0	2106700	2972700	3397000	6056900	SPEN	0	3.25083e+06	702233	4142200
											TRIO	0	0	0	0	0	4466300	1283800	0	0	0	0	2966000	TRIO	0	1.48877e+06	427933	988667
											ZC3H18	0	1421400	0	5427000	4340500	5976500	2421800	3478700	2382600	7753900	6005100	10526000	ZC3H18	473800	5248000	2.76103e+06	8095000
											RPS6	0	0	0	1675700	4754100	2920200	0	0	1962500	2277100	1900800	3608000	RPS6	0	3.11667e+06	654167	2595300
											NCL	0	0	0	2800400	1969600	2133200	732160	0	0	0	0	0	NCL	0	2.30107e+06	244053	0
											RSL1D1	2702900	0	0	0	0	0	0	0	0	0	0	0	RSL1D1	900967	0	0	0
											U2AF2	2963000	3060600	2992900	5737500	7407600	9275700	4546000	5340100	5631900	5027200	7180900	2504400	U2AF2	3005500	7473600	5.17267e+06	4.90417e+06
											TDRD9	273310000	337800000	275030000	324720000	263360000	234920000	429430000	399380000	302040000	315020000	522040000	595250000	TDRD9	295380000	2.74333e+08	376950000	4.77437e+08
											TOMM40	25977000	9928100	3017700	0	0	0	0	0	0	0	0	0	TOMM40	1.29743e+07	0	0	0
											ZC3H4	0	0	8859300	1265300	0	0	0	0	0	0	0	0	ZC3H4	2953100	421767	0	0
											HNRNPH3	1974300	0	0	2017800	2144600	2807500	1172600	1647200	1567900	0	0	886550	HNRNPH3	658100	2323300	1.46257e+06	295517
											BLVRA	17511000	18231000	5349400	0	0	0	0	0	0	0	0	0	BLVRA	1.36971e+07	0	0	0
											DCD	0	4657300	0	0	0	0	0	0	0	0	0	0	DCD	1.55243e+06	0	0	0
											EEA1	0	0	0	15779000	15423000	11920000	6386600	15279000	12804000	1260800	15311000	0	EEA1	0	14374000	1.14899e+07	5.52393e+06
											NONO	834270	0	0	0	2146600	0	0	1534900	0	0	0	0	NONO	278090	715533	511633	0
											ZC3H13	52833000	56548000	68926000	48329000	107250000	58726000	0	0	3795900	94694000	103430000	136410000	ZC3H13	5.94357e+07	71435000	1265300	1.11511e+08
											KPRP	0	0	0	0	0	0	0	0	0	1537400	4951500	7912700	KPRP	0	0	0	4.80053e+06
											FTSJ3	3709400	3220100	3647300	2248600	2504700	2236700	2435600	2409000	2333000	2207900	2022200	2158500	FTSJ3	3525600	2330000	2.39253e+06	2.12953e+06
											RP9	1899400	3094500	0	0	0	0	95740	0	158370	0	0	0	RP9	1.66463e+06	0	84703.3	0
											GTPBP4	921420	0	0	0	0	0	0	0	0	0	0	0	GTPBP4	307140	0	0	0
											CALML5	0	0	0	0	0	0	0	0	0	1392400	0	0	CALML5	0	0	0	464133
											ANXA2;ANXA2P2	0	0	0	0	0	0	0	0	0	0	0	0	ANXA2;ANXA2P2	0	0	0	0
											FBL	1521900	0	0	0	0	0	0	0	0	0	0	0	FBL	507300	0	0	0
											HLA-C	4331800	0	0	0	0	0	0	0	0	0	0	0	HLA-C	1.44393e+06	0	0	0
											NDUFA10	4512100	2202400	0	0	992720	0	0	0	0	0	0	0	NDUFA10	2.23817e+06	330907	0	0
											EIF3H	12210000	9954400	0	0	0	0	0	0	0	0	0	0	EIF3H	7.38813e+06	0	0	0
											LDHB	3636900	2919700	2368300	1631500	0	1099100	1550300	0	1138800	0	0	0	LDHB	2.97497e+06	910200	896367	0
											HADH	4875900	0	0	0	0	0	0	0	0	0	0	0	HADH	1625300	0	0	0
											ACAT1	0	0	0	0	0	0	0	0	1754100	0	0	0	ACAT1	0	0	584700	0
											PRPS1;PRPS2	7047100	1804800	2133700	0	0	1034200	0	0	0	0	0	0	PRPS1;PRPS2	3.66187e+06	344733	0	0
											LMAN2	3950800	0	0	0	0	0	0	0	0	0	0	0	LMAN2	1.31693e+06	0	0	0
											PPIG	0	0	1219700	2963600	4961100	0	0	0	0	0	0	0	PPIG	406567	2.64157e+06	0	0
											ACIN1	0	0	0	1226500	1061900	1550400	0	0	0	0	0	0	ACIN1	0	1279600	0	0
											APEX1	21453000	13065000	9478700	6436600	4037800	1701300	1995800	1241700	0	1621700	0	0	APEX1	1.46656e+07	4.05857e+06	1.07917e+06	540567
											PSMD7	2413100	0	530800	0	0	0	0	0	0	0	0	0	PSMD7	981300	0	0	0
											VTA1	1680300	2382800	0	0	0	0	0	0	0	0	0	0	VTA1	1.35437e+06	0	0	0
											CHTOP	6305500	2130600	0	784340	0	0	724190	1063200	0	0	0	0	CHTOP	2.81203e+06	261447	595797	0
											RPRD1A	5942500	0	0	0	0	0	0	0	0	0	0	0	RPRD1A	1.98083e+06	0	0	0
											RPL5	4311200	0	0	6771800	4869700	4905900	0	0	3199500	3404600	0	5768500	RPL5	1.43707e+06	5515800	1066500	3057700
											RSRC1	0	0	0	3196900	0	0	3242600	4284400	3567000	4379500	3080700	2952700	RSRC1	0	1.06563e+06	3698000	3.47097e+06
											GPD1L	0	45408000	7478500	0	0	0	0	0	0	0	0	0	GPD1L	1.76288e+07	0	0	0
											GABPB1	3905400	2478500	0	0	0	0	0	0	0	0	0	0	GABPB1	2.12797e+06	0	0	0
											CSNK2A2	5192400	0	542100	0	0	0	0	0	0	0	0	0	CSNK2A2	1911500	0	0	0
											RPL13	5466800	1759000	0	0	0	0	0	0	0	0	0	0	RPL13	2408600	0	0	0
											GIPC1	1554400	0	0	0	0	0	0	0	0	0	0	0	GIPC1	518133	0	0	0
											GNAI2;GNAI3;GNAI1	34869000	20992000	11084000	5195600	2788000	1890200	1854300	559680	0	572770	0	0	GNAI2;GNAI3;GNAI1	22315000	3.29127e+06	804660	190923
											NANS	4849100	2719000	2329400	1056100	1599800	0	0	0	0	0	0	0	NANS	3.29917e+06	885300	0	0
											DCAF7	5869000	0	0	0	0	0	0	0	0	0	0	0	DCAF7	1.95633e+06	0	0	0
											SET	5349500	5875600	3034100	0	0	0	2091600	0	0	0	0	0	SET	4.75307e+06	0	697200	0
											AP3D1	1330000	941250	667110	0	0	0	0	0	0	0	0	0	AP3D1	979453	0	0	0
											DCPS	6094000	5932100	0	0	0	0	0	0	0	0	0	0	DCPS	4008700	0	0	0
											RPL29	9774700	7683300	5624300	6449100	8120600	4451600	7570600	6893500	5511900	5962100	5180100	6107700	RPL29	7694100	6.34043e+06	6.65867e+06	5.74997e+06
											NKAP	0	0	0	0	6750700	4067300	0	0	0	0	5960800	8164700	NKAP	0	3606000	0	4708500
											FAM50A	133990000	50552000	0	2784000	0	0	0	0	0	0	0	0	FAM50A	61514000	928000	0	0
											NSDHL	5653700	0	0	0	0	0	0	0	0	0	0	0	NSDHL	1.88457e+06	0	0	0
											AKR1B1	32009000	0	0	0	0	0	0	0	0	0	0	0	AKR1B1	1.06697e+07	0	0	0
											PDXK	4702500	8734700	7105600	7785700	1677400	0	0	0	0	0	0	0	PDXK	6847600	3.15437e+06	0	0
											TALDO1	10010000	4394600	640730	0	0	0	0	0	0	0	0	0	TALDO1	5015110	0	0	0
											ACTR2	55286000	15081000	1293000	0	0	0	0	0	0	0	0	0	ACTR2	2.38867e+07	0	0	0
											HNRNPUL2;HNRNPUL2-BSCL2	0	0	0	1726400	6147300	6787800	2384600	4722100	4068800	0	0	0	HNRNPUL2;HNRNPUL2-BSCL2	0	4.88717e+06	3.72517e+06	0
											NT5C1B	3211900	0	0	0	0	0	0	0	0	0	0	0	NT5C1B	1.07063e+06	0	0	0
											LCN1;LCN1P1	0	0	0	0	0	6656700	0	0	0	0	0	0	LCN1;LCN1P1	0	2218900	0	0
											ACTR1A	30490000	24886000	3612900	0	945530	0	0	0	0	0	0	0	ACTR1A	1.9663e+07	315177	0	0
											MNT	0	0	0	0	0	0	0	0	0	655550	602860	747580	MNT	0	0	0	668663
											AGO2	28468000	46451000	32068000	0	63442000	29179000	43387000	52700000	46935000	39914000	0	46204000	AGO2	3.56623e+07	3.08737e+07	47674000	28706000
											PIR	14742000	0	0	0	0	0	0	0	0	0	0	0	PIR	4914000	0	0	0
											DHX15	0	0	1688800	2665000	2634100	4231500	2497200	2245600	2970300	3448200	3533100	4385600	DHX15	562933	3.17687e+06	2.57103e+06	3.78897e+06
											ASNA1	6983900	0	0	0	0	0	0	0	0	0	0	0	ASNA1	2.32797e+06	0	0	0
											ZMPSTE24	16660000	0	0	0	0	0	0	0	0	0	0	0	ZMPSTE24	5.55333e+06	0	0	0
											ZRANB2	0	0	0	0	0	2315100	0	0	0	2760900	2927500	3656400	ZRANB2	0	771700	0	3.11493e+06
											IPO7	85256000	90029000	48597000	29277000	93255000	27912000	23336000	86923000	77970000	0	0	74255000	IPO7	7.46273e+07	50148000	62743000	2.47517e+07
											ZNF865	0	0	0	31715000	0	53303000	56829000	0	55629000	0	0	0	ZNF865	0	2.83393e+07	37486000	0
											RPL21	0	0	0	0	0	0	4183700	4504800	4762800	4269700	4434300	4620700	RPL21	0	0	4.48377e+06	4.44157e+06
											CLK3	0	0	0	0	0	0	0	0	0	0	0	2041700	CLK3	0	0	0	680567
											MRPS5	0	0	3755400	0	2186800	0	0	0	0	0	0	0	MRPS5	1251800	728933	0	0
											RPL24	3032300	2286200	1850300	1252800	0	587900	0	0	0	0	0	0	RPL24	2389600	613567	0	0
											GNL2	0	1511500	1264200	0	0	0	1084600	1107200	0	0	1765300	0	GNL2	925233	0	730600	588433
											RRS1	0	0	2451600	0	5764300	0	0	0	0	0	0	0	RRS1	817200	1.92143e+06	0	0
											PRPF38A	0	0	0	2723100	2209800	2554300	1354300	2321600	0	0	0	1067300	PRPF38A	0	2.49573e+06	1225300	355767
											DDX54	3512600	1166400	0	0	0	0	0	0	0	0	0	0	DDX54	1.55967e+06	0	0	0
											NOC3L	8099200	5506400	6843600	2297000	1549800	1170600	1484400	3809600	1769800	2041000	3090600	3534200	NOC3L	6816400	1.67247e+06	2354600	2888600
											MAT2B	11080000	940770	0	0	0	0	0	0	0	0	0	0	MAT2B	4.00692e+06	0	0	0
											DNAJB11	0	0	2273300	0	0	0	0	0	0	0	0	0	DNAJB11	757767	0	0	0

## Sheet: Sheet2
										Gene names	Fasta headers	Number of proteins	Peptides	Razor + unique peptides	Unique peptides	Peptides GFP_rep1	Peptides GFP_rep2	Peptides GFP_rep3	Peptides SAFB1_rep1	Peptides SAFB1_rep2	Peptides SAFB1_rep3	Peptides SAFB2_rep1	Peptides SAFB2_rep2	Peptides SAFB2_rep3	Peptides SLTM_rep1	Peptides SLTM_rep2	Peptides SLTM_rep3
										SAFB2	sp|Q14151|SAFB2_HUMAN Scaffold attachment factor B2 OS=Homo sapiens OX=9606 GN=SAFB2 PE=1 SV=1	3	85	85	61	0	0	0	26	30	31	69	75	81	6	5	3
										SAFB	sp|Q15424|SAFB1_HUMAN Scaffold attachment factor B1 OS=Homo sapiens OX=9606 GN=SAFB PE=1 SV=4	3	75	51	51	0	0	0	62	68	70	34	34	43	8	11	8
										SLTM	sp|Q9NWH9|SLTM_HUMAN SAFB-like transcription modulator OS=Homo sapiens OX=9606 GN=SLTM PE=1 SV=2;tr|H7C3F4|H7C3F4_HUMAN SAFB-like transcription modulator (Fragment) OS=Homo sapiens OX=9606 GN=SLTM PE=1 SV=1	12	62	62	62	0	0	0	11	10	13	11	11	12	59	60	62
										SRRM2	sp|Q9UQ35|SRRM2_HUMAN Serine/arginine repetitive matrix protein 2 OS=Homo sapiens OX=9606 GN=SRRM2 PE=1 SV=2	9	51	51	51	12	17	13	37	39	39	28	35	34	38	40	41
										BCLAF1	sp|Q9NYF8|BCLF1_HUMAN Bcl-2-associated transcription factor 1 OS=Homo sapiens OX=9606 GN=BCLAF1 PE=1 SV=2;tr|E9PK91|E9PK91_HUMAN Bcl-2-associated transcription factor 1 OS=Homo sapiens OX=9606 GN=BCLAF1 PE=1 SV=1;tr|E9PQN2|E9PQN2_HUMAN Bcl-2-associated tra	10	39	39	39	14	13	8	26	29	34	23	29	27	30	28	32
										THRAP3	sp|Q9Y2W1|TR150_HUMAN Thyroid hormone receptor-associated protein 3 OS=Homo sapiens OX=9606 GN=THRAP3 PE=1 SV=2;tr|A0A3B3ITZ9|A0A3B3ITZ9_HUMAN Thyroid hormone receptor-associated protein 3 OS=Homo sapiens OX=9606 GN=THRAP3 PE=1 SV=1	2	28	28	28	8	6	6	14	18	17	10	16	16	15	18	16
										SRSF1	sp|Q07955|SRSF1_HUMAN Serine/arginine-rich splicing factor 1 OS=Homo sapiens OX=9606 GN=SRSF1 PE=1 SV=2;tr|J3KTL2|J3KTL2_HUMAN Serine/arginine-rich splicing factor 1 OS=Homo sapiens OX=9606 GN=SRSF1 PE=1 SV=1;tr|J3KSR8|J3KSR8_HUMAN Serine/arginine-rich spl	5	18	18	17	3	1	5	14	13	14	10	10	10	11	12	12
										RBMX	sp|P38159|RBMX_HUMAN RNA-binding motif protein, X chromosome OS=Homo sapiens OX=9606 GN=RBMX PE=1 SV=3;tr|H3BT71|H3BT71_HUMAN RNA-binding motif protein, X chromosome OS=Homo sapiens OX=9606 GN=RBMX PE=1 SV=1;tr|H0Y6E7|H0Y6E7_HUMAN RNA-binding motif protein	8	16	16	5	0	0	1	11	11	14	14	14	12	11	12	13
										SRSF10	sp|O75494|SRS10_HUMAN Serine/arginine-rich splicing factor 10 OS=Homo sapiens OX=9606 GN=SRSF10 PE=1 SV=1;tr|Q5JRI1|Q5JRI1_HUMAN Serine/arginine-rich-splicing factor 10 OS=Homo sapiens OX=9606 GN=SRSF10 PE=1 SV=1	4	15	15	12	2	2	2	10	9	11	9	9	9	10	9	9
										RBM12B	sp|Q8IXT5|RB12B_HUMAN RNA-binding protein 12B OS=Homo sapiens OX=9606 GN=RBM12B PE=1 SV=2;tr|B9ZVT1|B9ZVT1_HUMAN RNA-binding protein 12B OS=Homo sapiens OX=9606 GN=RBM12B PE=1 SV=2	6	13	13	13	0	0	0	4	6	8	5	6	6	7	7	10
										RBMXL1	sp|Q96E39|RMXL1_HUMAN RNA binding motif protein, X-linked-like-1 OS=Homo sapiens OX=9606 GN=RBMXL1 PE=1 SV=1;tr|A0A1B0GUK8|A0A1B0GUK8_HUMAN RNA-binding motif protein, X-linked-like-1 (Fragment) OS=Homo sapiens OX=9606 GN=RBMXL1 PE=1 SV=1	2	13	2	2	0	0	1	10	9	10	10	12	9	9	10	11
										PNN	sp|Q9H307|PININ_HUMAN Pinin OS=Homo sapiens OX=9606 GN=PNN PE=1 SV=5	3	13	13	13	3	3	2	5	9	7	5	7	7	8	8	9
										DDX17	sp|Q92841|DDX17_HUMAN Probable ATP-dependent RNA helicase DDX17 OS=Homo sapiens OX=9606 GN=DDX17 PE=1 SV=2;tr|A0A1X7SBZ2|A0A1X7SBZ2_HUMAN RNA helicase OS=Homo sapiens OX=9606 GN=DDX17 PE=1 SV=1;tr|A0A5H1ZRQ2|A0A5H1ZRQ2_HUMAN RNA helicase OS=Homo sapiens OX	4	12	12	11	0	0	0	9	8	8	5	6	8	6	4	7
										SRSF6	sp|Q13247|SRSF6_HUMAN Serine/arginine-rich splicing factor 6 OS=Homo sapiens OX=9606 GN=SRSF6 PE=1 SV=2;tr|A0A590UJK4|A0A590UJK4_HUMAN Serine/arginine-rich-splicing factor 6 OS=Homo sapiens OX=9606 GN=SRSF6 PE=1 SV=1;tr|A0A590UK01|A0A590UK01_HUMAN Serine/a	5	12	12	11	6	6	4	9	11	10	7	9	7	11	10	11
										SRSF4	sp|Q08170|SRSF4_HUMAN Serine/arginine-rich splicing factor 4 OS=Homo sapiens OX=9606 GN=SRSF4 PE=1 SV=2;tr|A0A0D9SEM4|A0A0D9SEM4_HUMAN Serine/arginine-rich-splicing factor 4 (Fragment) OS=Homo sapiens OX=9606 GN=SRSF4 PE=1 SV=1	5	10	9	9	3	1	2	6	4	5	5	7	6	6	6	7
										DDX5	sp|P17844|DDX5_HUMAN Probable ATP-dependent RNA helicase DDX5 OS=Homo sapiens OX=9606 GN=DDX5 PE=1 SV=1;tr|J3KTA4|J3KTA4_HUMAN DEAD box protein 5 OS=Homo sapiens OX=9606 GN=DDX5 PE=1 SV=1	10	9	8	8	0	0	0	5	4	4	2	3	1	1	1	2
										SRSF7	sp|Q16629|SRSF7_HUMAN Serine/arginine-rich splicing factor 7 OS=Homo sapiens OX=9606 GN=SRSF7 PE=1 SV=1;tr|A0A0B4J1Z1|A0A0B4J1Z1_HUMAN Serine/arginine-rich-splicing factor 7 OS=Homo sapiens OX=9606 GN=SRSF7 PE=1 SV=1;tr|C9JAB2|C9JAB2_HUMAN Serine/arginine-	4	7	7	7	1	0	0	3	3	5	3	3	3	4	3	4
										SRSF9	sp|Q13242|SRSF9_HUMAN Serine/arginine-rich splicing factor 9 OS=Homo sapiens OX=9606 GN=SRSF9 PE=1 SV=1;tr|S4R3G0|S4R3G0_HUMAN Serine/arginine-rich-splicing factor 9 OS=Homo sapiens OX=9606 GN=SRSF9 PE=1 SV=1;tr|H0YIB4|H0YIB4_HUMAN Serine/arginine-rich-spl	3	7	6	6	0	0	1	7	6	5	4	3	3	4	3	3
										RNPS1	sp|Q15287|RNPS1_HUMAN RNA-binding protein with serine-rich domain 1 OS=Homo sapiens OX=9606 GN=RNPS1 PE=1 SV=1;tr|H3BV80|H3BV80_HUMAN RNA-binding protein with serine-rich domain 1 OS=Homo sapiens OX=9606 GN=RNPS1 PE=1 SV=2;tr|H3BMM9|H3BMM9_HUMAN RNA-bindin	6	6	6	6	0	0	0	4	3	4	3	5	4	6	6	6
										YTHDC1	tr|J3QR07|J3QR07_HUMAN YTH domain-containing protein 1 OS=Homo sapiens OX=9606 GN=YTHDC1 PE=1 SV=1;sp|Q96MU7|YTDC1_HUMAN YTH domain-containing protein 1 OS=Homo sapiens OX=9606 GN=YTHDC1 PE=1 SV=3	4	6	6	6	2	2	1	5	3	5	4	3	4	3	4	3
										SRSF5	sp|Q13243|SRSF5_HUMAN Serine/arginine-rich splicing factor 5 OS=Homo sapiens OX=9606 GN=SRSF5 PE=1 SV=1	1	6	5	5	1	1	1	2	3	3	1	2	2	3	2	5
										TRA2A	sp|Q13595|TRA2A_HUMAN Transformer-2 protein homolog alpha OS=Homo sapiens OX=9606 GN=TRA2A PE=1 SV=1	1	6	6	6	0	0	0	4	5	5	4	5	4	3	4	4
										NCOA5	sp|Q9HCD5|NCOA5_HUMAN Nuclear receptor coactivator 5 OS=Homo sapiens OX=9606 GN=NCOA5 PE=1 SV=2	1	5	5	5	0	0	0	2	2	4	2	2	2	1	0	2
										ARL6IP4	sp|Q66PJ3|AR6P4_HUMAN ADP-ribosylation factor-like protein 6-interacting protein 4 OS=Homo sapiens OX=9606 GN=ARL6IP4 PE=1 SV=2;tr|F5GYV5|F5GYV5_HUMAN ADP-ribosylation factor-like protein 6-interacting protein 4 (Fragment) OS=Homo sapiens OX=9606 GN=ARL6IP	8	4	4	4	0	0	1	3	2	1	2	1	1	1	3	3
										HNRNPM	sp|P52272|HNRPM_HUMAN Heterogeneous nuclear ribonucleoprotein M OS=Homo sapiens OX=9606 GN=HNRNPM PE=1 SV=3;tr|A0A087X0X3|A0A087X0X3_HUMAN Heterogeneous nuclear ribonucleoprotein M OS=Homo sapiens OX=9606 GN=HNRNPM PE=1 SV=1;tr|M0QZM1|M0QZM1_HUMAN Heteroge	6	4	4	4	0	0	0	0	2	4	2	3	1	2	2	3
										SRRM1	sp|Q8IYB3|SRRM1_HUMAN Serine/arginine repetitive matrix protein 1 OS=Homo sapiens OX=9606 GN=SRRM1 PE=1 SV=2;tr|A9Z1X7|A9Z1X7_HUMAN Serine/arginine repetitive matrix protein 1 OS=Homo sapiens OX=9606 GN=SRRM1 PE=1 SV=1	4	4	4	4	1	0	0	2	2	2	0	0	1	1	1	1
										ZNF638	sp|Q14966|ZN638_HUMAN Zinc finger protein 638 OS=Homo sapiens OX=9606 GN=ZNF638 PE=1 SV=2	3	4	4	4	0	0	0	2	2	2	2	2	3	1	0	0
										SRSF12	sp|Q8WXF0|SRS12_HUMAN Serine/arginine-rich splicing factor 12 OS=Homo sapiens OX=9606 GN=SRSF12 PE=2 SV=1	1	4	1	1	0	0	0	2	1	1	1	2	2	3	2	1
										HNRNPH1	sp|P31943|HNRH1_HUMAN Heterogeneous nuclear ribonucleoprotein H OS=Homo sapiens OX=9606 GN=HNRNPH1 PE=1 SV=4;tr|E9PCY7|E9PCY7_HUMAN Heterogeneous nuclear ribonucleoprotein H OS=Homo sapiens OX=9606 GN=HNRNPH1 PE=1 SV=1;tr|G8JLB6|G8JLB6_HUMAN Heterogeneous	24	3	3	3	0	0	0	2	2	3	1	1	0	0	0	0
										CLASRP	sp|Q8N2M8|CLASR_HUMAN CLK4-associating serine/arginine rich protein OS=Homo sapiens OX=9606 GN=CLASRP PE=1 SV=4;tr|F5H0Q6|F5H0Q6_HUMAN CLK4-associating serine/arginine-rich protein OS=Homo sapiens OX=9606 GN=CLASRP PE=1 SV=2;tr|A0A0A0MQS2|A0A0A0MQS2_HUMAN	5	3	3	3	0	0	0	1	2	2	2	2	2	2	2	3
										U2AF1	sp|Q01081|U2AF1_HUMAN Splicing factor U2AF 35 kDa subunit OS=Homo sapiens OX=9606 GN=U2AF1 PE=1 SV=3;sp|P0DN76|U2AF5_HUMAN Splicing factor U2AF 35 kDa subunit-like protein OS=Homo sapiens OX=9606 GN=U2AF1L5 PE=1 SV=1	6	3	3	3	1	1	0	3	2	2	2	2	2	0	1	1
										YLPM1	sp|P49750|YLPM1_HUMAN YLP motif-containing protein 1 OS=Homo sapiens OX=9606 GN=YLPM1 PE=1 SV=4;tr|H0YIQ2|H0YIQ2_HUMAN YLP motif-containing protein 1 (Fragment) OS=Homo sapiens OX=9606 GN=YLPM1 PE=1 SV=1	4	3	3	3	0	0	0	1	0	2	1	0	1	2	0	1
										ILF3	sp|Q12906|ILF3_HUMAN Interleukin enhancer-binding factor 3 OS=Homo sapiens OX=9606 GN=ILF3 PE=1 SV=3;tr|K7ERM6|K7ERM6_HUMAN Interleukin enhancer-binding factor 3 (Fragment) OS=Homo sapiens OX=9606 GN=ILF3 PE=1 SV=8;tr|K7ENK6|K7ENK6_HUMAN Interleukin enhanc	8	3	3	3	0	0	0	1	2	3	2	2	3	2	2	2
										LUC7L2	sp|Q9Y383|LC7L2_HUMAN Putative RNA-binding protein Luc7-like 2 OS=Homo sapiens OX=9606 GN=LUC7L2 PE=1 SV=2	4	3	3	3	0	0	0	1	2	1	1	2	2	2	2	1
										ZNF326	sp|Q5BKZ1|ZN326_HUMAN DBIRD complex subunit ZNF326 OS=Homo sapiens OX=9606 GN=ZNF326 PE=1 SV=2	3	3	3	3	0	0	0	1	2	3	1	2	1	0	2	2
										HNRNPL	sp|P14866|HNRPL_HUMAN Heterogeneous nuclear ribonucleoprotein L OS=Homo sapiens OX=9606 GN=HNRNPL PE=1 SV=2;tr|M0QXS5|M0QXS5_HUMAN Heterogeneous nuclear ribonucleoprotein L (Fragment) OS=Homo sapiens OX=9606 GN=HNRNPL PE=1 SV=1;tr|A0A3B3ITJ4|A0A3B3ITJ4_HUM	4	2	2	2	0	0	0	0	2	1	0	1	0	0	0	0
										KHSRP	sp|Q92945|FUBP2_HUMAN Far upstream element-binding protein 2 OS=Homo sapiens OX=9606 GN=KHSRP PE=1 SV=4;tr|A0A087WTP3|A0A087WTP3_HUMAN Far upstream element-binding protein 2 OS=Homo sapiens OX=9606 GN=KHSRP PE=1 SV=1;tr|M0R0I5|M0R0I5_HUMAN Far upstream ele	3	2	2	2	0	0	0	0	2	2	0	0	0	0	0	0
										SPEN	sp|Q96T58|MINT_HUMAN Msx2-interacting protein OS=Homo sapiens OX=9606 GN=SPEN PE=1 SV=1;tr|A0A669KB49|A0A669KB49_HUMAN Msx2-interacting protein (Fragment) OS=Homo sapiens OX=9606 GN=SPEN PE=1 SV=1;tr|F6WRY4|F6WRY4_HUMAN Msx2-interacting protein (Fragment)	3	2	2	2	0	0	0	1	1	2	0	0	2	1	2	2
										ZC3H18	sp|Q86VM9|ZCH18_HUMAN Zinc finger CCCH domain-containing protein 18 OS=Homo sapiens OX=9606 GN=ZC3H18 PE=1 SV=2;tr|E7ERS3|E7ERS3_HUMAN Zinc finger CCCH domain-containing protein 18 OS=Homo sapiens OX=9606 GN=ZC3H18 PE=1 SV=1;tr|H3BRN6|H3BRN6_HUMAN Zinc fin	3	2	2	2	0	1	0	2	1	2	1	1	1	2	1	2
										NCL	sp|P19338|NUCL_HUMAN Nucleolin OS=Homo sapiens OX=9606 GN=NCL PE=1 SV=3;tr|H7BY16|H7BY16_HUMAN Nucleolin (Fragment) OS=Homo sapiens OX=9606 GN=NCL PE=1 SV=8	2	2	2	2	0	0	0	1	2	1	1	1	0	0	0	0
										HNRNPH3	sp|P31942|HNRH3_HUMAN Heterogeneous nuclear ribonucleoprotein H3 OS=Homo sapiens OX=9606 GN=HNRNPH3 PE=1 SV=2	1	2	2	2	1	0	0	1	1	1	1	1	1	0	0	1
										EEA1	sp|Q15075|EEA1_HUMAN Early endosome antigen 1 OS=Homo sapiens OX=9606 GN=EEA1 PE=1 SV=2	1	2	2	2	0	0	0	1	1	1	1	1	1	1	1	0
