# Supplementary material for: Autonomous transposons tune their sequences to ensure somatic suppression
Source: Nature. 2024 Feb 14;626(8001):1116–24. doi: 10.1038/s41586-024-07081-0 (PMC10901741; doi:10.1038/s41586-024-07081-0)
Supplement: Supplementary file 3 — Supplementary Tables 1–15; see Supplementary Information document for full descriptions. [file 41586_2024_7081_MOESM3_ESM.zip › Table 4_HEK293_polyA_SAFB1KD_TEanalysis_DEseq2_output_repeat_name_DEresults_LFCshrunk.txt]

	baseMean	log2FoldChange	lfcSE	pvalue	padj	Status
L1PA6:L1:LINE	9458.97217	1.115727731	0.033000161	7.86E-252	2.19E-248	UP
L1PA3:L1:LINE	16317.01379	0.706631741	0.027890555	7.46E-143	1.04E-139	UP
L1PA4:L1:LINE	11861.58459	0.773469088	0.031159573	4.38E-137	4.07E-134	UP
L1PA5:L1:LINE	11281.99103	0.756384518	0.032117232	6.38E-124	4.45E-121	UP
L1PA2:L1:LINE	10918.0024	0.610552476	0.031271733	3.16E-86	1.77E-83	UP
L1PA7:L1:LINE	7599.997336	0.506413565	0.034051896	3.50E-51	1.63E-48	UP
L1P2:L1:LINE	1626.391547	0.745321252	0.057221567	5.02E-40	2.00E-37	UP
Tigger2:TcMar-Tigger:DNA	2849.054027	0.584878608	0.047574257	5.78E-36	2.01E-33	UP
L1HS:L1:LINE	4532.762883	0.378883465	0.040141723	2.84E-22	8.81E-20	UP
L1P1:L1:LINE	1840.117683	0.514064705	0.055551224	1.34E-21	3.74E-19	UP
L1PB1:L1:LINE	9741.907451	0.282702344	0.03104746	8.82E-21	2.24E-18	UP
L1MA5A:L1:LINE	1793.069575	0.538873995	0.06077958	4.53E-20	1.05E-17	UP
L1PA13:L1:LINE	3546.726607	0.299967613	0.0419154	7.63E-14	1.64E-11	UP
L1PA8A:L1:LINE	794.732206	0.530038794	0.087127936	6.71E-11	1.34E-08	UP
Tigger1:TcMar-Tigger:DNA	11785.8709	0.172995438	0.030239291	2.15E-09	4.00E-07	UP
MER65-int:ERV1:LTR	960.6986475	0.385003935	0.074032644	1.36E-08	2.36E-06	UP
L1P4e:L1:LINE	195.0469735	0.754011961	0.157709009	8.50E-08	1.32E-05	UP
L1PA10:L1:LINE	4465.440318	0.207664525	0.041545837	8.33E-08	1.32E-05	UP
SVA_D:SVA:Retroposon	6360.384948	-0.177291718	0.036551312	2.09E-07	3.07E-05	DOWN
L1PA8:L1:LINE	2175.319686	0.209077031	0.050871185	5.43E-06	0.000757887	UP
L1M3a:L1:LINE	687.1331965	-0.362195471	0.093082999	6.47E-06	0.000859819	DOWN
HERVFH21-int:ERV1:LTR	146.6207543	-0.673073902	0.189638584	1.69E-05	0.002145942	DOWN
L1P3:L1:LINE	1189.494171	0.253245886	0.067835015	1.85E-05	0.002243776	UP
L1P4a:L1:LINE	297.2104469	0.465907657	0.131995924	2.13E-05	0.002478797	UP
HSMAR2:TcMar-Mariner:DNA	1160.29095	0.241257916	0.067032686	3.32E-05	0.003700962	UP
LTR48B:ERV1:LTR	1235.400127	-0.265927623	0.075899305	4.19E-05	0.004491933	DOWN
Harlequin-int:ERV1:LTR	528.8023365	-0.327816257	0.09872636	6.02E-05	0.006220282	DOWN
GSATII:centr:Satellite	867.644542	-0.258783161	0.076862359	6.93E-05	0.006900356	DOWN
SVA_F:SVA:Retroposon	2241.303869	-0.21099592	0.061699287	7.86E-05	0.007561503	DOWN
L1PB3:L1:LINE	890.3104911	0.235661745	0.075724803	0.000188036	0.01748107	UP
L1M3de:L1:LINE	114.4303646	0.568243083	0.221102849	0.000392677	0.03532828	UP
(GCGGCG)n:Simple_repeat:Simple_repeat	96.57340847	-0.722466914	0.294587556	0.000468695	0.040849655	DOWN
LTR52-int:ERVL:LTR	93.31288036	-0.612215058	0.256462724	0.000588708	0.048291341	DOWN
SVA_C:SVA:Retroposon	1430.518424	-0.183190476	0.063333095	0.000575467	0.048291341	DOWN
7SLRNA:srpRNA:srpRNA	1492.961639	-0.529653328	0.258052693	0.001291008	0.102874901	None
MER34C:ERV1:LTR	59.85208003	0.660390203	0.349250791	0.001662309	0.128782805	None
L1PBa:L1:LINE	587.7342707	0.226910214	0.097911718	0.001869089	0.140888864	None
SVA_A:SVA:Retroposon	3158.225024	-0.121004261	0.044028346	0.001932285	0.141819565	None
(GTCCTG)n:Simple_repeat:Simple_repeat	4.190315531	3.273526123	1.75773978	0.00213299	0.152536155	None
(TTC)n:Simple_repeat:Simple_repeat	429.8394665	-0.268820794	0.127892065	0.002327429	0.161326146	None
LTR13:ERVK:LTR	2127.560266	-0.139466916	0.053896113	0.002371593	0.161326146	None
SVA_B:SVA:Retroposon	2868.747585	-0.123720751	0.046747709	0.00247924	0.164633361	None
(AT)n:Simple_repeat:Simple_repeat	1085.972512	-0.183610604	0.079171135	0.002777848	0.172396745	None
AluSc5:Alu:SINE	6645.800104	-0.098354434	0.035770868	0.002661385	0.172396745	None
L1M8:L1:LINE	462.1832719	0.23319591	0.109974261	0.00278159	0.172396745	None
L1PB:L1:LINE	441.0777842	0.227355164	0.1124666	0.003552962	0.215417631	None
MER49:ERV1:LTR	957.2303787	-0.167695279	0.07570596	0.0041644	0.247117266	None
L1ME3G:L1:LINE	4803.575811	-0.118394687	0.04803835	0.004334993	0.251881142	None
L1MC3:L1:LINE	5707.759156	-0.09559637	0.037043166	0.004531322	0.257915473	None
L1MA4:L1:LINE	2635.990644	0.133024309	0.056602812	0.005001626	0.278990715	None
U3:snRNA:snRNA	285.2734483	-0.266596554	0.174944823	0.006243373	0.341426811	None
7SK:RNA:RNA	145.1359359	-0.350888109	0.306302077	0.006380168	0.342197871	None
Charlie5:hAT-Charlie:DNA	983.1055883	-0.165529271	0.082706924	0.006801162	0.351267414	None
L1M2b:L1:LINE	35.46741951	0.072922403	0.134976423	0.006680861	0.351267414	None
HAL1:L1:LINE	19198.3213	-0.070751597	0.028102959	0.007407618	0.375406529	None
L1M2c:L1:LINE	143.1846887	0.296478841	0.24577532	0.007537743	0.375406529	None
HERVK9-int:ERVK:LTR	3136.441326	-0.099422528	0.042443989	0.007945371	0.382062765	None
LTR53-int:ERVL:LTR	126.7645704	0.294980723	0.256330147	0.00785889	0.382062765	None
ERVL-E-int:ERVL:LTR	2726.804926	0.104120772	0.045032113	0.00814838	0.38429954	None
MER97d:hAT-Tip100:DNA	49.03819221	0.085202801	0.154942739	0.008267469	0.38429954	None
MER34B-int:ERV1:LTR	336.6958494	-0.242739899	0.185107567	0.009135674	0.417694976	None
MSTD-int:ERVL-MaLR:LTR	600.7829521	0.16943075	0.097069808	0.010430245	0.469192791	None
L1ME4c:L1:LINE	2556.506743	-0.122936504	0.059355052	0.011063496	0.489779201	None
(GGAGGCA)n:Simple_repeat:Simple_repeat	58.3838327	-0.080057253	0.143847542	0.011735751	0.503554002	None
ALR/Alpha:centr:Satellite	1079.808443	-0.147763291	0.079351822	0.011561568	0.503554002	None
L1MC4a:L1:LINE	4703.400349	-0.093925153	0.042552164	0.012252622	0.50561118	None
LTR10F:ERV1:LTR	109.4172013	0.229231551	0.344208705	0.012508846	0.50561118	None
MER34-int:ERV1:LTR	98.85108363	-0.225513533	0.398343748	0.012186736	0.50561118	None
SST1:centr:Satellite	1625.619017	-0.11872874	0.058363752	0.012490626	0.50561118	None
MER41-int:ERV1:LTR	1115.737926	-0.133870366	0.070722194	0.013092977	0.521661614	None
L1PA12:L1:LINE	2118.147077	0.108751087	0.052707961	0.013685894	0.537605041	None
MER34A1:ERV1:LTR	202.7888693	-0.208381989	0.199806495	0.014369799	0.556630132	None
(GCAGGA)n:Simple_repeat:Simple_repeat	4.045010959	-0.01533959	0.089083247	0.015433645	0.559018636	None
LTR7:ERV1:LTR	432.8879048	-0.173479107	0.120551247	0.015413381	0.559018636	None
MER103C:hAT-Charlie:DNA	1875.841332	-0.107588453	0.053331154	0.015389237	0.559018636	None
MER57-int:ERV1:LTR	719.5424981	0.150796992	0.089951532	0.015048978	0.559018636	None
PABL_A-int:ERV1:LTR	414.2877466	-0.173465712	0.119362208	0.015118398	0.559018636	None
MER51-int:ERV1:LTR	257.8091536	-0.188802043	0.154431128	0.015856453	0.56696985	None
(GAAAT)n:Simple_repeat:Simple_repeat	12.82064514	-0.030880152	0.094638602	0.016253595	0.57244431	None
MER104:TcMar-Tc2:DNA	1119.431257	-0.154930532	0.098333026	0.016420059	0.57244431	None
Charlie1a:hAT-Charlie:DNA	3615.595522	-0.101580375	0.051045566	0.018005597	0.605031431	None
LTR12D:ERV1:LTR	608.1604945	-0.148970439	0.094219335	0.017796002	0.605031431	None
LTR37A:ERV1:LTR	270.0557789	-0.179654173	0.149430859	0.017900647	0.605031431	None
(TAACAT)n:Simple_repeat:Simple_repeat	4.071462321	-0.014199648	0.088801914	0.01861653	0.618113132	None
MER61-int:ERV1:LTR	357.6903093	-0.165463516	0.124624064	0.019202917	0.630081585	None
(T)n:Simple_repeat:Simple_repeat	8397.929591	-0.0777974	0.037457739	0.021456182	0.695828971	None
L1PA15:L1:LINE	1924.583509	0.099551672	0.052130864	0.022061769	0.702601666	None
MER63C:hAT-Blackjack:DNA	211.6526565	-0.169388992	0.173254194	0.022168859	0.702601666	None
L1M6:L1:LINE	1159.086785	-0.115028514	0.065481001	0.022926134	0.710863155	None
LFSINE_Vert:tRNA:SINE	406.2563919	-0.153044537	0.115346564	0.022939291	0.710863155	None
(CGCCC)n:Simple_repeat:Simple_repeat	97.4455423	-0.100436592	0.169407261	0.023482352	0.711872591	None
(TCCCC)n:Simple_repeat:Simple_repeat	147.2773138	-0.131369702	0.213906056	0.02343668	0.711872591	None
(CAGTGCT)n:Simple_repeat:Simple_repeat	3.957734062	0.01364832	0.088646399	0.027777991	0.813891838	None
Charlie16a:hAT-Charlie:DNA	684.9880571	-0.136293447	0.098016929	0.027904441	0.813891838	None
MER33:hAT-Charlie:DNA	3582.387322	-0.083419724	0.043418698	0.027990482	0.813891838	None
MamTip2:hAT-Tip100:DNA	777.223727	-0.125706232	0.082400978	0.028014922	0.813891838	None
(TTTTCTA)n:Simple_repeat:Simple_repeat	4.778795457	-0.014947125	0.088920408	0.029009822	0.834107157	None
HERVK13-int:ERVK:LTR	281.1829413	-0.147931977	0.150099938	0.029789486	0.847784455	None
(CACT)n:Simple_repeat:Simple_repeat	96.46428923	-0.100446917	0.161368665	0.031611269	0.890543719	None
UCON27:Unknown:Unknown	4.991305807	-0.013480891	0.08859345	0.033836069	0.943687969	None
LOR1-int:ERV1:LTR	858.3670706	-0.114727934	0.076329532	0.035240883	0.973136869	None
LTR9B:ERV1:LTR	212.7179922	-0.12951096	0.162924464	0.036126642	0.987815723	None
(A)n:Simple_repeat:Simple_repeat	6414.052094	0.032152725	0.032701062	0.288717752	0.998183253	None
(AAAAAAC)n:Simple_repeat:Simple_repeat	2.839452418	-3.40E-05	0.087026623	0.993908603	0.998183253	None
(AAAAAC)n:Simple_repeat:Simple_repeat	130.3266766	0.027699404	0.084227961	0.423153337	0.998183253	None
(AAAAACC)n:Simple_repeat:Simple_repeat	32.45840122	0.025944159	0.090644813	0.179813354	0.998183253	None
(AAAAAT)n:Simple_repeat:Simple_repeat	5.389669467	0.010744291	0.087856637	0.183287489	0.998183253	None
(AAAAC)n:Simple_repeat:Simple_repeat	312.4667428	-0.008361568	0.070618191	0.842357511	0.998183253	None
(AAAACA)n:Simple_repeat:Simple_repeat	23.64073917	0.000768237	0.085569431	0.965120847	0.998183253	None
(AAAACAA)n:Simple_repeat:Simple_repeat	2.967448875	-0.005757866	0.087310238	0.343356133	0.998183253	None
(AAAACC)n:Simple_repeat:Simple_repeat	6.582318529	0.002026929	0.086801705	0.823453447	0.998183253	None
(AAAAG)n:Simple_repeat:Simple_repeat	39.22516669	0.002458254	0.085071917	0.899843362	0.998183253	None
(AAAAT)n:Simple_repeat:Simple_repeat	84.81515289	-0.020107342	0.084454516	0.491952525	0.998183253	None
(AAAATA)n:Simple_repeat:Simple_repeat	4.445690663	0.002355946	0.086945112	0.760609835	0.998183253	None
(AAAC)n:Simple_repeat:Simple_repeat	293.3188075	-0.032160612	0.076704202	0.446865554	0.998183253	None
(AAACA)n:Simple_repeat:Simple_repeat	54.93788135	-0.021127495	0.087162922	0.380188878	0.998183253	None
(AAACAA)n:Simple_repeat:Simple_repeat	17.96921663	-0.006635914	0.086386493	0.642833732	0.998183253	None
(AAACAAA)n:Simple_repeat:Simple_repeat	3.246948298	0.003325511	0.087103091	0.599260261	0.998183253	None
(AAACC)n:Simple_repeat:Simple_repeat	20.48978427	-0.009239674	0.086398567	0.564977453	0.998183253	None
(AAAG)n:Simple_repeat:Simple_repeat	148.1165303	0.023507793	0.081264982	0.516148555	0.998183253	None
(AAAGA)n:Simple_repeat:Simple_repeat	14.58073989	-0.011813572	0.087296841	0.390272529	0.998183253	None
(AAAGAA)n:Simple_repeat:Simple_repeat	2.752654306	0.003163121	0.08711867	0.599091247	0.998183253	None
(AAAT)n:Simple_repeat:Simple_repeat	541.8172221	-0.058718018	0.073209862	0.223176264	0.998183253	None
(AAATA)n:Simple_repeat:Simple_repeat	19.05666139	-0.003408673	0.086005345	0.817957404	0.998183253	None
(AAATT)n:Simple_repeat:Simple_repeat	3.066449478	0.006134511	0.087341445	0.324920486	0.998183253	None
(AAC)n:Simple_repeat:Simple_repeat	434.8207498	-0.004846428	0.068271578	0.907831382	0.998183253	None
(AACA)n:Simple_repeat:Simple_repeat	73.04975677	0.01631282	0.083992717	0.561333854	0.998183253	None
(AACAA)n:Simple_repeat:Simple_repeat	80.59699278	0.009505631	0.082377985	0.741708693	0.998183253	None
(AACAAA)n:Simple_repeat:Simple_repeat	2.806332527	0.007922509	0.087589586	0.173511452	0.998183253	None
(AACAAT)n:Simple_repeat:Simple_repeat	3.165587792	0.000265132	0.087050167	0.964682478	0.998183253	None
(AACAATT)n:Simple_repeat:Simple_repeat	6.39081749	0.00393901	0.086890136	0.666289369	0.998183253	None
(AACAT)n:Simple_repeat:Simple_repeat	3.251865569	-0.005146377	0.087265753	0.38587026	0.998183253	None
(AACC)n:Simple_repeat:Simple_repeat	19.22742896	-0.00569869	0.086360572	0.680758019	0.998183253	None
(AACCAA)n:Simple_repeat:Simple_repeat	4.920492417	-0.000254568	0.086852439	0.974033895	0.998183253	None
(AACT)n:Simple_repeat:Simple_repeat	3.75962568	0.001948208	0.086986858	0.782958418	0.998183253	None
(AACTGA)n:Simple_repeat:Simple_repeat	4.657882889	0.003399661	0.087001923	0.65710984	0.998183253	None
(AAG)n:Simple_repeat:Simple_repeat	97.09024432	0.011744623	0.081825356	0.701856791	0.998183253	None
(AAGA)n:Simple_repeat:Simple_repeat	66.73014092	0.009230246	0.083937837	0.706552469	0.998183253	None
(AAGAA)n:Simple_repeat:Simple_repeat	52.50473963	0.020951509	0.086826227	0.38696086	0.998183253	None
(AAGAAA)n:Simple_repeat:Simple_repeat	4.227182743	0.003302321	0.087015185	0.656151455	0.998183253	None
(AAGAAC)n:Simple_repeat:Simple_repeat	2.807233674	0.002857942	0.087106227	0.630961258	0.998183253	None
(AAGAAT)n:Simple_repeat:Simple_repeat	2.734296306	0.000247489	0.087052038	0.966960644	0.998183253	None
(AAGAC)n:Simple_repeat:Simple_repeat	7.206902255	0.003099605	0.086775907	0.750427505	0.998183253	None
(AAGACA)n:Simple_repeat:Simple_repeat	2.917166582	-0.007228527	0.087510408	0.202430072	0.998183253	None
(AAGAT)n:Simple_repeat:Simple_repeat	4.226638168	0.003005676	0.086997094	0.688147567	0.998183253	None
(AAGATA)n:Simple_repeat:Simple_repeat	3.178112409	0.000173877	0.086992222	0.979458027	0.998183253	None
(AAGATAT)n:Simple_repeat:Simple_repeat	10.53511489	0.00041121	0.086495465	0.972898142	0.998183253	None
(AAGATT)n:Simple_repeat:Simple_repeat	5.426672009	-0.002209023	0.086876492	0.788624923	0.998183253	None
(AAGCA)n:Simple_repeat:Simple_repeat	6.907282838	0.012670501	0.088128652	0.170186705	0.998183253	None
(AAGCCCCA)n:Simple_repeat:Simple_repeat	5.580698965	-0.001284749	0.086824003	0.879278074	0.998183253	None
(AAGG)n:Simple_repeat:Simple_repeat	56.28069517	-0.00830307	0.084111625	0.728046372	0.998183253	None
(AAGTA)n:Simple_repeat:Simple_repeat	3.11100969	-0.010159384	0.08794263	0.084406833	0.998183253	None
(AAGTAT)n:Simple_repeat:Simple_repeat	3.847186936	0.00456838	0.087166766	0.490450569	0.998183253	None
(AAGTCAT)n:Simple_repeat:Simple_repeat	3.022771002	-0.004606265	0.087207262	0.450072693	0.998183253	None
(AAT)n:Simple_repeat:Simple_repeat	175.564318	-0.005037244	0.078367569	0.883456225	0.998183253	None
(AATA)n:Simple_repeat:Simple_repeat	135.2119567	0.000772147	0.079219136	0.98254902	0.998183253	None
(AATAA)n:Simple_repeat:Simple_repeat	46.43128982	0.000824322	0.084078166	0.975930462	0.998183253	None
(AATAAA)n:Simple_repeat:Simple_repeat	5.167868039	-0.003577968	0.087099191	0.584717793	0.998183253	None
(AATAACA)n:Simple_repeat:Simple_repeat	4.672067352	-0.000270287	0.086907024	0.969618624	0.998183253	None
(AATAAGA)n:Simple_repeat:Simple_repeat	20.26285783	-0.012506523	0.08701625	0.433586582	0.998183253	None
(AATACA)n:Simple_repeat:Simple_repeat	29.43442675	-0.005400327	0.085457285	0.765869082	0.998183253	None
(AATACT)n:Simple_repeat:Simple_repeat	3.364985308	-0.007648061	0.08752812	0.214547348	0.998183253	None
(AATAG)n:Simple_repeat:Simple_repeat	9.751222746	0.002728047	0.086550216	0.811178477	0.998183253	None
(AATAGA)n:Simple_repeat:Simple_repeat	3.333151602	0.002585398	0.087033463	0.697146688	0.998183253	None
(AATAGTA)n:Simple_repeat:Simple_repeat	4.146402254	-0.003709025	0.087047438	0.612258559	0.998183253	None
(AATAT)n:Simple_repeat:Simple_repeat	7.103424194	-0.000892174	0.086729984	0.922491599	0.998183253	None
(AATATA)n:Simple_repeat:Simple_repeat	12.09069571	-0.004426855	0.086597055	0.704110099	0.998183253	None
(AATATAA)n:Simple_repeat:Simple_repeat	15.96169578	-0.000501286	0.086089254	0.969695988	0.998183253	None
(AATATAC)n:Simple_repeat:Simple_repeat	3.416302222	-0.009378514	0.087792389	0.122494951	0.998183253	None
(AATATT)n:Simple_repeat:Simple_repeat	5.075063333	-0.006856388	0.087353895	0.335029153	0.998183253	None
(AATATTA)n:Simple_repeat:Simple_repeat	5.869187606	0.006698815	0.087252807	0.405789897	0.998183253	None
(AATATTG)n:Simple_repeat:Simple_repeat	9.600312477	0.009130244	0.087240913	0.408777017	0.998183253	None
(AATATTT)n:Simple_repeat:Simple_repeat	4.470319	0.000488112	0.086885369	0.953543363	0.998183253	None
(AATC)n:Simple_repeat:Simple_repeat	24.64579226	0.00389092	0.085523221	0.82506326	0.998183253	None
(AATCAA)n:Simple_repeat:Simple_repeat	4.892090464	-0.001155326	0.08689295	0.880789215	0.998183253	None
(AATCCAG)n:Simple_repeat:Simple_repeat	5.344677131	0.009926453	0.087686515	0.234024893	0.998183253	None
(AATG)n:Simple_repeat:Simple_repeat	131.8580951	0.022121184	0.082459961	0.51540462	0.998183253	None
(AATGA)n:Simple_repeat:Simple_repeat	12.33936852	0.0170877	0.088872058	0.162182192	0.998183253	None
(AATGC)n:Simple_repeat:Simple_repeat	2.831722684	-0.00179323	0.087048507	0.768159045	0.998183253	None
(AATGG)n:Simple_repeat:Simple_repeat	47.54721956	0.030664154	0.091136694	0.215329274	0.998183253	None
(AATT)n:Simple_repeat:Simple_repeat	29.0869266	-0.01670838	0.087754427	0.336196197	0.998183253	None
(AATTA)n:Simple_repeat:Simple_repeat	4.823822973	-0.005290983	0.087106811	0.508405457	0.998183253	None
(AATTAA)n:Simple_repeat:Simple_repeat	7.299336748	0.008173898	0.087259765	0.401437805	0.998183253	None
(AATTAT)n:Simple_repeat:Simple_repeat	4.732575078	-0.00615766	0.087256679	0.40433451	0.998183253	None
(AATTT)n:Simple_repeat:Simple_repeat	20.36930428	-0.010647692	0.086642384	0.506317889	0.998183253	None
(AATTTA)n:Simple_repeat:Simple_repeat	7.419511202	0.003845022	0.086785676	0.700738759	0.998183253	None
(AATTTAA)n:Simple_repeat:Simple_repeat	3.460358389	0.001467576	0.086996046	0.828658937	0.998183253	None
(AATTTGC)n:Simple_repeat:Simple_repeat	11.51170163	0.012430229	0.08771263	0.301457478	0.998183253	None
(AATTTT)n:Simple_repeat:Simple_repeat	14.75516156	0.001381242	0.086125096	0.919700991	0.998183253	None
(AATTTTT)n:Simple_repeat:Simple_repeat	7.544892374	-0.002508945	0.086732482	0.794589904	0.998183253	None
(AC)n:Simple_repeat:Simple_repeat	3133.211089	-0.043284204	0.045331537	0.26437634	0.998183253	None
(ACA)n:Simple_repeat:Simple_repeat	47.72284041	-0.018979881	0.086657561	0.420204129	0.998183253	None
(ACAA)n:Simple_repeat:Simple_repeat	49.79197732	-0.012307689	0.084868227	0.60349547	0.998183253	None
(ACAAA)n:Simple_repeat:Simple_repeat	11.85278243	0.009542786	0.087129174	0.438128558	0.998183253	None
(ACAACA)n:Simple_repeat:Simple_repeat	10.01942456	-0.006783386	0.086873074	0.553753701	0.998183253	None
(ACAC)n:Simple_repeat:Simple_repeat	56.07274507	-0.014521006	0.084979137	0.556434254	0.998183253	None
(ACACAA)n:Simple_repeat:Simple_repeat	11.89794389	-0.017407354	0.088986684	0.147110504	0.998183253	None
(ACACAC)n:Simple_repeat:Simple_repeat	24.67051057	0.002360487	0.085494655	0.891494873	0.998183253	None
(ACACACACCT)n:Simple_repeat:Simple_repeat	3.163604498	0.004743433	0.087220934	0.436526656	0.998183253	None
(ACACAG)n:Simple_repeat:Simple_repeat	7.520567692	0.006387038	0.087031944	0.514512684	0.998183253	None
(ACACAT)n:Simple_repeat:Simple_repeat	109.8639382	-0.006167058	0.080292224	0.845569495	0.998183253	None
(ACACCC)n:Simple_repeat:Simple_repeat	10.1615626	-0.005328337	0.086879276	0.59802814	0.998183253	None
(ACACGC)n:Simple_repeat:Simple_repeat	2.916912602	-0.002476195	0.087056743	0.696134995	0.998183253	None
(ACACTC)n:Simple_repeat:Simple_repeat	3.090225115	-0.003480727	0.087182207	0.508508398	0.998183253	None
(ACAG)n:Simple_repeat:Simple_repeat	18.16363569	0.015419527	0.087931562	0.301707855	0.998183253	None
(ACAGAA)n:Simple_repeat:Simple_repeat	81.89382112	-0.009958927	0.082389545	0.728483109	0.998183253	None
(ACAGAG)n:Simple_repeat:Simple_repeat	11.07437469	0.013300532	0.087887127	0.272945297	0.998183253	None
(ACAGC)n:Simple_repeat:Simple_repeat	2.902282128	-0.004742888	0.087250249	0.398515497	0.998183253	None
(ACAGCT)n:Simple_repeat:Simple_repeat	15.70537191	-0.011371624	0.087133523	0.422137865	0.998183253	None
(ACAGGC)n:Simple_repeat:Simple_repeat	6.281919028	-0.004713285	0.086977884	0.590743249	0.998183253	None
(ACAGGCGGG)n:Simple_repeat:Simple_repeat	4.810224705	0.000462395	0.086861181	0.955974172	0.998183253	None
(ACAT)n:Simple_repeat:Simple_repeat	31.89673662	0.013186301	0.086334022	0.502017957	0.998183253	None
(ACATAC)n:Simple_repeat:Simple_repeat	7.163303281	-0.005754267	0.086987948	0.545694952	0.998183253	None
(ACATAT)n:Simple_repeat:Simple_repeat	12.23338322	-0.002171673	0.08636465	0.858387829	0.998183253	None
(ACATC)n:Simple_repeat:Simple_repeat	3.832685048	0.002926311	0.087058069	0.659186861	0.998183253	None
(ACATGAG)n:Simple_repeat:Simple_repeat	5.463478422	-0.001814113	0.086882837	0.821084106	0.998183253	None
(ACATTAT)n:Simple_repeat:Simple_repeat	5.624255881	0.003951716	0.087044489	0.600265467	0.998183253	None
(ACATTT)n:Simple_repeat:Simple_repeat	3.815178694	-0.001542464	0.086977369	0.823248233	0.998183253	None
(ACC)n:Simple_repeat:Simple_repeat	283.9204588	0.033607793	0.07667854	0.434809168	0.998183253	None
(ACCAA)n:Simple_repeat:Simple_repeat	9.693693288	-0.008330816	0.087070102	0.463126717	0.998183253	None
(ACCC)n:Simple_repeat:Simple_repeat	12.36768702	-0.005793528	0.086798925	0.599703629	0.998183253	None
(ACCCC)n:Simple_repeat:Simple_repeat	73.15095076	-0.031702908	0.089529517	0.278893242	0.998183253	None
(ACCCCAG)n:Simple_repeat:Simple_repeat	9.175382532	-0.013801285	0.088198179	0.198095529	0.998183253	None
(ACCCCC)n:Simple_repeat:Simple_repeat	12.31269985	0.000316999	0.086378102	0.981055889	0.998183253	None
(ACCCGG)n:Simple_repeat:Simple_repeat	8.559435509	0.001623727	0.086649283	0.876108618	0.998183253	None
(ACCCTC)n:Simple_repeat:Simple_repeat	5.550161623	0.004449186	0.087017368	0.58945916	0.998183253	None
(ACCGAG)n:Simple_repeat:Simple_repeat	3.624827778	-0.000117202	0.086980742	0.98427614	0.998183253	None
(ACCTCC)n:Simple_repeat:Simple_repeat	3.671427288	-0.004789313	0.087155274	0.491819355	0.998183253	None
(ACCTCCC)n:Simple_repeat:Simple_repeat	8.813179648	-0.005254414	0.086805024	0.621679153	0.998183253	None
(ACCTTG)n:Simple_repeat:Simple_repeat	4.67801309	-0.002252544	0.086929523	0.770489525	0.998183253	None
(ACGACCC)n:Simple_repeat:Simple_repeat	3.132317781	0.003481987	0.087094927	0.596799789	0.998183253	None
(ACGC)n:Simple_repeat:Simple_repeat	7.290704931	-0.008238424	0.087327444	0.370494598	0.998183253	None
(ACGCAC)n:Simple_repeat:Simple_repeat	27.64553462	-0.006128684	0.085681482	0.72603318	0.998183253	None
(ACGGAGG)n:Simple_repeat:Simple_repeat	6.066594059	-0.004225746	0.086946509	0.627662004	0.998183253	None
(ACGGC)n:Simple_repeat:Simple_repeat	3.391504587	0.004311644	0.0871867	0.481087998	0.998183253	None
(ACT)n:Simple_repeat:Simple_repeat	3.117596186	0.001493082	0.087026716	0.814858289	0.998183253	None
(ACTCAC)n:Simple_repeat:Simple_repeat	3.733445677	0.000318287	0.086945212	0.966270495	0.998183253	None
(ACTCC)n:Simple_repeat:Simple_repeat	4.864178556	-0.006588924	0.087247875	0.404360317	0.998183253	None
(ACTCTC)n:Simple_repeat:Simple_repeat	5.522684523	0.006920145	0.087275419	0.391536667	0.998183253	None
(ACTGAA)n:Simple_repeat:Simple_repeat	5.847968047	-0.009740815	0.087640611	0.248992565	0.998183253	None
(ACTGAGG)n:Simple_repeat:Simple_repeat	15.88111879	0.003138056	0.08624619	0.817496404	0.998183253	None
(ACTGGTG)n:Simple_repeat:Simple_repeat	15.77664343	-0.001953244	0.086088192	0.888321266	0.998183253	None
(ACTGTG)n:Simple_repeat:Simple_repeat	6.684113865	-0.010879658	0.087758471	0.239030578	0.998183253	None
(ACTGTGG)n:Simple_repeat:Simple_repeat	3.938979523	-0.002067971	0.086997418	0.762905526	0.998183253	None
(ACTGTT)n:Simple_repeat:Simple_repeat	6.159249261	0.002767075	0.086976482	0.714155761	0.998183253	None
(ACTT)n:Simple_repeat:Simple_repeat	61.22743747	-0.006205992	0.083356859	0.805349732	0.998183253	None
(ACTTTCA)n:Simple_repeat:Simple_repeat	7.746776056	-0.000182584	0.086731219	0.982299538	0.998183253	None
(ACTTTT)n:Simple_repeat:Simple_repeat	41.51755633	-0.015574529	0.086337441	0.468596741	0.998183253	None
(AG)n:Simple_repeat:Simple_repeat	248.7967716	0.04906349	0.085191324	0.266409677	0.998183253	None
(AGA)n:Simple_repeat:Simple_repeat	12.09214507	0.004040152	0.086469646	0.746609855	0.998183253	None
(AGAA)n:Simple_repeat:Simple_repeat	66.2162342	0.028660834	0.088955227	0.294296634	0.998183253	None
(AGAAA)n:Simple_repeat:Simple_repeat	8.49965601	0.006343525	0.086950366	0.543865272	0.998183253	None
(AGAAC)n:Simple_repeat:Simple_repeat	5.744561928	0.002338586	0.086907627	0.773442258	0.998183253	None
(AGAAG)n:Simple_repeat:Simple_repeat	15.96187925	-0.021348546	0.089957143	0.130113656	0.998183253	None
(AGAAGGTTAG)n:Simple_repeat:Simple_repeat	3.561799742	-0.003599072	0.087086775	0.592194589	0.998183253	None
(AGAAT)n:Simple_repeat:Simple_repeat	3.284437206	0.009915403	0.087878268	0.104199918	0.998183253	None
(AGAATG)n:Simple_repeat:Simple_repeat	5.28117896	-0.006760244	0.087262968	0.396013131	0.998183253	None
(AGAC)n:Simple_repeat:Simple_repeat	64.66846895	-0.000465082	0.082746479	0.984470905	0.998183253	None
(AGACAC)n:Simple_repeat:Simple_repeat	6.935648142	-0.004672834	0.086968806	0.59646953	0.998183253	None
(AGACAG)n:Simple_repeat:Simple_repeat	16.80107393	0.003864662	0.086368392	0.768163808	0.998183253	None
(AGACCC)n:Simple_repeat:Simple_repeat	3.35492718	0.001544008	0.087037947	0.805598622	0.998183253	None
(AGAG)n:Simple_repeat:Simple_repeat	10.67025891	-0.001173276	0.086522087	0.914089669	0.998183253	None
(AGAGAC)n:Simple_repeat:Simple_repeat	26.77892467	0.004571748	0.085664368	0.78879406	0.998183253	None
(AGAGCC)n:Simple_repeat:Simple_repeat	5.087665594	-0.008691998	0.087555992	0.25185526	0.998183253	None
(AGAGGAT)n:Simple_repeat:Simple_repeat	2.841529422	-0.003382752	0.08712262	0.576022706	0.998183253	None
(AGAGGC)n:Simple_repeat:Simple_repeat	13.68652913	-0.002629488	0.086336412	0.834960838	0.998183253	None
(AGAGGTC)n:Simple_repeat:Simple_repeat	4.639082874	-0.005952018	0.087241047	0.407133319	0.998183253	None
(AGAGTG)n:Simple_repeat:Simple_repeat	18.29932035	-0.001673252	0.085922935	0.909398229	0.998183253	None
(AGAT)n:Simple_repeat:Simple_repeat	61.02180933	-0.013611104	0.08442839	0.597689366	0.998183253	None
(AGATCT)n:Simple_repeat:Simple_repeat	7.406450894	0.002358132	0.086810332	0.795897269	0.998183253	None
(AGC)n:Simple_repeat:Simple_repeat	60.45805289	-0.0392544	0.095156825	0.149723762	0.998183253	None
(AGCACC)n:Simple_repeat:Simple_repeat	48.65294898	-0.034070615	0.09298807	0.168974582	0.998183253	None
(AGCAGA)n:Simple_repeat:Simple_repeat	8.019300207	-0.012090455	0.087896508	0.231216641	0.998183253	None
(AGCAGT)n:Simple_repeat:Simple_repeat	36.03191839	0.013475833	0.086010171	0.521635818	0.998183253	None
(AGCC)n:Simple_repeat:Simple_repeat	43.66575046	0.008997007	0.084838289	0.685055824	0.998183253	None
(AGCCAC)n:Simple_repeat:Simple_repeat	5.423340086	-0.008115747	0.087412956	0.324213197	0.998183253	None
(AGCCACAG)n:Simple_repeat:Simple_repeat	17.01145204	-0.00102657	0.085938258	0.943106942	0.998183253	None
(AGCCC)n:Simple_repeat:Simple_repeat	42.69503088	0.012594988	0.085589292	0.564027372	0.998183253	None
(AGCCCA)n:Simple_repeat:Simple_repeat	5.918901618	0.001545904	0.08680979	0.862282568	0.998183253	None
(AGCCCC)n:Simple_repeat:Simple_repeat	22.35070526	-0.016354095	0.088094282	0.284579801	0.998183253	None
(AGCCCT)n:Simple_repeat:Simple_repeat	9.189004681	0.004162579	0.086755098	0.691025013	0.998183253	None
(AGCCGG)n:Simple_repeat:Simple_repeat	22.59295121	-0.024532762	0.090905354	0.119385031	0.998183253	None
(AGCCTGG)n:Simple_repeat:Simple_repeat	13.28949804	-0.009138205	0.08706498	0.454928578	0.998183253	None
(AGCG)n:Simple_repeat:Simple_repeat	7.465450044	0.002928113	0.086726242	0.771962991	0.998183253	None
(AGCGAG)n:Simple_repeat:Simple_repeat	4.312949972	0.005165662	0.087162734	0.4770554	0.998183253	None
(AGCGAGG)n:Simple_repeat:Simple_repeat	6.517002277	0.0069601	0.087192945	0.435864211	0.998183253	None
(AGCGG)n:Simple_repeat:Simple_repeat	3.408514813	-0.002805178	0.087117618	0.623735234	0.998183253	None
(AGCT)n:Simple_repeat:Simple_repeat	6.815598694	-0.001377308	0.086797834	0.874040412	0.998183253	None
(AGCTCCG)n:Simple_repeat:Simple_repeat	6.493483709	-0.003012078	0.086930538	0.710405848	0.998183253	None
(AGCTG)n:Simple_repeat:Simple_repeat	20.14557432	0.001793089	0.085785573	0.91082617	0.998183253	None
(AGCTGG)n:Simple_repeat:Simple_repeat	45.05998057	0.002528044	0.084238672	0.9102687	0.998183253	None
(AGG)n:Simple_repeat:Simple_repeat	93.08285574	-0.000244952	0.081276755	0.99096875	0.998183253	None
(AGGA)n:Simple_repeat:Simple_repeat	39.15686797	-0.010330399	0.085465253	0.616272792	0.998183253	None
(AGGACT)n:Simple_repeat:Simple_repeat	5.650527738	0.005317959	0.087094678	0.515335274	0.998183253	None
(AGGAGAC)n:Simple_repeat:Simple_repeat	9.081745269	-0.003215801	0.086617891	0.768040677	0.998183253	None
(AGGAGC)n:Simple_repeat:Simple_repeat	8.360637219	0.006913463	0.087173057	0.447047947	0.998183253	None
(AGGC)n:Simple_repeat:Simple_repeat	27.61545535	-0.002773291	0.085504537	0.870897718	0.998183253	None
(AGGCA)n:Simple_repeat:Simple_repeat	4.837592038	0.00579124	0.087148824	0.474693416	0.998183253	None
(AGGCAGG)n:Simple_repeat:Simple_repeat	21.13423372	-0.002686318	0.08585489	0.860467617	0.998183253	None
(AGGCC)n:Simple_repeat:Simple_repeat	16.74224625	-0.003525521	0.086061826	0.808995079	0.998183253	None
(AGGCCC)n:Simple_repeat:Simple_repeat	9.394711447	-0.000620178	0.086576923	0.951621828	0.998183253	None
(AGGCCG)n:Simple_repeat:Simple_repeat	24.42709274	-0.006155559	0.085820351	0.715563529	0.998183253	None
(AGGCG)n:Simple_repeat:Simple_repeat	3.370011254	0.00108304	0.087010605	0.868384628	0.998183253	None
(AGGCGA)n:Simple_repeat:Simple_repeat	12.57285457	0.008044217	0.086893465	0.514850605	0.998183253	None
(AGGCGG)n:Simple_repeat:Simple_repeat	18.75355551	-0.005675231	0.08615049	0.70515285	0.998183253	None
(AGGCTC)n:Simple_repeat:Simple_repeat	18.43574786	0.009450208	0.086598321	0.537520831	0.998183253	None
(AGGG)n:Simple_repeat:Simple_repeat	41.26201431	0.000222195	0.08431843	0.993280835	0.998183253	None
(AGGGAC)n:Simple_repeat:Simple_repeat	3.039588838	0.00081607	0.087000022	0.901403866	0.998183253	None
(AGGGC)n:Simple_repeat:Simple_repeat	7.053546146	-0.007268636	0.087289985	0.380592736	0.998183253	None
(AGGGG)n:Simple_repeat:Simple_repeat	7.597470359	-0.006790804	0.087052194	0.495256101	0.998183253	None
(AGGTG)n:Simple_repeat:Simple_repeat	38.94988208	-0.003786121	0.084577185	0.856445532	0.998183253	None
(AGGTGG)n:Simple_repeat:Simple_repeat	15.88986912	0.003677481	0.086205068	0.793696742	0.998183253	None
(AGT)n:Simple_repeat:Simple_repeat	20.923229	0.013957073	0.087376672	0.379957563	0.998183253	None
(AGTC)n:Simple_repeat:Simple_repeat	17.49083499	-0.01219665	0.087164018	0.414040282	0.998183253	None
(AGTG)n:Simple_repeat:Simple_repeat	9.50474321	-0.012231249	0.087796152	0.269716545	0.998183253	None
(AGTGAT)n:Simple_repeat:Simple_repeat	5.341464178	0.005322639	0.087073896	0.527162341	0.998183253	None
(AGTGC)n:Simple_repeat:Simple_repeat	18.09076559	0.008879583	0.08653246	0.559112318	0.998183253	None
(AGTGG)n:Simple_repeat:Simple_repeat	3.145041698	-0.004705666	0.087232038	0.421720422	0.998183253	None
(AGTGTG)n:Simple_repeat:Simple_repeat	3.251985542	-0.000888153	0.086996344	0.895187467	0.998183253	None
(ATA)n:Simple_repeat:Simple_repeat	74.25004273	0.003936508	0.082119504	0.889324763	0.998183253	None
(ATAA)n:Simple_repeat:Simple_repeat	59.72997195	-0.019806709	0.08583161	0.455087512	0.998183253	None
(ATAAA)n:Simple_repeat:Simple_repeat	5.843824391	0.004261637	0.086963989	0.622477426	0.998183253	None
(ATAAG)n:Simple_repeat:Simple_repeat	9.183156891	-0.008910269	0.087286535	0.390977948	0.998183253	None
(ATAAGA)n:Simple_repeat:Simple_repeat	5.34109911	0.005127401	0.087039229	0.550266019	0.998183253	None
(ATAAT)n:Simple_repeat:Simple_repeat	7.278676974	-0.006378545	0.08705636	0.502156575	0.998183253	None
(ATAATA)n:Simple_repeat:Simple_repeat	3.520874612	0.000100295	0.08701691	0.988947533	0.998183253	None
(ATAATAT)n:Simple_repeat:Simple_repeat	4.431999951	-0.00471431	0.087098124	0.531926125	0.998183253	None
(ATAATC)n:Simple_repeat:Simple_repeat	3.11617726	-0.001740165	0.087029116	0.783470204	0.998183253	None
(ATAC)n:Simple_repeat:Simple_repeat	102.0196018	0.010556991	0.082032498	0.724019647	0.998183253	None
(ATACAA)n:Simple_repeat:Simple_repeat	5.356774382	-0.003618019	0.086987001	0.646373083	0.998183253	None
(ATACAC)n:Simple_repeat:Simple_repeat	22.47509665	0.003521965	0.085813576	0.827420461	0.998183253	None
(ATACAT)n:Simple_repeat:Simple_repeat	35.12332177	0.004467054	0.084996001	0.822798414	0.998183253	None
(ATAG)n:Simple_repeat:Simple_repeat	54.44195994	-0.016795096	0.086132045	0.464971218	0.998183253	None
(ATAGAA)n:Simple_repeat:Simple_repeat	5.875566976	-0.005220986	0.087017581	0.55369202	0.998183253	None
(ATAGAT)n:Simple_repeat:Simple_repeat	3.490097177	0.000724107	0.087026616	0.907938624	0.998183253	None
(ATAT)n:Simple_repeat:Simple_repeat	54.92129992	-0.01268029	0.084598841	0.607608894	0.998183253	None
(ATATA)n:Simple_repeat:Simple_repeat	10.51132575	0.014597375	0.088338481	0.192609587	0.998183253	None
(ATATAA)n:Simple_repeat:Simple_repeat	5.271372222	-0.005362837	0.087109498	0.504936472	0.998183253	None
(ATATAC)n:Simple_repeat:Simple_repeat	15.4212167	0.005486047	0.086507401	0.673395858	0.998183253	None
(ATATAT)n:Simple_repeat:Simple_repeat	7.729125049	-0.00116139	0.086733668	0.9001034	0.998183253	None
(ATATATC)n:Simple_repeat:Simple_repeat	4.053756551	-0.002792915	0.087042475	0.677856426	0.998183253	None
(ATATATT)n:Simple_repeat:Simple_repeat	5.454710218	0.011986002	0.088097084	0.142660711	0.998183253	None
(ATATCT)n:Simple_repeat:Simple_repeat	3.194214873	-0.008282836	0.087685741	0.110586634	0.998183253	None
(ATATGT)n:Simple_repeat:Simple_repeat	11.4196675	0.005466758	0.086689446	0.641047256	0.998183253	None
(ATATT)n:Simple_repeat:Simple_repeat	5.05490101	0.004558996	0.087028049	0.579014353	0.998183253	None
(ATATTA)n:Simple_repeat:Simple_repeat	4.89576993	0.005406978	0.087161491	0.475633413	0.998183253	None
(ATATTAA)n:Simple_repeat:Simple_repeat	4.774992308	-0.008145484	0.087526755	0.245028901	0.998183253	None
(ATATTC)n:Simple_repeat:Simple_repeat	3.793049667	-0.004660823	0.087136544	0.507579998	0.998183253	None
(ATATTGT)n:Simple_repeat:Simple_repeat	3.799169766	-0.004798201	0.087149527	0.494926269	0.998183253	None
(ATATTT)n:Simple_repeat:Simple_repeat	25.5757404	-0.002824196	0.085408722	0.871602851	0.998183253	None
(ATATTTA)n:Simple_repeat:Simple_repeat	49.26825467	-0.01024884	0.085334873	0.625751303	0.998183253	None
(ATATTTT)n:Simple_repeat:Simple_repeat	27.48755443	-0.001130674	0.085238319	0.948825066	0.998183253	None
(ATC)n:Simple_repeat:Simple_repeat	81.75884341	-0.017655187	0.084130804	0.535870037	0.998183253	None
(ATCA)n:Simple_repeat:Simple_repeat	8.654586557	-0.004942275	0.086900128	0.608230549	0.998183253	None
(ATCACC)n:Simple_repeat:Simple_repeat	22.38773028	-0.004988463	0.085888544	0.755268525	0.998183253	None
(ATCACT)n:Simple_repeat:Simple_repeat	13.43881955	0.004190115	0.086386402	0.748947381	0.998183253	None
(ATCATC)n:Simple_repeat:Simple_repeat	2.999985044	-0.002588508	0.087091391	0.663055462	0.998183253	None
(ATCC)n:Simple_repeat:Simple_repeat	95.36745512	0.01299137	0.082175089	0.674869136	0.998183253	None
(ATCCCC)n:Simple_repeat:Simple_repeat	2.964866326	-0.003702421	0.087151429	0.532597822	0.998183253	None
(ATCCTCC)n:Simple_repeat:Simple_repeat	22.98710759	-0.012368235	0.086878815	0.452515395	0.998183253	None
(ATCT)n:Simple_repeat:Simple_repeat	22.68011707	0.004150434	0.085670559	0.805586904	0.998183253	None
(ATCTGC)n:Simple_repeat:Simple_repeat	4.341058741	-0.00205394	0.086993726	0.765556072	0.998183253	None
(ATCTGGA)n:Simple_repeat:Simple_repeat	5.085711568	-0.000192811	0.086945394	0.976344574	0.998183253	None
(ATCTTTC)n:Simple_repeat:Simple_repeat	8.508138506	-0.013534321	0.088214124	0.181122813	0.998183253	None
(ATCTTTT)n:Simple_repeat:Simple_repeat	3.66938043	-0.001701643	0.087015871	0.792560474	0.998183253	None
(ATG)n:Simple_repeat:Simple_repeat	50.19517871	-0.006119818	0.084588168	0.776624568	0.998183253	None
(ATGA)n:Simple_repeat:Simple_repeat	96.92566828	0.01007697	0.081262524	0.747022248	0.998183253	None
(ATGAA)n:Simple_repeat:Simple_repeat	110.7199808	-0.065974434	0.110508853	0.093634719	0.998183253	None
(ATGC)n:Simple_repeat:Simple_repeat	5.340144108	0.001424736	0.086883236	0.860739444	0.998183253	None
(ATGG)n:Simple_repeat:Simple_repeat	118.2967349	-0.03040167	0.086285029	0.362087949	0.998183253	None
(ATGGA)n:Simple_repeat:Simple_repeat	10.23672465	-0.007288094	0.086889272	0.531041586	0.998183253	None
(ATGGTG)n:Simple_repeat:Simple_repeat	4.234415961	-0.002374631	0.087000216	0.732911133	0.998183253	None
(ATGT)n:Simple_repeat:Simple_repeat	41.57866567	-0.002410176	0.084554274	0.908773459	0.998183253	None
(ATGTAAT)n:Simple_repeat:Simple_repeat	3.331732676	-0.000823324	0.086976722	0.902520748	0.998183253	None
(ATGTAT)n:Simple_repeat:Simple_repeat	13.83323963	0.000876552	0.086256315	0.947833981	0.998183253	None
(ATGTGC)n:Simple_repeat:Simple_repeat	15.47221578	0.008369729	0.086762723	0.534722549	0.998183253	None
(ATGTGT)n:Simple_repeat:Simple_repeat	13.38386271	-0.018270336	0.089067681	0.165811773	0.998183253	None
(ATGTTT)n:Simple_repeat:Simple_repeat	3.495457753	0.004437446	0.087173678	0.488017212	0.998183253	None
(ATGTTTA)n:Simple_repeat:Simple_repeat	10.15573198	0.009079953	0.087145191	0.437081728	0.998183253	None
(ATT)n:Simple_repeat:Simple_repeat	136.5648682	-0.045028895	0.09210139	0.226241364	0.998183253	None
(ATTA)n:Simple_repeat:Simple_repeat	16.5709661	-0.007155455	0.086765334	0.561174531	0.998183253	None
(ATTAA)n:Simple_repeat:Simple_repeat	9.989259849	-0.014924127	0.088417165	0.181832587	0.998183253	None
(ATTAATA)n:Simple_repeat:Simple_repeat	274.4488005	-0.098231304	0.123601392	0.068141879	0.998183253	None
(ATTAGAG)n:Simple_repeat:Simple_repeat	3.895838061	0.002035281	0.086972566	0.77896184	0.998183253	None
(ATTAT)n:Simple_repeat:Simple_repeat	23.92130563	-0.002161313	0.085533683	0.8970148	0.998183253	None
(ATTATA)n:Simple_repeat:Simple_repeat	3.407873939	-0.007777833	0.087547729	0.205049061	0.998183253	None
(ATTATAT)n:Simple_repeat:Simple_repeat	12.95203559	0.00550586	0.086567857	0.663046031	0.998183253	None
(ATTATTT)n:Simple_repeat:Simple_repeat	3.341520594	-0.010990704	0.088083608	0.068747382	0.998183253	None
(ATTC)n:Simple_repeat:Simple_repeat	72.90338669	-0.03843961	0.093056213	0.20092167	0.998183253	None
(ATTCCC)n:Simple_repeat:Simple_repeat	4.059146417	0.007399883	0.087452963	0.272251391	0.998183253	None
(ATTCTC)n:Simple_repeat:Simple_repeat	6.375274958	0.01044149	0.087825317	0.184000093	0.998183253	None
(ATTCTT)n:Simple_repeat:Simple_repeat	13.24288421	0.006567671	0.086706558	0.598399541	0.998183253	None
(ATTG)n:Simple_repeat:Simple_repeat	11.95941582	-0.010855555	0.087416528	0.358519672	0.998183253	None
(ATTGAT)n:Simple_repeat:Simple_repeat	3.405118353	0.005060999	0.087229716	0.422169015	0.998183253	None
(ATTGGC)n:Simple_repeat:Simple_repeat	6.74297333	0.012449771	0.088134244	0.154477665	0.998183253	None
(ATTT)n:Simple_repeat:Simple_repeat	137.4910899	0.007271141	0.080130495	0.822878589	0.998183253	None
(ATTTA)n:Simple_repeat:Simple_repeat	11.14559977	-0.011799833	0.087608467	0.316655829	0.998183253	None
(ATTTAA)n:Simple_repeat:Simple_repeat	3.835786911	0.001636607	0.086966284	0.819775091	0.998183253	None
(ATTTAAT)n:Simple_repeat:Simple_repeat	4.303921402	-0.004006739	0.087044576	0.594648094	0.998183253	None
(ATTTAC)n:Simple_repeat:Simple_repeat	3.998333271	-0.000281924	0.08693095	0.967405008	0.998183253	None
(ATTTAGG)n:Simple_repeat:Simple_repeat	4.872009442	-0.00872324	0.087535214	0.267465058	0.998183253	None
(ATTTAT)n:Simple_repeat:Simple_repeat	6.689221903	0.003510825	0.086820496	0.71254875	0.998183253	None
(ATTTC)n:Simple_repeat:Simple_repeat	5.248067952	-0.000315032	0.086883263	0.965962931	0.998183253	None
(ATTTT)n:Simple_repeat:Simple_repeat	124.7776674	-0.042414391	0.091653364	0.234627236	0.998183253	None
(ATTTTA)n:Simple_repeat:Simple_repeat	37.55675212	-0.01671054	0.086784439	0.42685569	0.998183253	None
(ATTTTAA)n:Simple_repeat:Simple_repeat	4.891522914	-0.008175643	0.087520446	0.250574064	0.998183253	None
(ATTTTAT)n:Simple_repeat:Simple_repeat	2.959101534	0.002521226	0.087060129	0.693046315	0.998183253	None
(ATTTTC)n:Simple_repeat:Simple_repeat	31.41858421	-0.003366574	0.085433424	0.846823252	0.998183253	None
(ATTTTG)n:Simple_repeat:Simple_repeat	5.760409263	-0.000973063	0.086807565	0.909006132	0.998183253	None
(ATTTTT)n:Simple_repeat:Simple_repeat	26.4303484	-0.007440617	0.085730131	0.678014774	0.998183253	None
(ATTTTTA)n:Simple_repeat:Simple_repeat	4.230749409	-0.002763367	0.087036633	0.682613631	0.998183253	None
(ATTTTTT)n:Simple_repeat:Simple_repeat	7.530611646	0.003962958	0.086872706	0.671035524	0.998183253	None
(C)n:Simple_repeat:Simple_repeat	425.6926546	-0.011133216	0.067992233	0.794177994	0.998183253	None
(CA)n:Simple_repeat:Simple_repeat	2598.245355	-0.047332679	0.047213856	0.233298064	0.998183253	None
(CAA)n:Simple_repeat:Simple_repeat	106.6006957	0.013217867	0.081110036	0.683360801	0.998183253	None
(CAAA)n:Simple_repeat:Simple_repeat	85.93414185	-0.008048502	0.082076501	0.738624684	0.998183253	None
(CAAAA)n:Simple_repeat:Simple_repeat	43.69765393	0.00868284	0.085236375	0.67451624	0.998183253	None
(CAAAAA)n:Simple_repeat:Simple_repeat	7.187351634	0.00384597	0.086826931	0.691409361	0.998183253	None
(CAAC)n:Simple_repeat:Simple_repeat	5.691895674	-0.003286694	0.086945656	0.685127617	0.998183253	None
(CAACTAT)n:Simple_repeat:Simple_repeat	2769.088557	0.073405296	0.051870002	0.084293453	0.998183253	None
(CAAT)n:Simple_repeat:Simple_repeat	22.4764313	-0.010402174	0.086435036	0.532980593	0.998183253	None
(CAATAA)n:Simple_repeat:Simple_repeat	10.88687495	0.000501303	0.086534628	0.964991456	0.998183253	None
(CAATAT)n:Simple_repeat:Simple_repeat	3.562517528	0.000101179	0.086957421	0.989919024	0.998183253	None
(CAC)n:Simple_repeat:Simple_repeat	90.4034059	-0.045528551	0.096736794	0.159402302	0.998183253	None
(CACA)n:Simple_repeat:Simple_repeat	121.7612365	-0.064424643	0.108641507	0.101488406	0.998183253	None
(CACAC)n:Simple_repeat:Simple_repeat	10.67087522	-0.003905213	0.086612942	0.728795552	0.998183253	None
(CACACA)n:Simple_repeat:Simple_repeat	32.83255529	-0.009038194	0.085889709	0.619349169	0.998183253	None
(CACACACATG)n:Simple_repeat:Simple_repeat	3.390649202	0.004200579	0.087225432	0.435634967	0.998183253	None
(CACACC)n:Simple_repeat:Simple_repeat	7.350807637	0.002499394	0.086777661	0.79196827	0.998183253	None
(CACACT)n:Simple_repeat:Simple_repeat	4.968970747	-0.008472223	0.087519156	0.267395597	0.998183253	None
(CACACTA)n:Simple_repeat:Simple_repeat	6.390917494	0.001858905	0.086776135	0.841264358	0.998183253	None
(CACAG)n:Simple_repeat:Simple_repeat	17.13028966	-0.003585548	0.086131908	0.800293068	0.998183253	None
(CACAGGC)n:Simple_repeat:Simple_repeat	3.607190153	0.003611223	0.087078539	0.59895108	0.998183253	None
(CACATA)n:Simple_repeat:Simple_repeat	19.40275793	-0.009500923	0.086661034	0.526679376	0.998183253	None
(CACC)n:Simple_repeat:Simple_repeat	38.1571337	-0.017565691	0.087249642	0.386283886	0.998183253	None
(CACCAC)n:Simple_repeat:Simple_repeat	7.333757473	-0.002613561	0.086807895	0.773748439	0.998183253	None
(CACCAT)n:Simple_repeat:Simple_repeat	10.39019294	-0.014197453	0.088247525	0.200144979	0.998183253	None
(CACCC)n:Simple_repeat:Simple_repeat	49.24336908	0.013171535	0.085109914	0.577900957	0.998183253	None
(CACCCAG)n:Simple_repeat:Simple_repeat	24.09994105	0.020922683	0.089172358	0.223786966	0.998183253	None
(CACCCAT)n:Simple_repeat:Simple_repeat	13.43867793	0.004333887	0.08649467	0.727877562	0.998183253	None
(CACCCC)n:Simple_repeat:Simple_repeat	3.121415566	0.000391725	0.087001632	0.950704044	0.998183253	None
(CACCCCG)n:Simple_repeat:Simple_repeat	6.407624972	0.001636048	0.086775862	0.859369787	0.998183253	None
(CACCCGC)n:Simple_repeat:Simple_repeat	22.14314139	0.008510784	0.086256191	0.602641855	0.998183253	None
(CACCCT)n:Simple_repeat:Simple_repeat	9.118561831	-0.01246012	0.088009134	0.205932743	0.998183253	None
(CACCG)n:Simple_repeat:Simple_repeat	173.0320654	0.02573906	0.080800247	0.495102979	0.998183253	None
(CACCGC)n:Simple_repeat:Simple_repeat	9.386666437	0.000597394	0.086579197	0.957131623	0.998183253	None
(CACCGCC)n:Simple_repeat:Simple_repeat	59.64074109	-0.000178669	0.084450499	0.993267193	0.998183253	None
(CACCTC)n:Simple_repeat:Simple_repeat	55.65073586	0.004994305	0.083509145	0.841498302	0.998183253	None
(CACCTG)n:Simple_repeat:Simple_repeat	6.158908162	-0.002390412	0.086855346	0.779454216	0.998183253	None
(CACCTGC)n:Simple_repeat:Simple_repeat	3.283638477	-0.000296389	0.086998062	0.96164754	0.998183253	None
(CACG)n:Simple_repeat:Simple_repeat	4.950066291	-0.009045303	0.087649637	0.206658621	0.998183253	None
(CACGCA)n:Simple_repeat:Simple_repeat	74.49365578	-0.014481306	0.083511082	0.608156708	0.998183253	None
(CACGT)n:Simple_repeat:Simple_repeat	5.804035766	0.000407255	0.086827967	0.963246529	0.998183253	None
(CACTCA)n:Simple_repeat:Simple_repeat	7.091691837	-0.002495317	0.086753297	0.793456344	0.998183253	None
(CACTCACC)n:Simple_repeat:Simple_repeat	2.978927253	0.001354939	0.087064012	0.813894229	0.998183253	None
(CACTCC)n:Simple_repeat:Simple_repeat	2.884631736	0.003481185	0.087112706	0.582348888	0.998183253	None
(CACTCCC)n:Simple_repeat:Simple_repeat	22.28560841	-0.011813693	0.086903739	0.457015444	0.998183253	None
(CACTG)n:Simple_repeat:Simple_repeat	3.48412888	-0.006393789	0.087374129	0.300771644	0.998183253	None
(CACTTTT)n:Simple_repeat:Simple_repeat	3.130978357	0.001565023	0.087073587	0.783210262	0.998183253	None
(CAG)n:Simple_repeat:Simple_repeat	66.03935209	0.026260872	0.088335483	0.319127621	0.998183253	None
(CAGA)n:Simple_repeat:Simple_repeat	27.34042147	-0.013956321	0.087034449	0.421426849	0.998183253	None
(CAGAAG)n:Simple_repeat:Simple_repeat	6.096107867	0.001926074	0.08682807	0.826580028	0.998183253	None
(CAGACA)n:Simple_repeat:Simple_repeat	6.723538886	-0.005542794	0.087084107	0.511641035	0.998183253	None
(CAGACC)n:Simple_repeat:Simple_repeat	2.727342327	0.000589527	0.087050391	0.919573849	0.998183253	None
(CAGACCC)n:Simple_repeat:Simple_repeat	5.098832142	-0.004456957	0.087017832	0.585224632	0.998183253	None
(CAGAG)n:Simple_repeat:Simple_repeat	19.79224356	0.010437641	0.086716618	0.502966746	0.998183253	None
(CAGAGA)n:Simple_repeat:Simple_repeat	11.71603762	-0.016687937	0.088745163	0.172292145	0.998183253	None
(CAGAGC)n:Simple_repeat:Simple_repeat	3.223861275	0.000925125	0.087017896	0.884840037	0.998183253	None
(CAGAGG)n:Simple_repeat:Simple_repeat	34.84859494	-0.011542202	0.085939135	0.558262305	0.998183253	None
(CAGC)n:Simple_repeat:Simple_repeat	4.60884372	-0.001929851	0.086904183	0.806305629	0.998183253	None
(CAGCA)n:Simple_repeat:Simple_repeat	3.290455977	-0.002048722	0.087025394	0.750119947	0.998183253	None
(CAGCACC)n:Simple_repeat:Simple_repeat	5.974545753	-0.003280017	0.08686809	0.702964695	0.998183253	None
(CAGCAG)n:Simple_repeat:Simple_repeat	4.932842557	0.007610829	0.087354106	0.349128312	0.998183253	None
(CAGCAGC)n:Simple_repeat:Simple_repeat	8.888536173	0.009375103	0.087466996	0.323456384	0.998183253	None
(CAGCC)n:Simple_repeat:Simple_repeat	128.9556475	0.010864233	0.079576119	0.750403129	0.998183253	None
(CAGCCA)n:Simple_repeat:Simple_repeat	4.914977866	-0.000596875	0.08691901	0.934306035	0.998183253	None
(CAGCCC)n:Simple_repeat:Simple_repeat	23.4336056	0.006909909	0.085887823	0.681796332	0.998183253	None
(CAGCCCC)n:Simple_repeat:Simple_repeat	10.77552456	0.011813364	0.0876805	0.298932082	0.998183253	None
(CAGCCCT)n:Simple_repeat:Simple_repeat	4.636179465	-0.000770685	0.08691798	0.916759087	0.998183253	None
(CAGCCT)n:Simple_repeat:Simple_repeat	9.400041876	0.00335848	0.086698859	0.749039287	0.998183253	None
(CAGCCTC)n:Simple_repeat:Simple_repeat	5.106451935	-0.00946921	0.087677559	0.214997502	0.998183253	None
(CAGCT)n:Simple_repeat:Simple_repeat	2.965838092	-0.006116153	0.087339931	0.322776617	0.998183253	None
(CAGCTCC)n:Simple_repeat:Simple_repeat	3.197789157	-0.007472299	0.087483806	0.24420029	0.998183253	None
(CAGCTGG)n:Simple_repeat:Simple_repeat	5.815757184	-0.009792969	0.087709087	0.212066354	0.998183253	None
(CAGG)n:Simple_repeat:Simple_repeat	56.69697637	-0.013994675	0.084891242	0.569932688	0.998183253	None
(CAGGAAG)n:Simple_repeat:Simple_repeat	10.28049163	-0.003991273	0.086686529	0.710762047	0.998183253	None
(CAGGACC)n:Simple_repeat:Simple_repeat	139.7013206	-0.007219258	0.079157191	0.829322696	0.998183253	None
(CAGGAG)n:Simple_repeat:Simple_repeat	13.49491371	0.010429477	0.087162468	0.423458172	0.998183253	None
(CAGGAT)n:Simple_repeat:Simple_repeat	3.542519921	0.010713013	0.088022512	0.080689012	0.998183253	None
(CAGGC)n:Simple_repeat:Simple_repeat	19.38477791	-0.00871255	0.086598082	0.550501979	0.998183253	None
(CAGGCC)n:Simple_repeat:Simple_repeat	29.03158733	0.013224553	0.086722825	0.464553307	0.998183253	None
(CAGGG)n:Simple_repeat:Simple_repeat	4.078051407	-0.001478332	0.086936716	0.840871332	0.998183253	None
(CAGGTGA)n:Simple_repeat:Simple_repeat	42.65520919	-0.01054926	0.085332432	0.622239396	0.998183253	None
(CAGTCCT)n:Simple_repeat:Simple_repeat	3.143836455	-0.001936163	0.087027046	0.764889114	0.998183253	None
(CAGTGAA)n:Simple_repeat:Simple_repeat	2.841994495	-0.004834154	0.087245976	0.402989375	0.998183253	None
(CAGTGGC)n:Simple_repeat:Simple_repeat	10.49073132	0.01022371	0.087394864	0.361973382	0.998183253	None
(CAT)n:Simple_repeat:Simple_repeat	56.86243279	0.008257114	0.083713003	0.743166806	0.998183253	None
(CATA)n:Simple_repeat:Simple_repeat	18.13472799	-0.006266886	0.086169748	0.680681478	0.998183253	None
(CATACA)n:Simple_repeat:Simple_repeat	10.91268747	0.014554789	0.088247407	0.214134398	0.998183253	None
(CATATA)n:Simple_repeat:Simple_repeat	4.317945596	-0.000545607	0.086899901	0.941496572	0.998183253	None
(CATATT)n:Simple_repeat:Simple_repeat	3.690018765	-0.002895507	0.087069529	0.653361039	0.998183253	None
(CATC)n:Simple_repeat:Simple_repeat	160.8441756	-0.001615126	0.078566385	0.96121641	0.998183253	None
(CATCAC)n:Simple_repeat:Simple_repeat	10.68903749	-0.0061002	0.08686826	0.573043529	0.998183253	None
(CATCAT)n:Simple_repeat:Simple_repeat	8.407394555	-0.010626633	0.087576979	0.305028132	0.998183253	None
(CATCC)n:Simple_repeat:Simple_repeat	6.846876381	0.006541626	0.087076294	0.495017112	0.998183253	None
(CATCT)n:Simple_repeat:Simple_repeat	11.40631318	0.007348834	0.086949658	0.516549427	0.998183253	None
(CATCTA)n:Simple_repeat:Simple_repeat	2.874163006	-0.004720155	0.087259033	0.387587462	0.998183253	None
(CATG)n:Simple_repeat:Simple_repeat	9.134482257	-0.003450469	0.086632321	0.751969238	0.998183253	None
(CATGAG)n:Simple_repeat:Simple_repeat	29.57709423	0.014606465	0.086908091	0.433500909	0.998183253	None
(CATGCA)n:Simple_repeat:Simple_repeat	3.059965459	0.004252915	0.087161483	0.503409695	0.998183253	None
(CATGTG)n:Simple_repeat:Simple_repeat	10.27645986	-0.015373717	0.088595717	0.151295823	0.998183253	None
(CATGTGC)n:Simple_repeat:Simple_repeat	3.228015459	0.009652153	0.087849319	0.104710104	0.998183253	None
(CATT)n:Simple_repeat:Simple_repeat	105.1678155	0.022262253	0.084315583	0.474718552	0.998183253	None
(CATTA)n:Simple_repeat:Simple_repeat	5.132511431	-0.002605385	0.086900505	0.750428585	0.998183253	None
(CATTC)n:Satellite:Satellite	10.86311917	-0.009751885	0.087263958	0.398413694	0.998183253	None
(CATTCC)n:Simple_repeat:Simple_repeat	4.142976942	-0.001060281	0.086921967	0.885545673	0.998183253	None
(CATTT)n:Simple_repeat:Simple_repeat	13.35612215	-0.023036955	0.090778799	0.081721264	0.998183253	None
(CATTTT)n:Simple_repeat:Simple_repeat	4.902428135	-0.005265933	0.087144676	0.4871843	0.998183253	None
(CATTTTA)n:Simple_repeat:Simple_repeat	81.77171328	-0.014842969	0.083895521	0.590042253	0.998183253	None
(CCA)n:Simple_repeat:Simple_repeat	113.541286	0.00452702	0.080869885	0.883724983	0.998183253	None
(CCAA)n:Simple_repeat:Simple_repeat	3.140473265	-0.001631453	0.087027338	0.795782294	0.998183253	None
(CCAACA)n:Simple_repeat:Simple_repeat	8.07534271	-0.004205188	0.086828258	0.667491358	0.998183253	None
(CCAACCT)n:Simple_repeat:Simple_repeat	3.561970364	-0.002709356	0.087062517	0.670816468	0.998183253	None
(CCAC)n:Simple_repeat:Simple_repeat	37.67484306	0.005989085	0.084968409	0.770168146	0.998183253	None
(CCACAG)n:Simple_repeat:Simple_repeat	4.036480257	-0.000320685	0.086939162	0.962613714	0.998183253	None
(CCACAGG)n:Simple_repeat:Simple_repeat	3.150727163	0.001991563	0.087034208	0.757915723	0.998183253	None
(CCACC)n:Simple_repeat:Simple_repeat	21.91941901	0.010735594	0.086575847	0.515513033	0.998183253	None
(CCACCC)n:Simple_repeat:Simple_repeat	8.073081021	-0.006994764	0.087037295	0.495504905	0.998183253	None
(CCACCCC)n:Simple_repeat:Simple_repeat	5.709047723	-0.001285448	0.086888131	0.868773316	0.998183253	None
(CCACCG)n:Simple_repeat:Simple_repeat	13.59902758	0.004275481	0.086350855	0.749257397	0.998183253	None
(CCACCT)n:Simple_repeat:Simple_repeat	4.781886755	-0.004274625	0.087052785	0.576473266	0.998183253	None
(CCACCTC)n:Simple_repeat:Simple_repeat	3.682654101	-0.004645538	0.08715036	0.50069825	0.998183253	None
(CCACGG)n:Simple_repeat:Simple_repeat	10.13387211	-0.003504627	0.086736319	0.729091569	0.998183253	None
(CCACGTC)n:Simple_repeat:Simple_repeat	8.913618239	0.001084824	0.086583669	0.92077161	0.998183253	None
(CCACT)n:Simple_repeat:Simple_repeat	4.484575521	0.003840462	0.087037075	0.611637783	0.998183253	None
(CCACTG)n:Simple_repeat:Simple_repeat	10.01393228	-0.002887527	0.086645013	0.784386412	0.998183253	None
(CCAG)n:Simple_repeat:Simple_repeat	17.2245345	-0.020117532	0.089493035	0.156331601	0.998183253	None
(CCAGAGC)n:Simple_repeat:Simple_repeat	137.7831596	0.026030518	0.083918478	0.444675352	0.998183253	None
(CCAGAGG)n:Simple_repeat:Simple_repeat	5.690195094	0.011886274	0.088025892	0.169004793	0.998183253	None
(CCAGC)n:Simple_repeat:Simple_repeat	18.47586607	-0.008176932	0.086765121	0.5356943	0.998183253	None
(CCAGCC)n:Simple_repeat:Simple_repeat	45.97960161	-0.011992437	0.085193159	0.594362225	0.998183253	None
(CCAGCCC)n:Simple_repeat:Simple_repeat	4.296770421	0.001593252	0.08692247	0.836376044	0.998183253	None
(CCAGG)n:Simple_repeat:Simple_repeat	11.42520896	-0.010911822	0.087395048	0.364696026	0.998183253	None
(CCAGGC)n:Simple_repeat:Simple_repeat	7.169730773	0.002256237	0.086758887	0.814126296	0.998183253	None
(CCAGT)n:Simple_repeat:Simple_repeat	2.922201411	0.000502486	0.087032175	0.934896135	0.998183253	None
(CCAGTGT)n:Simple_repeat:Simple_repeat	3.440459075	0.002852878	0.087056164	0.666348497	0.998183253	None
(CCAT)n:Simple_repeat:Simple_repeat	99.12006849	-0.013934843	0.082244093	0.647613498	0.998183253	None
(CCATC)n:Simple_repeat:Simple_repeat	4.733039618	0.002303558	0.086981383	0.751324016	0.998183253	None
(CCATCA)n:Simple_repeat:Simple_repeat	9.613196568	0.004958324	0.086846343	0.626858099	0.998183253	None
(CCATCC)n:Simple_repeat:Simple_repeat	13.67702446	0.006239665	0.086583884	0.630514141	0.998183253	None
(CCATCCT)n:Simple_repeat:Simple_repeat	4.528427035	0.002533284	0.086965978	0.73779789	0.998183253	None
(CCATCT)n:Simple_repeat:Simple_repeat	4.04035014	-0.000716593	0.086945098	0.918406846	0.998183253	None
(CCATCTC)n:Simple_repeat:Simple_repeat	2.852098156	0.003441502	0.087118753	0.579820163	0.998183253	None
(CCATGTG)n:Simple_repeat:Simple_repeat	6.759416278	-0.000610858	0.086758329	0.944495054	0.998183253	None
(CCC)n:Simple_repeat:Simple_repeat	4.654103981	0.008302537	0.087473434	0.293487834	0.998183253	None
(CCCA)n:Simple_repeat:Simple_repeat	33.76455518	-0.000146369	0.084844149	0.992414294	0.998183253	None
(CCCAAC)n:Simple_repeat:Simple_repeat	3.549579928	0.002118237	0.086994912	0.762828875	0.998183253	None
(CCCAACA)n:Simple_repeat:Simple_repeat	3.17207555	0.003681877	0.087100495	0.580698797	0.998183253	None
(CCCAC)n:Simple_repeat:Simple_repeat	44.79477811	-0.017558382	0.086767669	0.424349542	0.998183253	None
(CCCACC)n:Simple_repeat:Simple_repeat	11.38377447	0.006675537	0.086826647	0.566568702	0.998183253	None
(CCCACCC)n:Simple_repeat:Simple_repeat	2.855656209	0.00067637	0.087048932	0.908887158	0.998183253	None
(CCCACTGC)n:Simple_repeat:Simple_repeat	2.944379939	0.000671505	0.087011791	0.916911275	0.998183253	None
(CCCACTT)n:Simple_repeat:Simple_repeat	3.744315301	-0.003969989	0.087124463	0.544304809	0.998183253	None
(CCCAG)n:Simple_repeat:Simple_repeat	28.98643842	-0.002974594	0.085363555	0.866513356	0.998183253	None
(CCCAGAC)n:Simple_repeat:Simple_repeat	11.21959188	-0.011654672	0.087540745	0.332478748	0.998183253	None
(CCCAGC)n:Simple_repeat:Simple_repeat	55.05393096	-0.019088473	0.086398738	0.432068341	0.998183253	None
(CCCAGCC)n:Simple_repeat:Simple_repeat	24.13683855	0.014725744	0.087453976	0.370775833	0.998183253	None
(CCCAGCG)n:Simple_repeat:Simple_repeat	15.61789896	0.00353473	0.086197719	0.801232948	0.998183253	None
(CCCAGCT)n:Simple_repeat:Simple_repeat	3.514189852	0.002064349	0.087021394	0.759420285	0.998183253	None
(CCCAGG)n:Simple_repeat:Simple_repeat	26.12065497	-0.024272736	0.09030126	0.174596673	0.998183253	None
(CCCAGGC)n:Simple_repeat:Simple_repeat	10.71704125	-0.002578717	0.086570342	0.814970212	0.998183253	None
(CCCAGGT)n:Simple_repeat:Simple_repeat	19.77650322	-0.011493231	0.086875916	0.462265799	0.998183253	None
(CCCAGTC)n:Simple_repeat:Simple_repeat	6.728403509	-0.000825944	0.086727228	0.928367863	0.998183253	None
(CCCAT)n:Simple_repeat:Simple_repeat	112.7060257	-0.041257822	0.093562034	0.198500901	0.998183253	None
(CCCATCC)n:Simple_repeat:Simple_repeat	15.74345689	-0.017175193	0.088630597	0.211434847	0.998183253	None
(CCCATG)n:Simple_repeat:Simple_repeat	3.920763146	-0.005706038	0.087231249	0.418031356	0.998183253	None
(CCCCA)n:Simple_repeat:Simple_repeat	34.89367319	-0.036891846	0.095953419	0.090180883	0.998183253	None
(CCCCAC)n:Simple_repeat:Simple_repeat	95.00058528	-0.040056803	0.092700662	0.21617417	0.998183253	None
(CCCCACT)n:Simple_repeat:Simple_repeat	8.923351769	-0.006081934	0.086877814	0.569935519	0.998183253	None
(CCCCAG)n:Simple_repeat:Simple_repeat	125.7266775	-0.053054505	0.099193147	0.150306653	0.998183253	None
(CCCCAGC)n:Simple_repeat:Simple_repeat	7.337534354	-0.00069006	0.08670353	0.940992115	0.998183253	None
(CCCCAT)n:Simple_repeat:Simple_repeat	4.991069358	-0.006875343	0.087364709	0.323919609	0.998183253	None
(CCCCCA)n:Simple_repeat:Simple_repeat	21.19801731	-0.006559654	0.086147747	0.672044874	0.998183253	None
(CCCCCAC)n:Simple_repeat:Simple_repeat	5.968001469	-0.000137886	0.086811986	0.985251805	0.998183253	None
(CCCCCAG)n:Simple_repeat:Simple_repeat	3.296656844	-0.009901917	0.087913834	0.080080662	0.998183253	None
(CCCCCCA)n:Simple_repeat:Simple_repeat	14.10890632	0.010539165	0.087116559	0.433010722	0.998183253	None
(CCCCCCG)n:Simple_repeat:Simple_repeat	3.696756647	0.002391899	0.087007181	0.732025121	0.998183253	None
(CCCCCG)n:Simple_repeat:Simple_repeat	27.29267911	-0.006864953	0.085665196	0.701453947	0.998183253	None
(CCCCCGA)n:Simple_repeat:Simple_repeat	3.36941344	0.002584389	0.087045156	0.694737132	0.998183253	None
(CCCCCGC)n:Simple_repeat:Simple_repeat	2.855549878	-0.000905533	0.087067592	0.867369296	0.998183253	None
(CCCCCGG)n:Simple_repeat:Simple_repeat	8.244846929	0.001927119	0.086744925	0.840832652	0.998183253	None
(CCCCCT)n:Simple_repeat:Simple_repeat	137.5104304	0.033958883	0.087533688	0.323394963	0.998183253	None
(CCCCCTC)n:Simple_repeat:Simple_repeat	78.38783389	0.008282082	0.083553984	0.746767466	0.998183253	None
(CCCCCTG)n:Simple_repeat:Simple_repeat	70.42412012	0.004934531	0.08303646	0.849903509	0.998183253	None
(CCCCG)n:Simple_repeat:Simple_repeat	61.23851969	0.012552619	0.084525256	0.619397202	0.998183253	None
(CCCCGA)n:Simple_repeat:Simple_repeat	8.55238653	-0.004961918	0.086889993	0.610716575	0.998183253	None
(CCCCGC)n:Simple_repeat:Simple_repeat	25.10112736	-0.028883917	0.092902458	0.071670072	0.998183253	None
(CCCCGCC)n:Simple_repeat:Simple_repeat	10.68284406	-0.003191954	0.08654515	0.780212175	0.998183253	None
(CCCCGCG)n:Simple_repeat:Simple_repeat	4.815947878	-0.006977642	0.087331983	0.350049246	0.998183253	None
(CCCCGG)n:Simple_repeat:Simple_repeat	132.0329614	0.017627744	0.0821748	0.586339059	0.998183253	None
(CCCCGT)n:Simple_repeat:Simple_repeat	10.91022508	-0.0164577	0.088964422	0.107877027	0.998183253	None
(CCCCT)n:Simple_repeat:Simple_repeat	65.60552244	-0.015114296	0.084535507	0.567076058	0.998183253	None
(CCCCTC)n:Simple_repeat:Simple_repeat	32.32755668	-0.005633182	0.08511083	0.771824596	0.998183253	None
(CCCCTCC)n:Simple_repeat:Simple_repeat	16.06958582	-0.008649826	0.086682453	0.539748861	0.998183253	None
(CCCCTCT)n:Simple_repeat:Simple_repeat	4.058699257	0.003174638	0.087006627	0.669633303	0.998183253	None
(CCCCTG)n:Simple_repeat:Simple_repeat	116.5153566	0.005659434	0.07985458	0.863277483	0.998183253	None
(CCCCTGC)n:Simple_repeat:Simple_repeat	28.48392706	-0.013430219	0.086603796	0.471716395	0.998183253	None
(CCCCTGG)n:Simple_repeat:Simple_repeat	3.188549551	0.004925759	0.087207936	0.445329917	0.998183253	None
(CCCCTTT)n:Simple_repeat:Simple_repeat	79.06349104	-0.017614706	0.084669088	0.521489714	0.998183253	None
(CCCG)n:Simple_repeat:Simple_repeat	17.7060562	-0.00768282	0.086418354	0.604025509	0.998183253	None
(CCCGAGC)n:Simple_repeat:Simple_repeat	6.852917594	0.011232496	0.087940365	0.171171314	0.998183253	None
(CCCGAGG)n:Simple_repeat:Simple_repeat	3.339760481	0.009250798	0.087747014	0.148527812	0.998183253	None
(CCCGC)n:Simple_repeat:Simple_repeat	74.05018309	0.00247921	0.08387757	0.914695743	0.998183253	None
(CCCGCC)n:Simple_repeat:Simple_repeat	36.01976876	-0.0128219	0.086523996	0.486963644	0.998183253	None
(CCCGCCA)n:Simple_repeat:Simple_repeat	11.12360625	0.003508162	0.086540701	0.766979987	0.998183253	None
(CCCGCCG)n:Simple_repeat:Simple_repeat	26.39185643	-0.010785117	0.086633427	0.504135435	0.998183253	None
(CCCGCG)n:Simple_repeat:Simple_repeat	5.275585939	-0.001898631	0.08687563	0.817890201	0.998183253	None
(CCCGCGC)n:Simple_repeat:Simple_repeat	7.600821344	-0.00842978	0.08733598	0.366708558	0.998183253	None
(CCCGCGT)n:Simple_repeat:Simple_repeat	4.164862286	-0.007760488	0.087528271	0.219423271	0.998183253	None
(CCCGCT)n:Simple_repeat:Simple_repeat	3.031564771	-0.00825767	0.087613449	0.177739873	0.998183253	None
(CCCGCTG)n:Simple_repeat:Simple_repeat	4.547101752	0.006741996	0.087313865	0.363281379	0.998183253	None
(CCCGG)n:Simple_repeat:Simple_repeat	25.79794185	0.004757071	0.08546628	0.792604279	0.998183253	None
(CCCGGC)n:Simple_repeat:Simple_repeat	22.07303122	-0.001133489	0.085672645	0.942547182	0.998183253	None
(CCCGGCC)n:Simple_repeat:Simple_repeat	7.408617871	-2.13E-05	0.086681908	0.996393752	0.998183253	None
(CCCGT)n:Simple_repeat:Simple_repeat	17.8821047	-0.004008655	0.086048736	0.786114158	0.998183253	None
(CCCGTC)n:Simple_repeat:Simple_repeat	3.25847071	-0.000630741	0.086989136	0.922478859	0.998183253	None
(CCCT)n:Simple_repeat:Simple_repeat	274.2457903	0.00381059	0.073523333	0.924435527	0.998183253	None
(CCCTC)n:Simple_repeat:Simple_repeat	120.5002043	0.004281498	0.079370007	0.898381827	0.998183253	None
(CCCTCA)n:Simple_repeat:Simple_repeat	6.176343781	0.008601502	0.08743359	0.323735909	0.998183253	None
(CCCTCAC)n:Simple_repeat:Simple_repeat	17.11461439	0.004777541	0.08619239	0.742063812	0.998183253	None
(CCCTCCG)n:Simple_repeat:Simple_repeat	8.372914122	-0.009877422	0.087451548	0.337171859	0.998183253	None
(CCCTCCT)n:Simple_repeat:Simple_repeat	5.033025961	-0.003967805	0.087012537	0.613691505	0.998183253	None
(CCCTCT)n:Simple_repeat:Simple_repeat	27.09906291	0.007012483	0.085683412	0.69782181	0.998183253	None
(CCCTCTC)n:Simple_repeat:Simple_repeat	20.19156839	-0.014194781	0.087482747	0.361629671	0.998183253	None
(CCCTCTG)n:Simple_repeat:Simple_repeat	40.08955084	0.003119644	0.084368724	0.886695356	0.998183253	None
(CCCTCTTG)n:Simple_repeat:Simple_repeat	3.920034062	0.003753223	0.087101825	0.575631455	0.998183253	None
(CCCTG)n:Simple_repeat:Simple_repeat	134.3153121	0.01446085	0.08069545	0.666732342	0.998183253	None
(CCCTGC)n:Simple_repeat:Simple_repeat	27.16014274	-0.018264027	0.088432715	0.26498182	0.998183253	None
(CCCTGCT)n:Simple_repeat:Simple_repeat	5.729354143	-0.002668188	0.08691316	0.742039309	0.998183253	None
(CCCTGG)n:Simple_repeat:Simple_repeat	4.018151817	0.007651987	0.087446944	0.286771508	0.998183253	None
(CCCTGGC)n:Simple_repeat:Simple_repeat	14.77852421	-0.007562559	0.086605485	0.582197227	0.998183253	None
(CCCTT)n:Simple_repeat:Simple_repeat	32.47179466	-0.004642533	0.085108486	0.809439727	0.998183253	None
(CCCTTC)n:Simple_repeat:Simple_repeat	7.482772833	-0.003409997	0.086826925	0.713702612	0.998183253	None
(CCCTTT)n:Simple_repeat:Simple_repeat	5.566504032	0.004110627	0.086967711	0.628220643	0.998183253	None
(CCG)n:Simple_repeat:Simple_repeat	1651.780719	-0.066692591	0.10612301	0.104505719	0.998183253	None
(CCGAG)n:Simple_repeat:Simple_repeat	12.59685997	0.002700187	0.086354147	0.833251739	0.998183253	None
(CCGC)n:Simple_repeat:Simple_repeat	317.7931337	0.031074359	0.082164711	0.421254424	0.998183253	None
(CCGCAC)n:Simple_repeat:Simple_repeat	6.666051639	-0.002215164	0.086757129	0.813672582	0.998183253	None
(CCGCAG)n:Simple_repeat:Simple_repeat	2.76265405	-0.002836995	0.087123024	0.61466963	0.998183253	None
(CCGCC)n:Simple_repeat:Simple_repeat	62.10129273	0.035053186	0.093619446	0.156342412	0.998183253	None
(CCGCCA)n:Simple_repeat:Simple_repeat	38.8102962	0.008133718	0.085007914	0.701336854	0.998183253	None
(CCGCCC)n:Simple_repeat:Simple_repeat	22.62302498	-0.002529812	0.0859531	0.863970658	0.998183253	None
(CCGCCCC)n:Simple_repeat:Simple_repeat	12.52426344	0.003257041	0.08642617	0.795217569	0.998183253	None
(CCGCCCT)n:Simple_repeat:Simple_repeat	14.46824148	-0.010966607	0.087416403	0.363915373	0.998183253	None
(CCGCG)n:Simple_repeat:Simple_repeat	73.53557	0.023786345	0.086276934	0.404665024	0.998183253	None
(CCGCGC)n:Simple_repeat:Simple_repeat	7.467160831	0.000860561	0.086691195	0.931447411	0.998183253	None
(CCGCGCC)n:Simple_repeat:Simple_repeat	4.352637122	0.002770769	0.086962257	0.719690514	0.998183253	None
(CCGCGCT)n:Simple_repeat:Simple_repeat	3.099378661	-0.000242594	0.087030716	0.965916877	0.998183253	None
(CCGCGG)n:Simple_repeat:Simple_repeat	26.89026605	0.023903207	0.089938024	0.199943592	0.998183253	None
(CCGG)n:Simple_repeat:Simple_repeat	20.73871344	-0.012493184	0.086930566	0.445198176	0.998183253	None
(CCGGAG)n:Simple_repeat:Simple_repeat	160.090898	0.006415358	0.077847387	0.857532565	0.998183253	None
(CCGGC)n:Simple_repeat:Simple_repeat	51.58220616	-0.003837397	0.083934185	0.866588327	0.998183253	None
(CCGGCC)n:Simple_repeat:Simple_repeat	50.34927828	0.008503477	0.084498808	0.711992845	0.998183253	None
(CCGGCCC)n:Simple_repeat:Simple_repeat	21.82156751	-0.003607398	0.085880569	0.816563875	0.998183253	None
(CCGGCGC)n:Simple_repeat:Simple_repeat	24.50771649	-0.012868308	0.086979497	0.435489531	0.998183253	None
(CCGGCT)n:Simple_repeat:Simple_repeat	109.375034	-0.008471435	0.081748581	0.774118357	0.998183253	None
(CCGGGG)n:Simple_repeat:Simple_repeat	43.94342577	-0.012023535	0.086272794	0.520685293	0.998183253	None
(CCGTCCAC)n:Simple_repeat:Simple_repeat	24.830645	0.00294281	0.085478275	0.867076318	0.998183253	None
(CCGTGAG)n:Simple_repeat:Simple_repeat	7.131938386	0.004429866	0.086857272	0.649684501	0.998183253	None
(CCT)n:Simple_repeat:Simple_repeat	564.7361605	-0.010754047	0.064093668	0.804638243	0.998183253	None
(CCTAAC)n:Simple_repeat:Simple_repeat	12.70567229	-0.004403345	0.086504533	0.719846185	0.998183253	None
(CCTAAT)n:Simple_repeat:Simple_repeat	3.185651434	0.003066584	0.087099752	0.62095679	0.998183253	None
(CCTACA)n:Simple_repeat:Simple_repeat	2.779128052	-0.001553186	0.087077177	0.780515415	0.998183253	None
(CCTAGC)n:Simple_repeat:Simple_repeat	2.892576301	0.010136018	0.087946521	0.079333413	0.998183253	None
(CCTC)n:Simple_repeat:Simple_repeat	237.9708468	-0.01644936	0.077518011	0.664240165	0.998183253	None
(CCTCA)n:Simple_repeat:Simple_repeat	4.102215819	-0.003258165	0.087024711	0.651966183	0.998183253	None
(CCTCAC)n:Simple_repeat:Simple_repeat	6.888677269	0.002384418	0.08680175	0.795639247	0.998183253	None
(CCTCAGG)n:Simple_repeat:Simple_repeat	2.856354759	-0.002380727	0.087080643	0.69015112	0.998183253	None
(CCTCAGTTTC)n:Simple_repeat:Simple_repeat	3.550338011	-0.005605759	0.08730192	0.34898148	0.998183253	None
(CCTCC)n:Simple_repeat:Simple_repeat	69.75859005	0.010186258	0.083585633	0.698041831	0.998183253	None
(CCTCCA)n:Simple_repeat:Simple_repeat	11.85789517	0.002844735	0.086469178	0.813398117	0.998183253	None
(CCTCCAG)n:Simple_repeat:Simple_repeat	3.005302851	0.001186181	0.08703006	0.847541175	0.998183253	None
(CCTCCC)n:Simple_repeat:Simple_repeat	51.8381216	-0.009246254	0.084604025	0.685382433	0.998183253	None
(CCTCCCC)n:Simple_repeat:Simple_repeat	2.97415661	0.000485046	0.08702409	0.938539524	0.998183253	None
(CCTCCCT)n:Simple_repeat:Simple_repeat	60.68032862	0.003137905	0.083485328	0.899321754	0.998183253	None
(CCTCCG)n:Simple_repeat:Simple_repeat	14.46132485	-0.002027776	0.086176474	0.879870549	0.998183253	None
(CCTCCT)n:Simple_repeat:Simple_repeat	82.69063212	0.003168568	0.081504532	0.914883652	0.998183253	None
(CCTCCTC)n:Simple_repeat:Simple_repeat	17.09588811	-0.01040904	0.086910286	0.473652246	0.998183253	None
(CCTCCTT)n:Simple_repeat:Simple_repeat	10.49476966	0.009269205	0.087205456	0.419711123	0.998183253	None
(CCTCG)n:Simple_repeat:Simple_repeat	10.52091769	0.012267248	0.087813217	0.267326286	0.998183253	None
(CCTCGG)n:Simple_repeat:Simple_repeat	9.604405156	-0.005697896	0.086974306	0.552337744	0.998183253	None
(CCTCT)n:Simple_repeat:Simple_repeat	109.5290556	-0.006928192	0.081838531	0.703701924	0.998183253	None
(CCTCTA)n:Simple_repeat:Simple_repeat	10.57188871	-0.006970962	0.086839162	0.55171366	0.998183253	None
(CCTCTC)n:Simple_repeat:Simple_repeat	44.59115453	-0.010928437	0.085222632	0.614455853	0.998183253	None
(CCTCTCA)n:Simple_repeat:Simple_repeat	5.980202103	0.012024336	0.088067737	0.15691103	0.998183253	None
(CCTCTCC)n:Simple_repeat:Simple_repeat	12.79188553	0.003874465	0.086473257	0.754815952	0.998183253	None
(CCTCTCCT)n:Simple_repeat:Simple_repeat	6.197835789	-0.001079061	0.086808726	0.899471972	0.998183253	None
(CCTCTCT)n:Simple_repeat:Simple_repeat	5.198877544	-0.004495003	0.087036671	0.580535142	0.998183253	None
(CCTCTT)n:Simple_repeat:Simple_repeat	4.493643238	0.002392305	0.086956061	0.753279288	0.998183253	None
(CCTCTTA)n:Simple_repeat:Simple_repeat	4.586057762	5.63E-05	0.086903124	0.994523415	0.998183253	None
(CCTCTTC)n:Simple_repeat:Simple_repeat	7.552035738	-0.01840157	0.089631346	0.056588409	0.998183253	None
(CCTG)n:Simple_repeat:Simple_repeat	59.96607124	0.029603384	0.090432178	0.238015463	0.998183253	None
(CCTGA)n:Simple_repeat:Simple_repeat	4.669715075	-0.012686511	0.088312234	0.088976604	0.998183253	None
(CCTGC)n:Simple_repeat:Simple_repeat	53.17371915	0.012849062	0.08503238	0.587573697	0.998183253	None
(CCTGCAG)n:Simple_repeat:Simple_repeat	39.5224184	0.024867095	0.089245511	0.266453068	0.998183253	None
(CCTGCC)n:Simple_repeat:Simple_repeat	65.29318061	0.019968748	0.085808027	0.451857253	0.998183253	None
(CCTGCCC)n:Simple_repeat:Simple_repeat	3.370174113	-0.003230345	0.087070835	0.625915372	0.998183253	None
(CCTGCGC)n:Simple_repeat:Simple_repeat	6.965011537	-0.009854775	0.087565682	0.289054308	0.998183253	None
(CCTGCT)n:Simple_repeat:Simple_repeat	23.95109923	-0.006708456	0.086125717	0.668838736	0.998183253	None
(CCTGCTC)n:Simple_repeat:Simple_repeat	3.189634821	-0.003744202	0.087128612	0.553169747	0.998183253	None
(CCTGCTG)n:Simple_repeat:Simple_repeat	5.223083751	0.010805746	0.087867918	0.182683771	0.998183253	None
(CCTGG)n:Simple_repeat:Simple_repeat	23.68312485	0.001816702	0.085508183	0.916394993	0.998183253	None
(CCTGGA)n:Simple_repeat:Simple_repeat	7.665900709	-0.006978133	0.087087573	0.478414154	0.998183253	None
(CCTGGC)n:Simple_repeat:Simple_repeat	6.551486853	0.001027462	0.086780389	0.910443688	0.998183253	None
(CCTGGCC)n:Simple_repeat:Simple_repeat	6.184741625	0.001329221	0.086828364	0.877943136	0.998183253	None
(CCTGGCT)n:Simple_repeat:Simple_repeat	7.969443306	0.005359906	0.086954628	0.574980373	0.998183253	None
(CCTGGTG)n:Simple_repeat:Simple_repeat	9.742371127	-0.001891841	0.086532458	0.864531022	0.998183253	None
(CCTGT)n:Simple_repeat:Simple_repeat	6.614457771	-0.002846407	0.086808824	0.756517279	0.998183253	None
(CCTGTC)n:Simple_repeat:Simple_repeat	37.99365269	0.016571676	0.086673146	0.438331138	0.998183253	None
(CCTGTCC)n:Simple_repeat:Simple_repeat	4.247324563	-0.005742676	0.087208902	0.434720147	0.998183253	None
(CCTGTGT)n:Simple_repeat:Simple_repeat	3.137707472	-0.000669578	0.087051679	0.90516262	0.998183253	None
(CCTT)n:Simple_repeat:Simple_repeat	189.1595534	-0.003656639	0.077312842	0.918076922	0.998183253	None
(CCTTC)n:Simple_repeat:Simple_repeat	20.36681358	-0.009932391	0.086523344	0.53544178	0.998183253	None
(CCTTCC)n:Simple_repeat:Simple_repeat	28.15867314	0.011967219	0.086726467	0.479712037	0.998183253	None
(CCTTCCT)n:Simple_repeat:Simple_repeat	2.914096576	0.00097439	0.087022068	0.877539517	0.998183253	None
(CCTTCT)n:Simple_repeat:Simple_repeat	22.745448	0.013557167	0.087031994	0.427275235	0.998183253	None
(CCTTT)n:Simple_repeat:Simple_repeat	32.67664881	0.008225585	0.085514575	0.670961539	0.998183253	None
(CCTTTC)n:Simple_repeat:Simple_repeat	8.358077082	0.008569977	0.087311736	0.382490907	0.998183253	None
(CCTTTT)n:Simple_repeat:Simple_repeat	4.984859878	0.004773237	0.08704651	0.56083478	0.998183253	None
(CCTTTTC)n:Simple_repeat:Simple_repeat	2.999619975	-0.003095909	0.087106462	0.611601222	0.998183253	None
(CG)n:Simple_repeat:Simple_repeat	27.11878275	0.009804655	0.086062848	0.587389922	0.998183253	None
(CGAG)n:Simple_repeat:Simple_repeat	13.5132615	0.00051683	0.086187105	0.97095539	0.998183253	None
(CGAGGC)n:Simple_repeat:Simple_repeat	169.5295268	0.043845334	0.089429637	0.257134932	0.998183253	None
(CGC)n:Simple_repeat:Simple_repeat	286.0676786	-0.011381627	0.076259831	0.763880326	0.998183253	None
(CGCA)n:Simple_repeat:Simple_repeat	3.334467934	0.005081971	0.087223366	0.427574401	0.998183253	None
(CGCACA)n:Simple_repeat:Simple_repeat	4.233050128	-0.002327038	0.086960753	0.750703475	0.998183253	None
(CGCC)n:Simple_repeat:Simple_repeat	39.48062327	-0.001408544	0.084750822	0.942660354	0.998183253	None
(CGCCCC)n:Simple_repeat:Simple_repeat	20.53777488	0.00283667	0.086124855	0.842166745	0.998183253	None
(CGCCCCAGCC)n:Simple_repeat:Simple_repeat	16.63591772	-0.01421878	0.087700908	0.32570213	0.998183253	None
(CGCCCCC)n:Simple_repeat:Simple_repeat	24.65604039	-0.002985162	0.085748856	0.851311966	0.998183253	None
(CGCCCCG)n:Simple_repeat:Simple_repeat	6.556268794	-0.011954965	0.087971328	0.195018713	0.998183253	None
(CGCCCG)n:Simple_repeat:Simple_repeat	9.661466664	-0.000570024	0.086659992	0.952812974	0.998183253	None
(CGCCCGC)n:Simple_repeat:Simple_repeat	23.69752052	-0.007488093	0.085888841	0.66425781	0.998183253	None
(CGCCG)n:Simple_repeat:Simple_repeat	53.30677674	-0.006656583	0.084126497	0.774033474	0.998183253	None
(CGCCGCC)n:Simple_repeat:Simple_repeat	47.55024902	0.010067593	0.085565025	0.619338004	0.998183253	None
(CGCCGCG)n:Simple_repeat:Simple_repeat	3.297547842	-0.004238672	0.08714234	0.518279319	0.998183253	None
(CGCCGG)n:Simple_repeat:Simple_repeat	6.488012806	-0.009431523	0.087517364	0.300530788	0.998183253	None
(CGCCGGC)n:Simple_repeat:Simple_repeat	3.003713719	-0.003778673	0.087185204	0.495308314	0.998183253	None
(CGCCT)n:Simple_repeat:Simple_repeat	3.21106415	0.003509352	0.087134003	0.564595852	0.998183253	None
(CGCCTC)n:Simple_repeat:Simple_repeat	4.878028389	-0.005203897	0.087088163	0.520604326	0.998183253	None
(CGCG)n:Simple_repeat:Simple_repeat	4.844297009	-0.00608065	0.087240198	0.408138615	0.998183253	None
(CGCGC)n:Simple_repeat:Simple_repeat	6.469661274	-0.000265035	0.086782513	0.974137191	0.998183253	None
(CGCGCC)n:Simple_repeat:Simple_repeat	31.3130382	-0.014601163	0.086658602	0.45502158	0.998183253	None
(CGCGCCC)n:Simple_repeat:Simple_repeat	9.834325722	-0.004072855	0.086708146	0.701502475	0.998183253	None
(CGCGG)n:Simple_repeat:Simple_repeat	9.413982214	-0.005175028	0.086814547	0.623049263	0.998183253	None
(CGCGGC)n:Simple_repeat:Simple_repeat	4.373812297	0.000474842	0.086950887	0.948235037	0.998183253	None
(CGCT)n:Simple_repeat:Simple_repeat	29.46597715	0.016443305	0.087509395	0.360957941	0.998183253	None
(CGCTCC)n:Simple_repeat:Simple_repeat	12.12216799	-0.002567589	0.086377108	0.835272224	0.998183253	None
(CGCTCT)n:Simple_repeat:Simple_repeat	12.07924276	0.003088203	0.086535218	0.790732297	0.998183253	None
(CGCTGC)n:Simple_repeat:Simple_repeat	18.32882248	-0.017251652	0.088358826	0.258965788	0.998183253	None
(CGCTGT)n:Simple_repeat:Simple_repeat	2.900308332	0.007864599	0.087593758	0.165038264	0.998183253	None
(CGG)n:Simple_repeat:Simple_repeat	98.18026821	0.006351879	0.084006876	0.789705291	0.998183253	None
(CGGAG)n:Simple_repeat:Simple_repeat	8.155216989	-0.007269033	0.087140649	0.451238892	0.998183253	None
(CGGAGG)n:Simple_repeat:Simple_repeat	2.737343928	-0.003288644	0.087120311	0.58567492	0.998183253	None
(CGGCC)n:Simple_repeat:Simple_repeat	28.49440715	0.006105763	0.085458871	0.745697182	0.998183253	None
(CGGCCC)n:Simple_repeat:Simple_repeat	99.1815794	-0.010144056	0.081493124	0.739587787	0.998183253	None
(CGGCCG)n:Simple_repeat:Simple_repeat	4.059711319	-0.011675917	0.08813441	0.097268846	0.998183253	None
(CGGCCGG)n:Simple_repeat:Simple_repeat	10.82621663	0.000721745	0.086528929	0.951031157	0.998183253	None
(CGGCCT)n:Simple_repeat:Simple_repeat	9.787838568	-0.00512457	0.086705545	0.650007866	0.998183253	None
(CGGCG)n:Simple_repeat:Simple_repeat	6.662364027	0.01518746	0.088808163	0.078563018	0.998183253	None
(CGGCGA)n:Simple_repeat:Simple_repeat	4.050177381	-0.006262733	0.08728349	0.379010327	0.998183253	None
(CGGCGCC)n:Simple_repeat:Simple_repeat	4.87284164	0.003946197	0.087037913	0.605070475	0.998183253	None
(CGGCGG)n:Simple_repeat:Simple_repeat	4.254763584	-0.000527	0.086905517	0.941708998	0.998183253	None
(CGGCT)n:Simple_repeat:Simple_repeat	13.33105945	-0.009279004	0.087001527	0.468151586	0.998183253	None
(CGGCTC)n:Simple_repeat:Simple_repeat	42.22779621	0.006828196	0.085179848	0.733640726	0.998183253	None
(CGGCTCT)n:Simple_repeat:Simple_repeat	4.464200049	-0.001161115	0.086892788	0.88056961	0.998183253	None
(CGGGC)n:Simple_repeat:Simple_repeat	2.897820726	-0.006215862	0.087407615	0.247851306	0.998183253	None
(CGGTC)n:Simple_repeat:Simple_repeat	3.499700585	0.000494062	0.086968594	0.944130377	0.998183253	None
(CGTCCC)n:Simple_repeat:Simple_repeat	4.645924615	-0.010858646	0.08794233	0.142612392	0.998183253	None
(CGTG)n:Simple_repeat:Simple_repeat	10.20982819	0.001454397	0.086513468	0.899277503	0.998183253	None
(CGTGAG)n:Simple_repeat:Simple_repeat	6.285524899	0.002820019	0.086843347	0.753796407	0.998183253	None
(CGTGCGG)n:Simple_repeat:Simple_repeat	328.2244413	-0.020133017	0.089314329	0.185935886	0.998183253	None
(CT)n:Simple_repeat:Simple_repeat	496.2384597	-0.004796979	0.065811289	0.910898375	0.998183253	None
(CTA)n:Simple_repeat:Simple_repeat	10.61735874	-0.006877494	0.086868888	0.547027552	0.998183253	None
(CTAACC)n:Simple_repeat:Simple_repeat	7.105647293	-0.002499907	0.086893096	0.761476491	0.998183253	None
(CTAC)n:Simple_repeat:Simple_repeat	9.87434988	0.012430891	0.087796369	0.278056835	0.998183253	None
(CTAT)n:Simple_repeat:Simple_repeat	58.46227087	0.039296674	0.09558537	0.138938392	0.998183253	None
(CTATAA)n:Simple_repeat:Simple_repeat	3.178039201	-0.00461559	0.087231702	0.422181161	0.998183253	None
(CTATCTA)n:Simple_repeat:Simple_repeat	4.502314299	-0.00328942	0.08701795	0.652991917	0.998183253	None
(CTC)n:Simple_repeat:Simple_repeat	298.8524115	0.018635095	0.072810575	0.658153483	0.998183253	None
(CTCA)n:Simple_repeat:Simple_repeat	18.47456554	0.003216976	0.085934906	0.834830809	0.998183253	None
(CTCAC)n:Simple_repeat:Simple_repeat	31.19644897	0.006183804	0.085244346	0.75220128	0.998183253	None
(CTCACC)n:Simple_repeat:Simple_repeat	17.9125068	0.020221099	0.089292703	0.191500198	0.998183253	None
(CTCACCT)n:Simple_repeat:Simple_repeat	3.042984764	0.00255795	0.08709596	0.662888304	0.998183253	None
(CTCACTG)n:Simple_repeat:Simple_repeat	5.741179676	0.012078084	0.088062573	0.163331265	0.998183253	None
(CTCAGC)n:Simple_repeat:Simple_repeat	4.313751115	0.002888599	0.086966999	0.709000922	0.998183253	None
(CTCC)n:Simple_repeat:Simple_repeat	334.1529131	0.018006194	0.075498833	0.650584377	0.998183253	None
(CTCCAAC)n:Simple_repeat:Simple_repeat	3.073622111	-0.005046143	0.087239705	0.412988125	0.998183253	None
(CTCCACC)n:Simple_repeat:Simple_repeat	33.2138631	0.006604432	0.085485909	0.724733689	0.998183253	None
(CTCCAG)n:Simple_repeat:Simple_repeat	16.18820521	-0.002754906	0.086125525	0.843297004	0.998183253	None
(CTCCAGC)n:Simple_repeat:Simple_repeat	11.16660712	0.007327704	0.086901107	0.529837949	0.998183253	None
(CTCCAT)n:Simple_repeat:Simple_repeat	3.305348194	0.000372157	0.087014649	0.954046077	0.998183253	None
(CTCCC)n:Simple_repeat:Simple_repeat	63.3390077	0.018227955	0.085443346	0.487434095	0.998183253	None
(CTCCCA)n:Simple_repeat:Simple_repeat	5.266730582	-0.007509405	0.087334758	0.359437885	0.998183253	None
(CTCCCC)n:Simple_repeat:Simple_repeat	20.094809	0.000529562	0.08581109	0.974410623	0.998183253	None
(CTCCCCC)n:Simple_repeat:Simple_repeat	30.34447038	-0.014918228	0.086982053	0.421012068	0.998183253	None
(CTCCCCG)n:Simple_repeat:Simple_repeat	6.097780772	-0.000350271	0.086803184	0.965830994	0.998183253	None
(CTCCCG)n:Simple_repeat:Simple_repeat	3.255824158	0.004415218	0.087202306	0.458494924	0.998183253	None
(CTCCCGT)n:Simple_repeat:Simple_repeat	7.379523103	-0.006798864	0.087120326	0.468756181	0.998183253	None
(CTCCCT)n:Simple_repeat:Simple_repeat	44.04284277	0.030397124	0.091394551	0.199996827	0.998183253	None
(CTCCCTC)n:Simple_repeat:Simple_repeat	31.54355977	-0.005518998	0.085172078	0.774956747	0.998183253	None
(CTCCCTT)n:Simple_repeat:Simple_repeat	4.229290012	-0.008471074	0.087609935	0.196061659	0.998183253	None
(CTCCG)n:Simple_repeat:Simple_repeat	12.38136738	-0.006427436	0.086863943	0.5618847	0.998183253	None
(CTCCGC)n:Simple_repeat:Simple_repeat	15.30054556	-0.011402614	0.087259935	0.398365191	0.998183253	None
(CTCCGCCA)n:Simple_repeat:Simple_repeat	4.455457105	0.012635419	0.088342111	0.07333524	0.998183253	None
(CTCCGGC)n:Simple_repeat:Simple_repeat	9.549062385	-0.0119266	0.087758904	0.273810064	0.998183253	None
(CTCCT)n:Simple_repeat:Simple_repeat	37.5278395	0.002500277	0.084635648	0.905356024	0.998183253	None
(CTCCTC)n:Simple_repeat:Simple_repeat	6.834390911	-0.004265999	0.086867244	0.651646461	0.998183253	None
(CTCCTCC)n:Simple_repeat:Simple_repeat	6.555734426	0.001274827	0.086781635	0.889325954	0.998183253	None
(CTCCTCT)n:Simple_repeat:Simple_repeat	3.860201565	-0.006495583	0.08735039	0.325868368	0.998183253	None
(CTCCTG)n:Simple_repeat:Simple_repeat	4.379942867	-0.00111414	0.086920767	0.880674657	0.998183253	None
(CTCCTT)n:Simple_repeat:Simple_repeat	9.936318997	-0.002096074	0.08662302	0.840131689	0.998183253	None
(CTCCTTT)n:Simple_repeat:Simple_repeat	7.062403947	0.004405849	0.086863938	0.649445992	0.998183253	None
(CTCG)n:Simple_repeat:Simple_repeat	9.095463509	-0.003520395	0.086655503	0.743659519	0.998183253	None
(CTCGC)n:Simple_repeat:Simple_repeat	15.18803	0.012012469	0.08738129	0.376014988	0.998183253	None
(CTCGCG)n:Simple_repeat:Simple_repeat	20.43138293	-0.010961431	0.086656212	0.498831487	0.998183253	None
(CTCT)n:Simple_repeat:Simple_repeat	56.52110473	0.014584739	0.084752566	0.568197262	0.998183253	None
(CTCTC)n:Simple_repeat:Simple_repeat	96.12287973	0.004763718	0.082216895	0.86538165	0.998183253	None
(CTCTCC)n:Simple_repeat:Simple_repeat	44.80464959	-0.00366874	0.084344377	0.865404817	0.998183253	None
(CTCTCT)n:Simple_repeat:Simple_repeat	29.2472399	0.011796402	0.086251149	0.530511386	0.998183253	None
(CTCTG)n:Simple_repeat:Simple_repeat	51.37074078	0.003813138	0.084131787	0.867711886	0.998183253	None
(CTCTGC)n:Simple_repeat:Simple_repeat	3.392180753	0.00752549	0.087481949	0.24879061	0.998183253	None
(CTCTGCC)n:Simple_repeat:Simple_repeat	3.392838832	0.00080419	0.086984397	0.906053616	0.998183253	None
(CTCTGT)n:Simple_repeat:Simple_repeat	26.31932429	-0.011060733	0.086293258	0.537786583	0.998183253	None
(CTCTT)n:Simple_repeat:Simple_repeat	15.60001449	0.000180268	0.086110495	0.991329116	0.998183253	None
(CTCTTC)n:Simple_repeat:Simple_repeat	21.70037008	-0.00271841	0.085704943	0.866346197	0.998183253	None
(CTCTTCC)n:Simple_repeat:Simple_repeat	7.062268617	0.001213453	0.086748004	0.897730175	0.998183253	None
(CTCTTCT)n:Simple_repeat:Simple_repeat	9.132366105	0.010735104	0.087535059	0.323129804	0.998183253	None
(CTCTTG)n:Simple_repeat:Simple_repeat	10.3407915	0.001601837	0.08647627	0.891499616	0.998183253	None
(CTCTTT)n:Simple_repeat:Simple_repeat	16.95319262	0.002845605	0.086137528	0.841360419	0.998183253	None
(CTG)n:Simple_repeat:Simple_repeat	62.27371531	-0.007374531	0.083120784	0.778413359	0.998183253	None
(CTGACA)n:Simple_repeat:Simple_repeat	3.847521858	0.004911003	0.087212292	0.445219509	0.998183253	None
(CTGACC)n:Simple_repeat:Simple_repeat	4.24681787	-0.005748329	0.087197607	0.441082083	0.998183253	None
(CTGACCT)n:Simple_repeat:Simple_repeat	3.943470926	0.004277494	0.087104737	0.548810453	0.998183253	None
(CTGAG)n:Simple_repeat:Simple_repeat	4.90206265	-0.003622737	0.087033075	0.624642463	0.998183253	None
(CTGAGC)n:Simple_repeat:Simple_repeat	6.855892008	0.004395001	0.086943076	0.62221861	0.998183253	None
(CTGAGG)n:Simple_repeat:Simple_repeat	56.4195884	-0.056268407	0.109837464	0.046897049	0.998183253	None
(CTGAGT)n:Simple_repeat:Simple_repeat	7.584079447	0.00133976	0.086798787	0.881175208	0.998183253	None
(CTGC)n:Simple_repeat:Simple_repeat	116.8458957	0.063517905	0.109358523	0.095045839	0.998183253	None
(CTGCC)n:Simple_repeat:Simple_repeat	62.33813702	-0.007639214	0.083934263	0.751725489	0.998183253	None
(CTGCCA)n:Simple_repeat:Simple_repeat	3.695938124	0.000422099	0.086968383	0.952770254	0.998183253	None
(CTGCCAC)n:Simple_repeat:Simple_repeat	12.42545528	0.002158138	0.086383182	0.862508691	0.998183253	None
(CTGCCC)n:Simple_repeat:Simple_repeat	9.662084563	-0.003581888	0.086718357	0.728851378	0.998183253	None
(CTGCCCC)n:Simple_repeat:Simple_repeat	12.32851174	0.000806281	0.086385273	0.948663779	0.998183253	None
(CTGCCCT)n:Simple_repeat:Simple_repeat	3.589843241	0.003557542	0.08708906	0.595270713	0.998183253	None
(CTGCCT)n:Simple_repeat:Simple_repeat	16.6238645	-0.012014184	0.087183552	0.412287439	0.998183253	None
(CTGCG)n:Simple_repeat:Simple_repeat	15.35794227	-0.001761524	0.086170328	0.895173005	0.998183253	None
(CTGCGCT)n:Simple_repeat:Simple_repeat	4.084113122	0.001926168	0.086979205	0.787546031	0.998183253	None
(CTGCT)n:Simple_repeat:Simple_repeat	30.1868526	0.018887782	0.087995861	0.323458263	0.998183253	None
(CTGCTCC)n:Simple_repeat:Simple_repeat	5.396268527	-0.001557165	0.086919111	0.837500453	0.998183253	None
(CTGCTCT)n:Simple_repeat:Simple_repeat	8.073018899	-0.004301717	0.086795647	0.669280456	0.998183253	None
(CTGCTG)n:Simple_repeat:Simple_repeat	3.726820033	-0.000941329	0.086989201	0.885949392	0.998183253	None
(CTGCTGT)n:Simple_repeat:Simple_repeat	14.19802806	-0.008356921	0.086778349	0.529917225	0.998183253	None
(CTGG)n:Simple_repeat:Simple_repeat	9.253854953	-0.014460279	0.088365427	0.176334013	0.998183253	None
(CTGGAG)n:Simple_repeat:Simple_repeat	3.571010406	0.007788277	0.087529117	0.222840493	0.998183253	None
(CTGGATAC)n:Simple_repeat:Simple_repeat	2.905513901	0.008011196	0.08760322	0.166964742	0.998183253	None
(CTGGC)n:Simple_repeat:Simple_repeat	29.22778346	-0.021241921	0.089133037	0.231024919	0.998183253	None
(CTGGCC)n:Simple_repeat:Simple_repeat	4.195907645	-0.001823843	0.08694699	0.804406983	0.998183253	None
(CTGGCCA)n:Simple_repeat:Simple_repeat	4.348320079	-0.002134913	0.086951441	0.77376529	0.998183253	None
(CTGGT)n:Simple_repeat:Simple_repeat	211.8944277	-0.020709233	0.07833944	0.584679307	0.998183253	None
(CTGGTG)n:Simple_repeat:Simple_repeat	185.4144065	0.01207784	0.076503318	0.753483492	0.998183253	None
(CTGGTGG)n:Simple_repeat:Simple_repeat	10.77024446	-0.00641941	0.086794007	0.579930427	0.998183253	None
(CTGT)n:Simple_repeat:Simple_repeat	21.42693805	-0.02197614	0.089653845	0.188965558	0.998183253	None
(CTGTC)n:Simple_repeat:Simple_repeat	7.722963944	0.007222575	0.087088881	0.476795162	0.998183253	None
(CTGTCC)n:Simple_repeat:Simple_repeat	4.071485471	0.007289855	0.087412932	0.298971212	0.998183253	None
(CTGTCT)n:Simple_repeat:Simple_repeat	21.89312516	-0.014371399	0.087397078	0.375121574	0.998183253	None
(CTGTGC)n:Simple_repeat:Simple_repeat	3.853456124	0.001995329	0.086988815	0.777169656	0.998183253	None
(CTGTGG)n:Simple_repeat:Simple_repeat	5.628863783	0.001046991	0.086837533	0.902350763	0.998183253	None
(CTGTGT)n:Simple_repeat:Simple_repeat	13.57848778	-0.005029798	0.086439233	0.698743315	0.998183253	None
(CTGTT)n:Simple_repeat:Simple_repeat	4.997930951	0.003031772	0.086966195	0.697925153	0.998183253	None
(CTGTTC)n:Simple_repeat:Simple_repeat	2.84687147	-0.001909889	0.087072378	0.74227169	0.998183253	None
(CTT)n:Simple_repeat:Simple_repeat	174.6919051	0.069009043	0.107800268	0.111508363	0.998183253	None
(CTTACAT)n:Simple_repeat:Simple_repeat	19.82274134	-0.017974852	0.089046207	0.159165773	0.998183253	None
(CTTACCT)n:Simple_repeat:Simple_repeat	10.8401105	-0.008981842	0.087097511	0.448152529	0.998183253	None
(CTTATTGGA)n:Simple_repeat:Simple_repeat	9.139570326	0.003547229	0.086636893	0.749742802	0.998183253	None
(CTTC)n:Simple_repeat:Simple_repeat	195.7219562	0.011297671	0.077541945	0.759032588	0.998183253	None
(CTTCATC)n:Simple_repeat:Simple_repeat	40.48013172	-0.010097165	0.08532048	0.63050721	0.998183253	None
(CTTCC)n:Simple_repeat:Simple_repeat	13.2108587	-0.016130293	0.088504092	0.205071208	0.998183253	None
(CTTCCCC)n:Simple_repeat:Simple_repeat	7.09341371	0.003595353	0.086835097	0.703182742	0.998183253	None
(CTTCCT)n:Simple_repeat:Simple_repeat	12.35213893	0.005693133	0.086605745	0.647345652	0.998183253	None
(CTTCT)n:Simple_repeat:Simple_repeat	20.67566737	0.000443849	0.085737727	0.976325563	0.998183253	None
(CTTCTC)n:Simple_repeat:Simple_repeat	4.24015193	0.00570434	0.08719143	0.448717282	0.998183253	None
(CTTCTCC)n:Simple_repeat:Simple_repeat	3.029435676	-0.003856373	0.087190879	0.484832605	0.998183253	None
(CTTCTG)n:Simple_repeat:Simple_repeat	4.329727453	-0.001509006	0.086981355	0.825207528	0.998183253	None
(CTTCTGC)n:Simple_repeat:Simple_repeat	2.918834483	-0.000307973	0.087054056	0.95469064	0.998183253	None
(CTTG)n:Simple_repeat:Simple_repeat	39.08040455	-0.009231271	0.085118668	0.662676488	0.998183253	None
(CTTGCT)n:Simple_repeat:Simple_repeat	32.45426842	0.010201697	0.085771115	0.602715965	0.998183253	None
(CTTT)n:Simple_repeat:Simple_repeat	187.2212805	-0.012784536	0.077356442	0.72960096	0.998183253	None
(CTTTC)n:Simple_repeat:Simple_repeat	25.05997876	-0.009652024	0.086546611	0.537527006	0.998183253	None
(CTTTCC)n:Simple_repeat:Simple_repeat	3.044037473	0.007544174	0.087519524	0.216051864	0.998183253	None
(CTTTCCT)n:Simple_repeat:Simple_repeat	3.004066021	0.000648246	0.087006107	0.919795054	0.998183253	None
(CTTTCT)n:Simple_repeat:Simple_repeat	23.84452156	-0.022083342	0.089586342	0.199379187	0.998183253	None
(CTTTCTC)n:Simple_repeat:Simple_repeat	23.5894202	-0.018072599	0.088338272	0.276181216	0.998183253	None
(CTTTCTT)n:Simple_repeat:Simple_repeat	2.874590197	-0.006716157	0.087459012	0.221881942	0.998183253	None
(CTTTG)n:Simple_repeat:Simple_repeat	3.103978682	0.000121353	0.08698809	0.987017534	0.998183253	None
(CTTTGT)n:Simple_repeat:Simple_repeat	4.220730311	0.005644491	0.087187736	0.452118835	0.998183253	None
(CTTTT)n:Simple_repeat:Simple_repeat	48.57810831	0.007907172	0.084253096	0.737274851	0.998183253	None
(CTTTTC)n:Simple_repeat:Simple_repeat	3.869193519	-0.008452836	0.087610684	0.198888195	0.998183253	None
(CTTTTT)n:Simple_repeat:Simple_repeat	1447.801057	0.012962035	0.05323976	0.760172401	0.998183253	None
(CTTTTTT)n:Simple_repeat:Simple_repeat	8.054106028	0.008236546	0.087319398	0.375307185	0.998183253	None
(G)n:Simple_repeat:Simple_repeat	104.8660141	0.006170322	0.081037858	0.841328409	0.998183253	None
(GA)n:Simple_repeat:Simple_repeat	255.8218359	-0.000137039	0.072881083	0.996143919	0.998183253	None
(GAA)n:Simple_repeat:Simple_repeat	12.05399923	0.002473309	0.086363845	0.845978275	0.998183253	None
(GAAA)n:Simple_repeat:Simple_repeat	59.01327401	0.017846772	0.085443349	0.493349127	0.998183253	None
(GAAAA)n:Simple_repeat:Simple_repeat	9.049719531	-0.005041712	0.086754405	0.643270586	0.998183253	None
(GAAAAA)n:Simple_repeat:Simple_repeat	3.464935851	-0.008604424	0.087630532	0.189706998	0.998183253	None
(GAAG)n:Simple_repeat:Simple_repeat	32.28809734	-0.02309183	0.089357283	0.238690016	0.998183253	None
(GAAGAT)n:Simple_repeat:Simple_repeat	3.856121912	0.00362143	0.087043986	0.620145164	0.998183253	None
(GAAT)n:Simple_repeat:Simple_repeat	88.42973324	0.020211258	0.08424602	0.501677048	0.998183253	None
(GAATG)n:Satellite:Satellite	14.49583819	0.015630946	0.088184422	0.259898269	0.998183253	None
(GAATTAA)n:Simple_repeat:Simple_repeat	2.73200188	-0.004179389	0.087203251	0.458699972	0.998183253	None
(GACA)n:Simple_repeat:Simple_repeat	45.7958279	0.007061876	0.084429063	0.758223396	0.998183253	None
(GACAGA)n:Simple_repeat:Simple_repeat	23.40458919	0.003028913	0.085767564	0.852770843	0.998183253	None
(GACAGG)n:Simple_repeat:Simple_repeat	24.5458645	-0.007445625	0.085973524	0.658494743	0.998183253	None
(GACATG)n:Simple_repeat:Simple_repeat	259.7659329	0.003805794	0.07413968	0.92329361	0.998183253	None
(GACCAG)n:Simple_repeat:Simple_repeat	6.214648738	0.003322196	0.087026805	0.649090344	0.998183253	None
(GACCC)n:Simple_repeat:Simple_repeat	6.625630613	-0.00115994	0.086851286	0.886297971	0.998183253	None
(GACCCC)n:Simple_repeat:Simple_repeat	4.098386408	0.000354961	0.086921026	0.963014239	0.998183253	None
(GACCCCA)n:Simple_repeat:Simple_repeat	10.16746548	0.008832039	0.087116712	0.447000499	0.998183253	None
(GACCCCC)n:Simple_repeat:Simple_repeat	3.78307104	0.007535022	0.08745928	0.269824246	0.998183253	None
(GACCCT)n:Simple_repeat:Simple_repeat	3.465383011	-0.003283496	0.087058315	0.630403447	0.998183253	None
(GACG)n:Simple_repeat:Simple_repeat	17.94214062	-0.006002156	0.086255326	0.681219576	0.998183253	None
(GACGCG)n:Simple_repeat:Simple_repeat	23.0817063	-0.024889748	0.090797579	0.14148048	0.998183253	None
(GACGG)n:Simple_repeat:Simple_repeat	101.5929132	0.002471042	0.080681579	0.937381321	0.998183253	None
(GACTGT)n:Simple_repeat:Simple_repeat	4.008831387	0.002883586	0.087057491	0.664347254	0.998183253	None
(GAG)n:Simple_repeat:Simple_repeat	79.47449366	-0.011203086	0.082923955	0.684309008	0.998183253	None
(GAGA)n:Simple_repeat:Simple_repeat	11.42491969	-0.002772297	0.08645752	0.815523115	0.998183253	None
(GAGAACA)n:Simple_repeat:Simple_repeat	4.163456156	0.00263017	0.08702226	0.706098355	0.998183253	None
(GAGAATA)n:Simple_repeat:Simple_repeat	3.212685112	-0.002978567	0.087113849	0.613360261	0.998183253	None
(GAGACA)n:Simple_repeat:Simple_repeat	20.29715396	-0.025345925	0.091127106	0.121156136	0.998183253	None
(GAGAGT)n:Simple_repeat:Simple_repeat	4.900897761	0.011872124	0.088115491	0.123514911	0.998183253	None
(GAGAGTG)n:Simple_repeat:Simple_repeat	3.284691185	0.004037393	0.087148228	0.525717906	0.998183253	None
(GAGC)n:Simple_repeat:Simple_repeat	4.915961866	0.00406583	0.086996274	0.61792886	0.998183253	None
(GAGCA)n:Simple_repeat:Simple_repeat	8.415226765	0.001172591	0.086613737	0.912424835	0.998183253	None
(GAGCAG)n:Simple_repeat:Simple_repeat	19.63683009	-0.001270255	0.085805412	0.934757903	0.998183253	None
(GAGCAGG)n:Simple_repeat:Simple_repeat	3.941950115	0.004369736	0.087122743	0.533440818	0.998183253	None
(GAGCCC)n:Simple_repeat:Simple_repeat	11.76049859	-0.001743588	0.086421784	0.882563552	0.998183253	None
(GAGCCG)n:Simple_repeat:Simple_repeat	4.184195257	0.003927658	0.087058681	0.59446973	0.998183253	None
(GAGCG)n:Simple_repeat:Simple_repeat	3.398106523	-0.001444971	0.087072112	0.796713838	0.998183253	None
(GAGCGG)n:Simple_repeat:Simple_repeat	3.763979281	-0.005273206	0.087271712	0.379796668	0.998183253	None
(GAGCTG)n:Simple_repeat:Simple_repeat	3.919517432	-0.005514355	0.087210776	0.434313833	0.998183253	None
(GAGCTT)n:Simple_repeat:Simple_repeat	3.856952054	0.002145453	0.086975878	0.767760901	0.998183253	None
(GAGG)n:Simple_repeat:Simple_repeat	59.22735859	-0.001103945	0.083543223	0.964118718	0.998183253	None
(GAGGA)n:Simple_repeat:Simple_repeat	100.8978371	-0.01413222	0.083029391	0.626437541	0.998183253	None
(GAGGAT)n:Simple_repeat:Simple_repeat	5.457880227	0.00094323	0.086902827	0.904718972	0.998183253	None
(GAGGATG)n:Simple_repeat:Simple_repeat	5.71726533	-0.009438298	0.087565433	0.27649826	0.998183253	None
(GAGGC)n:Simple_repeat:Simple_repeat	15.15630495	-0.020106902	0.089540397	0.150193777	0.998183253	None
(GAGGCA)n:Simple_repeat:Simple_repeat	44.09382142	0.020112411	0.087199007	0.384547535	0.998183253	None
(GAGGCC)n:Simple_repeat:Simple_repeat	4.408877922	-0.001917496	0.08694646	0.794498753	0.998183253	None
(GAGGCCA)n:Simple_repeat:Simple_repeat	3.673311287	-0.002928039	0.087052251	0.661928971	0.998183253	None
(GAGGCG)n:Simple_repeat:Simple_repeat	14.24823159	-0.007800711	0.086690647	0.559300646	0.998183253	None
(GAGGCT)n:Simple_repeat:Simple_repeat	12.52545892	0.005721326	0.08656764	0.653374482	0.998183253	None
(GAGGG)n:Simple_repeat:Simple_repeat	13.4368167	-0.007515231	0.086798754	0.546596313	0.998183253	None
(GAGGGA)n:Simple_repeat:Simple_repeat	5.625367852	0.0010209	0.08683696	0.904847519	0.998183253	None
(GAGGTG)n:Simple_repeat:Simple_repeat	15.10478774	0.003247847	0.086480361	0.789138828	0.998183253	None
(GAGGTGG)n:Simple_repeat:Simple_repeat	9.178161824	-0.018565488	0.089576532	0.07629476	0.998183253	None
(GAGT)n:Simple_repeat:Simple_repeat	89.42905064	0.00963432	0.082729172	0.732549682	0.998183253	None
(GAGTCAGG)n:Simple_repeat:Simple_repeat	2.882007567	0.003678474	0.087124766	0.561324693	0.998183253	None
(GAGTT)n:Simple_repeat:Simple_repeat	8.252711992	0.006810898	0.087038218	0.502535457	0.998183253	None
(GAGTTTG)n:Simple_repeat:Simple_repeat	3.242754967	0.005267872	0.087230217	0.421455017	0.998183253	None
(GAT)n:Simple_repeat:Simple_repeat	39.75139137	-0.002281423	0.084781371	0.908202252	0.998183253	None
(GATA)n:Simple_repeat:Simple_repeat	20.94206408	-0.017840001	0.088337718	0.273512424	0.998183253	None
(GATAGAA)n:Simple_repeat:Simple_repeat	63.52237407	0.004467967	0.083027255	0.862970392	0.998183253	None
(GATCAA)n:Simple_repeat:Simple_repeat	9.160836621	8.69E-05	0.08660308	0.995344414	0.998183253	None
(GATCAAG)n:Simple_repeat:Simple_repeat	5.789253907	0.003646044	0.086925971	0.672248875	0.998183253	None
(GATG)n:Simple_repeat:Simple_repeat	91.0417715	-0.015426633	0.082765493	0.606697571	0.998183253	None
(GATGAA)n:Simple_repeat:Simple_repeat	3.220963158	-0.000478343	0.08700119	0.940045898	0.998183253	None
(GATGAC)n:Simple_repeat:Simple_repeat	26.87139916	-0.001001963	0.085593888	0.950110046	0.998183253	None
(GATGAG)n:Simple_repeat:Simple_repeat	86.75557278	0.023431281	0.085071746	0.444228651	0.998183253	None
(GATGGAG)n:Simple_repeat:Simple_repeat	3.956791508	-0.004268444	0.087084643	0.558503991	0.998183253	None
(GATGGT)n:Simple_repeat:Simple_repeat	16.48035434	-0.011524672	0.087120476	0.423704812	0.998183253	None
(GATT)n:Simple_repeat:Simple_repeat	13.62263074	-0.008989807	0.086971843	0.477648568	0.998183253	None
(GATTA)n:Simple_repeat:Simple_repeat	5.326571962	0.002341059	0.08694572	0.762111266	0.998183253	None
(GATTCACA)n:Simple_repeat:Simple_repeat	7.255579919	-0.005958147	0.087035618	0.522068967	0.998183253	None
(GATTTGG)n:Simple_repeat:Simple_repeat	5.550695844	-0.002692654	0.086918531	0.73766187	0.998183253	None
(GC)n:Simple_repeat:Simple_repeat	31.25644891	-0.028949454	0.092466978	0.106305715	0.998183253	None
(GCA)n:Simple_repeat:Simple_repeat	159.0119569	-0.004272996	0.077582323	0.90352353	0.998183253	None
(GCAC)n:Simple_repeat:Simple_repeat	5.853134468	0.000473826	0.086787392	0.958952105	0.998183253	None
(GCACA)n:Simple_repeat:Simple_repeat	25.0377994	-0.000464217	0.085425118	0.9771806	0.998183253	None
(GCACAC)n:Simple_repeat:Simple_repeat	11.38442085	-0.015914931	0.088619085	0.171224735	0.998183253	None
(GCACACA)n:Simple_repeat:Simple_repeat	4.472202824	-0.014293761	0.088695475	0.054915804	0.998183253	None
(GCACAG)n:Simple_repeat:Simple_repeat	2.90848317	0.000937002	0.087026095	0.881039056	0.998183253	None
(GCACAT)n:Simple_repeat:Simple_repeat	15.44999016	-0.000931187	0.08608051	0.945327372	0.998183253	None
(GCACATG)n:Simple_repeat:Simple_repeat	2.746320524	-0.003589012	0.087132304	0.557822122	0.998183253	None
(GCACCCA)n:Simple_repeat:Simple_repeat	5.543565365	-0.001631059	0.08682276	0.849413765	0.998183253	None
(GCACT)n:Simple_repeat:Simple_repeat	3.478324349	-0.003408827	0.087108651	0.588984142	0.998183253	None
(GCAG)n:Simple_repeat:Simple_repeat	54.96346431	-0.011823138	0.084626048	0.623827172	0.998183253	None
(GCAGA)n:Simple_repeat:Simple_repeat	2.906891032	-0.006238059	0.087350894	0.317022567	0.998183253	None
(GCAGAG)n:Simple_repeat:Simple_repeat	14.04675954	0.01497244	0.088172515	0.245716792	0.998183253	None
(GCAGAGAG)n:Simple_repeat:Simple_repeat	6.772822155	0.008222281	0.087319569	0.375092417	0.998183253	None
(GCAGAGG)n:Simple_repeat:Simple_repeat	4.464879954	0.002211138	0.086945316	0.773003953	0.998183253	None
(GCAGCC)n:Simple_repeat:Simple_repeat	90.69703969	-0.001999327	0.081411567	0.944519538	0.998183253	None
(GCAGCG)n:Simple_repeat:Simple_repeat	17.84512923	-0.008000539	0.086538027	0.577750953	0.998183253	None
(GCAGCGG)n:Simple_repeat:Simple_repeat	6.570489906	0.003581349	0.086878364	0.692524431	0.998183253	None
(GCAGCT)n:Simple_repeat:Simple_repeat	57.30752647	0.014652089	0.084859228	0.562001726	0.998183253	None
(GCAGCTGG)n:Simple_repeat:Simple_repeat	8.346414582	0.006156874	0.086947371	0.551084737	0.998183253	None
(GCAGG)n:Simple_repeat:Simple_repeat	47.45162442	-0.000722676	0.08384733	0.973687685	0.998183253	None
(GCAGGC)n:Simple_repeat:Simple_repeat	8.448744461	-0.003662538	0.086726344	0.722186766	0.998183253	None
(GCAGGCA)n:Simple_repeat:Simple_repeat	4.131265087	-0.006297484	0.087292334	0.372066092	0.998183253	None
(GCAGGCT)n:Simple_repeat:Simple_repeat	2.79444746	-0.00159695	0.087034658	0.796569313	0.998183253	None
(GCAGT)n:Simple_repeat:Simple_repeat	2.73505324	-0.007118752	0.087473459	0.232587825	0.998183253	None
(GCATCCTTG)n:Simple_repeat:Simple_repeat	5.813690944	-0.008758666	0.087546425	0.264091394	0.998183253	None
(GCATGT)n:Simple_repeat:Simple_repeat	6.577648769	-0.006049612	0.087056436	0.50992948	0.998183253	None
(GCATTAG)n:Simple_repeat:Simple_repeat	3.366242108	-0.000243133	0.087006397	0.967554752	0.998183253	None
(GCC)n:Simple_repeat:Simple_repeat	446.3949289	-0.001448516	0.073225188	0.96048238	0.998183253	None
(GCCA)n:Simple_repeat:Simple_repeat	6.92009126	-0.003568643	0.086848852	0.698491481	0.998183253	None
(GCCACCA)n:Simple_repeat:Simple_repeat	4.541738587	0.000289905	0.086883427	0.970997604	0.998183253	None
(GCCAG)n:Simple_repeat:Simple_repeat	13.16155041	0.008926542	0.086923093	0.492447601	0.998183253	None
(GCCAGC)n:Simple_repeat:Simple_repeat	4.392292831	-0.009274504	0.087673454	0.203153957	0.998183253	None
(GCCAGG)n:Simple_repeat:Simple_repeat	12.5243017	-0.002146552	0.086414497	0.857567695	0.998183253	None
(GCCAGT)n:Simple_repeat:Simple_repeat	2.882917211	0.003440432	0.087167181	0.528901186	0.998183253	None
(GCCATGT)n:Simple_repeat:Simple_repeat	4.890541387	-0.001924557	0.086892372	0.809730218	0.998183253	None
(GCCC)n:Simple_repeat:Simple_repeat	83.47674801	-0.022915512	0.085203585	0.440353398	0.998183253	None
(GCCCA)n:Simple_repeat:Simple_repeat	9.275542615	-0.001562594	0.086621934	0.880047935	0.998183253	None
(GCCCAG)n:Simple_repeat:Simple_repeat	10.37814651	0.009416344	0.087223829	0.412893556	0.998183253	None
(GCCCC)n:Simple_repeat:Simple_repeat	115.8382393	-0.027524391	0.086114959	0.383503058	0.998183253	None
(GCCCCA)n:Simple_repeat:Simple_repeat	17.95031307	0.002470099	0.086268468	0.852509581	0.998183253	None
(GCCCCAA)n:Simple_repeat:Simple_repeat	2.850700882	-0.005326051	0.087295306	0.353763794	0.998183253	None
(GCCCCACA)n:Simple_repeat:Simple_repeat	40.08976494	0.007622692	0.0847826	0.72636214	0.998183253	None
(GCCCCAG)n:Simple_repeat:Simple_repeat	29.73594446	0.005934772	0.085417183	0.75163219	0.998183253	None
(GCCCCC)n:Simple_repeat:Simple_repeat	35.60221509	-0.00356114	0.084772356	0.857330884	0.998183253	None
(GCCCCCG)n:Simple_repeat:Simple_repeat	10.88470218	-0.011550801	0.087591093	0.317204357	0.998183253	None
(GCCCCCT)n:Simple_repeat:Simple_repeat	28.74580366	0.003530676	0.085431596	0.844160974	0.998183253	None
(GCCCCG)n:Simple_repeat:Simple_repeat	91.08076607	0.01887742	0.083727549	0.53333649	0.998183253	None
(GCCCCT)n:Simple_repeat:Simple_repeat	29.61827182	-0.018730419	0.087924674	0.328186533	0.998183253	None
(GCCCG)n:Simple_repeat:Simple_repeat	22.75932974	-0.014289061	0.087355604	0.38019606	0.998183253	None
(GCCCGC)n:Simple_repeat:Simple_repeat	56.25211133	-0.029766652	0.09072336	0.224237751	0.998183253	None
(GCCCGCC)n:Simple_repeat:Simple_repeat	18.85276732	0.000248126	0.085795464	0.988933756	0.998183253	None
(GCCCGCT)n:Simple_repeat:Simple_repeat	37.63835875	-0.011358087	0.085482427	0.591874109	0.998183253	None
(GCCCGG)n:Simple_repeat:Simple_repeat	3.593169698	0.001257183	0.086985245	0.855232495	0.998183253	None
(GCCCT)n:Simple_repeat:Simple_repeat	50.39289505	-8.55E-05	0.083738262	0.995910466	0.998183253	None
(GCCCTCA)n:Simple_repeat:Simple_repeat	3.147870666	0.002021693	0.087038356	0.753229506	0.998183253	None
(GCCCTG)n:Simple_repeat:Simple_repeat	18.34978219	0.007565323	0.086394387	0.611379785	0.998183253	None
(GCCCTGG)n:Simple_repeat:Simple_repeat	7.974031092	-4.57E-05	0.086651104	0.994474538	0.998183253	None
(GCCG)n:Simple_repeat:Simple_repeat	5.652683629	-0.005174411	0.08705485	0.537683758	0.998183253	None
(GCCGAG)n:Simple_repeat:Simple_repeat	5.528670733	0.009060243	0.087527029	0.286742355	0.998183253	None
(GCCGC)n:Simple_repeat:Simple_repeat	35.83410627	-0.005712731	0.085981281	0.718966184	0.998183253	None
(GCCGCC)n:Simple_repeat:Simple_repeat	39.80236067	-0.00767912	0.085132282	0.706746955	0.998183253	None
(GCCGCCC)n:Simple_repeat:Simple_repeat	8.300858722	0.000741967	0.086590589	0.945754554	0.998183253	None
(GCCGCCG)n:Simple_repeat:Simple_repeat	64.84194136	0.000586929	0.082980027	0.98312053	0.998183253	None
(GCCGCG)n:Simple_repeat:Simple_repeat	9.257959636	-0.002851971	0.086605587	0.79271725	0.998183253	None
(GCCGCGG)n:Simple_repeat:Simple_repeat	11.7830416	-0.014729875	0.088220372	0.226535248	0.998183253	None
(GCCGG)n:Simple_repeat:Simple_repeat	69.87210676	-0.011876691	0.084074931	0.642727645	0.998183253	None
(GCCGGA)n:Simple_repeat:Simple_repeat	6.777146904	-0.006864911	0.087147026	0.454327098	0.998183253	None
(GCCGGG)n:Simple_repeat:Simple_repeat	5.110607267	-0.002856608	0.08693592	0.719732113	0.998183253	None
(GCCT)n:Simple_repeat:Simple_repeat	19.17208199	-0.00903438	0.086631623	0.538659533	0.998183253	None
(GCCTCA)n:Simple_repeat:Simple_repeat	10.8124513	-0.008987501	0.087084023	0.450847064	0.998183253	None
(GCCTCT)n:Simple_repeat:Simple_repeat	3.414340045	0.000381303	0.086980192	0.956307776	0.998183253	None
(GCCTG)n:Simple_repeat:Simple_repeat	54.29744839	0.000237022	0.083529534	0.993529222	0.998183253	None
(GCCTGC)n:Simple_repeat:Simple_repeat	6.114490723	0.011676401	0.087972576	0.181079604	0.998183253	None
(GCCTGCC)n:Simple_repeat:Simple_repeat	7.209065089	0.005447591	0.086973118	0.566038624	0.998183253	None
(GCCTGG)n:Simple_repeat:Simple_repeat	17.95354082	0.012822773	0.087254823	0.399454311	0.998183253	None
(GCG)n:Simple_repeat:Simple_repeat	499.3856281	-0.020446851	0.071543914	0.62960225	0.998183253	None
(GCGA)n:Simple_repeat:Simple_repeat	9.606102917	-0.002869845	0.086622778	0.789091659	0.998183253	None
(GCGC)n:Simple_repeat:Simple_repeat	3.503336991	0.001593751	0.087004508	0.81201662	0.998183253	None
(GCGCC)n:Simple_repeat:Simple_repeat	3.323071648	0.002772568	0.087043886	0.681164108	0.998183253	None
(GCGCCA)n:Simple_repeat:Simple_repeat	94.74603851	0.003241793	0.082302588	0.910840452	0.998183253	None
(GCGCCC)n:Simple_repeat:Simple_repeat	10.09580833	-0.021856277	0.090653724	0.049714955	0.998183253	None
(GCGCCCC)n:Simple_repeat:Simple_repeat	8.043607472	0.011406073	0.087790196	0.247448388	0.998183253	None
(GCGCCGC)n:Simple_repeat:Simple_repeat	4.393700138	-0.002446348	0.087010263	0.722619177	0.998183253	None
(GCGCCTG)n:Simple_repeat:Simple_repeat	3.201559035	-0.005280304	0.087252049	0.399485536	0.998183253	None
(GCGCG)n:Simple_repeat:Simple_repeat	10.51572235	-0.014299916	0.088272464	0.196117828	0.998183253	None
(GCGCGC)n:Simple_repeat:Simple_repeat	5.045458017	-0.008061344	0.087402816	0.327439455	0.998183253	None
(GCGCGG)n:Simple_repeat:Simple_repeat	22.99596966	-0.008697118	0.086286421	0.591394746	0.998183253	None
(GCGCGT)n:Simple_repeat:Simple_repeat	59.77364279	0.007858171	0.085236892	0.699107778	0.998183253	None
(GCGCTG)n:Simple_repeat:Simple_repeat	7.845795838	-0.005948656	0.086999731	0.536573432	0.998183253	None
(GCGCTGA)n:Simple_repeat:Simple_repeat	3.431338653	-0.004499072	0.087203669	0.455857133	0.998183253	None
(GCGG)n:Simple_repeat:Simple_repeat	16.34112165	0.0059097	0.086356078	0.676072313	0.998183253	None
(GCGGAG)n:Simple_repeat:Simple_repeat	5.153777727	-0.006031395	0.087162089	0.458751053	0.998183253	None
(GCGGAGG)n:Simple_repeat:Simple_repeat	3.322764963	-0.001158053	0.087048285	0.842604562	0.998183253	None
(GCGGC)n:Simple_repeat:Simple_repeat	18.84028486	-0.008822504	0.086548624	0.555910081	0.998183253	None
(GCGGCC)n:Simple_repeat:Simple_repeat	10.93453594	0.008186554	0.087069014	0.468705042	0.998183253	None
(GCGGCCA)n:Simple_repeat:Simple_repeat	77.14236792	0.014860356	0.084975042	0.553168968	0.998183253	None
(GCGGCGG)n:Simple_repeat:Simple_repeat	7.346832959	-0.006475252	0.087062051	0.497925462	0.998183253	None
(GCGGG)n:Simple_repeat:Simple_repeat	10.19073817	-0.000731089	0.086529646	0.945316398	0.998183253	None
(GCGGT)n:Simple_repeat:Simple_repeat	17.49874829	0.000806498	0.085953293	0.958095592	0.998183253	None
(GCGGTCG)n:Simple_repeat:Simple_repeat	6.285086622	-0.002885802	0.086885329	0.733130793	0.998183253	None
(GCGGTG)n:Simple_repeat:Simple_repeat	2.809716219	0.003295963	0.087125894	0.583324733	0.998183253	None
(GCGT)n:Simple_repeat:Simple_repeat	3.645963922	-0.000858666	0.086984978	0.896184692	0.998183253	None
(GCGTGT)n:Simple_repeat:Simple_repeat	29.02788574	-0.001257034	0.085303834	0.942368435	0.998183253	None
(GCT)n:Simple_repeat:Simple_repeat	238.3973799	0.003596576	0.073967601	0.927909909	0.998183253	None
(GCTC)n:Simple_repeat:Simple_repeat	10.04620444	0.007928198	0.086994458	0.49280336	0.998183253	None
(GCTCAG)n:Simple_repeat:Simple_repeat	97.90316103	0.000815939	0.081027932	0.979635827	0.998183253	None
(GCTCAGG)n:Simple_repeat:Simple_repeat	3.534625589	0.001763185	0.087043485	0.777322588	0.998183253	None
(GCTCC)n:Simple_repeat:Simple_repeat	4.18175186	-0.007273956	0.087381563	0.322398788	0.998183253	None
(GCTCCA)n:Simple_repeat:Simple_repeat	14.28987395	0.00709665	0.086619255	0.594618349	0.998183253	None
(GCTCCC)n:Simple_repeat:Simple_repeat	15.48901794	-0.006813198	0.086463022	0.62559555	0.998183253	None
(GCTCCCA)n:Simple_repeat:Simple_repeat	7.179072439	0.002339791	0.086783599	0.803201792	0.998183253	None
(GCTCCCC)n:Simple_repeat:Simple_repeat	3.982864775	0.001489715	0.087063861	0.798990769	0.998183253	None
(GCTCCG)n:Simple_repeat:Simple_repeat	8.821326103	-0.004080042	0.086716406	0.700314328	0.998183253	None
(GCTCCGA)n:Simple_repeat:Simple_repeat	3.285967046	0.003703193	0.08710947	0.571191591	0.998183253	None
(GCTCCTC)n:Simple_repeat:Simple_repeat	3.979614024	-0.001667636	0.087259887	0.15626804	0.998183253	None
(GCTCTC)n:Simple_repeat:Simple_repeat	3.269057357	-0.000949421	0.086995924	0.883676678	0.998183253	None
(GCTCTGG)n:Simple_repeat:Simple_repeat	11.70420917	0.000554128	0.086452385	0.963853845	0.998183253	None
(GCTG)n:Simple_repeat:Simple_repeat	17.04069963	0.004370639	0.086148435	0.764491233	0.998183253	None
(GCTGA)n:Simple_repeat:Simple_repeat	3.561607885	-0.000566066	0.08695602	0.934155526	0.998183253	None
(GCTGAG)n:Simple_repeat:Simple_repeat	3.043023912	-0.00681095	0.087461529	0.222044344	0.998183253	None
(GCTGC)n:Simple_repeat:Simple_repeat	5.605654372	0.005705587	0.087142021	0.481471009	0.998183253	None
(GCTGCC)n:Simple_repeat:Simple_repeat	5.038385388	0.001550878	0.086865217	0.852196719	0.998183253	None
(GCTGCG)n:Simple_repeat:Simple_repeat	3.296950029	-0.002536058	0.087057203	0.690236235	0.998183253	None
(GCTGG)n:Simple_repeat:Simple_repeat	38.71126689	-0.019185452	0.087764522	0.342909144	0.998183253	None
(GCTGGA)n:Simple_repeat:Simple_repeat	4.718856838	-0.00554404	0.087205395	0.440196505	0.998183253	None
(GCTGGC)n:Simple_repeat:Simple_repeat	22.65515413	-0.026638057	0.091810397	0.095287779	0.998183253	None
(GCTGGCT)n:Simple_repeat:Simple_repeat	4.690902776	-0.001559186	0.086977559	0.82124228	0.998183253	None
(GCTGGTG)n:Simple_repeat:Simple_repeat	5.56448915	0.004864021	0.087016843	0.571796101	0.998183253	None
(GCTGTGA)n:Simple_repeat:Simple_repeat	2.767709382	0.001178847	0.087054527	0.84125578	0.998183253	None
(GCTT)n:Simple_repeat:Simple_repeat	6.306317626	-0.004072682	0.086904667	0.651368952	0.998183253	None
(GGA)n:Simple_repeat:Simple_repeat	193.6757895	-0.017238255	0.078080783	0.644410118	0.998183253	None
(GGAA)n:Simple_repeat:Simple_repeat	30.34366097	-0.00288345	0.08542232	0.868700377	0.998183253	None
(GGAAA)n:Simple_repeat:Simple_repeat	3.411642669	-0.004759467	0.087197474	0.456809586	0.998183253	None
(GGAAG)n:Simple_repeat:Simple_repeat	3.231346059	0.002133004	0.087055043	0.732205714	0.998183253	None
(GGAAGT)n:Simple_repeat:Simple_repeat	7.133355988	-0.006274085	0.087038483	0.512528889	0.998183253	None
(GGAAGTT)n:Simple_repeat:Simple_repeat	8.340908527	0.011315993	0.087716954	0.27142352	0.998183253	None
(GGAAT)n:Simple_repeat:Simple_repeat	10.62962018	-0.011618085	0.087558787	0.327954819	0.998183253	None
(GGAC)n:Simple_repeat:Simple_repeat	101.4093506	-0.006619985	0.081550212	0.822085991	0.998183253	None
(GGACAGGT)n:Simple_repeat:Simple_repeat	3.954167339	-0.004079733	0.087071087	0.575701687	0.998183253	None
(GGACCT)n:Simple_repeat:Simple_repeat	6.167236858	-0.003720529	0.086928475	0.663175242	0.998183253	None
(GGAG)n:Simple_repeat:Simple_repeat	14.81445746	-0.004213205	0.086299416	0.754222733	0.998183253	None
(GGAGA)n:Simple_repeat:Simple_repeat	2.775066312	0.001808962	0.087044851	0.772041405	0.998183253	None
(GGAGC)n:Simple_repeat:Simple_repeat	15.11146953	0.005659517	0.086404698	0.680351528	0.998183253	None
(GGAGCA)n:Simple_repeat:Simple_repeat	11.4098735	-0.001728692	0.086412568	0.884129387	0.998183253	None
(GGAGCAG)n:Simple_repeat:Simple_repeat	9.812977336	-0.0058218	0.08679792	0.600529031	0.998183253	None
(GGAGCC)n:Simple_repeat:Simple_repeat	3.511027402	-0.001653914	0.086987192	0.808278251	0.998183253	None
(GGAGCCA)n:Simple_repeat:Simple_repeat	9.563743538	0.006759754	0.086945729	0.533427792	0.998183253	None
(GGAGCCC)n:Simple_repeat:Simple_repeat	32.0736246	0.020574546	0.088319369	0.304687902	0.998183253	None
(GGAGCG)n:Simple_repeat:Simple_repeat	11.24619004	-0.00585186	0.086680004	0.626765051	0.998183253	None
(GGAGCT)n:Simple_repeat:Simple_repeat	5.430623983	0.002216216	0.086859357	0.799748164	0.998183253	None
(GGAGG)n:Simple_repeat:Simple_repeat	3.179317652	-0.003484648	0.087094462	0.592712575	0.998183253	None
(GGAGGA)n:Simple_repeat:Simple_repeat	9.83915922	-0.005670941	0.086771179	0.612838444	0.998183253	None
(GGAGGC)n:Simple_repeat:Simple_repeat	68.37445747	0.023148566	0.086882195	0.386772209	0.998183253	None
(GGAGGT)n:Simple_repeat:Simple_repeat	5.024493936	-0.001508573	0.08690113	0.84449945	0.998183253	None
(GGAGTGG)n:Simple_repeat:Simple_repeat	4.388669222	0.005152068	0.087153504	0.487460963	0.998183253	None
(GGAT)n:Simple_repeat:Simple_repeat	147.5730976	0.007623702	0.079103295	0.823785844	0.998183253	None
(GGATG)n:Simple_repeat:Simple_repeat	7.561804652	0.004885502	0.086865774	0.623955755	0.998183253	None
(GGATGG)n:Simple_repeat:Simple_repeat	2.939173222	0.002675584	0.087067308	0.675415253	0.998183253	None
(GGATTT)n:Simple_repeat:Simple_repeat	6.128786392	0.004396158	0.086947671	0.621637444	0.998183253	None
(GGC)n:Simple_repeat:Simple_repeat	830.5327661	-0.016236405	0.082524863	0.598517353	0.998183253	None
(GGCA)n:Simple_repeat:Simple_repeat	64.90484497	-0.006531175	0.083205275	0.799954611	0.998183253	None
(GGCAG)n:Simple_repeat:Simple_repeat	39.51563001	0.018268134	0.086939934	0.409442216	0.998183253	None
(GGCAGAG)n:Simple_repeat:Simple_repeat	15.14025546	0.003289672	0.086325879	0.802594046	0.998183253	None
(GGCAGC)n:Simple_repeat:Simple_repeat	8.019298525	0.000928428	0.086726006	0.923400857	0.998183253	None
(GGCAGCA)n:Simple_repeat:Simple_repeat	24.73433372	-0.013768914	0.087021802	0.424490808	0.998183253	None
(GGCAGG)n:Simple_repeat:Simple_repeat	37.82708885	0.004446145	0.085188615	0.818051706	0.998183253	None
(GGCAGGA)n:Simple_repeat:Simple_repeat	4.322649359	-0.001042396	0.08694304	0.884154709	0.998183253	None
(GGCC)n:Simple_repeat:Simple_repeat	9.286442562	0.008773105	0.087198602	0.422460188	0.998183253	None
(GGCCA)n:Simple_repeat:Simple_repeat	17.53039416	-0.009260748	0.086848122	0.497166132	0.998183253	None
(GGCCAG)n:Simple_repeat:Simple_repeat	8.526878955	-0.006011564	0.086948271	0.550362286	0.998183253	None
(GGCCAGA)n:Simple_repeat:Simple_repeat	4.546807418	7.12E-05	0.086913161	0.994806062	0.998183253	None
(GGCCC)n:Simple_repeat:Simple_repeat	8.497621774	0.009796214	0.087403424	0.356487832	0.998183253	None
(GGCCCA)n:Simple_repeat:Simple_repeat	30.68701022	-0.002249723	0.085384934	0.897104634	0.998183253	None
(GGCCCC)n:Simple_repeat:Simple_repeat	6.916601945	0.002752627	0.08681585	0.765015724	0.998183253	None
(GGCCCCG)n:Simple_repeat:Simple_repeat	3.353870734	-0.003636233	0.087124515	0.559702256	0.998183253	None
(GGCCCCT)n:Simple_repeat:Simple_repeat	12.08630504	-0.012120377	0.087675102	0.303388033	0.998183253	None
(GGCCCGG)n:Simple_repeat:Simple_repeat	12.68096186	-0.007654621	0.086767529	0.548569657	0.998183253	None
(GGCCCT)n:Simple_repeat:Simple_repeat	7.688148707	-0.002555699	0.086706701	0.796792634	0.998183253	None
(GGCCG)n:Simple_repeat:Simple_repeat	109.3864814	-0.012399893	0.082067291	0.68265867	0.998183253	None
(GGCCGC)n:Simple_repeat:Simple_repeat	30.36374169	0.015734397	0.087248719	0.39255382	0.998183253	None
(GGCCGG)n:Simple_repeat:Simple_repeat	18.4813401	-0.014008158	0.087475166	0.363005688	0.998183253	None
(GGCCT)n:Simple_repeat:Simple_repeat	27.37839195	-0.001811514	0.085218269	0.919747907	0.998183253	None
(GGCCTCT)n:Simple_repeat:Simple_repeat	5.216791589	0.005376679	0.087119235	0.500917399	0.998183253	None
(GGCCTG)n:Simple_repeat:Simple_repeat	9.173469534	-0.016162033	0.0888303	0.127709749	0.998183253	None
(GGCCTGAG)n:Simple_repeat:Simple_repeat	12.47813439	-0.008070585	0.087017641	0.482299266	0.998183253	None
(GGCG)n:Simple_repeat:Simple_repeat	20.62664514	0.005637937	0.085925492	0.72974283	0.998183253	None
(GGCGAC)n:Simple_repeat:Simple_repeat	3.799699017	0.004878127	0.087185035	0.46853064	0.998183253	None
(GGCGAG)n:Simple_repeat:Simple_repeat	20.6349751	-0.006871092	0.086078503	0.66830656	0.998183253	None
(GGCGAGG)n:Simple_repeat:Simple_repeat	3.31597117	0.007390734	0.087524801	0.198639165	0.998183253	None
(GGCGC)n:Simple_repeat:Simple_repeat	62.28287294	-0.014064561	0.08543118	0.543832565	0.998183253	None
(GGCGCAG)n:Simple_repeat:Simple_repeat	6.107831019	-0.005999722	0.087092073	0.496188169	0.998183253	None
(GGCGCC)n:Simple_repeat:Simple_repeat	19.88232059	-0.001773425	0.085981852	0.901994127	0.998183253	None
(GGCGCCC)n:Simple_repeat:Simple_repeat	4.32536091	-0.003697355	0.087037454	0.615722214	0.998183253	None
(GGCGCCG)n:Simple_repeat:Simple_repeat	6.65132763	0.008442761	0.08738812	0.344069665	0.998183253	None
(GGCGCG)n:Simple_repeat:Simple_repeat	18.70345304	0.001791762	0.085986895	0.904824842	0.998183253	None
(GGCGCGG)n:Simple_repeat:Simple_repeat	5.884655986	0.014936675	0.088757222	0.076413437	0.998183253	None
(GGCGG)n:Simple_repeat:Simple_repeat	48.55886967	-0.000634862	0.084628251	0.974070173	0.998183253	None
(GGCGGA)n:Simple_repeat:Simple_repeat	15.99273381	-0.00020995	0.086110495	0.986054299	0.998183253	None
(GGCGGC)n:Simple_repeat:Simple_repeat	30.55854225	0.023600985	0.089826218	0.206029536	0.998183253	None
(GGCGGCC)n:Simple_repeat:Simple_repeat	158.5885924	0.006604336	0.078888131	0.847949937	0.998183253	None
(GGCGGCG)n:Simple_repeat:Simple_repeat	2.967804182	0.000508719	0.087024288	0.9355552	0.998183253	None
(GGCT)n:Simple_repeat:Simple_repeat	12.12639247	-0.00100327	0.086382683	0.933221002	0.998183253	None
(GGCTCAG)n:Simple_repeat:Simple_repeat	6.282960263	-0.002254097	0.086828168	0.796096982	0.998183253	None
(GGCTCGG)n:Simple_repeat:Simple_repeat	6.166151413	-0.010574557	0.08777354	0.217484218	0.998183253	None
(GGCTG)n:Simple_repeat:Simple_repeat	8.90651155	-0.005573708	0.086893164	0.584160954	0.998183253	None
(GGCTGA)n:Simple_repeat:Simple_repeat	3.168660387	-0.005175994	0.087262559	0.389770867	0.998183253	None
(GGCTGG)n:Simple_repeat:Simple_repeat	23.65073548	0.004162566	0.085591736	0.810661403	0.998183253	None
(GGCTGGT)n:Simple_repeat:Simple_repeat	6.450999178	-0.004308074	0.086925614	0.630577779	0.998183253	None
(GGCTT)n:Simple_repeat:Simple_repeat	6.01167333	0.003431878	0.086937584	0.681798478	0.998183253	None
(GGGA)n:Simple_repeat:Simple_repeat	82.99203064	-0.053225933	0.104228368	0.092793915	0.998183253	None
(GGGAAA)n:Simple_repeat:Simple_repeat	4.374686649	0.003380041	0.087024495	0.647867739	0.998183253	None
(GGGAG)n:Simple_repeat:Simple_repeat	15.79684653	-0.003436924	0.086421253	0.780819455	0.998183253	None
(GGGAGA)n:Simple_repeat:Simple_repeat	6.593496104	-0.0081597	0.087399776	0.331300419	0.998183253	None
(GGGC)n:Simple_repeat:Simple_repeat	2.808721895	-0.004725583	0.087237106	0.411883599	0.998183253	None
(GGGCA)n:Simple_repeat:Simple_repeat	4.012396612	-0.007648595	0.087452028	0.280784846	0.998183253	None
(GGGCAG)n:Simple_repeat:Simple_repeat	3.019810763	-0.003185596	0.087138886	0.572632409	0.998183253	None
(GGGCAGGGAG)n:Simple_repeat:Simple_repeat	23.24973365	0.000118352	0.085551384	0.99602495	0.998183253	None
(GGGCGC)n:Simple_repeat:Simple_repeat	20.5396437	0.009353256	0.08649804	0.551335871	0.998183253	None
(GGGCGG)n:Simple_repeat:Simple_repeat	6.100594208	-0.006017265	0.087135833	0.472249675	0.998183253	None
(GGGCT)n:Simple_repeat:Simple_repeat	12.78925992	-0.000124393	0.086307253	0.990244881	0.998183253	None
(GGGCTG)n:Simple_repeat:Simple_repeat	4.316658262	-0.001923926	0.086933396	0.798698456	0.998183253	None
(GGGGA)n:Simple_repeat:Simple_repeat	6.540204071	-0.007332619	0.087256473	0.40080685	0.998183253	None
(GGGGAT)n:Simple_repeat:Simple_repeat	2.791923295	-0.003200524	0.087133509	0.5788624	0.998183253	None
(GGGGC)n:Simple_repeat:Simple_repeat	2.742085572	-0.003575617	0.087131481	0.559316775	0.998183253	None
(GGGGCG)n:Simple_repeat:Simple_repeat	7.566181228	0.004205553	0.086825818	0.670158616	0.998183253	None
(GGGGCGG)n:Simple_repeat:Simple_repeat	3.763241409	-0.007351991	0.087479424	0.242723336	0.998183253	None
(GGGGCT)n:Simple_repeat:Simple_repeat	5.612340814	-0.008722904	0.087485564	0.297658163	0.998183253	None
(GGGGT)n:Simple_repeat:Simple_repeat	10.69758545	-0.009688096	0.087247648	0.402950692	0.998183253	None
(GGGT)n:Simple_repeat:Simple_repeat	9.268052358	-0.007531524	0.087060116	0.478246623	0.998183253	None
(GGGTG)n:Simple_repeat:Simple_repeat	9.552312071	-0.00579693	0.086787174	0.603700263	0.998183253	None
(GGGTGG)n:Simple_repeat:Simple_repeat	8.020457003	-0.001694576	0.086736643	0.856284028	0.998183253	None
(GGT)n:Simple_repeat:Simple_repeat	167.9074898	0.025053995	0.081189081	0.497722942	0.998183253	None
(GGTA)n:Simple_repeat:Simple_repeat	42.65520025	0.02192182	0.087992881	0.332973375	0.998183253	None
(GGTCAGA)n:Simple_repeat:Simple_repeat	4.20449867	0.001500614	0.086968459	0.833377456	0.998183253	None
(GGTG)n:Simple_repeat:Simple_repeat	26.66473657	0.005042793	0.085683835	0.77000546	0.998183253	None
(GGTGAG)n:Simple_repeat:Simple_repeat	2.900073532	-0.004107901	0.087168057	0.501385671	0.998183253	None
(GGTGCCA)n:Simple_repeat:Simple_repeat	17.20682235	0.023314124	0.090696405	0.104131335	0.998183253	None
(GGTGCT)n:Simple_repeat:Simple_repeat	2.812382007	0.004850183	0.087229676	0.425491832	0.998183253	None
(GGTGG)n:Simple_repeat:Simple_repeat	53.34576101	0.020464627	0.086928198	0.398417556	0.998183253	None
(GGTGGA)n:Simple_repeat:Simple_repeat	29.63280617	-0.0047214	0.085266831	0.800234009	0.998183253	None
(GGTGGG)n:Simple_repeat:Simple_repeat	10.24159904	-0.006714424	0.086878433	0.549439734	0.998183253	None
(GGTGT)n:Simple_repeat:Simple_repeat	6.685605999	-0.001853272	0.086762212	0.840647483	0.998183253	None
(GGTT)n:Simple_repeat:Simple_repeat	6.319479994	0.008485991	0.087409905	0.336057811	0.998183253	None
(GGTTAG)n:Simple_repeat:Simple_repeat	4.594525076	-0.002659543	0.086975634	0.719773576	0.998183253	None
(GGTTT)n:Simple_repeat:Simple_repeat	6.098906513	-0.004786908	0.087054138	0.553551237	0.998183253	None
(GGTTTTT)n:Simple_repeat:Simple_repeat	2.942923132	-0.002397226	0.087110795	0.665424554	0.998183253	None
(GT)n:Simple_repeat:Simple_repeat	3514.226936	-0.065295552	0.042963649	0.081213763	0.998183253	None
(GTA)n:Simple_repeat:Simple_repeat	5.505399025	0.000785449	0.086866882	0.92418754	0.998183253	None
(GTAG)n:Simple_repeat:Simple_repeat	4.493357671	0.003330429	0.087058008	0.629882963	0.998183253	None
(GTAT)n:Simple_repeat:Simple_repeat	102.6633769	-0.022038913	0.08384566	0.487505841	0.998183253	None
(GTATAT)n:Simple_repeat:Simple_repeat	9.253015928	-0.012894774	0.087958952	0.238920266	0.998183253	None
(GTATCA)n:Simple_repeat:Simple_repeat	52.88213587	-0.008644368	0.08399241	0.722921858	0.998183253	None
(GTATGT)n:Simple_repeat:Simple_repeat	9.663976883	-0.012548082	0.087889722	0.249476735	0.998183253	None
(GTCC)n:Simple_repeat:Simple_repeat	4.708198306	0.002009598	0.086925213	0.797485784	0.998183253	None
(GTCCC)n:Simple_repeat:Simple_repeat	3.145447238	-0.001708827	0.087026498	0.787752937	0.998183253	None
(GTCCCA)n:Simple_repeat:Simple_repeat	3.523329307	-0.002142361	0.0870436	0.735672611	0.998183253	None
(GTCCT)n:Simple_repeat:Simple_repeat	209.4748835	0.068982993	0.101650686	0.13410963	0.998183253	None
(GTCCTT)n:Simple_repeat:Simple_repeat	3.900065841	0.008372931	0.087637977	0.169187063	0.998183253	None
(GTCT)n:Simple_repeat:Simple_repeat	5.795361209	-0.010298691	0.087819625	0.174708851	0.998183253	None
(GTCTCT)n:Simple_repeat:Simple_repeat	265.0534296	0.000985841	0.072759677	0.981206859	0.998183253	None
(GTCTGC)n:Simple_repeat:Simple_repeat	5.584862033	0.007271768	0.087267797	0.395749808	0.998183253	None
(GTG)n:Simple_repeat:Simple_repeat	90.81564467	-0.00946356	0.081905159	0.74948104	0.998183253	None
(GTGA)n:Simple_repeat:Simple_repeat	7.318544684	0.001294866	0.086713594	0.894378183	0.998183253	None
(GTGAA)n:Simple_repeat:Simple_repeat	5.148035318	-0.005035482	0.087068156	0.537351125	0.998183253	None
(GTGAG)n:Simple_repeat:Simple_repeat	4.572926448	0.002172469	0.086991134	0.759445765	0.998183253	None
(GTGAGC)n:Simple_repeat:Simple_repeat	6.45884115	0.001617646	0.086779688	0.86021827	0.998183253	None
(GTGAGT)n:Simple_repeat:Simple_repeat	3.270120976	-0.004074113	0.087124657	0.53928673	0.998183253	None
(GTGATG)n:Simple_repeat:Simple_repeat	6.425945091	0.004244602	0.086891807	0.649193427	0.998183253	None
(GTGATTA)n:Simple_repeat:Simple_repeat	6.976788279	0.011553124	0.087874844	0.219462262	0.998183253	None
(GTGC)n:Simple_repeat:Simple_repeat	68.13483287	0.025824547	0.087951273	0.334486103	0.998183253	None
(GTGCAC)n:Simple_repeat:Simple_repeat	3.252541736	-0.003553254	0.087125063	0.565332191	0.998183253	None
(GTGCAG)n:Simple_repeat:Simple_repeat	2.865126877	9.47E-05	0.087017076	0.989294095	0.998183253	None
(GTGCAT)n:Simple_repeat:Simple_repeat	3.699848478	0.0028548	0.08706205	0.664729167	0.998183253	None
(GTGCCCC)n:Simple_repeat:Simple_repeat	5.362597733	0.00170949	0.086835542	0.843742094	0.998183253	None
(GTGCGT)n:Simple_repeat:Simple_repeat	4.232930156	-0.007206279	0.087389838	0.31633404	0.998183253	None
(GTGCTGT)n:Simple_repeat:Simple_repeat	4.176061424	0.00260412	0.087030799	0.703848775	0.998183253	None
(GTGG)n:Simple_repeat:Simple_repeat	28.34729196	-0.009993151	0.085939643	0.591570262	0.998183253	None
(GTGGCA)n:Simple_repeat:Simple_repeat	5.9533832	-0.000826469	0.086832377	0.920104031	0.998183253	None
(GTGGCAT)n:Simple_repeat:Simple_repeat	6.761770969	-0.000990687	0.086776669	0.910465953	0.998183253	None
(GTGGCC)n:Simple_repeat:Simple_repeat	4.612269032	-0.004110262	0.087071164	0.575477343	0.998183253	None
(GTGGCGG)n:Simple_repeat:Simple_repeat	5.386193864	-0.008791352	0.087518798	0.279338565	0.998183253	None
(GTGGGG)n:Simple_repeat:Simple_repeat	8.318832417	-0.003680167	0.086738042	0.718769877	0.998183253	None
(GTGGTG)n:Simple_repeat:Simple_repeat	4.590819375	0.007591032	0.08738149	0.331576329	0.998183253	None
(GTGT)n:Simple_repeat:Simple_repeat	67.5127306	-0.018137158	0.084942792	0.504786495	0.998183253	None
(GTGTAT)n:Simple_repeat:Simple_repeat	18.88888681	0.000630578	0.085843711	0.970596149	0.998183253	None
(GTGTATG)n:Simple_repeat:Simple_repeat	20.14898293	-0.018593486	0.089235778	0.147957234	0.998183253	None
(GTGTCT)n:Simple_repeat:Simple_repeat	4.280354803	-0.002962783	0.087040418	0.664281353	0.998183253	None
(GTGTG)n:Simple_repeat:Simple_repeat	6.854222958	-0.001041874	0.086736741	0.909655854	0.998183253	None
(GTGTGC)n:Simple_repeat:Simple_repeat	8.344313162	-0.002827333	0.086731571	0.773695147	0.998183253	None
(GTGTGG)n:Simple_repeat:Simple_repeat	7.670399993	-0.004964781	0.086861473	0.619259224	0.998183253	None
(GTGTGT)n:Simple_repeat:Simple_repeat	9.471439196	-0.000324743	0.086523599	0.974937292	0.998183253	None
(GTGTGTGC)n:Simple_repeat:Simple_repeat	16.2340883	0.021293318	0.090004416	0.123216997	0.998183253	None
(GTT)n:Simple_repeat:Simple_repeat	111.0475538	-0.036620576	0.089020801	0.285054113	0.998183253	None
(GTTAAGT)n:Simple_repeat:Simple_repeat	8.030521904	0.009538329	0.087490572	0.319266909	0.998183253	None
(GTTATGA)n:Simple_repeat:Simple_repeat	4.093159721	-0.004651396	0.087140681	0.50698999	0.998183253	None
(GTTCA)n:Simple_repeat:Simple_repeat	8.559182796	-0.003787374	0.086710683	0.717665074	0.998183253	None
(GTTCTA)n:Simple_repeat:Simple_repeat	3.088750394	-0.001534094	0.087015694	0.812156248	0.998183253	None
(GTTCTCT)n:Simple_repeat:Simple_repeat	5.175830991	-0.002544519	0.087025623	0.707816719	0.998183253	None
(GTTG)n:Simple_repeat:Simple_repeat	15.38208259	-0.004248196	0.086571975	0.716681361	0.998183253	None
(GTTT)n:Simple_repeat:Simple_repeat	222.8709981	-0.011414798	0.074835473	0.774551715	0.998183253	None
(GTTTGT)n:Simple_repeat:Simple_repeat	2.747698979	-0.003552203	0.087130028	0.561753083	0.998183253	None
(GTTTT)n:Simple_repeat:Simple_repeat	128.644287	-0.017365876	0.080670144	0.612246767	0.998183253	None
(GTTTTCT)n:Simple_repeat:Simple_repeat	4.293394463	0.006044143	0.087276077	0.383172172	0.998183253	None
(GTTTTT)n:Simple_repeat:Simple_repeat	15.69302683	-0.003511642	0.08619098	0.799665779	0.998183253	None
(GTTTTTT)n:Simple_repeat:Simple_repeat	5.61032166	0.00213106	0.086858295	0.803104937	0.998183253	None
(TA)n:Simple_repeat:Simple_repeat	1051.269492	-0.068508135	0.06641428	0.152331183	0.998183253	None
(TAA)n:Simple_repeat:Simple_repeat	146.7851212	-0.020833043	0.081298901	0.550306879	0.998183253	None
(TAAA)n:Simple_repeat:Simple_repeat	37.41858262	0.007378341	0.084959732	0.726370781	0.998183253	None
(TAAAA)n:Simple_repeat:Simple_repeat	9.232126057	0.002558553	0.086576124	0.819357284	0.998183253	None
(TAAAAA)n:Simple_repeat:Simple_repeat	6.011620771	-0.009197404	0.087602697	0.247672937	0.998183253	None
(TAACAA)n:Simple_repeat:Simple_repeat	14.70232156	0.002151929	0.08647998	0.855672215	0.998183253	None
(TAAG)n:Simple_repeat:Simple_repeat	2.837023112	-0.001745788	0.087084641	0.753504106	0.998183253	None
(TAAGAAG)n:Simple_repeat:Simple_repeat	10.89461357	0.001356524	0.086475539	0.908279677	0.998183253	None
(TAAGG)n:Simple_repeat:Simple_repeat	170.2987638	-0.008740656	0.078243971	0.803348967	0.998183253	None
(TAAGGTT)n:Simple_repeat:Simple_repeat	5.992596811	-0.001989426	0.08696853	0.782161095	0.998183253	None
(TAAGTTT)n:Simple_repeat:Simple_repeat	3.312380526	0.003663975	0.087114873	0.568863628	0.998183253	None
(TAAT)n:Simple_repeat:Simple_repeat	19.97037819	-0.006085753	0.086228325	0.680988603	0.998183253	None
(TAATA)n:Simple_repeat:Simple_repeat	10.28052625	-0.003059462	0.086641278	0.774038596	0.998183253	None
(TAATAC)n:Simple_repeat:Simple_repeat	3.404610336	-0.007350051	0.087501994	0.219474013	0.998183253	None
(TAATAT)n:Simple_repeat:Simple_repeat	13.22965704	0.006544029	0.086592005	0.617664661	0.998183253	None
(TAATATA)n:Simple_repeat:Simple_repeat	3.617292491	-0.002081439	0.087008004	0.757912832	0.998183253	None
(TAATGA)n:Simple_repeat:Simple_repeat	4.870779959	-0.001945904	0.086953593	0.788987205	0.998183253	None
(TAATT)n:Simple_repeat:Simple_repeat	9.286520857	-0.012007311	0.087818148	0.256000156	0.998183253	None
(TAATTAA)n:Simple_repeat:Simple_repeat	3.079984892	0.002426645	0.087082307	0.686719044	0.998183253	None
(TAATTT)n:Simple_repeat:Simple_repeat	4.028251566	-0.000933763	0.086960406	0.892208664	0.998183253	None
(TAATTTC)n:Simple_repeat:Simple_repeat	2.808977198	0.003314365	0.087125835	0.577454148	0.998183253	None
(TAATTTT)n:Simple_repeat:Simple_repeat	2.73575179	-0.01009321	0.087955476	0.068316998	0.998183253	None
(TAC)n:Simple_repeat:Simple_repeat	21.82069378	0.002315737	0.085774969	0.885505328	0.998183253	None
(TACA)n:Simple_repeat:Simple_repeat	103.3743337	0.00431361	0.080315444	0.892877691	0.998183253	None
(TACAA)n:Simple_repeat:Simple_repeat	4.700597159	0.001514721	0.086899138	0.848824416	0.998183253	None
(TACACA)n:Simple_repeat:Simple_repeat	4.116227391	-0.00022056	0.086950309	0.973088484	0.998183253	None
(TACACCT)n:Simple_repeat:Simple_repeat	2.816576488	0.00145765	0.087042494	0.81229706	0.998183253	None
(TACATA)n:Simple_repeat:Simple_repeat	6.189059934	-0.004484722	0.086983317	0.599871476	0.998183253	None
(TACC)n:Simple_repeat:Simple_repeat	4.650198772	0.002628874	0.087004735	0.712444653	0.998183253	None
(TACCTG)n:Simple_repeat:Simple_repeat	3.49732913	0.006151675	0.087316927	0.347944393	0.998183253	None
(TACGTG)n:Simple_repeat:Simple_repeat	4.27257442	-0.000672406	0.086910563	0.927441357	0.998183253	None
(TAG)n:Simple_repeat:Simple_repeat	10.41769246	0.005313772	0.086706051	0.645343114	0.998183253	None
(TAGA)n:Simple_repeat:Simple_repeat	32.9465798	-0.006928349	0.08533781	0.718692164	0.998183253	None
(TAGATA)n:Simple_repeat:Simple_repeat	2.760282595	0.002243201	0.087099485	0.690178735	0.998183253	None
(TAGG)n:Simple_repeat:Simple_repeat	4.910370843	-0.00154103	0.086906415	0.841669517	0.998183253	None
(TAGGAG)n:Simple_repeat:Simple_repeat	5.503593913	-0.008651499	0.087464464	0.307388851	0.998183253	None
(TAGGTG)n:Simple_repeat:Simple_repeat	4.430644471	0.003265743	0.087009341	0.662851251	0.998183253	None
(TAGTA)n:Simple_repeat:Simple_repeat	3.740455451	-0.005924421	0.087297088	0.362412388	0.998183253	None
(TAGTAAT)n:Simple_repeat:Simple_repeat	3.028079047	0.003666387	0.087197476	0.483863937	0.998183253	None
(TAT)n:Simple_repeat:Simple_repeat	92.35520837	0.016144454	0.083005435	0.593455221	0.998183253	None
(TATA)n:Simple_repeat:Simple_repeat	74.87043449	-0.01489373	0.083709118	0.596302788	0.998183253	None
(TATAA)n:Simple_repeat:Simple_repeat	15.91985897	-0.013467901	0.087735761	0.310956455	0.998183253	None
(TATAAT)n:Simple_repeat:Simple_repeat	3.408786172	-0.00509067	0.087205158	0.444644161	0.998183253	None
(TATACA)n:Simple_repeat:Simple_repeat	7.103284868	-0.003651222	0.086832871	0.696995039	0.998183253	None
(TATAG)n:Simple_repeat:Simple_repeat	60.95401597	-0.007933744	0.083806318	0.747310839	0.998183253	None
(TATAGT)n:Simple_repeat:Simple_repeat	4.431552791	-0.009843066	0.087765074	0.179684542	0.998183253	None
(TATAT)n:Simple_repeat:Simple_repeat	3.634619609	0.005829647	0.087276303	0.383699363	0.998183253	None
(TATATA)n:Simple_repeat:Simple_repeat	9.004246494	-0.00441625	0.086860215	0.645378568	0.998183253	None
(TATATAA)n:Simple_repeat:Simple_repeat	5.940870202	-0.003852497	0.086926822	0.65687017	0.998183253	None
(TATATATT)n:Simple_repeat:Simple_repeat	35.2572087	-0.010165138	0.085593375	0.612703065	0.998183253	None
(TATATC)n:Simple_repeat:Simple_repeat	2.725439683	0.005572105	0.087319458	0.330327041	0.998183253	None
(TATATG)n:Simple_repeat:Simple_repeat	10.92585464	-0.004498646	0.086761944	0.666575118	0.998183253	None
(TATATT)n:Simple_repeat:Simple_repeat	9.96969793	-0.000698333	0.086458328	0.951709719	0.998183253	None
(TATC)n:Simple_repeat:Simple_repeat	55.23883123	-0.01445751	0.084806492	0.565299977	0.998183253	None
(TATCCA)n:Simple_repeat:Simple_repeat	3.462393773	-0.003473423	0.087071364	0.610195305	0.998183253	None
(TATCCT)n:Simple_repeat:Simple_repeat	2.823740412	0.00642418	0.087406913	0.266784978	0.998183253	None
(TATCTA)n:Simple_repeat:Simple_repeat	49.16321849	-0.008157069	0.084408658	0.722394217	0.998183253	None
(TATCTT)n:Simple_repeat:Simple_repeat	4.033299163	0.002259324	0.087016892	0.740106414	0.998183253	None
(TATG)n:Simple_repeat:Simple_repeat	47.1395335	-0.024794778	0.089166807	0.2696797	0.998183253	None
(TATGAC)n:Simple_repeat:Simple_repeat	4.487077128	-0.004268427	0.087065078	0.571036204	0.998183253	None
(TATGT)n:Simple_repeat:Simple_repeat	6.599718264	0.002209696	0.086797974	0.810143551	0.998183253	None
(TATGTA)n:Simple_repeat:Simple_repeat	21.94011682	-0.018706108	0.088685385	0.239649073	0.998183253	None
(TATGTG)n:Simple_repeat:Simple_repeat	16.18410399	-0.003396826	0.086214017	0.802354928	0.998183253	None
(TATT)n:Simple_repeat:Simple_repeat	109.7931475	-0.022368176	0.08357062	0.489082641	0.998183253	None
(TATTA)n:Simple_repeat:Simple_repeat	3.078395343	-0.001330379	0.087016348	0.835235997	0.998183253	None
(TATTAA)n:Simple_repeat:Simple_repeat	9.932620773	0.009049081	0.087251143	0.405645064	0.998183253	None
(TATTATC)n:Simple_repeat:Simple_repeat	8.100234846	0.007273143	0.087073988	0.480032504	0.998183253	None
(TATTC)n:Simple_repeat:Simple_repeat	3.832361599	0.004188539	0.087122445	0.537344109	0.998183253	None
(TATTT)n:Simple_repeat:Simple_repeat	48.27616396	-0.021083301	0.088199288	0.313806379	0.998183253	None
(TATTTA)n:Simple_repeat:Simple_repeat	8.69733756	-0.005706056	0.086882698	0.580891052	0.998183253	None
(TATTTAA)n:Simple_repeat:Simple_repeat	2.793535227	-0.004801951	0.087243436	0.406727556	0.998183253	None
(TATTTAC)n:Simple_repeat:Simple_repeat	5.423724392	-0.000939039	0.086821959	0.910684335	0.998183253	None
(TATTTG)n:Simple_repeat:Simple_repeat	5.76825062	-0.003966569	0.086996869	0.621553682	0.998183253	None
(TATTTT)n:Simple_repeat:Simple_repeat	18.12907561	0.021072813	0.089563371	0.177889234	0.998183253	None
(TATTTTT)n:Simple_repeat:Simple_repeat	2.944531325	-0.005567642	0.08730235	0.348402399	0.998183253	None
(TATTTTTG)n:Simple_repeat:Simple_repeat	23.73024596	-0.010654204	0.086373553	0.537140213	0.998183253	None
(TC)n:Simple_repeat:Simple_repeat	710.8034514	0.001851433	0.062964186	0.969013723	0.998183253	None
(TCA)n:Simple_repeat:Simple_repeat	68.22639708	-0.012854816	0.083834172	0.629878449	0.998183253	None
(TCAA)n:Simple_repeat:Simple_repeat	9.186821761	0.003807322	0.086707103	0.717718768	0.998183253	None
(TCAAGAG)n:Simple_repeat:Simple_repeat	14.05938945	0.006354016	0.086565733	0.628659971	0.998183253	None
(TCAC)n:Simple_repeat:Simple_repeat	8.39230148	0.000227377	0.086647458	0.983897678	0.998183253	None
(TCACC)n:Simple_repeat:Simple_repeat	8.797840154	-0.003144416	0.086720777	0.754810715	0.998183253	None
(TCACCA)n:Simple_repeat:Simple_repeat	9.029131816	-0.012484977	0.087878081	0.252051641	0.998183253	None
(TCACTAT)n:Simple_repeat:Simple_repeat	2.846780349	-0.000747799	0.087046214	0.896789699	0.998183253	None
(TCAGTTC)n:Simple_repeat:Simple_repeat	2.894360121	-0.001539067	0.087085572	0.776994724	0.998183253	None
(TCAT)n:Simple_repeat:Simple_repeat	58.34170423	-0.006793623	0.083651616	0.782823154	0.998183253	None
(TCATCA)n:Simple_repeat:Simple_repeat	7.873269199	-0.010434169	0.087592878	0.293255962	0.998183253	None
(TCATCT)n:Simple_repeat:Simple_repeat	6.105593745	0.004508514	0.086941109	0.618581491	0.998183253	None
(TCATT)n:Simple_repeat:Simple_repeat	16.11186517	-0.009001831	0.086793336	0.512678672	0.998183253	None
(TCATTT)n:Simple_repeat:Simple_repeat	6.984617454	0.001578559	0.086791071	0.861625413	0.998183253	None
(TCC)n:Simple_repeat:Simple_repeat	2051.570631	0.063802136	0.048240538	0.116781791	0.998183253	None
(TCCA)n:Simple_repeat:Simple_repeat	142.6414988	0.046271115	0.092085117	0.225920673	0.998183253	None
(TCCAC)n:Simple_repeat:Simple_repeat	7.284679157	0.002032997	0.086791303	0.825297258	0.998183253	None
(TCCAGC)n:Simple_repeat:Simple_repeat	3.079217604	0.001512022	0.087053891	0.801244681	0.998183253	None
(TCCAT)n:Simple_repeat:Simple_repeat	32.17300886	0.001241182	0.08501241	0.949433312	0.998183253	None
(TCCC)n:Simple_repeat:Simple_repeat	178.7026299	-0.016759582	0.077863472	0.654486279	0.998183253	None
(TCCCA)n:Simple_repeat:Simple_repeat	15.46011565	0.01608561	0.088338332	0.241039948	0.998183253	None
(TCCCACC)n:Simple_repeat:Simple_repeat	5.912984878	0.004603882	0.086993697	0.592502649	0.998183253	None
(TCCCCA)n:Simple_repeat:Simple_repeat	5.5915165	-0.005489611	0.087126627	0.494388419	0.998183253	None
(TCCCCAA)n:Simple_repeat:Simple_repeat	3.860236891	-0.001799536	0.086976873	0.797715393	0.998183253	None
(TCCCCC)n:Simple_repeat:Simple_repeat	92.08865065	-0.001100379	0.08124765	0.969120409	0.998183253	None
(TCCCCGCG)n:Simple_repeat:Simple_repeat	3.908696159	-0.001802842	0.086983941	0.794251752	0.998183253	None
(TCCCG)n:Simple_repeat:Simple_repeat	9.986769745	-0.000755551	0.086489592	0.945786685	0.998183253	None
(TCCCGGC)n:Simple_repeat:Simple_repeat	6.718905009	-0.002815308	0.08690932	0.73011358	0.998183253	None
(TCCCT)n:Simple_repeat:Simple_repeat	10.60988522	0.015714726	0.088548311	0.181248136	0.998183253	None
(TCCCTC)n:Simple_repeat:Simple_repeat	18.63055626	-0.00648269	0.086252335	0.664139576	0.998183253	None
(TCCCTCT)n:Simple_repeat:Simple_repeat	5.233649838	-0.010706499	0.087842762	0.189191553	0.998183253	None
(TCCCTG)n:Simple_repeat:Simple_repeat	3.413719673	-0.008554609	0.087627062	0.190541861	0.998183253	None
(TCCCTGG)n:Simple_repeat:Simple_repeat	20.34469914	-0.028995164	0.093046616	0.064028741	0.998183253	None
(TCCCTT)n:Simple_repeat:Simple_repeat	6.091105628	0.001105066	0.086775149	0.904143821	0.998183253	None
(TCCCTTT)n:Simple_repeat:Simple_repeat	9.428818103	0.014896102	0.088432204	0.177832973	0.998183253	None
(TCCG)n:Simple_repeat:Simple_repeat	6.278065909	-0.00917489	0.087529774	0.284581225	0.998183253	None
(TCCGGC)n:Simple_repeat:Simple_repeat	5.329343046	-0.0047389	0.08706992	0.546132367	0.998183253	None
(TCCT)n:Simple_repeat:Simple_repeat	166.2015677	0.024718305	0.080369927	0.512312724	0.998183253	None
(TCCTAC)n:Simple_repeat:Simple_repeat	3.302654556	-0.004090819	0.087128371	0.535413067	0.998183253	None
(TCCTC)n:Simple_repeat:Simple_repeat	45.09622445	-0.006372421	0.084434532	0.774094087	0.998183253	None
(TCCTCC)n:Simple_repeat:Simple_repeat	14.06454152	0.00913991	0.086922821	0.489478726	0.998183253	None
(TCCTCCT)n:Simple_repeat:Simple_repeat	2.918623389	-0.00433816	0.087181709	0.481086083	0.998183253	None
(TCCTCCTT)n:Simple_repeat:Simple_repeat	4.309201328	-0.00019306	0.086901391	0.97805092	0.998183253	None
(TCCTCT)n:Simple_repeat:Simple_repeat	8.241972636	-0.000122925	0.086649572	0.988348215	0.998183253	None
(TCCTCTC)n:Simple_repeat:Simple_repeat	5.948852649	0.003367334	0.086862679	0.710598129	0.998183253	None
(TCCTG)n:Simple_repeat:Simple_repeat	5.809736555	-0.001774704	0.086873038	0.826536849	0.998183253	None
(TCCTGC)n:Simple_repeat:Simple_repeat	27.3931197	-0.010823375	0.086274667	0.544286095	0.998183253	None
(TCCTT)n:Simple_repeat:Simple_repeat	14.08385073	-0.010681897	0.08711412	0.430334346	0.998183253	None
(TCCTTT)n:Simple_repeat:Simple_repeat	24.31995519	-0.010662171	0.086309726	0.543737528	0.998183253	None
(TCCTTTC)n:Simple_repeat:Simple_repeat	6.943156874	-0.010814853	0.087844696	0.193775842	0.998183253	None
(TCG)n:Simple_repeat:Simple_repeat	11.28043556	-0.009580542	0.087163126	0.425153783	0.998183253	None
(TCGC)n:Simple_repeat:Simple_repeat	11.52128206	0.003603664	0.086615046	0.7488615	0.998183253	None
(TCGCTCC)n:Simple_repeat:Simple_repeat	11.12821557	0.001050941	0.086525868	0.926676471	0.998183253	None
(TCGGCG)n:Simple_repeat:Simple_repeat	15.63978962	0.008036144	0.086694031	0.555429303	0.998183253	None
(TCT)n:Simple_repeat:Simple_repeat	92.87452848	0.019501186	0.083945694	0.503481974	0.998183253	None
(TCTA)n:Simple_repeat:Simple_repeat	41.87543179	0.017066603	0.086884594	0.419480635	0.998183253	None
(TCTAA)n:Simple_repeat:Simple_repeat	5.998771139	-0.005861346	0.087089678	0.50157351	0.998183253	None
(TCTAACA)n:Simple_repeat:Simple_repeat	3.386862946	0.002843374	0.087077903	0.654639144	0.998183253	None
(TCTAATA)n:Simple_repeat:Simple_repeat	3.578871557	-0.003973474	0.087090712	0.568867236	0.998183253	None
(TCTACCT)n:Simple_repeat:Simple_repeat	2.92561525	-0.004437309	0.087180523	0.479274424	0.998183253	None
(TCTAGT)n:Simple_repeat:Simple_repeat	5.594286322	0.000517782	0.086869655	0.950512585	0.998183253	None
(TCTATA)n:Simple_repeat:Simple_repeat	4.336628194	-0.00047183	0.086896357	0.949231037	0.998183253	None
(TCTC)n:Simple_repeat:Simple_repeat	427.2087024	-0.056459856	0.07880022	0.230546337	0.998183253	None
(TCTCACC)n:Simple_repeat:Simple_repeat	4.55192963	0.005701321	0.087216167	0.429641082	0.998183253	None
(TCTCATT)n:Simple_repeat:Simple_repeat	3.623707041	-0.004090116	0.087144692	0.524502674	0.998183253	None
(TCTCC)n:Simple_repeat:Simple_repeat	176.5827515	0.050012464	0.092318816	0.21646128	0.998183253	None
(TCTCCC)n:Simple_repeat:Simple_repeat	28.49778269	0.003024844	0.085216498	0.873646519	0.998183253	None
(TCTCCCC)n:Simple_repeat:Simple_repeat	3.537249758	0.001655685	0.087032243	0.794777789	0.998183253	None
(TCTCCT)n:Simple_repeat:Simple_repeat	23.77154972	0.00521285	0.08602009	0.739210534	0.998183253	None
(TCTCCTT)n:Simple_repeat:Simple_repeat	6.378644384	-0.01533689	0.088847081	0.07430643	0.998183253	None
(TCTCT)n:Simple_repeat:Simple_repeat	4.382393824	-0.004777658	0.087107956	0.52258903	0.998183253	None
(TCTCTC)n:Simple_repeat:Simple_repeat	62.59064773	0.022665593	0.086539163	0.402217849	0.998183253	None
(TCTCTCTT)n:Simple_repeat:Simple_repeat	5.717731726	0.003347007	0.086885713	0.704461762	0.998183253	None
(TCTCTG)n:Simple_repeat:Simple_repeat	32.4102872	0.016947873	0.087106314	0.40274101	0.998183253	None
(TCTCTT)n:Simple_repeat:Simple_repeat	8.557284148	0.0009716	0.086641212	0.925777398	0.998183253	None
(TCTCTTT)n:Simple_repeat:Simple_repeat	3.260679307	-0.001840919	0.087030741	0.772541095	0.998183253	None
(TCTG)n:Simple_repeat:Simple_repeat	34.69657927	-0.020056676	0.088003834	0.325353489	0.998183253	None
(TCTGACC)n:Simple_repeat:Simple_repeat	6.808697807	0.002345319	0.086767698	0.805301699	0.998183253	None
(TCTGCC)n:Simple_repeat:Simple_repeat	4.526342149	0.009851512	0.08777084	0.178129618	0.998183253	None
(TCTGG)n:Simple_repeat:Simple_repeat	34.00920543	-0.020777355	0.088275105	0.307367044	0.998183253	None
(TCTGGT)n:Simple_repeat:Simple_repeat	16.79744829	0.001496808	0.086017139	0.919274904	0.998183253	None
(TCTGTC)n:Simple_repeat:Simple_repeat	19.49643145	0.003330304	0.086140825	0.814513511	0.998183253	None
(TCTGTG)n:Simple_repeat:Simple_repeat	3.213179037	0.0012601	0.087027573	0.859511679	0.998183253	None
(TCTGTT)n:Simple_repeat:Simple_repeat	2.814499483	0.004742399	0.087226024	0.431966777	0.998183253	None
(TCTT)n:Simple_repeat:Simple_repeat	255.5999606	0.001940839	0.07429273	0.950365547	0.998183253	None
(TCTTAT)n:Simple_repeat:Simple_repeat	6.195079297	-0.003253949	0.086855017	0.71704656	0.998183253	None
(TCTTC)n:Simple_repeat:Simple_repeat	13.94376926	0.015250615	0.088169921	0.254503647	0.998183253	None
(TCTTCA)n:Simple_repeat:Simple_repeat	3.973175858	0.007020803	0.087391987	0.307317296	0.998183253	None
(TCTTCC)n:Simple_repeat:Simple_repeat	12.82248746	0.007403565	0.0867924	0.554070814	0.998183253	None
(TCTTCCA)n:Simple_repeat:Simple_repeat	7.210153207	-0.001028429	0.086873332	0.895855826	0.998183253	None
(TCTTCCC)n:Simple_repeat:Simple_repeat	5.492387244	0.012544132	0.088283449	0.09181712	0.998183253	None
(TCTTGT)n:Simple_repeat:Simple_repeat	5.272170776	-0.010019262	0.087764383	0.193262392	0.998183253	None
(TCTTGTC)n:Simple_repeat:Simple_repeat	2.827993277	-0.00019168	0.087051491	0.971522558	0.998183253	None
(TCTTT)n:Simple_repeat:Simple_repeat	36.47055842	-0.013129268	0.086496005	0.486725715	0.998183253	None
(TCTTTC)n:Simple_repeat:Simple_repeat	45.51409215	0.0085465	0.085369757	0.671590212	0.998183253	None
(TCTTTCA)n:Simple_repeat:Simple_repeat	4.656797444	-0.003366564	0.086994138	0.65868571	0.998183253	None
(TCTTTCT)n:Simple_repeat:Simple_repeat	2.910091363	-0.001710813	0.087047713	0.77687507	0.998183253	None
(TCTTTT)n:Simple_repeat:Simple_repeat	18.13087773	-0.004225291	0.086204907	0.763431251	0.998183253	None
(TCTTTTT)n:Simple_repeat:Simple_repeat	6.159820278	0.010326136	0.087706158	0.241219771	0.998183253	None
(TG)n:Simple_repeat:Simple_repeat	2968.733907	-0.047847837	0.04529431	0.219290434	0.998183253	None
(TGA)n:Simple_repeat:Simple_repeat	53.46881228	-0.003466683	0.08414178	0.875233481	0.998183253	None
(TGAA)n:Simple_repeat:Simple_repeat	126.3622729	-0.003717726	0.079250673	0.910694648	0.998183253	None
(TGAAA)n:Simple_repeat:Simple_repeat	4.169147741	-0.008223023	0.087549811	0.233397469	0.998183253	None
(TGAATG)n:Simple_repeat:Simple_repeat	3.785698947	0.006977837	0.087438798	0.263962696	0.998183253	None
(TGACCA)n:Simple_repeat:Simple_repeat	5.390278579	-0.004466997	0.086987071	0.599074716	0.998183253	None
(TGACCC)n:Simple_repeat:Simple_repeat	44.0076295	-0.021212821	0.087617033	0.354545986	0.998183253	None
(TGACGTC)n:Simple_repeat:Simple_repeat	4.563627669	-0.005330251	0.08723461	0.417309462	0.998183253	None
(TGACTG)n:Simple_repeat:Simple_repeat	10.09949576	0.001649035	0.086610371	0.877214254	0.998183253	None
(TGAG)n:Simple_repeat:Simple_repeat	40.7781392	-0.005282873	0.084987568	0.790747434	0.998183253	None
(TGAGA)n:Simple_repeat:Simple_repeat	23.36368542	-0.004591542	0.085694026	0.783681409	0.998183253	None
(TGAGCT)n:Simple_repeat:Simple_repeat	2.90922334	-0.000800944	0.08701881	0.896439144	0.998183253	None
(TGAGGTG)n:Simple_repeat:Simple_repeat	5.283558354	0.007300603	0.0873382	0.355213417	0.998183253	None
(TGAT)n:Simple_repeat:Simple_repeat	70.17253961	-0.00808523	0.083419282	0.752927179	0.998183253	None
(TGATAA)n:Simple_repeat:Simple_repeat	8.639155701	0.014609875	0.088448335	0.15892253	0.998183253	None
(TGATGA)n:Simple_repeat:Simple_repeat	3.724802561	-0.003194669	0.087040159	0.647022525	0.998183253	None
(TGATGG)n:Simple_repeat:Simple_repeat	5.265147648	-0.004110794	0.087047397	0.58711618	0.998183253	None
(TGC)n:Simple_repeat:Simple_repeat	23.07676197	0.005729371	0.085781687	0.736879463	0.998183253	None
(TGCA)n:Simple_repeat:Simple_repeat	6.1906116	-0.001369891	0.086778968	0.877930069	0.998183253	None
(TGCACA)n:Simple_repeat:Simple_repeat	28.62140043	0.013689082	0.086657761	0.463801264	0.998183253	None
(TGCATAA)n:Simple_repeat:Simple_repeat	4.584892816	-0.008432517	0.0875357	0.254401042	0.998183253	None
(TGCATG)n:Simple_repeat:Simple_repeat	36.79560958	0.018080126	0.087267824	0.38554642	0.998183253	None
(TGCC)n:Simple_repeat:Simple_repeat	35.63603476	0.010565964	0.08563272	0.600096949	0.998183253	None
(TGCCAGC)n:Simple_repeat:Simple_repeat	2.895623748	-0.009648329	0.087845244	0.105692727	0.998183253	None
(TGCCC)n:Simple_repeat:Simple_repeat	12.22256442	0.013843143	0.087943713	0.270950134	0.998183253	None
(TGCCCA)n:Simple_repeat:Simple_repeat	2.733959087	0.002537999	0.087114167	0.650366655	0.998183253	None
(TGCCCC)n:Simple_repeat:Simple_repeat	3.909515831	-0.001355842	0.087023067	0.828378278	0.998183253	None
(TGCCTCC)n:Simple_repeat:Simple_repeat	6.355749809	-0.006727446	0.087220491	0.421274417	0.998183253	None
(TGCCTG)n:Simple_repeat:Simple_repeat	10.83867408	-0.006632835	0.086866423	0.555363011	0.998183253	None
(TGCG)n:Simple_repeat:Simple_repeat	11.96951046	0.002556156	0.086377846	0.83965582	0.998183253	None
(TGCGC)n:Simple_repeat:Simple_repeat	5.494991269	-0.00834692	0.087447764	0.309245823	0.998183253	None
(TGCGTG)n:Simple_repeat:Simple_repeat	13.52228501	-0.005307162	0.086467955	0.682511061	0.998183253	None
(TGCTACC)n:Simple_repeat:Simple_repeat	3.690982797	-0.005416589	0.087254619	0.399804237	0.998183253	None
(TGCTCC)n:Simple_repeat:Simple_repeat	34.29254306	-0.004361191	0.084941478	0.825641754	0.998183253	None
(TGCTCTG)n:Simple_repeat:Simple_repeat	4.06676362	-0.000638522	0.086939912	0.927587504	0.998183253	None
(TGCTTT)n:Simple_repeat:Simple_repeat	3.424766248	-0.007569792	0.087519773	0.216708933	0.998183253	None
(TGG)n:Simple_repeat:Simple_repeat	202.9449483	0.017435189	0.077848002	0.636820511	0.998183253	None
(TGGA)n:Simple_repeat:Simple_repeat	191.1256726	0.008197104	0.076333726	0.827960416	0.998183253	None
(TGGAA)n:Simple_repeat:Simple_repeat	6.946300437	0.013402951	0.088341856	0.128626694	0.998183253	None
(TGGATC)n:Simple_repeat:Simple_repeat	7.136508289	0.008709218	0.087400915	0.343360755	0.998183253	None
(TGGATG)n:Simple_repeat:Simple_repeat	5.032559623	0.008371574	0.087495901	0.278539794	0.998183253	None
(TGGCAGT)n:Simple_repeat:Simple_repeat	3.687717928	0.004862745	0.087190276	0.460210158	0.998183253	None
(TGGCC)n:Simple_repeat:Simple_repeat	17.90692334	-0.000699998	0.085986885	0.959827049	0.998183253	None
(TGGCCC)n:Simple_repeat:Simple_repeat	87.97388731	-0.022131262	0.085428947	0.444683627	0.998183253	None
(TGGG)n:Simple_repeat:Simple_repeat	3.372292737	-0.004371584	0.087183037	0.479390489	0.998183253	None
(TGGGC)n:Simple_repeat:Simple_repeat	3.142124519	0.001836321	0.087021934	0.781398544	0.998183253	None
(TGGGG)n:Simple_repeat:Simple_repeat	47.87693807	0.010777321	0.085100543	0.629594687	0.998183253	None
(TGGGGG)n:Simple_repeat:Simple_repeat	3.967401862	0.00395541	0.08708279	0.578226249	0.998183253	None
(TGGT)n:Simple_repeat:Simple_repeat	12.83219143	-0.00959819	0.087085649	0.44554009	0.998183253	None
(TGGTAT)n:Simple_repeat:Simple_repeat	3.337773274	-0.002821577	0.087057779	0.664926852	0.998183253	None
(TGGTGAG)n:Simple_repeat:Simple_repeat	4.908679293	0.00716686	0.087330529	0.357717732	0.998183253	None
(TGGTGG)n:Simple_repeat:Simple_repeat	28.09538779	0.009035783	0.08588817	0.622316213	0.998183253	None
(TGGTGGC)n:Simple_repeat:Simple_repeat	3.256645096	-0.006042092	0.087309024	0.353094231	0.998183253	None
(TGGTGGTAG)n:Simple_repeat:Simple_repeat	212.4922645	0.031011811	0.080858428	0.434507818	0.998183253	None
(TGGTGTG)n:Simple_repeat:Simple_repeat	16.30145744	0.013003647	0.087412433	0.372909446	0.998183253	None
(TGGTT)n:Simple_repeat:Simple_repeat	4.768331548	0.007042655	0.08731982	0.362892031	0.998183253	None
(TGGTTG)n:Simple_repeat:Simple_repeat	12.69733656	8.52E-05	0.086378652	0.996299106	0.998183253	None
(TGT)n:Simple_repeat:Simple_repeat	123.0300819	0.007505007	0.079680413	0.829228464	0.998183253	None
(TGTA)n:Simple_repeat:Simple_repeat	44.38820106	-0.000126786	0.084797211	0.993302165	0.998183253	None
(TGTACA)n:Simple_repeat:Simple_repeat	5.74259354	-0.000236305	0.086838613	0.975183712	0.998183253	None
(TGTAT)n:Simple_repeat:Simple_repeat	4.652743439	0.000923456	0.086909742	0.905199414	0.998183253	None
(TGTATA)n:Simple_repeat:Simple_repeat	5.397643244	-0.002880912	0.086914043	0.725679562	0.998183253	None
(TGTATG)n:Simple_repeat:Simple_repeat	17.3927986	-0.01076502	0.086926165	0.463457566	0.998183253	None
(TGTC)n:Simple_repeat:Simple_repeat	24.59040283	-4.91E-05	0.085743526	0.995590677	0.998183253	None
(TGTCC)n:Simple_repeat:Simple_repeat	11.58924585	0.000615511	0.086503611	0.958131941	0.998183253	None
(TGTCCAG)n:Simple_repeat:Simple_repeat	3.149897021	0.003286429	0.087098281	0.606835369	0.998183253	None
(TGTCCC)n:Simple_repeat:Simple_repeat	3.791187494	0.003884194	0.08707546	0.587228933	0.998183253	None
(TGTCCTC)n:Simple_repeat:Simple_repeat	3.25147626	-0.002964072	0.087114559	0.611348697	0.998183253	None
(TGTCT)n:Simple_repeat:Simple_repeat	2.746349523	-0.001665839	0.087103249	0.747695308	0.998183253	None
(TGTCTC)n:Simple_repeat:Simple_repeat	3.568073084	-0.006822901	0.087412103	0.280842548	0.998183253	None
(TGTCTCT)n:Simple_repeat:Simple_repeat	8.949045048	0.002885072	0.08668563	0.781592131	0.998183253	None
(TGTCTG)n:Simple_repeat:Simple_repeat	8.18758386	0.008552929	0.087214833	0.418912158	0.998183253	None
(TGTCTTC)n:Simple_repeat:Simple_repeat	2.82964568	0.001623182	0.087031111	0.797950745	0.998183253	None
(TGTG)n:Simple_repeat:Simple_repeat	157.4228724	-0.053239643	0.097380739	0.16833174	0.998183253	None
(TGTGCA)n:Simple_repeat:Simple_repeat	8.746457497	-0.008955935	0.087320427	0.37698246	0.998183253	None
(TGTGG)n:Simple_repeat:Simple_repeat	3.597463034	-0.00245451	0.087010379	0.723106223	0.998183253	None
(TGTGGC)n:Simple_repeat:Simple_repeat	4.48846723	0.012891198	0.08839132	0.071018526	0.998183253	None
(TGTGGG)n:Simple_repeat:Simple_repeat	7.342488241	0.001179333	0.086741913	0.901125821	0.998183253	None
(TGTGTA)n:Simple_repeat:Simple_repeat	21.74184234	-0.010391768	0.086605295	0.514674558	0.998183253	None
(TGTGTC)n:Simple_repeat:Simple_repeat	13.74484696	0.009849245	0.08705797	0.450985284	0.998183253	None
(TGTGTG)n:Simple_repeat:Simple_repeat	19.84235308	0.003451218	0.086006713	0.818962484	0.998183253	None
(TGTGTTC)n:Simple_repeat:Simple_repeat	4.052720782	0.002685543	0.086989644	0.714904576	0.998183253	None
(TGTT)n:Simple_repeat:Simple_repeat	92.70063314	0.003321178	0.08202955	0.906244767	0.998183253	None
(TGTTC)n:Simple_repeat:Simple_repeat	5.363761356	-0.003476878	0.086932907	0.676302224	0.998183253	None
(TGTTT)n:Simple_repeat:Simple_repeat	113.8538779	-0.011585678	0.080813331	0.718385951	0.998183253	None
(TGTTTC)n:Simple_repeat:Simple_repeat	12.81080275	0.000994683	0.086292815	0.938985604	0.998183253	None
(TGTTTT)n:Simple_repeat:Simple_repeat	39.98335055	-0.011803548	0.085561711	0.577984799	0.998183253	None
(TGTTTTT)n:Simple_repeat:Simple_repeat	4.917379469	-0.007083628	0.087291349	0.379201908	0.998183253	None
(TT)n:Simple_repeat:Simple_repeat	61.36752347	-0.005829155	0.083127158	0.820821688	0.998183253	None
(TTA)n:Simple_repeat:Simple_repeat	231.8640389	-0.004905226	0.075077937	0.901358441	0.998183253	None
(TTAA)n:Simple_repeat:Simple_repeat	38.31310213	-0.036466595	0.095841041	0.086585733	0.998183253	None
(TTAAGAG)n:Simple_repeat:Simple_repeat	5.512134435	-0.00484463	0.08709268	0.528940938	0.998183253	None
(TTAAGTA)n:Simple_repeat:Simple_repeat	3.631822228	0.002937879	0.0870201	0.681170224	0.998183253	None
(TTAAT)n:Simple_repeat:Simple_repeat	5.723193572	-0.005852988	0.087119788	0.486539475	0.998183253	None
(TTAATA)n:Simple_repeat:Simple_repeat	4.326475032	-0.005498168	0.087204728	0.43833902	0.998183253	None
(TTAATAA)n:Simple_repeat:Simple_repeat	4.914764183	-0.006829846	0.08730955	0.366039626	0.998183253	None
(TTAATT)n:Simple_repeat:Simple_repeat	8.582474298	-0.004320004	0.086721219	0.686070463	0.998183253	None
(TTAATTT)n:Simple_repeat:Simple_repeat	29.76811226	0.025513694	0.090481985	0.185745896	0.998183253	None
(TTAC)n:Simple_repeat:Simple_repeat	6.880267631	-0.002452738	0.08678206	0.790641867	0.998183253	None
(TTACAA)n:Simple_repeat:Simple_repeat	32.61577691	-0.00495871	0.085601885	0.774348435	0.998183253	None
(TTACACT)n:Simple_repeat:Simple_repeat	2.866697189	-0.002656373	0.08711056	0.636815309	0.998183253	None
(TTACATT)n:Simple_repeat:Simple_repeat	10.69594672	-0.000600037	0.086439278	0.957247776	0.998183253	None
(TTACTT)n:Simple_repeat:Simple_repeat	3.127147621	-0.008525214	0.087651205	0.164877813	0.998183253	None
(TTAGA)n:Simple_repeat:Simple_repeat	23.78443273	-0.003610443	0.085633444	0.828719813	0.998183253	None
(TTAGTAT)n:Simple_repeat:Simple_repeat	2.946242112	-0.007950705	0.087576575	0.188686131	0.998183253	None
(TTAT)n:Simple_repeat:Simple_repeat	113.2853934	0.004636389	0.079935198	0.887043329	0.998183253	None
(TTATA)n:Simple_repeat:Simple_repeat	6.50456516	-0.00423421	0.086912117	0.638926752	0.998183253	None
(TTATAA)n:Simple_repeat:Simple_repeat	6.413297912	-0.003314149	0.086909512	0.695283977	0.998183253	None
(TTATAT)n:Simple_repeat:Simple_repeat	6.319650295	-0.000655265	0.086915751	0.928111756	0.998183253	None
(TTATATA)n:Simple_repeat:Simple_repeat	3.491909263	-0.008349795	0.087656021	0.145008591	0.998183253	None
(TTATCA)n:Simple_repeat:Simple_repeat	4.329008401	0.005314381	0.087182416	0.460176161	0.998183253	None
(TTATG)n:Simple_repeat:Simple_repeat	3.37205926	-0.003052264	0.087088317	0.628339859	0.998183253	None
(TTATT)n:Simple_repeat:Simple_repeat	47.71716674	0.02171902	0.087527718	0.361069724	0.998183253	None
(TTATTG)n:Simple_repeat:Simple_repeat	6.686954922	0.008137295	0.087320736	0.374735166	0.998183253	None
(TTATTT)n:Simple_repeat:Simple_repeat	29.27431664	0.010861746	0.086097292	0.562191423	0.998183253	None
(TTATTTT)n:Simple_repeat:Simple_repeat	31.89954156	0.002108084	0.08501763	0.914082742	0.998183253	None
(TTCA)n:Simple_repeat:Simple_repeat	98.14154113	-0.010365431	0.081441628	0.735417292	0.998183253	None
(TTCACAC)n:Simple_repeat:Simple_repeat	8.742132573	-0.010339148	0.08748072	0.333347907	0.998183253	None
(TTCACT)n:Simple_repeat:Simple_repeat	3.03113758	-0.005529607	0.087301777	0.346637265	0.998183253	None
(TTCACTT)n:Simple_repeat:Simple_repeat	2.806433796	-0.004851569	0.08726554	0.382880248	0.998183253	None
(TTCAGA)n:Simple_repeat:Simple_repeat	743.8929654	0.028929959	0.063472093	0.519965374	0.998183253	None
(TTCAGTA)n:Simple_repeat:Simple_repeat	4.23273456	-0.005061877	0.087175317	0.469273462	0.998183253	None
(TTCAT)n:Simple_repeat:Simple_repeat	11.74658808	0.003424956	0.086499718	0.77710892	0.998183253	None
(TTCATT)n:Simple_repeat:Simple_repeat	6.78394461	-0.000392231	0.086755048	0.963802038	0.998183253	None
(TTCC)n:Simple_repeat:Simple_repeat	365.728822	0.000773816	0.070522719	0.993408957	0.998183253	None
(TTCCA)n:Simple_repeat:Simple_repeat	43.79105009	-0.00703679	0.084659291	0.745420416	0.998183253	None
(TTCCC)n:Simple_repeat:Simple_repeat	16.61188666	-0.002420634	0.086102129	0.86204135	0.998183253	None
(TTCCCC)n:Simple_repeat:Simple_repeat	3.784669202	0.005643722	0.087317315	0.334818491	0.998183253	None
(TTCCCT)n:Simple_repeat:Simple_repeat	3.361318638	0.00041388	0.087027891	0.950395117	0.998183253	None
(TTCCCTC)n:Simple_repeat:Simple_repeat	7.711098847	0.004647299	0.086900454	0.623945863	0.998183253	None
(TTCCCTT)n:Simple_repeat:Simple_repeat	7.100660699	-0.003540236	0.08681617	0.708423776	0.998183253	None
(TTCCT)n:Simple_repeat:Simple_repeat	16.56689203	-0.000308111	0.08596393	0.981498389	0.998183253	None
(TTCCTC)n:Simple_repeat:Simple_repeat	12.11220559	0.01565854	0.088430586	0.206684587	0.998183253	None
(TTCCTT)n:Simple_repeat:Simple_repeat	36.19284608	0.015182502	0.086496246	0.463864601	0.998183253	None
(TTCCTTC)n:Simple_repeat:Simple_repeat	15.72222548	-0.009558568	0.086940332	0.476630017	0.998183253	None
(TTCT)n:Simple_repeat:Simple_repeat	185.4659842	-0.040756276	0.08606414	0.30238885	0.998183253	None
(TTCTA)n:Simple_repeat:Simple_repeat	5.421899509	-0.005311372	0.087114284	0.502466041	0.998183253	None
(TTCTC)n:Simple_repeat:Simple_repeat	31.82512385	0.003251354	0.084969903	0.880902378	0.998183253	None
(TTCTCC)n:Simple_repeat:Simple_repeat	13.88337222	-0.003423621	0.086301875	0.794987978	0.998183253	None
(TTCTCCC)n:Simple_repeat:Simple_repeat	14.37454423	-0.003763368	0.086255917	0.782450064	0.998183253	None
(TTCTCCT)n:Simple_repeat:Simple_repeat	23.57875988	0.023202952	0.08994788	0.186791817	0.998183253	None
(TTCTCT)n:Simple_repeat:Simple_repeat	13.63162916	-3.57E-05	0.086295947	0.996043423	0.998183253	None
(TTCTCTC)n:Simple_repeat:Simple_repeat	4.032668759	-0.003086891	0.087062353	0.641087606	0.998183253	None
(TTCTG)n:Simple_repeat:Simple_repeat	3.562944719	-0.00210032	0.086999209	0.760059568	0.998183253	None
(TTCTGCC)n:Simple_repeat:Simple_repeat	16.32143944	0.004695492	0.086276588	0.737398101	0.998183253	None
(TTCTT)n:Simple_repeat:Simple_repeat	58.88014467	0.007325107	0.083747709	0.774227687	0.998183253	None
(TTCTTC)n:Simple_repeat:Simple_repeat	5.578430103	0.004950594	0.087039658	0.557837864	0.998183253	None
(TTCTTCC)n:Simple_repeat:Simple_repeat	7.577624139	-0.001603445	0.086734415	0.863024251	0.998183253	None
(TTCTTCT)n:Simple_repeat:Simple_repeat	4.245827459	0.002932521	0.086989063	0.696845742	0.998183253	None
(TTCTTT)n:Simple_repeat:Simple_repeat	40.84195238	0.014661396	0.086030315	0.503259274	0.998183253	None
(TTCTTTA)n:Simple_repeat:Simple_repeat	3.547160238	-0.000583545	0.086989094	0.927949938	0.998183253	None
(TTCTTTC)n:Simple_repeat:Simple_repeat	3.087756245	0.006234435	0.087342558	0.325880933	0.998183253	None
(TTCTTTG)n:Simple_repeat:Simple_repeat	3.839221985	-0.006969387	0.087377084	0.316955107	0.998183253	None
(TTCTTTT)n:Simple_repeat:Simple_repeat	3.43842369	0.008150382	0.087556852	0.221784832	0.998183253	None
(TTG)n:Simple_repeat:Simple_repeat	291.9976946	-0.001844116	0.071460046	0.96318794	0.998183253	None
(TTGA)n:Simple_repeat:Simple_repeat	6.407020132	0.005930775	0.087096694	0.499857417	0.998183253	None
(TTGAG)n:Simple_repeat:Simple_repeat	66.93219073	-0.02971672	0.090478437	0.234612251	0.998183253	None
(TTGAGAT)n:Simple_repeat:Simple_repeat	2.741749502	-0.002142898	0.087107585	0.68997808	0.998183253	None
(TTGAT)n:Simple_repeat:Simple_repeat	2.850194189	-0.005693629	0.087308907	0.346354025	0.998183253	None
(TTGATTC)n:Simple_repeat:Simple_repeat	4.221428861	0.002179639	0.086954636	0.772108385	0.998183253	None
(TTGC)n:Simple_repeat:Simple_repeat	3.699087806	0.009333083	0.087728472	0.169099137	0.998183253	None
(TTGCAT)n:Simple_repeat:Simple_repeat	10.76895057	0.009469226	0.087262559	0.401748787	0.998183253	None
(TTGCC)n:Simple_repeat:Simple_repeat	12.04639924	0.000145261	0.086319553	0.992524523	0.998183253	None
(TTGCTC)n:Simple_repeat:Simple_repeat	2.795693174	-0.001808565	0.087042724	0.769731963	0.998183253	None
(TTGCTG)n:Simple_repeat:Simple_repeat	11.01278538	0.003618819	0.086643289	0.744024399	0.998183253	None
(TTGG)n:Simple_repeat:Simple_repeat	20.91572935	0.014349849	0.0876442	0.338476199	0.998183253	None
(TTGGCC)n:Simple_repeat:Simple_repeat	9.88406459	-0.003824262	0.086672005	0.723003451	0.998183253	None
(TTGGTT)n:Simple_repeat:Simple_repeat	10.07765002	0.004313318	0.086797369	0.673788141	0.998183253	None
(TTGT)n:Simple_repeat:Simple_repeat	69.41018783	-0.003854335	0.082908042	0.878245224	0.998183253	None
(TTGTG)n:Simple_repeat:Simple_repeat	2.916547533	-0.002612008	0.087085804	0.665079059	0.998183253	None
(TTGTGTGA)n:Simple_repeat:Simple_repeat	4.918988986	0.004084665	0.087056827	0.585114762	0.998183253	None
(TTGTT)n:Simple_repeat:Simple_repeat	68.17637102	-0.032236796	0.090416448	0.250867313	0.998183253	None
(TTGTTA)n:Simple_repeat:Simple_repeat	5.68609156	-0.002249775	0.086857906	0.790709416	0.998183253	None
(TTGTTT)n:Simple_repeat:Simple_repeat	17.28400899	0.014274668	0.087687873	0.330328937	0.998183253	None
(TTGTTTT)n:Simple_repeat:Simple_repeat	3.775673639	0.003071001	0.087091434	0.625488261	0.998183253	None
(TTT)n:Simple_repeat:Simple_repeat	24.45846199	-0.005784746	0.085656485	0.73391757	0.998183253	None
(TTTA)n:Simple_repeat:Simple_repeat	197.0400579	-0.053627161	0.093502445	0.19411262	0.998183253	None
(TTTAA)n:Simple_repeat:Simple_repeat	17.52972632	0.001135268	0.086096189	0.936910625	0.998183253	None
(TTTAAT)n:Simple_repeat:Simple_repeat	12.47273269	0.003232712	0.086498502	0.787278758	0.998183253	None
(TTTAC)n:Simple_repeat:Simple_repeat	3.126084003	-0.004927587	0.08724333	0.409004398	0.998183253	None
(TTTACTG)n:Simple_repeat:Simple_repeat	3.540634599	-0.003653842	0.087118351	0.566492058	0.998183253	None
(TTTAG)n:Simple_repeat:Simple_repeat	3.82276722	-0.00130874	0.086959971	0.852135599	0.998183253	None
(TTTAT)n:Simple_repeat:Simple_repeat	41.12514297	-0.012606059	0.085479725	0.567004492	0.998183253	None
(TTTATA)n:Simple_repeat:Simple_repeat	19.96972084	-9.46E-05	0.085777747	0.993473823	0.998183253	None
(TTTATG)n:Simple_repeat:Simple_repeat	3.487319033	0.004212359	0.087156492	0.510385412	0.998183253	None
(TTTATT)n:Simple_repeat:Simple_repeat	53.93062739	0.018043673	0.086047453	0.461596044	0.998183253	None
(TTTATTA)n:Simple_repeat:Simple_repeat	17.42344101	-0.003611447	0.086166389	0.796616287	0.998183253	None
(TTTATTT)n:Simple_repeat:Simple_repeat	16.29084109	0.005820987	0.086594611	0.647143057	0.998183253	None
(TTTC)n:Simple_repeat:Simple_repeat	535.7719673	0.041606966	0.070616054	0.376800904	0.998183253	None
(TTTCA)n:Simple_repeat:Simple_repeat	5.03277572	0.002492623	0.086922794	0.756979365	0.998183253	None
(TTTCAT)n:Simple_repeat:Simple_repeat	24.210251	-0.004941861	0.085741027	0.767066113	0.998183253	None
(TTTCATA)n:Simple_repeat:Simple_repeat	3.124738284	-0.003201274	0.087083879	0.619384448	0.998183253	None
(TTTCATC)n:Simple_repeat:Simple_repeat	4.472805166	0.007662479	0.087551264	0.194160173	0.998183253	None
(TTTCATT)n:Simple_repeat:Simple_repeat	38.71732544	-0.005473714	0.084957689	0.788399196	0.998183253	None
(TTTCC)n:Simple_repeat:Simple_repeat	27.63817295	-0.01161435	0.086292172	0.523582226	0.998183253	None
(TTTCCT)n:Simple_repeat:Simple_repeat	5.150870581	-0.001352398	0.086850572	0.869242995	0.998183253	None
(TTTCCTC)n:Simple_repeat:Simple_repeat	4.662551326	-0.002355583	0.08692126	0.764462026	0.998183253	None
(TTTCT)n:Simple_repeat:Simple_repeat	62.60547297	-0.007519113	0.083254456	0.771624303	0.998183253	None
(TTTCTC)n:Simple_repeat:Simple_repeat	16.27083801	0.014346953	0.087717683	0.326487333	0.998183253	None
(TTTCTCA)n:Simple_repeat:Simple_repeat	2.92572634	0.001840936	0.08704757	0.764835814	0.998183253	None
(TTTCTCC)n:Simple_repeat:Simple_repeat	11.76047936	-0.00855956	0.086996406	0.479948091	0.998183253	None
(TTTCTCT)n:Simple_repeat:Simple_repeat	3.437916997	0.007855357	0.087532925	0.224394248	0.998183253	None
(TTTCTG)n:Simple_repeat:Simple_repeat	4.739951977	0.000800398	0.086880496	0.921316272	0.998183253	None
(TTTCTT)n:Simple_repeat:Simple_repeat	30.73715948	0.008524789	0.085759365	0.646258416	0.998183253	None
(TTTCTTC)n:Simple_repeat:Simple_repeat	11.80878724	-0.002354855	0.086467893	0.840404938	0.998183253	None
(TTTCTTT)n:Simple_repeat:Simple_repeat	5.152592987	-0.005456201	0.087173229	0.463156451	0.998183253	None
(TTTG)n:Simple_repeat:Simple_repeat	199.7991897	-0.007268534	0.075312371	0.848796161	0.998183253	None
(TTTGAA)n:Simple_repeat:Simple_repeat	3.131049092	-0.004090101	0.087182307	0.48566625	0.998183253	None
(TTTGAAT)n:Simple_repeat:Simple_repeat	4.403884888	0.006443953	0.087288594	0.378896884	0.998183253	None
(TTTGAATT)n:Simple_repeat:Simple_repeat	4.124731742	0.009307932	0.087715573	0.178062862	0.998183253	None
(TTTGACA)n:Simple_repeat:Simple_repeat	6.135544776	0.006291234	0.087101853	0.490480616	0.998183253	None
(TTTGC)n:Simple_repeat:Simple_repeat	509.4797552	-0.08264213	0.089862603	0.11608131	0.998183253	None
(TTTGCA)n:Simple_repeat:Simple_repeat	7.492776848	-0.019300031	0.089976975	0.038003364	0.998183253	None
(TTTGCT)n:Simple_repeat:Simple_repeat	3.221954893	0.005085443	0.087219878	0.432039518	0.998183253	None
(TTTGG)n:Simple_repeat:Simple_repeat	21.68494422	0.003669639	0.086012989	0.807937965	0.998183253	None
(TTTGGTT)n:Simple_repeat:Simple_repeat	8.93909269	0.004149395	0.086886991	0.656338441	0.998183253	None
(TTTGT)n:Simple_repeat:Simple_repeat	56.83674905	-0.020938733	0.086442993	0.416696428	0.998183253	None
(TTTGTA)n:Simple_repeat:Simple_repeat	5.949409575	0.000468575	0.086814021	0.958248018	0.998183253	None
(TTTGTC)n:Simple_repeat:Simple_repeat	4.105478273	-0.001627367	0.086965047	0.818306484	0.998183253	None
(TTTGTG)n:Simple_repeat:Simple_repeat	3.813982481	-0.003780871	0.087107179	0.56574528	0.998183253	None
(TTTGTT)n:Simple_repeat:Simple_repeat	15.93102443	0.016403029	0.088308424	0.252881545	0.998183253	None
(TTTGTTT)n:Simple_repeat:Simple_repeat	8.690874775	-0.011907055	0.087788056	0.26310296	0.998183253	None
(TTTT)n:Simple_repeat:Simple_repeat	30.28642943	-0.004912025	0.085379431	0.787818338	0.998183253	None
(TTTTA)n:Simple_repeat:Simple_repeat	54.21451888	0.008324159	0.08417718	0.728754051	0.998183253	None
(TTTTAA)n:Simple_repeat:Simple_repeat	12.55477178	-0.003634037	0.08643927	0.768696701	0.998183253	None
(TTTTAC)n:Simple_repeat:Simple_repeat	7.816913454	-0.00298153	0.08684758	0.736636474	0.998183253	None
(TTTTAT)n:Simple_repeat:Simple_repeat	18.61576661	-0.015248554	0.087875942	0.306904861	0.998183253	None
(TTTTATT)n:Simple_repeat:Simple_repeat	9.782204659	-0.000926919	0.08652855	0.931240941	0.998183253	None
(TTTTC)n:Simple_repeat:Simple_repeat	262.9696798	-0.059823267	0.093705899	0.182215861	0.998183253	None
(TTTTCA)n:Simple_repeat:Simple_repeat	3.903183906	-0.005755534	0.087235071	0.415221259	0.998183253	None
(TTTTCC)n:Simple_repeat:Simple_repeat	27.50000101	0.004507095	0.085667379	0.792399793	0.998183253	None
(TTTTCCT)n:Simple_repeat:Simple_repeat	7.753056716	-0.001226909	0.086704444	0.897450986	0.998183253	None
(TTTTCT)n:Simple_repeat:Simple_repeat	50.47529394	0.014907038	0.08569517	0.518452276	0.998183253	None
(TTTTCTT)n:Simple_repeat:Simple_repeat	7.987387	-0.003318086	0.08671542	0.745119456	0.998183253	None
(TTTTG)n:Simple_repeat:Simple_repeat	157.9814361	-0.081457768	0.120194004	0.080106775	0.998183253	None
(TTTTGA)n:Simple_repeat:Simple_repeat	6.418206474	0.002948387	0.08687232	0.737021603	0.998183253	None
(TTTTGT)n:Simple_repeat:Simple_repeat	76.88448924	0.006093113	0.082607547	0.823668717	0.998183253	None
(TTTTGTT)n:Simple_repeat:Simple_repeat	6.270400354	0.000270703	0.086754843	0.978182705	0.998183253	None
(TTTTT)n:Simple_repeat:Simple_repeat	13.64367351	0.00264193	0.086386125	0.833873091	0.998183253	None
(TTTTTA)n:Simple_repeat:Simple_repeat	93.33631526	0.017167392	0.082750987	0.581205575	0.998183253	None
(TTTTTAA)n:Simple_repeat:Simple_repeat	9.194596853	0.008870033	0.0871795	0.428274925	0.998183253	None
(TTTTTAT)n:Simple_repeat:Simple_repeat	5.855131971	-0.005022398	0.086989736	0.573667825	0.998183253	None
(TTTTTC)n:Simple_repeat:Simple_repeat	32.55775202	-0.009255546	0.085618189	0.633097237	0.998183253	None
(TTTTTCA)n:Simple_repeat:Simple_repeat	5.373925816	-0.011400572	0.087977703	0.161867003	0.998183253	None
(TTTTTCT)n:Simple_repeat:Simple_repeat	8.672161085	0.00923136	0.087396139	0.352780654	0.998183253	None
(TTTTTG)n:Simple_repeat:Simple_repeat	82.85793405	-0.003989474	0.081595093	0.871881924	0.998183253	None
(TTTTTGCT)n:Simple_repeat:Simple_repeat	3.334863538	-0.001104758	0.087009692	0.864234076	0.998183253	None
(TTTTTT)n:Simple_repeat:Simple_repeat	3.355156919	-0.000904784	0.086992541	0.891033583	0.998183253	None
(TTTTTTA)n:Simple_repeat:Simple_repeat	6.936922854	-0.003289669	0.086936905	0.687137317	0.998183253	None
(TTTTTTC)n:Simple_repeat:Simple_repeat	5.065522808	-0.00555787	0.087171928	0.463050747	0.998183253	None
(TTTTTTG)n:Simple_repeat:Simple_repeat	6.983220354	0.00819686	0.087305977	0.381231081	0.998183253	None
(TTTTTTGT)n:Simple_repeat:Simple_repeat	14.90232565	0.001448434	0.08615065	0.917320863	0.998183253	None
5S:rRNA:rRNA	85.89760631	0.044018944	0.096817037	0.150744072	0.998183253	None
A-rich:Low_complexity:Low_complexity	7547.490951	0.011363129	0.032948652	0.704384381	0.998183253	None
ACRO1:acro:Satellite	36.22137915	-0.006560931	0.085104293	0.738455897	0.998183253	None
Alu:Alu:SINE	700.7462355	-0.059195204	0.072839364	0.220052695	0.998183253	None
AluJb:Alu:SINE	86499.54549	-0.033663823	0.027143378	0.190597841	0.998183253	None
AluJo:Alu:SINE	48429.03925	-0.037706196	0.027767765	0.157622171	0.998183253	None
AluJr4:Alu:SINE	10548.56659	-0.025933959	0.031210154	0.372915098	0.998183253	None
AluJr:Alu:SINE	55550.85441	-0.029654145	0.026486882	0.239672785	0.998183253	None
AluSc8:Alu:SINE	15378.15195	-0.042657144	0.031556113	0.152180666	0.998183253	None
AluSc:Alu:SINE	23853.85416	-0.036837975	0.027062635	0.146008113	0.998183253	None
AluSg4:Alu:SINE	5885.61192	-0.048465511	0.036914727	0.145847487	0.998183253	None
AluSg7:Alu:SINE	6939.651759	-0.039743356	0.038175101	0.247651938	0.998183253	None
AluSg:Alu:SINE	34263.30985	-0.052722524	0.027528073	0.042925967	0.998183253	None
AluSp:Alu:SINE	46065.5477	-0.045448586	0.027763736	0.082189068	0.998183253	None
AluSq10:Alu:SINE	1012.013775	-0.090578962	0.067865581	0.070259545	0.998183253	None
AluSq2:Alu:SINE	46172.54868	-0.047913735	0.027715745	0.065806299	0.998183253	None
AluSq4:Alu:SINE	1399.533603	-0.024187468	0.054963021	0.573593427	0.998183253	None
AluSq:Alu:SINE	14143.3787	-0.038676285	0.030576088	0.175559281	0.998183253	None
AluSx1:Alu:SINE	96458.9163	-0.043156037	0.031894213	0.106448281	0.998183253	None
AluSx3:Alu:SINE	23085.65226	-0.035220548	0.029858038	0.210689326	0.998183253	None
AluSx4:Alu:SINE	8370.766577	-0.063228959	0.034868644	0.047268486	0.998183253	None
AluSx:Alu:SINE	84921.01294	-0.042426253	0.027435962	0.10454659	0.998183253	None
AluSz6:Alu:SINE	34551.57642	-0.026303262	0.027803656	0.31775196	0.998183253	None
AluSz:Alu:SINE	69882.39321	-0.043131747	0.026058157	0.082434348	0.998183253	None
AluY:Alu:SINE	74148.23895	-0.041724781	0.028037904	0.116852785	0.998183253	None
AluYa5:Alu:SINE	4404.057688	-0.0539995	0.048413285	0.183413859	0.998183253	None
AluYa8:Alu:SINE	89.86637112	0.010462921	0.082107667	0.724007119	0.998183253	None
AluYb8:Alu:SINE	3562.100856	-0.040839717	0.042008266	0.2642992	0.998183253	None
AluYb9:Alu:SINE	1081.907359	-0.028009265	0.056137787	0.515256196	0.998183253	None
AluYc3:Alu:SINE	561.8120018	-0.014862093	0.06421512	0.73410082	0.998183253	None
AluYc:Alu:SINE	1985.618118	-0.081125571	0.055477025	0.069724625	0.998183253	None
AluYd8:Alu:SINE	170.72737	0.01091339	0.07778179	0.758253547	0.998183253	None
AluYe5:Alu:SINE	782.6185089	-0.042469727	0.064080387	0.353703556	0.998183253	None
AluYe6:Alu:SINE	177.3141748	0.103579469	0.139573908	0.053967496	0.998183253	None
AluYf1:Alu:SINE	1570.579415	-0.019079282	0.048530357	0.630612947	0.998183253	None
AluYg6:Alu:SINE	389.7874494	0.004265528	0.067774082	0.922013835	0.998183253	None
AluYh3:Alu:SINE	1339.050847	-0.031450575	0.05540238	0.467284879	0.998183253	None
AluYh3a3:Alu:SINE	950.5333262	-0.040550367	0.062688452	0.372671323	0.998183253	None
AluYh7:Alu:SINE	58.1505982	0.032480957	0.091286631	0.222141543	0.998183253	None
AluYh9:Alu:SINE	21.85061936	-0.015281679	0.087628735	0.344726967	0.998183253	None
AluYi6:Alu:SINE	1545.562885	-0.077697918	0.056001433	0.08295778	0.998183253	None
AluYi6_4d:Alu:SINE	50.65340646	-0.005820641	0.083844126	0.806105587	0.998183253	None
AluYj4:Alu:SINE	1321.667665	-0.061792521	0.056319545	0.164462782	0.998183253	None
AluYk11:Alu:SINE	176.9427784	-0.000744483	0.077395405	0.982425091	0.998183253	None
AluYk12:Alu:SINE	111.9276141	-0.009503326	0.081133474	0.759366963	0.998183253	None
AluYk2:Alu:SINE	363.5868762	0.04497576	0.077488259	0.323125959	0.998183253	None
AluYk3:Alu:SINE	1028.942524	-0.066268869	0.063102353	0.158622752	0.998183253	None
AluYk4:Alu:SINE	520.170405	-0.054004665	0.072747898	0.256875207	0.998183253	None
AluYm1:Alu:SINE	2968.661758	-0.071524938	0.045230077	0.066343325	0.998183253	None
AmnSINE1:5S-Deu-L2:SINE	363.1284004	0.023438345	0.071544558	0.58748799	0.998183253	None
AmnSINE2:tRNA-Deu:SINE	184.8358815	-0.020858704	0.078764404	0.580382647	0.998183253	None
Arthur1:hAT-Tip100:DNA	198.6446171	-0.028731872	0.081899246	0.451395371	0.998183253	None
Arthur1A:hAT-Tip100:DNA	176.992103	-0.011035206	0.078682934	0.756861241	0.998183253	None
Arthur1B:hAT-Tip100:DNA	235.485606	-0.013127868	0.074558036	0.740398506	0.998183253	None
Arthur1C:hAT-Tip100:DNA	93.52530742	0.025205383	0.085735252	0.410407091	0.998183253	None
BLACKJACK:hAT-Blackjack:DNA	402.0665978	-0.054451414	0.081564826	0.245418708	0.998183253	None
BSR/Beta:Satellite:Satellite	617.5782941	-0.023279568	0.066041572	0.598190159	0.998183253	None
CER:Satellite:Satellite	84.2863802	-0.040734522	0.093774186	0.194659606	0.998183253	None
CR1-12_AMi:CR1:LINE	48.46059882	-0.041682096	0.09764884	0.106416248	0.998183253	None
CR1-13_AMi:CR1:LINE	6.40902134	-0.004695297	0.08700378	0.579575569	0.998183253	None
CR1-16_AMi:CR1:LINE	47.84015005	0.02188407	0.087697885	0.351225242	0.998183253	None
CR1-3_Croc:CR1:LINE	176.8910235	-0.015831479	0.077667203	0.672066659	0.998183253	None
CR1-8_Crp:CR1:LINE	7.330150511	0.01651123	0.089052619	0.0872006	0.998183253	None
CR1-L3A_Croc:CR1:LINE	42.07224661	0.00186064	0.084122702	0.935126223	0.998183253	None
CR1_Mam:CR1:LINE	445.764496	-0.020966573	0.067983897	0.630802059	0.998183253	None
Chap1_Mam:hAT-Charlie:DNA	201.637834	-0.031706638	0.08101846	0.424174552	0.998183253	None
Charlie10:hAT-Charlie:DNA	461.1438339	-0.021978121	0.073259256	0.594821767	0.998183253	None
Charlie10a:hAT-Charlie:DNA	79.06935585	0.009044132	0.082757701	0.745521213	0.998183253	None
Charlie10b:hAT-Charlie:DNA	69.8206208	0.016300638	0.084332284	0.530898573	0.998183253	None
Charlie11:hAT-Charlie:DNA	17.64635549	-0.005156804	0.086196139	0.72228583	0.998183253	None
Charlie12:hAT-Charlie:DNA	216.2216098	-0.027588681	0.078506725	0.492051757	0.998183253	None
Charlie13a:hAT-Charlie:DNA	206.9490375	-0.011458475	0.077547745	0.773020718	0.998183253	None
Charlie13b:hAT-Charlie:DNA	163.8008235	-0.027984743	0.083186785	0.438331914	0.998183253	None
Charlie14a:hAT-Charlie:DNA	58.25843123	0.007411382	0.083901296	0.761974127	0.998183253	None
Charlie15a:hAT-Charlie:DNA	1024.255923	-0.082190517	0.062906958	0.085577594	0.998183253	None
Charlie15b:hAT-Charlie:DNA	594.4781799	-0.115566839	0.095461341	0.048306992	0.998183253	None
Charlie17:hAT-Charlie:DNA	564.3850146	-0.002823384	0.064129177	0.947038014	0.998183253	None
Charlie17a:hAT-Charlie:DNA	328.685596	0.01010857	0.070373766	0.798993065	0.998183253	None
Charlie17b:hAT-Charlie:DNA	120.4574422	-0.005655993	0.080197151	0.858704191	0.998183253	None
Charlie18a:hAT-Charlie:DNA	613.2830561	-0.077352554	0.079047969	0.130069082	0.998183253	None
Charlie19a:hAT-Charlie:DNA	432.2865145	-0.065785418	0.08358481	0.179233118	0.998183253	None
Charlie1:hAT-Charlie:DNA	1567.825269	-0.051134275	0.055968962	0.247372579	0.998183253	None
Charlie1b:hAT-Charlie:DNA	726.854867	0.053499892	0.066211846	0.256401156	0.998183253	None
Charlie20a:hAT-Charlie:DNA	197.7905737	-0.102256731	0.133891878	0.057719669	0.998183253	None
Charlie21a:hAT-Charlie:DNA	185.8196169	-0.012941255	0.076704925	0.729643644	0.998183253	None
Charlie22a:hAT-Charlie:DNA	312.2961282	-0.052492695	0.082858367	0.255908585	0.998183253	None
Charlie23a:hAT-Charlie:DNA	216.9063245	-0.022243218	0.077015312	0.574449496	0.998183253	None
Charlie24:hAT-Charlie:DNA	390.1369412	-0.021385984	0.070563574	0.618936582	0.998183253	None
Charlie25:hAT-Charlie:DNA	160.6165606	-0.062155104	0.102131132	0.138968457	0.998183253	None
Charlie26a:hAT-Charlie:DNA	69.48013765	-0.009303114	0.083729557	0.713734412	0.998183253	None
Charlie29a:hAT-Charlie:DNA	997.6097152	-0.081147309	0.069685833	0.10479012	0.998183253	None
Charlie2a:hAT-Charlie:DNA	546.9719265	-0.050136037	0.071640894	0.286851308	0.998183253	None
Charlie2b:hAT-Charlie:DNA	1484.141951	-0.037464977	0.050160198	0.364435668	0.998183253	None
Charlie30a:hAT-Charlie:DNA	138.204505	-0.025273965	0.082739159	0.470761296	0.998183253	None
Charlie3:hAT-Charlie:DNA	164.748191	0.04396764	0.091058151	0.241538819	0.998183253	None
Charlie4:hAT-Charlie:DNA	56.80817714	0.010457239	0.084027627	0.678952124	0.998183253	None
Charlie4a:hAT-Charlie:DNA	1061.353922	-0.009505452	0.0553372	0.823876804	0.998183253	None
Charlie4z:hAT-Charlie:DNA	2482.030152	0.00138045	0.042223102	0.97070738	0.998183253	None
Charlie6:hAT-Charlie:DNA	55.00745133	0.003525927	0.083483875	0.886574429	0.998183253	None
Charlie7:hAT-Charlie:DNA	590.0613374	-0.021793703	0.065657597	0.62128902	0.998183253	None
Charlie7a:hAT-Charlie:DNA	237.2141894	0.015737454	0.076982266	0.680742588	0.998183253	None
Charlie8:hAT-Charlie:DNA	909.0919999	-0.08314332	0.070179921	0.09720122	0.998183253	None
Charlie9:hAT-Charlie:DNA	476.2205949	-0.01468197	0.069237128	0.729978705	0.998183253	None
Cheshire:hAT-Charlie:DNA	374.6408069	0.016108632	0.069993428	0.707256666	0.998183253	None
D20S16:Satellite:Satellite	111.3944368	-0.028565263	0.085854141	0.382759302	0.998183253	None
DNA1_Mam:TcMar:DNA	28.59882353	0.001648621	0.085278837	0.928819583	0.998183253	None
ERV24B_Prim-int:ERV1:LTR	109.4539613	-0.031133441	0.086662307	0.347175893	0.998183253	None
ERV24_Prim-int:ERV1:LTR	101.6140852	0.004428895	0.080723774	0.887137333	0.998183253	None
ERV3-16A3_I-int:ERVL:LTR	1323.60323	-0.062011919	0.054673255	0.156606817	0.998183253	None
ERV3-16A3_LTR:ERVL:LTR	159.249638	-0.005816238	0.078818895	0.863696666	0.998183253	None
ERVL-B4-int:ERVL:LTR	1345.088683	-0.045124759	0.058565708	0.312397153	0.998183253	None
ERVL-int:ERVL:LTR	240.3052808	0.035260406	0.081578479	0.39002838	0.998183253	None
ERVL47-int:ERVL:LTR	14.68056931	-0.015240662	0.088100174	0.266146713	0.998183253	None
Eulor10:DNA?:DNA?	4.392101707	-0.005187692	0.087188123	0.455936137	0.998183253	None
Eulor2B:DNA?:DNA?	8.349417995	-0.001425038	0.086642961	0.887278189	0.998183253	None
Eulor5A:DNA?:DNA?	25.43346289	-0.003433656	0.085720074	0.832293362	0.998183253	None
Eulor6B:DNA?:DNA?	8.438477795	-0.002297427	0.08668452	0.81802038	0.998183253	None
Eulor6D:DNA?:DNA?	4.835067699	-0.01235752	0.088211131	0.112170403	0.998183253	None
Eulor8:TcMar?:DNA	3.471038037	-0.00152797	0.087000946	0.817440858	0.998183253	None
Eulor9A:DNA:DNA	5.417390609	-0.00792043	0.087355679	0.351179949	0.998183253	None
Eulor9C:DNA:DNA	8.344068212	-0.002995704	0.086784593	0.750811464	0.998183253	None
FAM:Alu:SINE	1710.7557	-0.070266409	0.053232088	0.104530699	0.998183253	None
FLAM_A:Alu:SINE	4971.324455	-0.019503764	0.040019108	0.582660292	0.998183253	None
FLAM_C:Alu:SINE	19688.16752	0.048684045	0.035550538	0.139138399	0.998183253	None
FRAM:Alu:SINE	3134.471038	0.008744455	0.041968211	0.812689181	0.998183253	None
FordPrefect:hAT-Tip100:DNA	1057.50377	-0.028370342	0.091133378	0.186408285	0.998183253	None
FordPrefect_a:hAT-Tip100:DNA	17.84488807	0.007269479	0.086569966	0.59786751	0.998183253	None
G-rich:Low_complexity:Low_complexity	5481.821542	-0.058808665	0.037585676	0.081738948	0.998183253	None
GA-rich:Low_complexity:Low_complexity	5602.832928	0.016895832	0.033320476	0.574788696	0.998183253	None
GSATX:centr:Satellite	14.42949541	-0.001295197	0.086286704	0.911933597	0.998183253	None
HAL1M8:L1:LINE	1693.124933	0.032153862	0.047901572	0.411380652	0.998183253	None
HAL1ME:L1:LINE	2382.131154	-0.058177339	0.053136769	0.17580769	0.998183253	None
HAL1b:L1:LINE	1605.12463	0.031843529	0.052774693	0.456002234	0.998183253	None
HERV-Fc1-int:ERV1:LTR	280.3570799	-0.064901207	0.091434577	0.172955688	0.998183253	None
HERV-Fc1_LTR1:ERV1:LTR	37.18233575	0.000544921	0.08450775	0.980768449	0.998183253	None
HERV-Fc2-int:ERV1:LTR	5.330296899	-0.000165369	0.08684842	0.982088758	0.998183253	None
HERV15-int:ERV1:LTR	88.73277847	-0.02625517	0.086240199	0.387218241	0.998183253	None
HERV16-int:ERVL:LTR	314.7141957	0.012196117	0.070923363	0.773470337	0.998183253	None
HERV17-int:ERV1:LTR	658.8323707	-0.072915993	0.072560793	0.142617095	0.998183253	None
HERV1_I-int:ERV1:LTR	63.67650633	-0.042251188	0.09693843	0.131714003	0.998183253	None
HERV1_LTRa:ERV1:LTR	52.10048036	0.006161513	0.083896315	0.798127113	0.998183253	None
HERV1_LTRb:ERV1:LTR	11.27384397	0.004973008	0.086653902	0.670127243	0.998183253	None
HERV1_LTRc:ERV1:LTR	30.82480785	0.006870136	0.085387066	0.720860033	0.998183253	None
HERV1_LTRd:ERV1:LTR	10.97366269	-0.006149475	0.086778365	0.593393202	0.998183253	None
HERV1_LTRe:ERV1:LTR	6.841423244	-0.000863273	0.086711506	0.925214726	0.998183253	None
HERV3-int:ERV1:LTR	320.5953072	-0.026042223	0.074479919	0.534037972	0.998183253	None
HERV30-int:ERV1:LTR	14.08620059	0.014771985	0.088033546	0.270959397	0.998183253	None
HERV35I-int:ERV1:LTR	57.92261835	-0.012065535	0.084227555	0.633114898	0.998183253	None
HERV4_I-int:ERV1:LTR	347.3253611	-0.01476466	0.070688707	0.726154319	0.998183253	None
HERV9-int:ERV1:LTR	372.1005661	-0.002879134	0.070013941	0.942084837	0.998183253	None
HERV9N-int:ERV1:LTR	456.2775216	-0.007102691	0.065845497	0.868412694	0.998183253	None
HERV9NC-int:ERV1:LTR	864.4784615	-0.021721086	0.060626905	0.624584455	0.998183253	None
HERVE-int:ERV1:LTR	1109.295649	0.013404064	0.054784866	0.754241135	0.998183253	None
HERVE_a-int:ERV1:LTR	160.3919404	-0.014252151	0.078684284	0.691318477	0.998183253	None
HERVFH19-int:ERV1:LTR	54.97581875	-0.011462799	0.084280297	0.644791664	0.998183253	None
HERVH-int:ERV1:LTR	2215.809502	-0.055408343	0.09622505	0.17927379	0.998183253	None
HERVH48-int:ERV1:LTR	229.6820359	-0.048761069	0.087573748	0.253458761	0.998183253	None
HERVI-int:ERV1:LTR	107.1841795	-0.011631418	0.080825853	0.717537676	0.998183253	None
HERVIP10B3-int:ERV1:LTR	1075.509057	-0.033927585	0.059620915	0.445642413	0.998183253	None
HERVIP10F-int:ERV1:LTR	288.644974	-0.002473841	0.071487316	0.952188219	0.998183253	None
HERVIP10FH-int:ERV1:LTR	323.0647143	-0.09187588	0.105215381	0.089052624	0.998183253	None
HERVK-int:ERVK:LTR	675.5000773	-0.049244875	0.06791984	0.290029094	0.998183253	None
HERVK11-int:ERVK:LTR	292.325755	-0.020840094	0.073442823	0.616616076	0.998183253	None
HERVK11D-int:ERVK:LTR	5.342557183	-0.002545897	0.086890855	0.7585555	0.998183253	None
HERVK14-int:ERVK:LTR	845.2230195	0.018984955	0.059069716	0.66637618	0.998183253	None
HERVK14C-int:ERVK:LTR	33.10282705	-0.027247742	0.090966515	0.177438116	0.998183253	None
HERVK22-int:ERVK:LTR	241.8949691	-0.007079565	0.07371472	0.857953535	0.998183253	None
HERVK3-int:ERVK:LTR	987.2830707	0.007667059	0.056940433	0.894416179	0.998183253	None
HERVKC4-int:ERVK:LTR	34.67809895	0.011652825	0.085779207	0.567745181	0.998183253	None
HERVL-int:ERVL:LTR	1298.436788	0.005126307	0.051120309	0.902372925	0.998183253	None
HERVL18-int:ERVL:LTR	162.661245	-0.010560998	0.079205081	0.758449174	0.998183253	None
HERVL32-int:ERVL:LTR	24.46629679	0.008734441	0.085996666	0.621667022	0.998183253	None
HERVL40-int:ERVL:LTR	276.0888747	0.036395505	0.078283477	0.399339365	0.998183253	None
HERVL66-int:ERVL:LTR	64.14417384	-0.00436606	0.083173784	0.862859543	0.998183253	None
HERVL74-int:ERVL:LTR	120.2686351	0.03430878	0.087362705	0.324131379	0.998183253	None
HERVP71A-int:ERV1:LTR	54.36666488	-0.018129612	0.0861468	0.454160876	0.998183253	None
HERVS71-int:ERV1:LTR	634.1274574	0.081687153	0.076239978	0.111519143	0.998183253	None
HSAT4:centr:Satellite	440.8216894	-0.006289524	0.067762909	0.881692155	0.998183253	None
HSAT5:Satellite:Satellite	603.9309584	0.068061409	0.080030404	0.172908303	0.998183253	None
HSATI:Satellite:Satellite	7.784362495	-0.007490245	0.087176441	0.436959263	0.998183253	None
HSMAR1:TcMar-Mariner:DNA	397.673193	-0.051832968	0.077471241	0.269588868	0.998183253	None
HUERS-P1-int:ERV1:LTR	160.7761738	-0.075540656	0.115634777	0.085948599	0.998183253	None
HUERS-P2-int:ERV1:LTR	24.46912753	-0.013009158	0.086912413	0.443472082	0.998183253	None
HUERS-P3-int:ERV1:LTR	1913.33533	-0.037968144	0.046569368	0.337008693	0.998183253	None
HUERS-P3b-int:ERV1:LTR	201.0873698	0.012335761	0.076496974	0.745217062	0.998183253	None
HY1:scRNA:scRNA	22.62270756	-0.020294481	0.08913236	0.212595481	0.998183253	None
HY3:scRNA:scRNA	35.22697008	-0.017302109	0.087027478	0.405028257	0.998183253	None
HY4:scRNA:scRNA	30.87008973	-0.008325151	0.085788613	0.646555953	0.998183253	None
HY5:scRNA:scRNA	10.08022883	0.002562412	0.086533221	0.82388298	0.998183253	None
Helitron1Na_Mam:Helitron:RC	42.28567776	-0.018504111	0.086897452	0.408388978	0.998183253	None
Helitron1Nb_Mam:Helitron:RC	37.48301211	-0.019046832	0.087799699	0.340115993	0.998183253	None
Helitron2Na_Mam:Helitron?:RC?	116.5657821	-0.007529278	0.080097427	0.815533424	0.998183253	None
Helitron3Na_Mam:Helitron:RC	291.6029505	-0.021199239	0.077785112	0.584157273	0.998183253	None
Kanga11a:TcMar-Tc2:DNA	160.379641	-0.061762916	0.101177435	0.142579654	0.998183253	None
Kanga1:TcMar-Tc2:DNA	121.1840237	0.014988255	0.081102647	0.649910394	0.998183253	None
Kanga1a:TcMar-Tc2:DNA	168.4539571	-0.022203851	0.081417402	0.529169595	0.998183253	None
Kanga1b:TcMar-Tc2:DNA	103.3556046	-0.053793418	0.103940999	0.099152284	0.998183253	None
Kanga1c:TcMar-Tc2:DNA	204.242284	-0.051013003	0.094771548	0.192736859	0.998183253	None
Kanga1d:TcMar-Tc2:DNA	130.1308655	-0.033887142	0.086123995	0.344316486	0.998183253	None
Kanga2_a:TcMar-Tc2:DNA	1371.589234	-0.067945915	0.104756552	0.126379411	0.998183253	None
L1M1:L1:LINE	2784.030486	0.065282164	0.043899428	0.086705109	0.998183253	None
L1M2:L1:LINE	3516.149918	0.022515424	0.042537257	0.544959882	0.998183253	None
L1M2a1:L1:LINE	41.32991015	-0.005462513	0.08495143	0.78577918	0.998183253	None
L1M2a:L1:LINE	318.3637916	-0.065424977	0.095344044	0.159405346	0.998183253	None
L1M3:L1:LINE	1563.359895	-0.045816258	0.054274957	0.288429931	0.998183253	None
L1M3b:L1:LINE	106.1350978	0.002173108	0.080032133	0.946863816	0.998183253	None
L1M3c:L1:LINE	159.434458	-0.015805346	0.079490166	0.654821433	0.998183253	None
L1M3d:L1:LINE	77.70280825	-0.014459411	0.083800833	0.599788433	0.998183253	None
L1M3e:L1:LINE	197.913318	-0.021193247	0.079052369	0.573397755	0.998183253	None
L1M3f:L1:LINE	240.3934551	0.034058018	0.081893374	0.391263057	0.998183253	None
L1M4:L1:LINE	8820.660199	-0.008482058	0.038326483	0.796380971	0.998183253	None
L1M4a1:L1:LINE	678.1985088	-0.022128239	0.063683175	0.617205613	0.998183253	None
L1M4a2:L1:LINE	381.2951343	-0.025762175	0.073152506	0.545787613	0.998183253	None
L1M4b:L1:LINE	6385.926432	-0.013888413	0.081440113	0.662205313	0.998183253	None
L1M4c:L1:LINE	1311.420723	-0.00415675	0.053718925	0.921339305	0.998183253	None
L1M5:L1:LINE	14520.44995	-0.067398457	0.068971741	0.168083326	0.998183253	None
L1M6B:L1:LINE	1664.654492	-0.044931911	0.053347659	0.294427086	0.998183253	None
L1M7:L1:LINE	741.3963935	0.092688144	0.075633629	0.076455171	0.998183253	None
L1M:L1:LINE	97.25200643	0.003893536	0.080944411	0.899739211	0.998183253	None
L1MA10:L1:LINE	687.6339099	-0.00859801	0.066270611	0.841902829	0.998183253	None
L1MA1:L1:LINE	2519.334653	0.086340167	0.050077742	0.040064067	0.998183253	None
L1MA2:L1:LINE	2390.080827	0.01902828	0.046814373	0.624775161	0.998183253	None
L1MA3:L1:LINE	3203.217954	0.076552686	0.043347896	0.04314681	0.998183253	None
L1MA4A:L1:LINE	2141.458684	0.082389931	0.048571762	0.045090702	0.998183253	None
L1MA5:L1:LINE	1580.526604	0.055464746	0.055235874	0.207015265	0.998183253	None
L1MA6:L1:LINE	1844.718809	0.000684234	0.049066013	0.949476128	0.998183253	None
L1MA7:L1:LINE	1861.265763	0.005751529	0.048813744	0.886195142	0.998183253	None
L1MA8:L1:LINE	2018.538247	-0.09126664	0.059601328	0.052166329	0.998183253	None
L1MA9:L1:LINE	3551.081988	-0.068432684	0.042829873	0.067403921	0.998183253	None
L1MB1:L1:LINE	1375.098101	0.03197212	0.052538457	0.450537392	0.998183253	None
L1MB2:L1:LINE	4289.910667	0.059361548	0.041682694	0.105511492	0.998183253	None
L1MB3:L1:LINE	9284.270706	0.063141797	0.035022602	0.048062038	0.998183253	None
L1MB4:L1:LINE	5861.429006	-0.006494882	0.035265205	0.821798357	0.998183253	None
L1MB5:L1:LINE	5985.998581	-0.048323982	0.034308281	0.124487904	0.998183253	None
L1MB7:L1:LINE	13591.08381	-0.051117828	0.033034819	0.093311716	0.998183253	None
L1MB8:L1:LINE	10220.62978	-0.052087443	0.033039406	0.087437881	0.998183253	None
L1MC1:L1:LINE	4591.351538	0.023322168	0.038955652	0.503863524	0.998183253	None
L1MC2:L1:LINE	2824.021069	-0.07416135	0.044700454	0.055072385	0.998183253	None
L1MC4:L1:LINE	16706.02073	-0.060416173	0.037463554	0.072835327	0.998183253	None
L1MC5:L1:LINE	6890.431209	-0.057113649	0.042821589	0.12957973	0.998183253	None
L1MC5a:L1:LINE	12326.6917	-0.065323354	0.036287388	0.047368507	0.998183253	None
L1MC:L1:LINE	2112.581807	-0.078955339	0.054037036	0.072136586	0.998183253	None
L1MCa:L1:LINE	1707.478816	0.014889518	0.050338968	0.718709233	0.998183253	None
L1MCb:L1:LINE	386.4136596	0.051826313	0.079687195	0.264612947	0.998183253	None
L1MCc:L1:LINE	882.0951751	0.096909536	0.07284991	0.062209098	0.998183253	None
L1MD1:L1:LINE	3702.832149	0.021089936	0.039432743	0.54902936	0.998183253	None
L1MD2:L1:LINE	5001.786026	0.010767358	0.036715209	0.746072691	0.998183253	None
L1MD3:L1:LINE	1989.647069	0.008328495	0.04512294	0.829972048	0.998183253	None
L1MD:L1:LINE	3474.120189	-0.084454009	0.050489188	0.045410577	0.998183253	None
L1MDa:L1:LINE	3542.472769	0.048836043	0.042520371	0.188624728	0.998183253	None
L1MDb:L1:LINE	260.5124913	-0.028944261	0.07802552	0.473857361	0.998183253	None
L1ME1:L1:LINE	13814.6857	-0.034906972	0.038045208	0.308688614	0.998183253	None
L1ME2:L1:LINE	5535.667242	-0.034015115	0.037412404	0.313840917	0.998183253	None
L1ME2z:L1:LINE	2741.981289	-0.073544884	0.045358196	0.059455053	0.998183253	None
L1ME3:L1:LINE	3613.717779	-0.025689696	0.044086803	0.499082964	0.998183253	None
L1ME3A:L1:LINE	5955.562583	-0.038403008	0.036575764	0.246344477	0.998183253	None
L1ME3B:L1:LINE	2740.05685	-0.094939748	0.062127323	0.048491244	0.998183253	None
L1ME3C:L1:LINE	763.294523	-0.08282116	0.074598904	0.105377343	0.998183253	None
L1ME3Cz:L1:LINE	3156.958062	0.02592217	0.04380996	0.496563646	0.998183253	None
L1ME3D:L1:LINE	3127.800885	0.029651985	0.048390715	0.46359926	0.998183253	None
L1ME3E:L1:LINE	1496.455543	0.005482862	0.050527143	0.894672375	0.998183253	None
L1ME3F:L1:LINE	1318.617804	-0.052415768	0.061572143	0.256384598	0.998183253	None
L1ME4a:L1:LINE	8160.626065	-0.089111611	0.081653916	0.095053851	0.998183253	None
L1ME4b:L1:LINE	8229.922364	-0.064360254	0.046199249	0.104708727	0.998183253	None
L1ME5:L1:LINE	666.7090822	-0.050700226	0.068023138	0.274979781	0.998183253	None
L1MEa:L1:LINE	72.0093562	-0.000928409	0.082250647	0.971837828	0.998183253	None
L1MEb:L1:LINE	515.3610019	0.020039651	0.067064076	0.644555212	0.998183253	None
L1MEc:L1:LINE	5870.034177	0.009277675	0.036029251	0.778572377	0.998183253	None
L1MEd:L1:LINE	5875.257924	-0.020384147	0.03805508	0.506952924	0.998183253	None
L1MEf:L1:LINE	3272.971085	0.029571352	0.042719001	0.436556877	0.998183253	None
L1MEg1:L1:LINE	145.0300487	0.089160474	0.130100915	0.062478099	0.998183253	None
L1MEg2:L1:LINE	123.0796362	-0.098046973	0.153233203	0.037135694	0.998183253	None
L1MEg:L1:LINE	3797.243371	-0.031832702	0.0414821	0.382767578	0.998183253	None
L1MEh:L1:LINE	501.0683627	-0.024903417	0.067759956	0.57398837	0.998183253	None
L1MEi:L1:LINE	849.9635908	-0.016513668	0.057608263	0.703005299	0.998183253	None
L1MEj:L1:LINE	546.6678951	-0.018928702	0.066219172	0.665819138	0.998183253	None
L1P3b:L1:LINE	3.642306282	0.001492905	0.08702398	0.815734155	0.998183253	None
L1P4:L1:LINE	496.6932541	0.053037029	0.0742688	0.263825746	0.998183253	None
L1P4b:L1:LINE	9.116498743	-0.017971701	0.089359595	0.092981324	0.998183253	None
L1P4d:L1:LINE	11.71735919	0.01706955	0.088826718	0.170566908	0.998183253	None
[truncated: 13,610 more rows]
