# Supplementary material for: Autonomous transposons tune their sequences to ensure somatic suppression
Source: Nature. 2024 Feb 14;626(8001):1116–24. doi: 10.1038/s41586-024-07081-0 (PMC10901741; doi:10.1038/s41586-024-07081-0)
Supplement: Supplementary file 3 — Supplementary Tables 1–15; see Supplementary Information document for full descriptions. [file 41586_2024_7081_MOESM3_ESM.zip › Table 5_HEK293_polyA_SAFB2KD_TEanalysis_DEseq2_output_repeat_name_DEresults_LFCshrunk.txt]

	baseMean	log2FoldChange	lfcSE	pvalue	padj	Status
(ATTAATA)n:Simple_repeat:Simple_repeat	260.1415861	-2.29E-05	0.001442716	0.001278464	0.993237634	None
MER34B-int:ERV1:LTR	334.7470432	-1.95E-05	0.001442698	0.003909898	0.993237634	None
(ACAGAA)n:Simple_repeat:Simple_repeat	65.33574014	-9.64E-06	0.001442696	0.004145714	0.993237634	None
Charlie12:hAT-Charlie:DNA	195.3867957	-2.38E-05	0.001442737	0.006347151	0.993237634	None
AluYi6:Alu:SINE	1498.447092	-3.30E-05	0.001442664	0.006823383	0.993237634	None
MER30B:hAT-Charlie:DNA	77.32092951	6.86E-06	0.001442691	0.009776088	0.993237634	None
(TTATAAT)n:Simple_repeat:Simple_repeat	2.330452943	1.25E-06	0.001442695	0.0099477	0.993237634	None
(TTCC)n:Simple_repeat:Simple_repeat	424.9208535	1.76E-05	0.001442681	0.010022435	0.993237634	None
AluYh3a3:Alu:SINE	906.4125372	-0.00015683	0.00144683	0.01040821	0.993237634	None
(AG)n:Simple_repeat:Simple_repeat	275.2653208	1.82E-05	0.00144269	0.010756455	0.993237634	None
(CTTC)n:Simple_repeat:Simple_repeat	240.4599623	1.66E-05	0.001442714	0.011902745	0.993237634	None
(CCCAT)n:Simple_repeat:Simple_repeat	105.6680372	-1.57E-05	0.001442709	0.018495742	0.993237634	None
(CTTACAT)n:Simple_repeat:Simple_repeat	18.02974048	-3.66E-06	0.001442693	0.019646945	0.993237634	None
LTR9B:ERV1:LTR	210.2507765	-1.26E-05	0.001442675	0.023695523	0.993237634	None
(TCTTC)n:Simple_repeat:Simple_repeat	17.8521443	4.62E-06	0.001442693	0.024277011	0.993237634	None
UCON78:DNA:DNA	30.3640673	6.00E-06	0.001442692	0.02629029	0.993237634	None
tRNA-Tyr-TAC:tRNA:tRNA	16.61817712	-4.16E-06	0.001442693	0.026821255	0.993237634	None
(CGCGC)n:Simple_repeat:Simple_repeat	13.22794322	2.88E-06	0.001442694	0.029653668	0.993237634	None
(TCCCTCA)n:Simple_repeat:Simple_repeat	2.429144466	1.35E-06	0.001442695	0.029663674	0.993237634	None
MER94:hAT-Blackjack:DNA	810.8894804	1.88E-05	0.001442621	0.030307172	0.993237634	None
tRNA-Asp-GAY:tRNA:tRNA	20.04034075	-5.78E-06	0.001442695	0.030941562	0.993237634	None
(TGAATTC)n:Simple_repeat:Simple_repeat	1.705110119	-9.70E-07	0.001442695	0.03464722	0.993237634	None
(AAAAAG)n:Simple_repeat:Simple_repeat	1.577485262	1.01E-06	0.001442695	0.035388935	0.993237634	None
LTR72B:ERV1:LTR	19.9890689	3.94E-06	0.001442693	0.036848704	0.993237634	None
(TTAAGAG)n:Simple_repeat:Simple_repeat	3.851634003	-1.78E-06	0.001442695	0.037000944	0.993237634	None
(TTGCCTC)n:Simple_repeat:Simple_repeat	1.555974954	9.43E-07	0.001442695	0.037503985	0.993237634	None
HUERS-P1-int:ERV1:LTR	156.936742	-7.81E-07	0.001442657	0.038511713	0.993237634	None
(ACTGTGG)n:Simple_repeat:Simple_repeat	2.409207275	-1.20E-06	0.001442695	0.041311859	0.993237634	None
(AGCCCT)n:Simple_repeat:Simple_repeat	14.60152615	3.25E-06	0.001442693	0.041718771	0.993237634	None
(TCTT)n:Simple_repeat:Simple_repeat	297.6893112	1.39E-05	0.00144269	0.042578111	0.993237634	None
(TCTCC)n:Simple_repeat:Simple_repeat	188.3368191	1.32E-05	0.001442676	0.042714762	0.993237634	None
(CCCCGCG)n:Simple_repeat:Simple_repeat	3.692156761	-1.62E-06	0.001442695	0.042808201	0.993237634	None
(GCGGCCA)n:Simple_repeat:Simple_repeat	96.10761108	6.06E-06	0.001442689	0.042867378	0.993237634	None
SST1:centr:Satellite	1822.361524	2.71E-05	0.001442581	0.04299789	0.993237634	None
(CACCG)n:Simple_repeat:Simple_repeat	191.220348	1.19E-05	0.001442671	0.043996084	0.993237634	None
MER61A:ERV1:LTR	297.9286355	-1.43E-05	0.001442661	0.046073258	0.993237634	None
(TTTG)n:Simple_repeat:Simple_repeat	229.0257269	2.41E-06	0.001442639	0.046691809	0.993237634	None
(CACCCA)n:Simple_repeat:Simple_repeat	4.158240937	1.66E-06	0.001442695	0.046857051	0.993237634	None
L1PA2:L1:LINE	9112.394252	-0.00013993	0.001445778	0.048877814	0.993237634	None
(TCACCA)n:Simple_repeat:Simple_repeat	7.465264506	-2.28E-06	0.001442694	0.049247892	0.993237634	None
L1MA5A:L1:LINE	1563.110821	2.14E-05	0.001442593	0.050193362	0.993237634	None
HERV16-int:ERVL:LTR	345.1283371	1.55E-05	0.001442658	0.052447066	0.993237634	None
(AGGTAA)n:Simple_repeat:Simple_repeat	1.399675561	8.19E-07	0.001442695	0.053784394	0.993237634	None
(TTCT)n:Simple_repeat:Simple_repeat	229.5838803	7.86E-06	0.001442671	0.05436923	0.993237634	None
(CTTTTTT)n:Simple_repeat:Simple_repeat	11.02936567	2.80E-06	0.001442694	0.054698489	0.993237634	None
(AAAAAT)n:Simple_repeat:Simple_repeat	6.750765376	2.27E-06	0.001442694	0.055294382	0.993237634	None
(AAAG)n:Simple_repeat:Simple_repeat	168.8237852	8.81E-06	0.001442679	0.055990822	0.993237634	None
MER72:ERV1:LTR	510.8826301	1.45E-05	0.001442615	0.05682489	0.993237634	None
(ACTTTCA)n:Simple_repeat:Simple_repeat	4.842485302	-1.77E-06	0.001442694	0.056873228	0.993237634	None
(CCACCA)n:Simple_repeat:Simple_repeat	3.317661773	1.50E-06	0.001442695	0.057621156	0.993237634	None
X2_LINE:CR1:LINE	24.1221543	4.24E-06	0.001442691	0.058041905	0.993237634	None
GA-rich:Low_complexity:Low_complexity	6014.048419	-0.00020392	0.001449884	0.058348156	0.993237634	None
(GTCCT)n:Simple_repeat:Simple_repeat	217.1932646	1.24E-05	0.001442662	0.058365286	0.993237634	None
(TTGA)n:Simple_repeat:Simple_repeat	9.753264922	2.51E-06	0.001442694	0.058762911	0.993237634	None
MER48:ERV1:LTR	56.81106878	-5.83E-06	0.001442684	0.059543741	0.993237634	None
HSAT4:centr:Satellite	482.7056695	1.57E-05	0.001442623	0.060872097	0.993237634	None
LTR26B:ERV1:LTR	34.08608746	4.96E-06	0.001442689	0.060944846	0.993237634	None
Kanga2_a:TcMar-Tc2:DNA	1391.239634	-1.54E-05	0.00144264	0.061850234	0.993237634	None
(CTTCTCC)n:Simple_repeat:Simple_repeat	2.188548683	-1.04E-06	0.001442695	0.061949033	0.993237634	None
(GCGGC)n:Simple_repeat:Simple_repeat	29.86921021	4.17E-06	0.001442692	0.062008049	0.993237634	None
(CAGTGC)n:Simple_repeat:Simple_repeat	1.395875219	7.69E-07	0.001442695	0.062363829	0.993237634	None
MER65-int:ERV1:LTR	902.9499619	1.71E-05	0.001442644	0.062513357	0.993237634	None
L1PA12:L1:LINE	2165.541437	6.59E-05	0.001443269	0.063026506	0.993237634	None
MER106A:hAT-Charlie:DNA	238.5813901	7.25E-06	0.001442637	0.063147845	0.993237634	None
(TTC)n:Simple_repeat:Simple_repeat	529.6432549	1.63E-05	0.001442652	0.063473811	0.993237634	None
(CCCGCCA)n:Simple_repeat:Simple_repeat	6.728593682	-2.00E-06	0.001442694	0.064346264	0.993237634	None
(TTTGC)n:Simple_repeat:Simple_repeat	506.3623769	-1.74E-05	0.001442636	0.065789436	0.993237634	None
(CAGGAA)n:Simple_repeat:Simple_repeat	1.407007293	-7.84E-07	0.001442695	0.065927511	0.993237634	None
(CACAGGC)n:Simple_repeat:Simple_repeat	6.153872026	2.06E-06	0.001442694	0.065941379	0.993237634	None
L1PA10:L1:LINE	4386.474089	3.55E-05	0.001442686	0.06694413	0.993237634	None
(AAGACAA)n:Simple_repeat:Simple_repeat	1.369598514	-7.84E-07	0.001442695	0.067826016	0.993237634	None
(TAATTAATG)n:Simple_repeat:Simple_repeat	1.446496519	7.12E-07	0.001442695	0.068941969	0.993237634	None
(ATTTAGG)n:Simple_repeat:Simple_repeat	4.052820644	-1.57E-06	0.001442695	0.069904667	0.993237634	None
(CTC)n:Simple_repeat:Simple_repeat	326.5340546	1.18E-05	0.001442652	0.070650935	0.993237634	None
(TATTAAT)n:Simple_repeat:Simple_repeat	2.663001194	1.23E-06	0.001442695	0.070671778	0.993237634	None
(ACTGTG)n:Simple_repeat:Simple_repeat	5.81608881	-1.98E-06	0.001442694	0.070902353	0.993237634	None
L1PBa:L1:LINE	576.4430853	1.63E-05	0.001442631	0.071007643	0.993237634	None
HERVFH19-int:ERV1:LTR	69.81961799	8.57E-06	0.001442688	0.07196867	0.993237634	None
(GACCCCC)n:Simple_repeat:Simple_repeat	5.356414842	1.76E-06	0.001442694	0.072562677	0.993237634	None
MER4CL34:ERV1:LTR	218.3070229	-6.50E-07	0.001442644	0.072939005	0.993237634	None
(A)n:Simple_repeat:Simple_repeat	6694.506899	0.000168597	0.001447409	0.072974636	0.993237634	None
(TTTGTT)n:Simple_repeat:Simple_repeat	18.61763895	3.42E-06	0.001442692	0.073062015	0.993237634	None
(TCTCTTT)n:Simple_repeat:Simple_repeat	1.974082478	-9.53E-07	0.001442695	0.074826714	0.993237634	None
(CACAA)n:Simple_repeat:Simple_repeat	1.264886476	7.37E-07	0.001442695	0.075540111	0.993237634	None
(TCCCT)n:Simple_repeat:Simple_repeat	12.05071612	2.78E-06	0.001442693	0.077120046	0.993237634	None
(CTCCCCA)n:Simple_repeat:Simple_repeat	4.107896084	1.56E-06	0.001442694	0.077897102	0.993237634	None
(TCACAGC)n:Simple_repeat:Simple_repeat	1.368055969	7.00E-07	0.001442695	0.078084684	0.993237634	None
(TCTGG)n:Simple_repeat:Simple_repeat	31.28346069	-4.64E-06	0.001442689	0.078295214	0.993237634	None
(GCTA)n:Simple_repeat:Simple_repeat	1.243376168	7.23E-07	0.001442695	0.07948853	0.993237634	None
(CT)n:Simple_repeat:Simple_repeat	542.5104914	1.50E-05	0.001442633	0.079581399	0.993237634	None
(GCCAGG)n:Simple_repeat:Simple_repeat	18.93012345	4.00E-06	0.001442692	0.080262379	0.993237634	None
MER121:TcMar?:DNA	1.229466543	7.23E-07	0.001442695	0.080330588	0.993237634	None
(CCATCC)n:Simple_repeat:Simple_repeat	18.05674724	3.42E-06	0.001442692	0.080581774	0.993237634	None
(CTT)n:Simple_repeat:Simple_repeat	180.541478	8.28E-06	0.001442667	0.080628646	0.993237634	None
L1HS:L1:LINE	4129.873597	2.64E-05	0.001442492	0.081693445	0.993237634	None
(TCTCACC)n:Simple_repeat:Simple_repeat	6.609777621	1.98E-06	0.001442694	0.081845944	0.993237634	None
(AATCCAG)n:Simple_repeat:Simple_repeat	6.591538787	2.09E-06	0.001442694	0.083755421	0.993237634	None
UCON81:hAT-Charlie:DNA	2.540061071	1.37E-06	0.001442695	0.084273112	0.993237634	None
tRNA-Pro-CCG:tRNA:tRNA	1.892387135	-9.11E-07	0.001442695	0.084296969	0.993237634	None
MER65B:ERV1:LTR	45.27547021	-5.51E-06	0.001442686	0.086512939	0.993237634	None
(GGCCCCC)n:Simple_repeat:Simple_repeat	2.569753769	1.11E-06	0.001442695	0.088297273	0.993237634	None
(TGTTGAA)n:Simple_repeat:Simple_repeat	1.325617059	6.46E-07	0.001442695	0.08938805	0.993237634	None
UCON62:DNA?:DNA?	1.84696751	8.41E-07	0.001442695	0.090356755	0.993237634	None
(AGCAGT)n:Simple_repeat:Simple_repeat	41.79645643	5.16E-06	0.001442687	0.090633121	0.993237634	None
(GTTCTT)n:Simple_repeat:Simple_repeat	1.223638095	-7.09E-07	0.001442695	0.090914812	0.993237634	None
(TCAGG)n:Simple_repeat:Simple_repeat	1.223638095	-7.09E-07	0.001442695	0.090914812	0.993237634	None
(TCTGGT)n:Simple_repeat:Simple_repeat	12.33017104	-2.78E-06	0.001442693	0.091278107	0.993237634	None
(CTGGTCC)n:Simple_repeat:Simple_repeat	1.285815078	6.43E-07	0.001442695	0.091524937	0.993237634	None
(CCGA)n:Simple_repeat:Simple_repeat	1.830182722	-8.92E-07	0.001442695	0.094201303	0.993237634	None
(TGGAA)n:Simple_repeat:Simple_repeat	7.689635838	1.93E-06	0.001442694	0.094434109	0.993237634	None
(CTCACC)n:Simple_repeat:Simple_repeat	19.6854363	3.35E-06	0.001442691	0.096365438	0.993237634	None
tRNA-Arg-CGA:tRNA:tRNA	3.502932842	-1.15E-06	0.001442695	0.096734159	0.993237634	None
(TAACAT)n:Simple_repeat:Simple_repeat	4.781360431	-1.57E-06	0.001442694	0.096841993	0.993237634	None
(ACCTCAT)n:Simple_repeat:Simple_repeat	1.819335475	8.10E-07	0.001442695	0.097610003	0.993237634	None
(AAAAACC)n:Simple_repeat:Simple_repeat	34.87399774	3.58E-06	0.001442688	0.097950378	0.993237634	None
tRNA-Ser-TCA_:tRNA:tRNA	8.822604628	2.32E-06	0.001442693	0.097993938	0.993237634	None
(AAAT)n:Simple_repeat:Simple_repeat	691.3786464	5.58E-06	0.001442686	0.098797549	0.993237634	None
(CGCACG)n:Simple_repeat:Simple_repeat	1.261086134	1.17E-06	0.001442695	0.099039523	0.993237634	None
(CCGCCGC)n:Simple_repeat:Simple_repeat	1.940665242	-8.24E-07	0.001442695	0.099066539	0.993237634	None
(ATACTTT)n:Simple_repeat:Simple_repeat	1.754082535	-8.83E-07	0.001442695	0.099765457	0.993237634	None
BSR/Beta:Satellite:Satellite	674.6821819	1.58E-05	0.00144261	0.100592957	0.993237634	None
(CCCTCCC)n:Simple_repeat:Simple_repeat	1.666836424	8.47E-07	0.001442695	0.100907351	0.993237634	None
(TTGTA)n:Simple_repeat:Simple_repeat	1.888385193	-8.31E-07	0.001442695	0.101154509	0.993237634	None
L1M8:L1:LINE	451.0373166	1.43E-05	0.001442643	0.102394732	0.993237634	None
(CAGTGCT)n:Simple_repeat:Simple_repeat	2.954048886	1.16E-06	0.001442695	0.102725151	0.993237634	None
AluSq10:Alu:SINE	1014.016776	3.32E-05	0.001442707	0.102783699	0.993237634	None
(TCTA)n:Simple_repeat:Simple_repeat	46.99048119	6.44E-06	0.001442689	0.102859634	0.993237634	None
SAR:Satellite:Satellite	2.440469725	-1.13E-06	0.001442695	0.103335706	0.993237634	None
(TGTGCG)n:Simple_repeat:Simple_repeat	3.504714225	1.24E-06	0.001442695	0.103935113	0.993237634	None
(AAGA)n:Simple_repeat:Simple_repeat	78.27503338	4.18E-06	0.001442682	0.104465361	0.993237634	None
(CCA)n:Simple_repeat:Simple_repeat	128.6520273	8.88E-06	0.001442677	0.105193962	0.993237634	None
(GTGTCT)n:Simple_repeat:Simple_repeat	3.00754491	-1.21E-06	0.001442695	0.105493447	0.993237634	None
(TACA)n:Simple_repeat:Simple_repeat	117.3196471	8.24E-06	0.001442675	0.108050024	0.993237634	None
(CAGCCCC)n:Simple_repeat:Simple_repeat	12.76155351	2.53E-06	0.001442693	0.109074979	0.993237634	None
L1PA14:L1:LINE	949.0546715	-6.82E-08	0.001442521	0.109094846	0.993237634	None
(TATTTC)n:Simple_repeat:Simple_repeat	4.379510812	1.43E-06	0.001442694	0.109343825	0.993237634	None
MER4E1:ERV1:LTR	389.3232363	1.37E-05	0.001442631	0.109604617	0.993237634	None
(TTTTT)n:Simple_repeat:Simple_repeat	9.538697928	-2.30E-06	0.001442693	0.1097423	0.993237634	None
(CTCC)n:Simple_repeat:Simple_repeat	355.7379956	1.27E-05	0.001442641	0.110088288	0.993237634	None
(ACCCCTG)n:Simple_repeat:Simple_repeat	2.25863394	1.06E-06	0.001442695	0.110459319	0.993237634	None
(AGAAG)n:Simple_repeat:Simple_repeat	26.79916058	3.83E-06	0.00144269	0.110801441	0.993237634	None
AluYf1:Alu:SINE	1530.265642	-2.03E-05	0.001442539	0.110909956	0.993237634	None
(TCCTTCC)n:Simple_repeat:Simple_repeat	2.881414205	1.13E-06	0.001442695	0.11130624	0.993237634	None
MSTA-int:ERVL-MaLR:LTR	5204.670187	1.59E-05	0.001442574	0.111320307	0.993237634	None
(TATAGT)n:Simple_repeat:Simple_repeat	4.152984512	-1.43E-06	0.001442694	0.111511773	0.993237634	None
HERVK13-int:ERVK:LTR	338.9480882	1.17E-05	0.001442641	0.112232782	0.993237634	None
(CATCCC)n:Simple_repeat:Simple_repeat	2.264566761	1.01E-06	0.001442695	0.112984825	0.993237634	None
L1M7:L1:LINE	755.1546604	1.66E-05	0.001442616	0.113590265	0.993237634	None
(CCTCCCA)n:Simple_repeat:Simple_repeat	1.07316715	6.33E-07	0.001442695	0.113797132	0.993237634	None
(CAGT)n:Simple_repeat:Simple_repeat	1.592777922	8.68E-07	0.001442695	0.114275296	0.993237634	None
(GGGGGTG)n:Simple_repeat:Simple_repeat	2.166676566	7.75E-07	0.001442695	0.114492098	0.993237634	None
(AAGCAA)n:Simple_repeat:Simple_repeat	1.069366808	6.32E-07	0.001442695	0.114494274	0.993237634	None
(ATATT)n:Simple_repeat:Simple_repeat	7.505931769	1.85E-06	0.001442694	0.114658512	0.993237634	None
(CAAG)n:Simple_repeat:Simple_repeat	1.051656841	6.37E-07	0.001442695	0.114908877	0.993237634	None
(CATCT)n:Simple_repeat:Simple_repeat	6.767189481	-1.90E-06	0.001442694	0.115655873	0.993237634	None
AluYh3:Alu:SINE	1310.868684	-1.85E-05	0.001442558	0.116112249	0.993237634	None
(CCTCCCT)n:Simple_repeat:Simple_repeat	71.33151684	5.76E-06	0.001442682	0.116550515	0.993237634	None
(CCCCACA)n:Simple_repeat:Simple_repeat	1.582723774	7.94E-07	0.001442695	0.11658593	0.993237634	None
(CAGAG)n:Simple_repeat:Simple_repeat	23.78254283	3.44E-06	0.00144269	0.117453712	0.993237634	None
(GCTCAG)n:Simple_repeat:Simple_repeat	112.01582	7.87E-06	0.001442675	0.117615031	0.993237634	None
(AATTTA)n:Simple_repeat:Simple_repeat	10.39430947	2.40E-06	0.001442693	0.117627062	0.993237634	None
(GTGTATG)n:Simple_repeat:Simple_repeat	20.35710589	-3.01E-06	0.001442692	0.117987136	0.993237634	None
(AGATAT)n:Simple_repeat:Simple_repeat	2.731102769	1.18E-06	0.001442695	0.118150747	0.993237634	None
(AGCCGG)n:Simple_repeat:Simple_repeat	22.54957955	-3.19E-06	0.001442691	0.12011082	0.993237634	None
UCON80:hAT?:DNA	1.547696643	7.65E-07	0.001442695	0.12045769	0.993237634	None
LTR9:ERV1:LTR	94.31795943	7.01E-06	0.001442676	0.120501254	0.993237634	None
(CAGGTGA)n:Simple_repeat:Simple_repeat	38.12198141	-5.30E-06	0.001442689	0.120940919	0.993237634	None
tRNA-Leu-CTY:tRNA:tRNA	34.48719233	4.12E-06	0.001442687	0.121289385	0.993237634	None
(GATGGAG)n:Simple_repeat:Simple_repeat	2.886878459	-1.09E-06	0.001442695	0.121791517	0.993237634	None
(TCACTC)n:Simple_repeat:Simple_repeat	1.033946875	5.39E-07	0.001442695	0.12204337	0.993237634	None
(TAAG)n:Simple_repeat:Simple_repeat	1.806362584	-7.40E-07	0.001442695	0.122411611	0.993237634	None
(ACAGC)n:Simple_repeat:Simple_repeat	2.32115772	-1.09E-06	0.001442695	0.122429438	0.993237634	None
(GTGTG)n:Simple_repeat:Simple_repeat	10.98346744	2.43E-06	0.001442693	0.123071845	0.993237634	None
LTR38-int:ERV1:LTR	27.45478165	3.59E-06	0.00144269	0.123072526	0.993237634	None
(CCGAG)n:Simple_repeat:Simple_repeat	17.51145116	2.75E-06	0.001442692	0.123598149	0.993237634	None
(AATGGTT)n:Simple_repeat:Simple_repeat	1.0478565	7.25E-07	0.001442695	0.123639138	0.993237634	None
LTR2:ERV1:LTR	540.9884187	1.77E-05	0.001442626	0.123654258	0.993237634	None
SATR1:Satellite:Satellite	273.3309703	1.39E-05	0.001442661	0.123660638	0.993237634	None
(CCCCCGT)n:Simple_repeat:Simple_repeat	1.07355635	-6.93E-07	0.001442695	0.124052856	0.993237634	None
(CCGCCT)n:Simple_repeat:Simple_repeat	1.07355635	-6.93E-07	0.001442695	0.124052856	0.993237634	None
(GGACAG)n:Simple_repeat:Simple_repeat	1.07355635	-6.93E-07	0.001442695	0.124052856	0.993237634	None
(TTTTTTT)n:Simple_repeat:Simple_repeat	3.372495692	1.15E-06	0.001442695	0.124092349	0.993237634	None
(AGGGGG)n:Simple_repeat:Simple_repeat	1.565013808	7.17E-07	0.001442695	0.124215034	0.993237634	None
(GGGGCG)n:Simple_repeat:Simple_repeat	10.53340878	2.27E-06	0.001442693	0.124675317	0.993237634	None
(ATCTCTT)n:Simple_repeat:Simple_repeat	1.071495687	-7.03E-07	0.001442695	0.12587086	0.993237634	None
(CGGGCT)n:Simple_repeat:Simple_repeat	2.387750925	9.36E-07	0.001442695	0.125909777	0.993237634	None
(ACTTTTT)n:Simple_repeat:Simple_repeat	2.233268154	9.39E-07	0.001442695	0.125922346	0.993237634	None
(AACAAA)n:Simple_repeat:Simple_repeat	3.11798512	1.25E-06	0.001442694	0.125998826	0.993237634	None
(AAGCAC)n:Simple_repeat:Simple_repeat	1.130097391	5.55E-07	0.001442695	0.128030741	0.993237634	None
(CC)n:Simple_repeat:Simple_repeat	1.130097391	5.55E-07	0.001442695	0.128030741	0.993237634	None
(AGAGAC)n:Simple_repeat:Simple_repeat	32.59681321	4.08E-06	0.001442688	0.128438342	0.993237634	None
(CCGG)n:Simple_repeat:Simple_repeat	18.61039734	-3.07E-06	0.001442691	0.12888923	0.993237634	None
(GCCTC)n:Simple_repeat:Simple_repeat	3.094414149	1.18E-06	0.001442694	0.129299832	0.993237634	None
(CCGCGG)n:Simple_repeat:Simple_repeat	30.56567271	3.00E-06	0.001442691	0.13006946	0.993237634	None
(GGTGCCA)n:Simple_repeat:Simple_repeat	16.94760401	2.94E-06	0.001442691	0.130678213	0.993237634	None
AluYb9:Alu:SINE	1051.437122	-1.55E-05	0.00144259	0.130703099	0.993237634	None
(ACGTCC)n:Simple_repeat:Simple_repeat	1.108587083	5.60E-07	0.001442695	0.131281571	0.993237634	None
(TGAA)n:Simple_repeat:Simple_repeat	142.7395772	-5.63E-06	0.00144266	0.132616307	0.993237634	None
(AGTGAT)n:Simple_repeat:Simple_repeat	7.249097515	1.90E-06	0.001442693	0.133601558	0.993237634	None
HERV9NC-int:ERV1:LTR	931.2988742	3.16E-05	0.001442713	0.134435071	0.993237634	None
(GGTGCTG)n:Simple_repeat:Simple_repeat	1.704184941	6.50E-07	0.001442695	0.134461861	0.993237634	None
(ACACAT)n:Simple_repeat:Simple_repeat	125.3022513	6.06E-06	0.001442665	0.134935462	0.993237634	None
(CTCAGC)n:Simple_repeat:Simple_repeat	2.219940915	-9.80E-07	0.001442695	0.135085375	0.993237634	None
HSAT5:Satellite:Satellite	616.6086157	1.43E-05	0.001442617	0.135609899	0.993237634	None
(GCGCTGA)n:Simple_repeat:Simple_repeat	2.781612146	-1.08E-06	0.001442695	0.135636362	0.993237634	None
(TAAGAAG)n:Simple_repeat:Simple_repeat	15.29535056	2.60E-06	0.001442692	0.135960369	0.993237634	None
LTR22E:ERVK:LTR	61.99439561	5.11E-06	0.001442681	0.137081361	0.993237634	None
(CTCTGAG)n:Simple_repeat:Simple_repeat	1.087076775	5.48E-07	0.001442695	0.137432484	0.993237634	None
(AGAAT)n:Simple_repeat:Simple_repeat	3.072511039	1.22E-06	0.001442694	0.137435176	0.993237634	None
MER61E:ERV1:LTR	718.1339047	1.55E-05	0.001442587	0.137531383	0.993237634	None
SVA_D:SVA:Retroposon	7081.965884	2.21E-05	0.001442469	0.139820772	0.993237634	None
LTR12_:ERV1:LTR	344.9670826	1.20E-05	0.001442637	0.140161167	0.993237634	None
LTR28C:ERV1:LTR	238.9907934	-3.92E-05	0.001442898	0.141319678	0.993237634	None
(AATGG)n:Simple_repeat:Simple_repeat	51.29137859	2.93E-06	0.001442685	0.141881251	0.993237634	None
MER92A:ERV1:LTR	14.05546108	-2.63E-06	0.001442692	0.143040541	0.993237634	None
(GACCT)n:Simple_repeat:Simple_repeat	1.547729199	-7.51E-07	0.001442695	0.143280618	0.993237634	None
(TTTTGTA)n:Simple_repeat:Simple_repeat	2.701598976	9.88E-07	0.001442695	0.143556666	0.993237634	None
(GCCGCT)n:Simple_repeat:Simple_repeat	5.182103974	1.42E-06	0.001442694	0.144325193	0.993237634	None
Tigger9b:TcMar-Tigger:DNA	254.462569	-1.03E-05	0.001442658	0.145423401	0.993237634	None
(GCCTGC)n:Simple_repeat:Simple_repeat	6.826237944	1.59E-06	0.001442694	0.145674371	0.993237634	None
(TTCTC)n:Simple_repeat:Simple_repeat	38.74528178	3.32E-06	0.001442686	0.145877324	0.993237634	None
L1M1:L1:LINE	2855.595353	0.000252997	0.001453887	0.146324898	0.993237634	None
(CATTCC)n:Simple_repeat:Simple_repeat	2.682657604	-1.07E-06	0.001442695	0.14730435	0.993237634	None
(ATTCA)n:Simple_repeat:Simple_repeat	2.051658111	8.95E-07	0.001442695	0.147505643	0.993237634	None
polypurine:Low_complexity:Low_complexity	2.269007455	-8.33E-07	0.001442695	0.147522567	0.993237634	None
(CCACTC)n:Simple_repeat:Simple_repeat	1.065566467	4.11E-07	0.001442695	0.147949408	0.993237634	None
(TGCACTC)n:Simple_repeat:Simple_repeat	1.098601152	-4.98E-07	0.001442695	0.14863457	0.993237634	None
(TGGTAT)n:Simple_repeat:Simple_repeat	2.356843502	-8.93E-07	0.001442695	0.14891251	0.993237634	None
(CCCAGAG)n:Simple_repeat:Simple_repeat	2.055458453	8.85E-07	0.001442695	0.148992333	0.993237634	None
(TTGTT)n:Simple_repeat:Simple_repeat	86.51583821	7.23E-06	0.00144268	0.149123551	0.993237634	None
(CCGCAGC)n:Simple_repeat:Simple_repeat	1.465644656	6.82E-07	0.001442695	0.150705493	0.993237634	None
tRNA-Leu-CTA_:tRNA:tRNA	5.181338214	-1.56E-06	0.001442694	0.150927938	0.993237634	None
LTR80B:ERVL:LTR	30.94786709	3.57E-06	0.001442689	0.151561078	0.993237634	None
MLT1F1-int:ERVL-MaLR:LTR	134.2183052	-6.69E-06	0.001442668	0.151996292	0.993237634	None
(TTTCTTTT)n:Simple_repeat:Simple_repeat	2.535583102	1.01E-06	0.001442695	0.152642031	0.993237634	None
SVA_C:SVA:Retroposon	1617.035834	1.73E-05	0.001442543	0.152904553	0.993237634	None
(TCCCG)n:Simple_repeat:Simple_repeat	14.74439477	2.33E-06	0.001442692	0.153080913	0.993237634	None
(TTAATG)n:Simple_repeat:Simple_repeat	2.142366899	-9.16E-07	0.001442695	0.154098354	0.993237634	None
(TGCGTG)n:Simple_repeat:Simple_repeat	19.77049557	2.50E-06	0.001442691	0.154650966	0.993237634	None
(GAAA)n:Simple_repeat:Simple_repeat	80.4118366	2.18E-06	0.001442693	0.154849093	0.993237634	None
(TAAGAAT)n:Simple_repeat:Simple_repeat	1.395197591	7.06E-07	0.001442695	0.155047065	0.993237634	None
(GGAACAA)n:Simple_repeat:Simple_repeat	3.455083158	1.17E-06	0.001442694	0.155930725	0.993237634	None
(CTGTGTG)n:Simple_repeat:Simple_repeat	1.008636225	5.18E-07	0.001442695	0.156822536	0.993237634	None
(CCTAAC)n:Simple_repeat:Simple_repeat	10.46888141	-2.64E-06	0.001442693	0.157176043	0.993237634	None
AluYk3:Alu:SINE	1027.992158	-2.62E-05	0.001442628	0.157194992	0.993237634	None
MER50B:ERV1:LTR	131.270324	-9.36E-06	0.001442676	0.157654806	0.993237634	None
(GGCGGCC)n:Simple_repeat:Simple_repeat	143.2277877	6.21E-06	0.001442668	0.158239125	0.993237634	None
(GCA)n:Simple_repeat:Simple_repeat	180.1716222	6.87E-06	0.001442669	0.158287591	0.993237634	None
(AGCAGG)n:Simple_repeat:Simple_repeat	0.954701396	-5.66E-07	0.001442695	0.158367404	0.993237634	None
(CTGCTGC)n:Simple_repeat:Simple_repeat	0.954701396	-5.66E-07	0.001442695	0.158367404	0.993237634	None
(GCT)n:Simple_repeat:Simple_repeat	262.9089329	8.25E-06	0.001442662	0.158722832	0.993237634	None
(TGCAGC)n:Simple_repeat:Simple_repeat	2.05840301	-9.85E-07	0.001442695	0.158865057	0.993237634	None
(TTTCTGT)n:Simple_repeat:Simple_repeat	1.079738339	-5.01E-07	0.001442695	0.159352378	0.993237634	None
L3b:CR1:LINE	2317.4003	3.97E-05	0.001442746	0.159695516	0.993237634	None
LTR1B1:ERV1:LTR	8.071440894	-1.82E-06	0.001442693	0.160009506	0.993237634	None
(AAGAA)n:Simple_repeat:Simple_repeat	56.36570074	3.11E-06	0.001442679	0.161187267	0.993237634	None
(TCATTTT)n:Simple_repeat:Simple_repeat	1.046450886	-5.23E-07	0.001442695	0.161605848	0.993237634	None
(CTCCTTT)n:Simple_repeat:Simple_repeat	9.392039652	2.00E-06	0.001442693	0.16191568	0.993237634	None
(TCTC)n:Simple_repeat:Simple_repeat	482.482256	1.04E-05	0.001442638	0.162462921	0.993237634	None
(GATGACA)n:Simple_repeat:Simple_repeat	0.952640733	-5.55E-07	0.001442695	0.162622374	0.993237634	None
(AAGATA)n:Simple_repeat:Simple_repeat	5.51332203	1.53E-06	0.001442694	0.16282317	0.993237634	None
(GGACCT)n:Simple_repeat:Simple_repeat	4.752431564	-1.35E-06	0.001442694	0.162930926	0.993237634	None
(TCCA)n:Simple_repeat:Simple_repeat	146.6333897	7.75E-06	0.001442664	0.163226167	0.993237634	None
(CGCGGC)n:Simple_repeat:Simple_repeat	2.684588484	-9.77E-07	0.001442695	0.164445924	0.993237634	None
MamGypLTR1a:Gypsy:LTR	92.54682121	7.05E-07	0.001442667	0.16509323	0.993237634	None
(AATTTTT)n:Simple_repeat:Simple_repeat	5.724088667	-1.49E-06	0.001442694	0.166245814	0.993237634	None
(TCTTCCC)n:Simple_repeat:Simple_repeat	4.983626079	1.31E-06	0.001442694	0.166395361	0.993237634	None
(AGAAAGA)n:Simple_repeat:Simple_repeat	0.973216292	5.04E-07	0.001442695	0.166624518	0.993237634	None
(CACACT)n:Simple_repeat:Simple_repeat	4.674069114	-1.40E-06	0.001442694	0.167096728	0.993237634	None
(CTTGA)n:Simple_repeat:Simple_repeat	0.895357448	5.36E-07	0.001442695	0.167436579	0.993237634	None
(GTGAGAA)n:Simple_repeat:Simple_repeat	0.895357448	5.36E-07	0.001442695	0.167436579	0.993237634	None
(AAACAAA)n:Simple_repeat:Simple_repeat	1.442391068	-6.81E-07	0.001442695	0.168001884	0.993237634	None
(AGT)n:Simple_repeat:Simple_repeat	23.16739562	3.09E-06	0.00144269	0.168302369	0.993237634	None
(TTTCTC)n:Simple_repeat:Simple_repeat	18.01283649	3.29E-06	0.001442692	0.16874951	0.993237634	None
(GGAAGA)n:Simple_repeat:Simple_repeat	1.094095751	4.56E-07	0.001442695	0.169894874	0.993237634	None
(GCTCCT)n:Simple_repeat:Simple_repeat	1.411164278	-6.83E-07	0.001442695	0.170360989	0.993237634	None
(TGAGGA)n:Simple_repeat:Simple_repeat	0.925535269	-5.47E-07	0.001442695	0.170518639	0.993237634	None
(GGGCAG)n:Simple_repeat:Simple_repeat	6.286505025	1.61E-06	0.001442694	0.170539894	0.993237634	None
(ATACA)n:Simple_repeat:Simple_repeat	1.336527671	6.61E-07	0.001442695	0.171159364	0.993237634	None
(CCTCTT)n:Simple_repeat:Simple_repeat	6.621808249	1.63E-06	0.001442694	0.171219661	0.993237634	None
L1PA6:L1:LINE	6236.892789	2.69E-06	0.001442431	0.171736151	0.993237634	None
(GGATGGA)n:Simple_repeat:Simple_repeat	1.33826735	6.57E-07	0.001442695	0.172346182	0.993237634	None
(GGCAA)n:Simple_repeat:Simple_repeat	0.877647482	5.28E-07	0.001442695	0.173021766	0.993237634	None
(CAGGA)n:Simple_repeat:Simple_repeat	3.060717213	1.02E-06	0.001442694	0.173425306	0.993237634	None
(CCCGAGC)n:Simple_repeat:Simple_repeat	6.696764315	6.24E-07	0.001442693	0.173656314	0.993237634	None
(GCCCCCGC)n:Simple_repeat:Simple_repeat	1.04426044	-4.98E-07	0.001442695	0.173660238	0.993237634	None
(AGAATG)n:Simple_repeat:Simple_repeat	4.608459991	-1.30E-06	0.001442694	0.174322232	0.993237634	None
(TTTTTTG)n:Simple_repeat:Simple_repeat	8.242804193	8.97E-07	0.001442693	0.175449888	0.993237634	None
(GCGAGC)n:Simple_repeat:Simple_repeat	1.477438482	5.97E-07	0.001442695	0.175775074	0.993237634	None
(ATATATG)n:Simple_repeat:Simple_repeat	2.581440799	-9.38E-07	0.001442695	0.176225822	0.993237634	None
MER133B:DNA?:DNA?	2.988209485	9.52E-07	0.001442694	0.17667703	0.993237634	None
(TTTTAG)n:Simple_repeat:Simple_repeat	1.318817704	6.48E-07	0.001442695	0.176830155	0.993237634	None
(AAGAGG)n:Simple_repeat:Simple_repeat	1.438218208	6.05E-07	0.001442695	0.177062894	0.993237634	None
(CCCACT)n:Simple_repeat:Simple_repeat	1.600336515	-5.90E-07	0.001442695	0.177142361	0.993237634	None
(CGAG)n:Simple_repeat:Simple_repeat	18.13223699	2.57E-06	0.001442691	0.177403402	0.993237634	None
(GTTG)n:Simple_repeat:Simple_repeat	12.98060461	-2.25E-06	0.001442692	0.177830363	0.993237634	None
(GCGGG)n:Simple_repeat:Simple_repeat	14.44599705	2.32E-06	0.001442692	0.178349089	0.993237634	None
(GAGTTTG)n:Simple_repeat:Simple_repeat	4.233729229	1.27E-06	0.001442694	0.178575763	0.993237634	None
LTR38A1:ERV1:LTR	23.76654789	-3.56E-06	0.00144269	0.179111985	0.993237634	None
LTR10B1:ERV1:LTR	140.3979903	-7.32E-06	0.001442663	0.179594073	0.993237634	None
(AGTA)n:Simple_repeat:Simple_repeat	0.856137174	5.18E-07	0.001442695	0.179957305	0.993237634	None
(GGGTG)n:Simple_repeat:Simple_repeat	7.906559697	-1.73E-06	0.001442693	0.180252824	0.993237634	None
(TTTACA)n:Simple_repeat:Simple_repeat	3.083278973	9.06E-07	0.001442695	0.180423185	0.993237634	None
UCON28c:Unknown:Unknown	2.367827548	9.01E-07	0.001442695	0.181516319	0.993237634	None
LTR41B:ERVL:LTR	369.025918	-9.41E-06	0.001442632	0.183067851	0.993237634	None
(AGAA)n:Simple_repeat:Simple_repeat	70.94467761	2.11E-05	0.001442757	0.183343001	0.993237634	None
(CCTGACCT)n:Simple_repeat:Simple_repeat	1.89915906	7.84E-07	0.001442695	0.183555356	0.993237634	None
LTR29:ERV1:LTR	518.2014808	-0.000177808	0.001448128	0.183814978	0.993237634	None
(ACACAA)n:Simple_repeat:Simple_repeat	12.23845572	-2.21E-06	0.001442692	0.18383078	0.993237634	None
(TTTGAATT)n:Simple_repeat:Simple_repeat	4.165924534	1.24E-06	0.001442694	0.18384821	0.993237634	None
(CAGCG)n:Simple_repeat:Simple_repeat	0.956088032	4.74E-07	0.001442695	0.184113281	0.993237634	None
(GGCTGAG)n:Simple_repeat:Simple_repeat	0.956088032	4.74E-07	0.001442695	0.184113281	0.993237634	None
(CGCCCGG)n:Simple_repeat:Simple_repeat	2.451736301	8.89E-07	0.001442695	0.18447449	0.993237634	None
LTR8A:ERV1:LTR	648.1115714	1.36E-05	0.001442588	0.184532142	0.993237634	None
(ATAATTT)n:Simple_repeat:Simple_repeat	2.762837832	-9.14E-07	0.001442695	0.184868501	0.993237634	None
AluYb8:Alu:SINE	3538.331172	-1.91E-05	0.001442469	0.185066714	0.993237634	None
(AAGCAG)n:Simple_repeat:Simple_repeat	2.007923709	7.55E-07	0.001442695	0.185524699	0.993237634	None
(GTGGAG)n:Simple_repeat:Simple_repeat	1.473617859	-6.13E-07	0.001442695	0.186244465	0.993237634	None
(AATGT)n:Simple_repeat:Simple_repeat	1.044056158	4.35E-07	0.001442695	0.187522118	0.993237634	None
(AACA)n:Simple_repeat:Simple_repeat	78.95456822	5.86E-06	0.001442676	0.188352068	0.993237634	None
(AATCTAAT)n:Simple_repeat:Simple_repeat	2.177465848	-7.85E-07	0.001442695	0.188723972	0.993237634	None
LTR40b:ERVL:LTR	277.4598557	6.68E-06	0.001442652	0.188832219	0.993237634	None
(CAACCTC)n:Simple_repeat:Simple_repeat	0.838427207	5.02E-07	0.001442695	0.189756356	0.993237634	None
UCON97:DNA:DNA	0.913067415	4.68E-07	0.001442695	0.192771494	0.993237634	None
(CCTCTTT)n:Simple_repeat:Simple_repeat	0.958822722	-4.81E-07	0.001442695	0.192865114	0.993237634	None
(AGCACC)n:Simple_repeat:Simple_repeat	49.08589601	-4.72E-06	0.001442685	0.193238977	0.993237634	None
(GCGGCG)n:Simple_repeat:Simple_repeat	113.3535775	-5.29E-06	0.001442679	0.193461982	0.993237634	None
(CCCTGCT)n:Simple_repeat:Simple_repeat	4.406664211	-1.25E-06	0.001442694	0.193640273	0.993237634	None
MER45B:hAT-Tip100:DNA	170.8260329	7.48E-06	0.001442659	0.194154771	0.993237634	None
(GGGCGG)n:Simple_repeat:Simple_repeat	5.306602019	-1.44E-06	0.001442694	0.19474796	0.993237634	None
(CTGCCCT)n:Simple_repeat:Simple_repeat	4.944120978	1.33E-06	0.001442694	0.195141691	0.993237634	None
MER133A:DNA?:DNA?	4.206357916	1.18E-06	0.001442694	0.195454163	0.993237634	None
(GCTGCTG)n:Simple_repeat:Simple_repeat	0.95058007	-9.06E-07	0.001442695	0.19551701	0.993237634	None
(CTGAGC)n:Simple_repeat:Simple_repeat	3.956045651	-1.03E-06	0.001442694	0.195686627	0.993237634	None
HERV9N-int:ERV1:LTR	488.4335195	1.13E-05	0.001442608	0.195783092	0.993237634	None
Charlie16a:hAT-Charlie:DNA	706.6045716	-1.26E-05	0.001442598	0.195964333	0.993237634	None
PABL_A-int:ERV1:LTR	432.8317014	-1.00E-05	0.001442608	0.196269367	0.993237634	None
(GCACC)n:Simple_repeat:Simple_repeat	3.116451028	7.71E-07	0.001442695	0.196748828	0.993237634	None
(GCGTCGG)n:Simple_repeat:Simple_repeat	2.582985766	7.89E-07	0.001442695	0.196868606	0.993237634	None
(TAAAA)n:Simple_repeat:Simple_repeat	12.17318848	2.13E-06	0.001442692	0.198115816	0.993237634	None
(ATCATT)n:Simple_repeat:Simple_repeat	2.736678947	9.61E-07	0.001442694	0.198648724	0.993237634	None
(GCAGGA)n:Simple_repeat:Simple_repeat	5.277493857	-1.34E-06	0.001442694	0.198805362	0.993237634	None
ERVL-E-int:ERVL:LTR	2727.678747	1.73E-05	0.001442496	0.199521102	0.993237634	None
(ACCCCC)n:Simple_repeat:Simple_repeat	16.35575797	2.22E-06	0.001442691	0.199527356	0.993237634	None
(TTAATTT)n:Simple_repeat:Simple_repeat	29.98570335	3.32E-06	0.001442688	0.199581707	0.993237634	None
UCON37:Unknown:Unknown	14.15468756	-2.81E-06	0.001442692	0.200940446	0.993237634	None
(GTATGT)n:Simple_repeat:Simple_repeat	9.493844853	-1.88E-06	0.001442693	0.201177446	0.993237634	None
(TCCCCTC)n:Simple_repeat:Simple_repeat	4.027074385	1.20E-06	0.001442694	0.202097921	0.993237634	None
(CTTT)n:Simple_repeat:Simple_repeat	240.0502786	4.90E-06	0.001442692	0.202679005	0.993237634	None
(AAACT)n:Simple_repeat:Simple_repeat	1.358635063	-5.90E-07	0.001442695	0.203326851	0.993237634	None
(TTCATA)n:Simple_repeat:Simple_repeat	2.258349113	8.59E-07	0.001442695	0.204405696	0.993237634	None
(TG)n:Simple_repeat:Simple_repeat	3184.206305	1.47E-05	0.00144255	0.204408982	0.993237634	None
THE1B-int:ERVL-MaLR:LTR	2499.10856	2.45E-05	0.001442533	0.204545466	0.993237634	None
UCON63:Unknown:Unknown	1.329468936	-6.20E-07	0.001442695	0.204624558	0.993237634	None
(GACTGT)n:Simple_repeat:Simple_repeat	2.023962711	-7.40E-07	0.001442695	0.204694654	0.993237634	None
(CCCCACG)n:Simple_repeat:Simple_repeat	0.891557107	4.48E-07	0.001442695	0.204989862	0.993237634	None
(TGCA)n:Simple_repeat:Simple_repeat	9.372178227	1.85E-06	0.001442693	0.20582082	0.993237634	None
(CCCTGG)n:Simple_repeat:Simple_repeat	4.435201195	1.27E-06	0.001442694	0.207456873	0.993237634	None
MLT1E1:ERVL-MaLR:LTR	391.567788	0.000264578	0.001455089	0.207719483	0.993237634	None
(AAGACA)n:Simple_repeat:Simple_repeat	2.989376407	-9.78E-07	0.001442694	0.20806453	0.993237634	None
(ATTTATA)n:Simple_repeat:Simple_repeat	2.720691978	9.85E-07	0.001442694	0.208556368	0.993237634	None
(AACACA)n:Simple_repeat:Simple_repeat	1.808603699	7.51E-07	0.001442695	0.208752732	0.993237634	None
(TGCCC)n:Simple_repeat:Simple_repeat	12.77975209	2.23E-06	0.001442692	0.210839977	0.993237634	None
(TCTGCG)n:Simple_repeat:Simple_repeat	0.859937515	4.47E-07	0.001442695	0.211440286	0.993237634	None
(TGAGCT)n:Simple_repeat:Simple_repeat	1.918375413	-7.93E-07	0.001442695	0.211709222	0.993237634	None
Helitron1Na_Mam:Helitron:RC	40.62224215	-1.66E-06	0.001442683	0.211797356	0.993237634	None
(GTGATG)n:Simple_repeat:Simple_repeat	8.441822694	1.67E-06	0.001442693	0.212056777	0.993237634	None
tRNA-Ile-ATA:tRNA:tRNA	18.3677199	-2.37E-06	0.001442691	0.212211932	0.993237634	None
(TTCTTTC)n:Simple_repeat:Simple_repeat	3.676193675	1.09E-06	0.001442694	0.212436468	0.993237634	None
(TTGTTT)n:Simple_repeat:Simple_repeat	18.48361469	2.59E-06	0.001442691	0.21260214	0.993237634	None
LTR10F:ERV1:LTR	101.255693	5.86E-06	0.001442671	0.212779219	0.993237634	None
(CACT)n:Simple_repeat:Simple_repeat	102.2980093	-5.61E-06	0.001442672	0.212992638	0.993237634	None
MER102c:hAT-Charlie:DNA	800.4154056	1.22E-05	0.001442587	0.213391867	0.993237634	None
(TTTC)n:Simple_repeat:Simple_repeat	622.4003833	3.68E-06	0.001442687	0.213560262	0.993237634	None
(GGCTGTT)n:Simple_repeat:Simple_repeat	0.835846442	-4.83E-07	0.001442695	0.214799561	0.993237634	None
(CATGAG)n:Simple_repeat:Simple_repeat	32.25991747	3.28E-06	0.001442688	0.214813694	0.993237634	None
(CGCCTG)n:Simple_repeat:Simple_repeat	0.892247816	-4.55E-07	0.001442695	0.215240306	0.993237634	None
(TC)n:Simple_repeat:Simple_repeat	752.6174136	-1.80E-06	0.001442578	0.21555851	0.993237634	None
L1PA3:L1:LINE	12852.43196	2.61E-05	0.001442472	0.215582153	0.993237634	None
MSTC:ERVL-MaLR:LTR	828.4713885	8.49E-06	0.001442579	0.216101181	0.993237634	None
(TGTCG)n:Simple_repeat:Simple_repeat	1.259021871	-6.02E-07	0.001442695	0.216354132	0.993237634	None
tRNA-Cys-TGY:tRNA:tRNA	41.68081792	-3.46E-06	0.001442686	0.216800028	0.993237634	None
Tigger2:TcMar-Tigger:DNA	2375.312268	1.34E-05	0.001442505	0.217054399	0.993237634	None
(GGCG)n:Simple_repeat:Simple_repeat	24.89231782	2.73E-06	0.00144269	0.217251188	0.993237634	None
(ATCTGATTAA)n:Simple_repeat:Simple_repeat	1.302363472	-5.81E-07	0.001442695	0.217521753	0.993237634	None
MER96B:hAT-Tip100:DNA	312.4350585	-5.32E-06	0.001442618	0.217745923	0.993237634	None
L1M3de:L1:LINE	98.57337367	5.13E-06	0.001442676	0.218051154	0.993237634	None
L1P3b:L1:LINE	5.565400479	1.24E-06	0.001442694	0.218302105	0.993237634	None
(CACATG)n:Simple_repeat:Simple_repeat	4.501526934	1.26E-06	0.001442694	0.21882492	0.993237634	None
(GCTTGT)n:Simple_repeat:Simple_repeat	0.852336832	4.34E-07	0.001442695	0.219091846	0.993237634	None
(TTTTCTC)n:Simple_repeat:Simple_repeat	0.852336832	4.34E-07	0.001442695	0.219091846	0.993237634	None
(TGAAA)n:Simple_repeat:Simple_repeat	8.687080447	1.84E-06	0.001442693	0.219146611	0.993237634	None
(TCCCTGG)n:Simple_repeat:Simple_repeat	22.25678526	-2.78E-06	0.00144269	0.219480467	0.993237634	None
(TCTCTG)n:Simple_repeat:Simple_repeat	34.6584487	2.67E-06	0.001442685	0.219587281	0.993237634	None
(CGCCCC)n:Simple_repeat:Simple_repeat	26.33953988	2.22E-06	0.001442691	0.219875583	0.993237634	None
(ATGT)n:Simple_repeat:Simple_repeat	49.29403631	5.34E-06	0.001442685	0.220101761	0.993237634	None
(GTCAGCT)n:Simple_repeat:Simple_repeat	1.309345263	5.18E-07	0.001442695	0.220269638	0.993237634	None
MER57C1:ERV1:LTR	253.6763171	-8.60E-06	0.001442642	0.220620041	0.993237634	None
(AGAATAA)n:Simple_repeat:Simple_repeat	1.898925768	-7.35E-07	0.001442695	0.220839197	0.993237634	None
(AGATATT)n:Simple_repeat:Simple_repeat	0.937796358	3.99E-07	0.001442695	0.220909909	0.993237634	None
(TAGGAG)n:Simple_repeat:Simple_repeat	10.10109512	1.83E-06	0.001442692	0.220959732	0.993237634	None
(GAATT)n:Simple_repeat:Simple_repeat	2.158398255	8.29E-07	0.001442695	0.221268797	0.993237634	None
(TTATCA)n:Simple_repeat:Simple_repeat	5.252557652	1.30E-06	0.001442694	0.221559551	0.993237634	None
LTR36:ERV1:LTR	87.40764959	5.01E-06	0.001442676	0.221885424	0.993237634	None
(CTCCGCC)n:Simple_repeat:Simple_repeat	0.806680314	-4.78E-07	0.001442695	0.222251167	0.993237634	None
(TGCAT)n:Simple_repeat:Simple_repeat	4.747122353	1.27E-06	0.001442694	0.222302445	0.993237634	None
(TATGCA)n:Simple_repeat:Simple_repeat	0.804619651	-4.77E-07	0.001442695	0.223081864	0.993237634	None
(GCCCCCG)n:Simple_repeat:Simple_repeat	18.21526747	1.99E-06	0.001442692	0.223106691	0.993237634	None
(CACCTC)n:Simple_repeat:Simple_repeat	62.74744781	4.30E-06	0.001442681	0.223636712	0.993237634	None
HERVK9-int:ERVK:LTR	3397.179514	2.04E-05	0.001442515	0.223835891	0.993237634	None
(GCGG)n:Simple_repeat:Simple_repeat	19.83311678	2.29E-06	0.001442691	0.22499609	0.993237634	None
L1PB3:L1:LINE	852.3530832	1.20E-05	0.001442591	0.225360436	0.993237634	None
(CAACTAT)n:Simple_repeat:Simple_repeat	2780.034074	-6.05E-05	0.001443027	0.226105623	0.993237634	None
(TTGAG)n:Simple_repeat:Simple_repeat	67.88135678	-4.86E-06	0.00144268	0.22611424	0.993237634	None
(CCTGAG)n:Simple_repeat:Simple_repeat	2.140688288	8.17E-07	0.001442695	0.226210952	0.993237634	None
(CTGCCTC)n:Simple_repeat:Simple_repeat	1.738738341	6.91E-07	0.001442695	0.226245969	0.993237634	None
(TGAGCGC)n:Simple_repeat:Simple_repeat	1.960601314	-6.64E-07	0.001442695	0.226414679	0.993237634	None
(CACCCAG)n:Simple_repeat:Simple_repeat	24.44174928	3.26E-06	0.00144269	0.226483076	0.993237634	None
(TACTTAT)n:Simple_repeat:Simple_repeat	1.24756571	-5.71E-07	0.001442695	0.226801625	0.993237634	None
(TTGAGAT)n:Simple_repeat:Simple_repeat	1.948943553	-6.69E-07	0.001442695	0.226937692	0.993237634	None
(ACTAATA)n:Simple_repeat:Simple_repeat	1.267015355	-5.57E-07	0.001442695	0.227080322	0.993237634	None
(TCCTCTC)n:Simple_repeat:Simple_repeat	7.808351439	1.52E-06	0.001442693	0.227427854	0.993237634	None
(CCCTGC)n:Simple_repeat:Simple_repeat	27.06751687	-2.78E-06	0.001442689	0.227475723	0.993237634	None
(CCGCTC)n:Simple_repeat:Simple_repeat	1.256608165	5.26E-07	0.001442695	0.227572024	0.993237634	None
(CCTGG)n:Simple_repeat:Simple_repeat	19.44958459	-1.70E-06	0.00144269	0.228416579	0.993237634	None
(CGCTGT)n:Simple_repeat:Simple_repeat	2.61482498	9.04E-07	0.001442694	0.228488767	0.993237634	None
UCON105:Unknown:Unknown	117.4117241	6.13E-06	0.001442672	0.228654209	0.993237634	None
(CCTTTC)n:Simple_repeat:Simple_repeat	9.196501006	1.74E-06	0.001442693	0.228901143	0.993237634	None
Tigger7:TcMar-Tigger:DNA	1393.321969	6.87E-06	0.001442515	0.22951999	0.993237634	None
(ATTTCTC)n:Simple_repeat:Simple_repeat	1.27392533	5.04E-07	0.001442695	0.230082724	0.993237634	None
(CTGACTT)n:Simple_repeat:Simple_repeat	2.929174691	-9.07E-07	0.001442694	0.230129757	0.993237634	None
(TCCTTTC)n:Simple_repeat:Simple_repeat	7.071676554	-1.27E-06	0.001442694	0.230227152	0.993237634	None
(TGTGTTC)n:Simple_repeat:Simple_repeat	5.586365238	1.37E-06	0.001442694	0.230371027	0.993237634	None
(TGAT)n:Simple_repeat:Simple_repeat	81.99151567	5.14E-06	0.001442679	0.230772347	0.993237634	None
L1M2b:L1:LINE	29.02722989	3.70E-06	0.001442688	0.231837856	0.993237634	None
5S:rRNA:rRNA	84.51318387	4.38E-06	0.001442673	0.231917425	0.993237634	None
(GGCGAGG)n:Simple_repeat:Simple_repeat	3.042722419	1.02E-06	0.001442694	0.232577181	0.993237634	None
(GGCGCCA)n:Simple_repeat:Simple_repeat	2.028987716	-6.52E-07	0.001442695	0.23398467	0.993237634	None
LTR32:ERVL:LTR	187.5880753	-8.48E-06	0.001442654	0.234477532	0.993237634	None
LTR40c:ERVL:LTR	177.8484153	-6.80E-06	0.001442658	0.234624827	0.993237634	None
MER4A1_:ERV1:LTR	141.7289394	-6.36E-06	0.001442662	0.235416848	0.993237634	None
(CCCCCAG)n:Simple_repeat:Simple_repeat	3.922280684	-1.05E-06	0.001442694	0.235419857	0.993237634	None
(GCGGAG)n:Simple_repeat:Simple_repeat	4.573338736	-1.23E-06	0.001442694	0.235440572	0.993237634	None
(TCTTAC)n:Simple_repeat:Simple_repeat	1.693978046	7.03E-07	0.001442695	0.23559448	0.993237634	None
(ATTT)n:Simple_repeat:Simple_repeat	148.570339	6.35E-06	0.001442662	0.235617792	0.993237634	None
LTR26:ERV1:LTR	103.0708155	5.71E-06	0.001442672	0.236333126	0.993237634	None
(CAGTGGC)n:Simple_repeat:Simple_repeat	11.46940998	2.92E-06	0.001442693	0.236568479	0.993237634	None
(TTAATAT)n:Simple_repeat:Simple_repeat	1.826895372	7.10E-07	0.001442695	0.236927949	0.993237634	None
MER41B:ERV1:LTR	612.8587736	1.02E-05	0.001442586	0.237040779	0.993237634	None
(AC)n:Simple_repeat:Simple_repeat	3323.246754	1.59E-05	0.001442476	0.237303833	0.993237634	None
(GCCCA)n:Simple_repeat:Simple_repeat	13.30015528	1.87E-06	0.001442692	0.237551958	0.993237634	None
(CTCTTTG)n:Simple_repeat:Simple_repeat	0.777514187	-4.58E-07	0.001442695	0.237978784	0.993237634	None
MER5C:hAT-Charlie:DNA	202.0138732	7.13E-06	0.001442653	0.238086647	0.993237634	None
(GAGAACA)n:Simple_repeat:Simple_repeat	5.821234964	1.26E-06	0.001442694	0.238265745	0.993237634	None
tRNA-Gln-CAA:tRNA:tRNA	5.444324912	-1.20E-06	0.001442694	0.238272251	0.993237634	None
MER47C:TcMar-Tigger:DNA	170.9308748	-4.55E-06	0.00144265	0.238359316	0.993237634	None
(GCCTCCG)n:Simple_repeat:Simple_repeat	0.865012569	-4.24E-07	0.001442695	0.238485064	0.993237634	None
(TTAAGCA)n:Simple_repeat:Simple_repeat	0.865012569	-4.24E-07	0.001442695	0.238485064	0.993237634	None
(TATATG)n:Simple_repeat:Simple_repeat	15.77263721	2.10E-06	0.001442691	0.238986364	0.993237634	None
(CATCTA)n:Simple_repeat:Simple_repeat	2.57340603	-7.30E-07	0.001442695	0.239074052	0.993237634	None
(CTTCCCC)n:Simple_repeat:Simple_repeat	8.9854681	1.69E-06	0.001442693	0.239396257	0.993237634	None
(GATAATT)n:Simple_repeat:Simple_repeat	0.773392861	-4.56E-07	0.001442695	0.239750448	0.993237634	None
(GCCTTCT)n:Simple_repeat:Simple_repeat	0.773392861	-4.56E-07	0.001442695	0.239750448	0.993237634	None
Tigger4b:TcMar-Tigger:DNA	1466.816731	-2.06E-06	0.001442477	0.240889385	0.993237634	None
(TGCCAGC)n:Simple_repeat:Simple_repeat	3.183899759	-1.24E-06	0.001442694	0.241065176	0.993237634	None
(ACAA)n:Simple_repeat:Simple_repeat	46.50452161	-3.32E-06	0.001442685	0.242034032	0.993237634	None
(GTTTA)n:Simple_repeat:Simple_repeat	2.535226458	8.94E-07	0.001442694	0.242432102	0.993237634	None
(GAGCAG)n:Simple_repeat:Simple_repeat	16.59189885	-2.30E-06	0.001442691	0.242460044	0.993237634	None
HERVK11-int:ERVK:LTR	320.3606538	8.63E-06	0.001442641	0.242582142	0.993237634	None
MER61F:ERV1:LTR	16.07653636	-2.19E-06	0.001442691	0.242656037	0.993237634	None
L1PA8A:L1:LINE	681.9271768	8.46E-06	0.0014426	0.242738737	0.993237634	None
(TCTTTA)n:Simple_repeat:Simple_repeat	1.205538928	5.04E-07	0.001442695	0.242933179	0.993237634	None
(CTGGAG)n:Simple_repeat:Simple_repeat	3.575529031	9.86E-07	0.001442694	0.243073963	0.993237634	None
(GCCCGG)n:Simple_repeat:Simple_repeat	5.352621611	1.27E-06	0.001442694	0.243321682	0.993237634	None
L1PA8:L1:LINE	2085.768588	1.45E-05	0.001442473	0.243726352	0.993237634	None
MER57E2:ERV1:LTR	46.78061286	-4.03E-06	0.001442684	0.243904951	0.993237634	None
(GTCTTT)n:Simple_repeat:Simple_repeat	0.837907105	-4.24E-07	0.001442695	0.244106595	0.993237634	None
(GATATAG)n:Simple_repeat:Simple_repeat	0.833785779	-4.22E-07	0.001442695	0.245732609	0.993237634	None
(CCTTCTG)n:Simple_repeat:Simple_repeat	1.304424135	-5.11E-07	0.001442695	0.245790776	0.993237634	None
(TAT)n:Simple_repeat:Simple_repeat	98.33512553	5.56E-06	0.001442672	0.245951515	0.993237634	None
(GA)n:Simple_repeat:Simple_repeat	274.9651068	8.41E-06	0.001442644	0.24622842	0.993237634	None
(ATTTAAT)n:Simple_repeat:Simple_repeat	3.526210719	-9.27E-07	0.001442694	0.246319725	0.993237634	None
(ATAAT)n:Simple_repeat:Simple_repeat	6.489100827	-1.34E-06	0.001442694	0.246358141	0.993237634	None
PRIMAX-int:ERV1:LTR	30.68870962	3.79E-06	0.001442688	0.246549027	0.993237634	None
(TGGATG)n:Simple_repeat:Simple_repeat	5.275790957	1.21E-06	0.001442694	0.246812903	0.993237634	None
(GCCG)n:Simple_repeat:Simple_repeat	4.877582267	-1.12E-06	0.001442694	0.247065838	0.993237634	None
(CGCCG)n:Simple_repeat:Simple_repeat	65.65013164	3.11E-06	0.001442687	0.247091605	0.993237634	None
UCON86:L2:LINE	16.9448351	-2.31E-06	0.00144269	0.247711147	0.993237634	None
L1P4c:L1:LINE	3.077749551	9.45E-07	0.001442694	0.247712319	0.993237634	None
(CTCCAAC)n:Simple_repeat:Simple_repeat	2.792288786	-8.78E-07	0.001442694	0.248830886	0.993237634	None
(CCAGAGG)n:Simple_repeat:Simple_repeat	5.478703425	1.23E-06	0.001442694	0.248909701	0.993237634	None
(ATAAGTT)n:Simple_repeat:Simple_repeat	0.721348089	4.33E-07	0.001442695	0.249046617	0.993237634	None
(TAGTAA)n:Simple_repeat:Simple_repeat	0.721348089	4.33E-07	0.001442695	0.249046617	0.993237634	None
(CTCT)n:Simple_repeat:Simple_repeat	62.72261657	3.45E-06	0.001442685	0.249207194	0.993237634	None
LTR16:ERVL:LTR	450.6251795	-9.32E-06	0.001442613	0.249358258	0.993237634	None
(TTCAGTA)n:Simple_repeat:Simple_repeat	3.777207263	-1.01E-06	0.001442694	0.249536005	0.993237634	None
(ATTAT)n:Simple_repeat:Simple_repeat	29.54194147	2.09E-06	0.001442687	0.249582585	0.993237634	None
(CCGGC)n:Simple_repeat:Simple_repeat	61.86484386	1.59E-06	0.001442684	0.250171903	0.993237634	None
(GGCGGC)n:Simple_repeat:Simple_repeat	31.52343158	2.45E-06	0.00144269	0.250180445	0.993237634	None
(GTAT)n:Simple_repeat:Simple_repeat	99.53513293	-4.78E-06	0.001442672	0.25033013	0.993237634	None
(GGTGCA)n:Simple_repeat:Simple_repeat	4.418072935	1.06E-06	0.001442694	0.250596023	0.993237634	None
(AGAGA)n:Simple_repeat:Simple_repeat	2.400790914	-7.53E-07	0.001442695	0.251001362	0.993237634	None
(TTGCTG)n:Simple_repeat:Simple_repeat	13.78129572	1.41E-06	0.001442692	0.25101263	0.993237634	None
(CATTC)n:Satellite:Satellite	16.83521442	2.08E-06	0.001442691	0.251134495	0.993237634	None
(TTATCTT)n:Simple_repeat:Simple_repeat	0.870046799	3.71E-07	0.001442695	0.251272178	0.993237634	None
AluSg:Alu:SINE	34427.12249	-2.04E-05	0.001442328	0.251347421	0.993237634	None
(ATAATG)n:Simple_repeat:Simple_repeat	1.811297604	-6.68E-07	0.001442695	0.251800393	0.993237634	None
LTR10D:ERV1:LTR	127.5906844	4.04E-07	0.001442658	0.252259852	0.993237634	None
MER47B:TcMar-Tigger:DNA	141.397947	6.49E-06	0.001442662	0.25245757	0.993237634	None
LTR18A:ERVL:LTR	57.72596981	-4.06E-06	0.00144268	0.252562632	0.993237634	None
(CGGCCGG)n:Simple_repeat:Simple_repeat	14.91808763	1.59E-06	0.001442693	0.252662063	0.993237634	None
(TTTTCTA)n:Simple_repeat:Simple_repeat	6.096640002	-1.25E-06	0.001442694	0.252870926	0.993237634	None
(GCCAGC)n:Simple_repeat:Simple_repeat	4.559500928	-1.15E-06	0.001442694	0.253482237	0.993237634	None
(GAGCCC)n:Simple_repeat:Simple_repeat	16.12676625	1.95E-06	0.001442692	0.254251053	0.993237634	None
(CGCTG)n:Simple_repeat:Simple_repeat	1.652304306	6.66E-07	0.001442695	0.254571599	0.993237634	None
(TGTATT)n:Simple_repeat:Simple_repeat	1.772414995	-6.92E-07	0.001442695	0.254893855	0.993237634	None
(AAGTA)n:Simple_repeat:Simple_repeat	3.697951533	-1.05E-06	0.001442694	0.255142346	0.993237634	None
(AAGGA)n:Simple_repeat:Simple_repeat	2.072545927	7.81E-07	0.001442695	0.255317988	0.993237634	None
MER11D:ERVK:LTR	257.6477146	1.17E-05	0.001442647	0.255476403	0.993237634	None
(GATCAA)n:Simple_repeat:Simple_repeat	6.715853897	-1.19E-06	0.001442694	0.255859955	0.993237634	None
(GCGGAGG)n:Simple_repeat:Simple_repeat	5.738526624	1.18E-06	0.001442694	0.256167238	0.993237634	None
PrimLTR79:ERV1:LTR	113.1492089	-4.48E-06	0.001442666	0.256236343	0.993237634	None
(ACAGA)n:Simple_repeat:Simple_repeat	0.808740977	-4.12E-07	0.001442695	0.256276079	0.993237634	None
(CACTCCC)n:Simple_repeat:Simple_repeat	21.18291981	-2.59E-06	0.00144269	0.257049227	0.993237634	None
MER57A-int:ERV1:LTR	543.074591	-1.05E-05	0.001442599	0.257238479	0.993237634	None
LTR5A:ERVK:LTR	1185.629488	-1.46E-05	0.001442532	0.257273563	0.993237634	None
(GCCGCGG)n:Simple_repeat:Simple_repeat	11.93174583	-8.13E-07	0.001442692	0.257338442	0.993237634	None
L2c:L2:LINE	43648.13672	2.57E-05	0.001442506	0.257611492	0.993237634	None
(AGAAAG)n:Simple_repeat:Simple_repeat	0.900490468	-3.76E-07	0.001442695	0.257631418	0.993237634	None
(CACTA)n:Simple_repeat:Simple_repeat	0.900490468	-3.76E-07	0.001442695	0.257631418	0.993237634	None
(GGTGCG)n:Simple_repeat:Simple_repeat	1.871450081	6.30E-07	0.001442695	0.258146723	0.993237634	None
MER72B:ERV1:LTR	15.67489304	-2.79E-06	0.001442692	0.258274241	0.993237634	None
(AACTTTT)n:Simple_repeat:Simple_repeat	0.802558988	-4.10E-07	0.001442695	0.258970177	0.993237634	None
(CACAGC)n:Simple_repeat:Simple_repeat	0.802558988	-4.10E-07	0.001442695	0.258970177	0.993237634	None
(GGACGACCTG)n:Simple_repeat:Simple_repeat	0.802558988	-4.10E-07	0.001442695	0.258970177	0.993237634	None
(AGCTAA)n:Simple_repeat:Simple_repeat	0.69983778	4.24E-07	0.001442695	0.259116256	0.993237634	None
(CTACCTT)n:Simple_repeat:Simple_repeat	0.69983778	4.24E-07	0.001442695	0.259116256	0.993237634	None
(CTGGCA)n:Simple_repeat:Simple_repeat	0.69983778	4.24E-07	0.001442695	0.259116256	0.993237634	None
(TCACCC)n:Simple_repeat:Simple_repeat	0.69983778	4.24E-07	0.001442695	0.259116256	0.993237634	None
(TTATACA)n:Simple_repeat:Simple_repeat	0.69983778	4.24E-07	0.001442695	0.259116256	0.993237634	None
(TAAGC)n:Simple_repeat:Simple_repeat	2.996428032	1.57E-06	0.001442695	0.259759921	0.993237634	None
MER4E:ERV1:LTR	304.7878861	9.05E-06	0.001442626	0.260146481	0.993237634	None
LTR48B:ERV1:LTR	1323.153497	-9.71E-06	0.001442559	0.260266208	0.993237634	None
MER115:hAT-Tip100:DNA	463.8728021	1.15E-05	0.001442612	0.260376266	0.993237634	None
HERVK-int:ERVK:LTR	731.042047	1.59E-05	0.001442591	0.262180085	0.993237634	None
L1PA16:L1:LINE	4684.146808	1.70E-05	0.001442427	0.262700931	0.993237634	None
LTR43B:ERV1:LTR	69.1776786	4.13E-06	0.001442677	0.263052137	0.993237634	None
(GAGTGA)n:Simple_repeat:Simple_repeat	2.91418714	9.02E-07	0.001442694	0.263249958	0.993237634	None
(TAATTTC)n:Simple_repeat:Simple_repeat	3.777017678	9.99E-07	0.001442694	0.263698863	0.993237634	None
(TCCCC)n:Simple_repeat:Simple_repeat	159.161089	-9.32E-06	0.001442668	0.264429108	0.993237634	None
Charlie1b:hAT-Charlie:DNA	737.9670875	1.13E-05	0.001442567	0.264575507	0.993237634	None
(CTGCACT)n:Simple_repeat:Simple_repeat	3.353562549	9.48E-07	0.001442694	0.265426535	0.993237634	None
LTR53-int:ERVL:LTR	115.6500448	8.14E-06	0.001442673	0.265723584	0.993237634	None
(GCCCAG)n:Simple_repeat:Simple_repeat	11.3119282	1.79E-06	0.001442692	0.266056388	0.993237634	None
(TTTTTGT)n:Simple_repeat:Simple_repeat	2.949214272	9.16E-07	0.001442694	0.26618236	0.993237634	None
(ACCTTT)n:Simple_repeat:Simple_repeat	1.235788565	-4.70E-07	0.001442695	0.266347074	0.993237634	None
(GTGGAGA)n:Simple_repeat:Simple_repeat	1.235788565	-4.70E-07	0.001442695	0.266347074	0.993237634	None
(TAATTTA)n:Simple_repeat:Simple_repeat	1.235788565	-4.70E-07	0.001442695	0.266347074	0.993237634	None
(TATTATT)n:Simple_repeat:Simple_repeat	0.760568364	3.88E-07	0.001442695	0.266485758	0.993237634	None
(ATATATT)n:Simple_repeat:Simple_repeat	4.923300351	1.13E-06	0.001442694	0.266566047	0.993237634	None
MER107:hAT-Charlie:DNA	240.8100083	7.52E-06	0.001442641	0.266782145	0.993237634	None
(TTTCCTC)n:Simple_repeat:Simple_repeat	3.664534297	-9.94E-07	0.001442694	0.266810635	0.993237634	None
L2:L2:LINE	22994.94114	3.55E-05	0.001442608	0.26689514	0.993237634	None
GSATII:centr:Satellite	997.3412081	1.02E-05	0.001442525	0.266966992	0.993237634	None
(GGGGCA)n:Simple_repeat:Simple_repeat	2.92326678	8.71E-07	0.001442694	0.267463534	0.993237634	None
(ACGT)n:Simple_repeat:Simple_repeat	0.682127814	4.15E-07	0.001442695	0.267935628	0.993237634	None
(AGAGGCG)n:Simple_repeat:Simple_repeat	0.682127814	4.15E-07	0.001442695	0.267935628	0.993237634	None
(CTCCTTTT)n:Simple_repeat:Simple_repeat	0.682127814	4.15E-07	0.001442695	0.267935628	0.993237634	None
(GCCCACA)n:Simple_repeat:Simple_repeat	0.682127814	4.15E-07	0.001442695	0.267935628	0.993237634	None
(TGGA)n:Simple_repeat:Simple_repeat	203.2055712	6.91E-06	0.001442647	0.268583718	0.993237634	None
(CACAGCC)n:Simple_repeat:Simple_repeat	1.6821973	-6.27E-07	0.001442695	0.269215725	0.993237634	None
(CCTTCCT)n:Simple_repeat:Simple_repeat	1.719356912	-6.52E-07	0.001442695	0.269526123	0.993237634	None
(CCCGCCG)n:Simple_repeat:Simple_repeat	35.46169905	2.52E-06	0.001442689	0.269866611	0.993237634	None
(GGAGA)n:Simple_repeat:Simple_repeat	4.085459479	1.05E-06	0.001442694	0.269994946	0.993237634	None
(ATGGA)n:Simple_repeat:Simple_repeat	15.42628501	1.85E-06	0.001442692	0.270133031	0.993237634	None
(AGGGG)n:Simple_repeat:Simple_repeat	6.883452921	-1.39E-06	0.001442693	0.270351717	0.993237634	None
(GGGA)n:Simple_repeat:Simple_repeat	87.95345775	-5.71E-06	0.001442676	0.270365356	0.993237634	None
(TAACCC)n:Simple_repeat:Simple_repeat	1.858122162	5.95E-07	0.001442695	0.270602044	0.993237634	None
MER92-int:ERV1:LTR	260.1405276	-1.04E-05	0.001442666	0.270876979	0.993237634	None
(GAAT)n:Simple_repeat:Simple_repeat	92.7998087	4.91E-06	0.001442673	0.271551839	0.993237634	None
(TGTTAT)n:Simple_repeat:Simple_repeat	2.548743281	8.02E-07	0.001442694	0.272927389	0.993237634	None
(ATCTTG)n:Simple_repeat:Simple_repeat	0.739058055	3.85E-07	0.001442695	0.272950677	0.993237634	None
(TGTGTC)n:Simple_repeat:Simple_repeat	15.0579024	1.97E-06	0.001442691	0.273815418	0.993237634	None
HERVE-int:ERV1:LTR	1153.692495	1.15E-05	0.001442567	0.2740831	0.993237634	None
(TATTACA)n:Simple_repeat:Simple_repeat	0.742858397	3.81E-07	0.001442695	0.274803784	0.993237634	None
(CCCGATG)n:Simple_repeat:Simple_repeat	1.152281727	-4.87E-07	0.001442695	0.274897903	0.993237634	None
Tigger12c:TcMar-Tigger:DNA	278.5954609	7.77E-06	0.001442636	0.274903653	0.993237634	None
(GGCA)n:Simple_repeat:Simple_repeat	74.62634594	4.25E-06	0.001442677	0.275290011	0.993237634	None
(TTCCT)n:Simple_repeat:Simple_repeat	20.53269487	2.33E-06	0.00144269	0.275699732	0.993237634	None
(CTATAA)n:Simple_repeat:Simple_repeat	2.874247147	-7.43E-07	0.001442695	0.275749388	0.993237634	None
ERV24B_Prim-int:ERV1:LTR	108.5668153	-5.07E-06	0.001442669	0.275916884	0.993237634	None
7SK:RNA:RNA	161.9847713	-5.16E-06	0.001442668	0.276847354	0.993237634	None
LTR22C2:ERVK:LTR	10.89312447	-1.67E-06	0.001442692	0.276936241	0.993237634	None
(AATAAT)n:Simple_repeat:Simple_repeat	2.099989057	6.60E-07	0.001442695	0.277228471	0.993237634	None
(CCAGAGCA)n:Simple_repeat:Simple_repeat	1.130771419	-4.94E-07	0.001442695	0.277364796	0.993237634	None
LTR88c:Gypsy?:LTR	47.04510806	-3.61E-06	0.001442684	0.277449456	0.993237634	None
(CTCCTT)n:Simple_repeat:Simple_repeat	13.51180456	1.53E-06	0.001442692	0.277516446	0.993237634	None
(AGGCAGC)n:Simple_repeat:Simple_repeat	0.771332198	-4.05E-07	0.001442695	0.277954002	0.993237634	None
UCON41:Unknown:Unknown	0.771332198	-4.05E-07	0.001442695	0.277954002	0.993237634	None
LTR22B2:ERVK:LTR	25.40196741	2.67E-06	0.001442688	0.278266982	0.993237634	None
(CTGCT)n:Simple_repeat:Simple_repeat	31.06512848	5.95E-07	0.001442686	0.278910576	0.993237634	None
SVA_B:SVA:Retroposon	3121.440748	-2.35E-05	0.001442518	0.279091286	0.993237634	None
(TCGGCG)n:Simple_repeat:Simple_repeat	17.96724468	1.99E-06	0.001442691	0.279337713	0.993237634	None
(ATTTAAG)n:Simple_repeat:Simple_repeat	1.113061452	-5.02E-07	0.001442695	0.279444091	0.993237634	None
(CACAT)n:Simple_repeat:Simple_repeat	1.064888838	4.79E-07	0.001442695	0.279563388	0.993237634	None
(CAGAGCA)n:Simple_repeat:Simple_repeat	1.064888838	4.79E-07	0.001442695	0.279563388	0.993237634	None
(GGACCCA)n:Simple_repeat:Simple_repeat	4.05036053	1.05E-06	0.001442694	0.280113788	0.993237634	None
(AACAC)n:Simple_repeat:Simple_repeat	1.643505892	-6.37E-07	0.001442695	0.2801826	0.993237634	None
(AAGGTAG)n:Simple_repeat:Simple_repeat	1.108940126	-5.00E-07	0.001442695	0.280916044	0.993237634	None
MER129:LTR?:LTR?	13.99997553	1.88E-06	0.001442692	0.281201766	0.993237634	None
L1M4c:L1:LINE	1381.722632	1.11E-05	0.001442587	0.281624756	0.993237634	None
L1P4e:L1:LINE	152.9969856	6.65E-06	0.001442657	0.281804516	0.993237634	None
L1M3a:L1:LINE	817.7250076	9.23E-06	0.001442547	0.281818976	0.993237634	None
(TTCAGA)n:Simple_repeat:Simple_repeat	703.2659477	-8.75E-06	0.001442604	0.281929872	0.993237634	None
(ACCAA)n:Simple_repeat:Simple_repeat	8.998463204	-1.52E-06	0.001442693	0.282275438	0.993237634	None
(TCTTATT)n:Simple_repeat:Simple_repeat	1.045439193	4.78E-07	0.001442695	0.282964831	0.993237634	None
(CTAG)n:Simple_repeat:Simple_repeat	1.04337853	4.79E-07	0.001442695	0.283225788	0.993237634	None
Eulor1:DNA:DNA	1.04337853	4.79E-07	0.001442695	0.283225788	0.993237634	None
(ATCTTTC)n:Simple_repeat:Simple_repeat	8.901411452	-1.41E-06	0.001442693	0.283914132	0.993237634	None
(TGTTCTC)n:Simple_repeat:Simple_repeat	1.2182698	-7.41E-07	0.001442695	0.283998772	0.993237634	None
L1M4a2:L1:LINE	415.0610251	8.42E-06	0.001442626	0.284743122	0.993237634	None
(CTG)n:Simple_repeat:Simple_repeat	71.19526614	5.99E-08	0.001442673	0.284971434	0.993237634	None
(TTTGAA)n:Simple_repeat:Simple_repeat	2.773497791	-7.84E-07	0.001442694	0.285046785	0.993237634	None
LTR19B:ERV1:LTR	171.5913572	4.56E-06	0.00144265	0.285115138	0.993237634	None
Kanga1c:TcMar-Tc2:DNA	236.9704558	7.02E-06	0.001442648	0.285298238	0.993237634	None
(TCAT)n:Simple_repeat:Simple_repeat	67.13859334	2.87E-06	0.001442676	0.28551077	0.993237634	None
(CACGT)n:Simple_repeat:Simple_repeat	8.112976216	1.40E-06	0.001442693	0.285606609	0.993237634	None
(CTACA)n:Simple_repeat:Simple_repeat	0.744226734	-3.85E-07	0.001442695	0.285638891	0.993237634	None
tRNA-Glu-GAG:tRNA:tRNA	0.744226734	-3.85E-07	0.001442695	0.285638891	0.993237634	None
(ACTTCC)n:Simple_repeat:Simple_repeat	1.121054937	-4.73E-07	0.001442695	0.28577299	0.993237634	None
(AGCTCC)n:Simple_repeat:Simple_repeat	2.636274219	-7.75E-07	0.001442694	0.286009455	0.993237634	None
(TCCTGC)n:Simple_repeat:Simple_repeat	34.98242491	2.97E-06	0.001442686	0.286524505	0.993237634	None
(CCGCC)n:Simple_repeat:Simple_repeat	61.22482492	3.59E-06	0.001442685	0.286662574	0.993237634	None
(TGGGGACGG)n:Simple_repeat:Simple_repeat	0.717547747	3.56E-07	0.001442695	0.286860502	0.993237634	None
UCON99:DNA:DNA	0.717547747	3.56E-07	0.001442695	0.286860502	0.993237634	None
(TACCTG)n:Simple_repeat:Simple_repeat	3.718010092	8.83E-07	0.001442694	0.287324898	0.993237634	None
(CTAAGTA)n:Simple_repeat:Simple_repeat	2.408333632	-6.98E-07	0.001442695	0.287426937	0.993237634	None
AluSx4:Alu:SINE	8452.570637	-1.68E-05	0.001442364	0.28788323	0.993237634	None
(TAATAC)n:Simple_repeat:Simple_repeat	3.663060467	-9.24E-07	0.001442694	0.288068437	0.993237634	None
(TCACTCC)n:Simple_repeat:Simple_repeat	1.099544629	-4.81E-07	0.001442695	0.288368628	0.993237634	None
(CTCACG)n:Simple_repeat:Simple_repeat	1.173454369	-4.60E-07	0.001442695	0.288473083	0.993237634	None
(CCATTC)n:Simple_repeat:Simple_repeat	0.74834806	-3.80E-07	0.001442695	0.288681547	0.993237634	None
(ATACAGT)n:Simple_repeat:Simple_repeat	0.781496965	3.40E-07	0.001442695	0.289058045	0.993237634	None
(GAGATA)n:Simple_repeat:Simple_repeat	1.554995818	6.20E-07	0.001442695	0.289166551	0.993237634	None
MER50:ERV1:LTR	1064.045928	5.07E-05	0.00144297	0.289543615	0.993237634	None
(CTGTCT)n:Simple_repeat:Simple_repeat	21.48843408	-2.02E-06	0.001442689	0.289609934	0.993237634	None
(TTGATTC)n:Simple_repeat:Simple_repeat	5.713589797	1.22E-06	0.001442694	0.290198803	0.993237634	None
(TTGG)n:Simple_repeat:Simple_repeat	21.79181612	2.06E-06	0.00144269	0.290327739	0.993237634	None
(TTCATTT)n:Simple_repeat:Simple_repeat	1.580699269	5.98E-07	0.001442695	0.290369881	0.993237634	None
(ACCCCT)n:Simple_repeat:Simple_repeat	0.703638122	3.56E-07	0.001442695	0.290605391	0.993237634	None
(ATGTGTC)n:Simple_repeat:Simple_repeat	0.703638122	3.56E-07	0.001442695	0.290605391	0.993237634	None
(TGCCTTC)n:Simple_repeat:Simple_repeat	0.703638122	3.56E-07	0.001442695	0.290605391	0.993237634	None
LTR27E:ERV1:LTR	49.23511868	3.42E-06	0.001442683	0.290940131	0.993237634	None
(CTGAGT)n:Simple_repeat:Simple_repeat	5.408239716	-1.08E-06	0.001442694	0.29139691	0.993237634	None
(ATTAGT)n:Simple_repeat:Simple_repeat	1.556735496	6.00E-07	0.001442695	0.292068797	0.993237634	None
(AGCAA)n:Simple_repeat:Simple_repeat	3.343635354	8.37E-07	0.001442694	0.292524266	0.993237634	None
(GTGACA)n:Simple_repeat:Simple_repeat	4.08306115	1.07E-06	0.001442694	0.292784674	0.993237634	None
BLACKJACK:hAT-Blackjack:DNA	405.3958499	-5.92E-06	0.00144261	0.292988969	0.993237634	None
(GCTCCTG)n:Simple_repeat:Simple_repeat	1.113825595	4.23E-07	0.001442695	0.293228228	0.993237634	None
LTR16B2:ERVL:LTR	299.132976	-8.04E-06	0.001442637	0.293857467	0.993237634	None
L1PA11:L1:LINE	5619.645769	9.20E-05	0.001443876	0.294279092	0.993237634	None
(TTCTCCT)n:Simple_repeat:Simple_repeat	22.9213404	2.43E-06	0.001442689	0.2943204	0.993237634	None
(TGTCAC)n:Simple_repeat:Simple_repeat	2.113557415	-7.01E-07	0.001442695	0.294336601	0.993237634	None
(GGCGGAG)n:Simple_repeat:Simple_repeat	4.122884939	1.04E-06	0.001442694	0.294389156	0.993237634	None
(CCGCCCC)n:Simple_repeat:Simple_repeat	14.97990749	2.19E-06	0.001442691	0.29474689	0.993237634	None
(CTATAG)n:Simple_repeat:Simple_repeat	1.106169776	4.31E-07	0.001442695	0.29480169	0.993237634	None
LTR3A:ERVK:LTR	155.0117636	5.33E-06	0.001442655	0.294909172	0.993237634	None
AluSg7:Alu:SINE	6950.158459	2.68E-05	0.001442453	0.295152306	0.993237634	None
Kanga1b:TcMar-Tc2:DNA	109.5716258	-6.89E-06	0.001442675	0.295310856	0.993237634	None
(TGGTG)n:Simple_repeat:Simple_repeat	1.676923128	-5.39E-07	0.001442695	0.295354211	0.993237634	None
AluYe6:Alu:SINE	170.8214086	5.88E-06	0.001442657	0.295659201	0.993237634	None
(CCTCTCT)n:Simple_repeat:Simple_repeat	8.42411934	1.45E-06	0.001442693	0.296082354	0.993237634	None
LTR16A2:ERVL:LTR	216.6064733	-6.53E-06	0.001442648	0.296119176	0.993237634	None
(TACTT)n:Simple_repeat:Simple_repeat	1.786252802	-5.47E-07	0.001442695	0.296162009	0.993237634	None
(TCCCAC)n:Simple_repeat:Simple_repeat	0.782078672	3.35E-07	0.001442695	0.296247075	0.993237634	None
(TCATTT)n:Simple_repeat:Simple_repeat	4.92931528	-1.06E-06	0.001442694	0.296267816	0.993237634	None
(ATTAATT)n:Simple_repeat:Simple_repeat	3.222628941	9.18E-07	0.001442694	0.296667329	0.993237634	None
(GCGGCGC)n:Simple_repeat:Simple_repeat	1.084659468	4.34E-07	0.001442695	0.296887621	0.993237634	None
(TCTTCT)n:Simple_repeat:Simple_repeat	2.980441062	6.91E-07	0.001442694	0.296896048	0.993237634	None
(TGCTTT)n:Simple_repeat:Simple_repeat	3.625194638	-8.17E-07	0.001442694	0.297142961	0.993237634	None
(CTCCTCC)n:Simple_repeat:Simple_repeat	8.592368101	1.44E-06	0.001442693	0.297645093	0.993237634	None
CRP1:tRNA:SINE?	1.006218918	4.61E-07	0.001442695	0.297923555	0.993237634	None
MER50-int:ERV1:LTR	172.9560962	-5.53E-06	0.001442655	0.298051619	0.993237634	None
(TTTTATA)n:Simple_repeat:Simple_repeat	3.25295304	9.27E-07	0.001442694	0.298068096	0.993237634	None
(CGGAGAG)n:Simple_repeat:Simple_repeat	1.525508706	5.43E-07	0.001442695	0.298226832	0.993237634	None
L2a:L2:LINE	67016.18571	-0.000102895	0.001444223	0.298233621	0.993237634	None
(TGTCT)n:Simple_repeat:Simple_repeat	2.086451951	-6.99E-07	0.001442695	0.298385931	0.993237634	None
(CGCCCGC)n:Simple_repeat:Simple_repeat	30.46999262	2.37E-06	0.001442689	0.298673673	0.993237634	None
MER54A:ERVL:LTR	287.7541577	6.68E-06	0.001442636	0.298748201	0.993237634	None
MER44B:TcMar-Tigger:DNA	708.2814784	1.07E-05	0.001442603	0.299635012	0.993237634	None
(TTATTT)n:Simple_repeat:Simple_repeat	31.63226393	2.75E-06	0.001442686	0.300405168	0.993237634	None
MER68:ERVL:LTR	1349.068983	1.16E-05	0.001442546	0.30071636	0.993237634	None
(GCCCT)n:Simple_repeat:Simple_repeat	56.60737796	3.79E-06	0.00144268	0.300990373	0.993237634	None
(CGCCCCAG)n:Simple_repeat:Simple_repeat	1.092315287	4.15E-07	0.001442695	0.301019607	0.993237634	None
(AGCTCCG)n:Simple_repeat:Simple_repeat	10.01569242	1.43E-06	0.001442693	0.301372453	0.993237634	None
(TGC)n:Simple_repeat:Simple_repeat	25.97575345	2.55E-06	0.001442688	0.301573077	0.993237634	None
(TCTCTCTG)n:Simple_repeat:Simple_repeat	1.508119724	5.45E-07	0.001442695	0.301708142	0.993237634	None
LTR24:ERV1:LTR	127.5356971	5.09E-06	0.001442667	0.302173714	0.993237634	None
(GGCAGGT)n:Simple_repeat:Simple_repeat	2.039575857	-6.82E-07	0.001442695	0.302999399	0.993237634	None
(CA)n:Simple_repeat:Simple_repeat	2759.310905	1.21E-05	0.001442511	0.303012262	0.993237634	None
LTR26D:ERV1:LTR	133.9948566	5.43E-06	0.001442663	0.303164185	0.993237634	None
(AGGTGGAGG)n:Simple_repeat:Simple_repeat	3.612143094	9.18E-07	0.001442694	0.303645702	0.993237634	None
(AAAC)n:Simple_repeat:Simple_repeat	324.3945902	2.18E-05	0.001442718	0.303855137	0.993237634	None
(TGGTTG)n:Simple_repeat:Simple_repeat	15.90825237	2.06E-06	0.001442691	0.303927265	0.993237634	None
(TCCCTG)n:Simple_repeat:Simple_repeat	3.664800146	-9.44E-07	0.001442694	0.304068941	0.993237634	None
(TTAAAGA)n:Simple_repeat:Simple_repeat	1.15434239	-4.24E-07	0.001442695	0.304143969	0.993237634	None
MER74C:ERVL:LTR	17.46111338	1.93E-06	0.001442691	0.304876468	0.993237634	None
AluYc3:Alu:SINE	550.7277717	-4.01E-05	0.001442851	0.305638068	0.993237634	None
(CTAACC)n:Simple_repeat:Simple_repeat	6.049216873	-1.15E-06	0.001442693	0.305692987	0.993237634	None
(ACAAA)n:Simple_repeat:Simple_repeat	12.93258418	1.79E-06	0.001442692	0.306170031	0.993237634	None
LTR19-int:ERV1:LTR	437.2180608	1.00E-05	0.001442619	0.306271626	0.993237634	None
(GCCCCGC)n:Simple_repeat:Simple_repeat	2.040981471	6.76E-07	0.001442695	0.306449502	0.993237634	None
(ACAGAAC)n:Simple_repeat:Simple_repeat	1.60427024	5.51E-07	0.001442695	0.306595755	0.993237634	None
(TAAGTT)n:Simple_repeat:Simple_repeat	0.678327472	3.61E-07	0.001442695	0.307091215	0.993237634	None
(TGGCCG)n:Simple_repeat:Simple_repeat	0.678327472	3.61E-07	0.001442695	0.307091215	0.993237634	None
Eulor9B:DNA:DNA	0.678327472	3.61E-07	0.001442695	0.307091215	0.993237634	None
HERV30-int:ERV1:LTR	14.26205113	1.69E-06	0.001442692	0.307313578	0.993237634	None
(ATATTA)n:Simple_repeat:Simple_repeat	5.503784384	1.14E-06	0.001442694	0.307660902	0.993237634	None
(GGGGCGG)n:Simple_repeat:Simple_repeat	3.905670724	-8.62E-07	0.001442694	0.307835061	0.993237634	None
(TTGGTT)n:Simple_repeat:Simple_repeat	12.06761438	1.50E-06	0.001442693	0.308060066	0.993237634	None
HUERS-P2-int:ERV1:LTR	23.57439777	-2.13E-06	0.00144269	0.308580779	0.993237634	None
(CCTCAC)n:Simple_repeat:Simple_repeat	4.800406178	-1.04E-06	0.001442694	0.308625282	0.993237634	None
(GTTATGA)n:Simple_repeat:Simple_repeat	7.272955297	1.27E-06	0.001442693	0.308738937	0.993237634	None
(TGGCTG)n:Simple_repeat:Simple_repeat	1.115122115	-4.38E-07	0.001442695	0.309123911	0.993237634	None
(GAGGCC)n:Simple_repeat:Simple_repeat	7.098148595	1.04E-06	0.001442694	0.309260741	0.993237634	None
(ATGAG)n:Simple_repeat:Simple_repeat	0.988508951	4.44E-07	0.001442695	0.309305013	0.993237634	None
(TTCTGT)n:Simple_repeat:Simple_repeat	4.485200002	9.99E-07	0.001442694	0.30954116	0.993237634	None
(CCGTCC)n:Simple_repeat:Simple_repeat	0.986448288	4.45E-07	0.001442695	0.309591353	0.993237634	None
(AGGAT)n:Simple_repeat:Simple_repeat	0.65659857	-3.90E-07	0.001442695	0.309625002	0.993237634	None
(ATTAAT)n:Simple_repeat:Simple_repeat	2.205514789	-6.73E-07	0.001442695	0.309675217	0.993237634	None
(GAGGAT)n:Simple_repeat:Simple_repeat	3.885156732	-9.69E-07	0.001442694	0.309946307	0.993237634	None
ORSL-2a:hAT-Tip100:DNA	28.81644764	3.10E-06	0.001442687	0.310175559	0.993237634	None
tRNA-Asn-AAC:tRNA:tRNA	28.90996091	2.86E-06	0.001442688	0.310495412	0.993237634	None
(TTATA)n:Simple_repeat:Simple_repeat	5.681992051	-1.12E-06	0.001442694	0.310550686	0.993237634	None
(CTGGATAC)n:Simple_repeat:Simple_repeat	2.470884438	7.21E-07	0.001442694	0.310555527	0.993237634	None
SVA_F:SVA:Retroposon	2535.787254	1.12E-05	0.00144257	0.310593971	0.993237634	None
Charlie13a:hAT-Charlie:DNA	225.119177	6.26E-06	0.001442644	0.310606749	0.993237634	None
MLT1F-int:ERVL-MaLR:LTR	210.7647343	4.38E-06	0.001442643	0.311369381	0.993237634	None
(GCTGGCT)n:Simple_repeat:Simple_repeat	3.590682522	-8.18E-07	0.001442694	0.311516155	0.993237634	None
(CACCAG)n:Simple_repeat:Simple_repeat	2.592211835	5.74E-07	0.001442695	0.311665391	0.993237634	None
L1MB2:L1:LINE	4355.118755	1.13E-05	0.00144253	0.312495627	0.993237634	None
(ATCTGC)n:Simple_repeat:Simple_repeat	3.414897326	-8.36E-07	0.001442694	0.312927644	0.993237634	None
(TCCCCCC)n:Simple_repeat:Simple_repeat	2.392515705	6.89E-07	0.001442694	0.312970996	0.993237634	None
(CCCTTA)n:Simple_repeat:Simple_repeat	0.660617506	3.36E-07	0.001442695	0.313438112	0.993237634	None
(CGCCCGT)n:Simple_repeat:Simple_repeat	0.660617506	3.36E-07	0.001442695	0.313438112	0.993237634	None
(GAATAA)n:Simple_repeat:Simple_repeat	0.660617506	3.36E-07	0.001442695	0.313438112	0.993237634	None
CR1-11_Crp:CR1:LINE	2.562685463	-7.22E-07	0.001442694	0.314111833	0.993237634	None
Charlie15a:hAT-Charlie:DNA	1039.404612	-1.08E-05	0.001442554	0.314640273	0.993237634	None
(GCGGTCG)n:Simple_repeat:Simple_repeat	5.197748373	-1.00E-06	0.001442694	0.314679586	0.993237634	None
(CCCAAC)n:Simple_repeat:Simple_repeat	4.695823425	1.07E-06	0.001442694	0.315907949	0.993237634	None
L1PB:L1:LINE	420.9027187	6.98E-06	0.001442636	0.316018358	0.993237634	None
(GGCT)n:Simple_repeat:Simple_repeat	15.608771	1.79E-06	0.001442691	0.316036841	0.993237634	None
PRIMA4_LTR:ERV1:LTR	106.0619695	4.58E-06	0.001442668	0.316313291	0.993237634	None
(TTTTTCA)n:Simple_repeat:Simple_repeat	6.004152275	-1.17E-06	0.001442693	0.316874405	0.993237634	None
Charlie4z:hAT-Charlie:DNA	2575.554526	9.75E-06	0.001442496	0.317016267	0.993237634	None
(CATGTGC)n:Simple_repeat:Simple_repeat	2.314341004	6.91E-07	0.001442694	0.317018681	0.993237634	None
MER101:ERV1:LTR	103.5765505	-4.71E-06	0.001442667	0.317425789	0.993237634	None
(TCAA)n:Simple_repeat:Simple_repeat	11.11294471	1.47E-06	0.001442692	0.31744208	0.993237634	None
(ATTCCC)n:Simple_repeat:Simple_repeat	3.938953511	8.86E-07	0.001442694	0.317844932	0.993237634	None
UCON12:Unknown:Unknown	6.411620435	-1.25E-06	0.001442693	0.317916594	0.993237634	None
FLAM_A:Alu:SINE	5178.88481	1.89E-05	0.001442449	0.318336646	0.993237634	None
(GTGATTA)n:Simple_repeat:Simple_repeat	6.680135875	1.20E-06	0.001442693	0.318402487	0.993237634	None
(GAAC)n:Simple_repeat:Simple_repeat	2.055993932	5.73E-07	0.001442695	0.318932432	0.993237634	None
(GATGT)n:Simple_repeat:Simple_repeat	2.136739186	6.28E-07	0.001442695	0.319062833	0.993237634	None
(TCATCCA)n:Simple_repeat:Simple_repeat	1.916246534	7.60E-07	0.001442695	0.31916376	0.993237634	None
(TGCTG)n:Simple_repeat:Simple_repeat	1.039578188	4.08E-07	0.001442695	0.31920838	0.993237634	None
PABL_B:ERV1:LTR	418.8411781	-8.46E-06	0.001442607	0.319958073	0.993237634	None
(CCTTG)n:Simple_repeat:Simple_repeat	1.547019014	4.99E-07	0.001442695	0.320347638	0.993237634	None
(ATGTAC)n:Simple_repeat:Simple_repeat	1.577517819	-6.99E-07	0.001442695	0.320483504	0.993237634	None
(CCACAC)n:Simple_repeat:Simple_repeat	1.125619421	3.70E-07	0.001442695	0.320527702	0.993237634	None
(TTTTGTT)n:Simple_repeat:Simple_repeat	8.496815973	1.38E-06	0.001442693	0.320780559	0.993237634	None
(TTTGGT)n:Simple_repeat:Simple_repeat	2.474684779	6.85E-07	0.001442694	0.321024363	0.993237634	None
MER21C:ERVL:LTR	3243.471528	1.33E-05	0.00144251	0.321352864	0.993237634	None
(GAGCG)n:Simple_repeat:Simple_repeat	6.173410026	8.53E-07	0.001442694	0.321885466	0.993237634	None
(TGACCA)n:Simple_repeat:Simple_repeat	4.739371292	-1.01E-06	0.001442694	0.32190772	0.993237634	None
(CTAT)n:Simple_repeat:Simple_repeat	56.33017322	2.96E-06	0.001442681	0.322016445	0.993237634	None
(CGGGC)n:Simple_repeat:Simple_repeat	3.044063364	-7.42E-07	0.001442694	0.322398242	0.993237634	None
(GAATG)n:Satellite:Satellite	14.62865066	1.68E-06	0.001442692	0.322647844	0.993237634	None
(ATTTTAT)n:Simple_repeat:Simple_repeat	3.899656293	8.60E-07	0.001442694	0.322792856	0.993237634	None
LTR71A:ERV1:LTR	46.06555528	2.84E-06	0.001442682	0.32292703	0.993237634	None
(CCCTCTTG)n:Simple_repeat:Simple_repeat	2.051690668	-6.54E-07	0.001442695	0.323133145	0.993237634	None
(GCCTG)n:Simple_repeat:Simple_repeat	49.36471201	-3.62E-06	0.001442682	0.323339284	0.993237634	None
(TTTCTGC)n:Simple_repeat:Simple_repeat	3.465897848	8.86E-07	0.001442694	0.32400068	0.993237634	None
(CTCTTC)n:Simple_repeat:Simple_repeat	26.37455428	1.37E-06	0.001442687	0.324161926	0.993237634	None
(CTTTT)n:Simple_repeat:Simple_repeat	52.94709214	3.30E-06	0.001442681	0.324625138	0.993237634	None
L1MC:L1:LINE	2144.365879	-1.82E-06	0.001442492	0.324964636	0.993237634	None
(TTTAATT)n:Simple_repeat:Simple_repeat	2.771404571	7.78E-07	0.001442694	0.325356575	0.993237634	None
(AATATAT)n:Simple_repeat:Simple_repeat	1.593167123	-6.06E-07	0.001442695	0.325610274	0.993237634	None
(AGTAATA)n:Simple_repeat:Simple_repeat	1.593167123	-6.06E-07	0.001442695	0.325610274	0.993237634	None
(AATATA)n:Simple_repeat:Simple_repeat	10.72248879	-1.60E-06	0.001442692	0.325628383	0.993237634	None
(CCTAGG)n:Simple_repeat:Simple_repeat	1.114872948	-3.96E-07	0.001442695	0.325663654	0.993237634	None
(TTACTA)n:Simple_repeat:Simple_repeat	1.087878103	3.74E-07	0.001442695	0.326031679	0.993237634	None
HERVE_a-int:ERV1:LTR	155.8607853	-4.26E-06	0.001442653	0.326107262	0.993237634	None
(GTGGT)n:Simple_repeat:Simple_repeat	0.627432443	-3.77E-07	0.001442695	0.326299845	0.993237634	None
(TGGCTT)n:Simple_repeat:Simple_repeat	0.627432443	-3.77E-07	0.001442695	0.326299845	0.993237634	None
(TTCG)n:Simple_repeat:Simple_repeat	0.627432443	-3.77E-07	0.001442695	0.326299845	0.993237634	None
(GCCTGCT)n:Simple_repeat:Simple_repeat	1.01001926	4.04E-07	0.001442695	0.326334369	0.993237634	None
(GCTGA)n:Simple_repeat:Simple_repeat	5.40892936	1.06E-06	0.001442694	0.326622296	0.993237634	None
(CCCCCGTC)n:Simple_repeat:Simple_repeat	1.752835566	-4.89E-07	0.001442695	0.326701248	0.993237634	None
(TTTTTG)n:Simple_repeat:Simple_repeat	92.80975488	4.00E-06	0.001442675	0.327046893	0.993237634	None
(GGCGGG)n:Simple_repeat:Simple_repeat	0.642907539	3.40E-07	0.001442695	0.327069264	0.993237634	None
(TTTTTTC)n:Simple_repeat:Simple_repeat	4.782255843	-9.75E-07	0.001442694	0.327433278	0.993237634	None
(AGAAGTC)n:Simple_repeat:Simple_repeat	0.62537178	-3.76E-07	0.001442695	0.327536903	0.993237634	None
(AGGCAGA)n:Simple_repeat:Simple_repeat	0.62537178	-3.76E-07	0.001442695	0.327536903	0.993237634	None
(GCAGAAT)n:Simple_repeat:Simple_repeat	0.62537178	-3.76E-07	0.001442695	0.327536903	0.993237634	None
LTR88a:Gypsy?:LTR	148.8861059	1.45E-05	0.001442691	0.327891808	0.993237634	None
LTR73:ERV1:LTR	43.94254126	2.77E-06	0.001442683	0.328254744	0.993237634	None
MER44D:TcMar-Tigger:DNA	186.3213527	6.09E-06	0.00144265	0.328357232	0.993237634	None
(CCACG)n:Simple_repeat:Simple_repeat	1.568905443	4.86E-07	0.001442695	0.328365248	0.993237634	None
(TAATAT)n:Simple_repeat:Simple_repeat	14.79357774	1.83E-06	0.001442691	0.328435259	0.993237634	None
(ATGGAA)n:Simple_repeat:Simple_repeat	1.09336264	-2.63E-07	0.001442695	0.328480133	0.993237634	None
HERV3-int:ERV1:LTR	347.4063906	1.08E-05	0.001442627	0.329377347	0.993237634	None
(CCCCAGA)n:Simple_repeat:Simple_repeat	0.68782536	-3.49E-07	0.001442695	0.329549156	0.993237634	None
(TCCACA)n:Simple_repeat:Simple_repeat	0.68782536	-3.49E-07	0.001442695	0.329549156	0.993237634	None
(TGGATTC)n:Simple_repeat:Simple_repeat	0.68782536	-3.49E-07	0.001442695	0.329549156	0.993237634	None
(GGTT)n:Simple_repeat:Simple_repeat	6.545495551	1.09E-06	0.001442693	0.329586479	0.993237634	None
(TCTTGT)n:Simple_repeat:Simple_repeat	5.838665268	-1.08E-06	0.001442694	0.329715604	0.993237634	None
LTR14B:ERVK:LTR	321.7315916	7.48E-06	0.001442625	0.329827263	0.993237634	None
(GAGCCCA)n:Simple_repeat:Simple_repeat	1.589045797	-5.51E-07	0.001442695	0.330441762	0.993237634	None
(CACGTG)n:Simple_repeat:Simple_repeat	0.685764697	-3.46E-07	0.001442695	0.330695596	0.993237634	None
(CTGGTCTC)n:Simple_repeat:Simple_repeat	0.685764697	-3.46E-07	0.001442695	0.330695596	0.993237634	None
(GCACTGCTG)n:Simple_repeat:Simple_repeat	0.685764697	-3.46E-07	0.001442695	0.330695596	0.993237634	None
(TGTTGT)n:Simple_repeat:Simple_repeat	0.685764697	-3.46E-07	0.001442695	0.330695596	0.993237634	None
(GTGGCC)n:Simple_repeat:Simple_repeat	7.694787836	1.30E-06	0.001442693	0.331045132	0.993237634	None
(GGGGC)n:Simple_repeat:Simple_repeat	5.056492435	9.89E-07	0.001442694	0.331204827	0.993237634	None
(TTTTA)n:Simple_repeat:Simple_repeat	58.68238349	5.45E-06	0.001442684	0.331205663	0.993237634	None
(GTGTT)n:Simple_repeat:Simple_repeat	2.7738029	6.91E-07	0.001442694	0.331264235	0.993237634	None
(CGGCC)n:Simple_repeat:Simple_repeat	33.05664863	2.04E-06	0.00144269	0.331315481	0.993237634	None
(AACAGA)n:Simple_repeat:Simple_repeat	2.679447198	1.62E-06	0.001442695	0.331391323	0.993237634	None
UCON53:Unknown:Unknown	6.660805483	-1.18E-06	0.001442693	0.332101465	0.993237634	None
(GATGCT)n:Simple_repeat:Simple_repeat	1.050607872	-4.66E-07	0.001442695	0.332153375	0.993237634	None
(ACATAG)n:Simple_repeat:Simple_repeat	1.013874737	3.84E-07	0.001442695	0.332279859	0.993237634	None
(ACCT)n:Simple_repeat:Simple_repeat	1.013874737	3.84E-07	0.001442695	0.332279859	0.993237634	None
MER34-int:ERV1:LTR	109.8881829	-4.76E-06	0.001442666	0.33253332	0.993237634	None
(GACCCC)n:Simple_repeat:Simple_repeat	2.888516246	-1.20E-06	0.001442694	0.33262752	0.993237634	None
MER87:ERV1:LTR	33.00097445	2.67E-06	0.001442686	0.333086682	0.993237634	None
(GGCAGC)n:Simple_repeat:Simple_repeat	10.76325664	1.23E-06	0.001442693	0.333205496	0.993237634	None
(GATTA)n:Simple_repeat:Simple_repeat	6.882859438	1.10E-06	0.001442694	0.333621694	0.993237634	None
MLT1L-int:ERVL-MaLR:LTR	22.05646544	-2.14E-06	0.001442689	0.334669937	0.993237634	None
(TGTTTTTT)n:Simple_repeat:Simple_repeat	0.740105408	-3.17E-07	0.001442695	0.334783469	0.993237634	None
(TTCCTG)n:Simple_repeat:Simple_repeat	1.000357914	3.92E-07	0.001442695	0.335165139	0.993237634	None
(TCATAT)n:Simple_repeat:Simple_repeat	3.577436946	7.92E-07	0.001442694	0.335998482	0.993237634	None
LTR3B_:ERVK:LTR	61.11510983	1.03E-06	0.001442677	0.336504251	0.993237634	None
(CCATC)n:Simple_repeat:Simple_repeat	6.119457174	1.02E-06	0.001442694	0.336607905	0.993237634	None
(TTGTTG)n:Simple_repeat:Simple_repeat	1.562651636	5.47E-07	0.001442695	0.33663645	0.993237634	None
(GGCGAGC)n:Simple_repeat:Simple_repeat	1.085706821	-3.86E-07	0.001442695	0.33702468	0.993237634	None
(TTTCAAT)n:Simple_repeat:Simple_repeat	1.085706821	-3.86E-07	0.001442695	0.33702468	0.993237634	None
L1PREC2:L1:LINE	2639.49582	1.21E-05	0.001442503	0.337290755	0.993237634	None
X8_LINE:CR1:LINE	22.31307912	-2.18E-06	0.001442689	0.337336049	0.993237634	None
(GC)n:Simple_repeat:Simple_repeat	44.33828662	5.33E-06	0.001442689	0.3377948	0.993237634	None
(TAAAAA)n:Simple_repeat:Simple_repeat	6.262591628	-1.00E-06	0.001442694	0.338797938	0.993237634	None
(ATTATTT)n:Simple_repeat:Simple_repeat	4.249941941	-9.41E-07	0.001442694	0.338931702	0.993237634	None
(GCCCCGG)n:Simple_repeat:Simple_repeat	0.696037439	3.05E-07	0.001442695	0.339192905	0.993237634	None
(CAGCCTC)n:Simple_repeat:Simple_repeat	5.649363248	-1.06E-06	0.001442694	0.33974021	0.993237634	None
(ATCCC)n:Simple_repeat:Simple_repeat	1.064196512	-3.93E-07	0.001442695	0.339960591	0.993237634	None
(TTTGTTTT)n:Simple_repeat:Simple_repeat	1.886759422	5.72E-07	0.001442695	0.340028185	0.993237634	None
(CTTGCT)n:Simple_repeat:Simple_repeat	34.95654216	2.62E-06	0.001442686	0.34014296	0.993237634	None
(CCTGCGC)n:Simple_repeat:Simple_repeat	7.168739516	-1.20E-06	0.001442693	0.340192492	0.993237634	None
Charlie29a:hAT-Charlie:DNA	1018.24216	-1.16E-05	0.001442549	0.340520722	0.993237634	None
(CTTCTAG)n:Simple_repeat:Simple_repeat	1.529685168	4.90E-07	0.001442695	0.340527746	0.993237634	None
LTR1E:ERV1:LTR	24.20026448	2.16E-06	0.001442688	0.341075964	0.993237634	None
(GAACAG)n:Simple_repeat:Simple_repeat	1.410490251	5.15E-07	0.001442695	0.341149486	0.993237634	None
(ACCCC)n:Simple_repeat:Simple_repeat	74.11141256	-4.67E-06	0.001442678	0.341276133	0.993237634	None
(GGCAGA)n:Simple_repeat:Simple_repeat	3.596737831	6.71E-07	0.001442694	0.341510817	0.993237634	None
LTR47B4:ERVL:LTR	110.0244204	-5.21E-06	0.001442671	0.343215918	0.993237634	None
(CCCATCC)n:Simple_repeat:Simple_repeat	16.65559741	-1.88E-06	0.00144269	0.34325745	0.993237634	None
(GGCGCG)n:Simple_repeat:Simple_repeat	22.45393997	1.83E-06	0.001442691	0.343716099	0.993237634	None
(GGCTCGG)n:Simple_repeat:Simple_repeat	6.65792964	-1.18E-06	0.001442693	0.34400469	0.993237634	None
(CAAAA)n:Simple_repeat:Simple_repeat	47.18100229	2.71E-06	0.001442684	0.344134432	0.993237634	None
(CCTTTTT)n:Simple_repeat:Simple_repeat	1.009855801	-4.10E-07	0.001442695	0.344772744	0.993237634	None
(TAGTT)n:Simple_repeat:Simple_repeat	1.009855801	-4.10E-07	0.001442695	0.344772744	0.993237634	None
(CCTCCG)n:Simple_repeat:Simple_repeat	17.95656309	1.93E-06	0.00144269	0.344870787	0.993237634	None
(GGTGAA)n:Simple_repeat:Simple_repeat	1.474494605	4.98E-07	0.001442695	0.344897452	0.993237634	None
(TCT)n:Simple_repeat:Simple_repeat	95.98103687	4.25E-06	0.00144267	0.345102499	0.993237634	None
(CGTCCCG)n:Simple_repeat:Simple_repeat	1.766690056	-4.77E-07	0.001442695	0.345248546	0.993237634	None
(GCCCTG)n:Simple_repeat:Simple_repeat	20.26824799	1.89E-06	0.00144269	0.345611016	0.993237634	None
(ATG)n:Simple_repeat:Simple_repeat	58.25873478	3.12E-06	0.001442682	0.345701563	0.993237634	None
G-rich:Low_complexity:Low_complexity	5846.197124	0.000701425	0.00154684	0.346516393	0.993237634	None
(CAGGCC)n:Simple_repeat:Simple_repeat	30.66101668	2.58E-06	0.001442688	0.346540162	0.993237634	None
(GCTGAG)n:Simple_repeat:Simple_repeat	3.355033276	-1.64E-06	0.001442695	0.346606101	0.993237634	None
(GCCGCTC)n:Simple_repeat:Simple_repeat	2.263587625	6.71E-07	0.001442694	0.347214156	0.993237634	None
(GGAC)n:Simple_repeat:Simple_repeat	113.8249758	3.58E-06	0.001442675	0.347335226	0.993237634	None
(CGCA)n:Simple_repeat:Simple_repeat	3.581088527	8.64E-07	0.001442694	0.347469565	0.993237634	None
LTR9C:ERV1:LTR	28.29380545	2.60E-06	0.001442688	0.347545803	0.993237634	None
(TTTTATC)n:Simple_repeat:Simple_repeat	1.468578464	4.64E-07	0.001442695	0.347921575	0.993237634	None
(GGAGGTA)n:Simple_repeat:Simple_repeat	3.592937489	8.35E-07	0.001442694	0.348363148	0.993237634	None
(CGGCGA)n:Simple_repeat:Simple_repeat	7.864257477	9.96E-07	0.001442694	0.348407805	0.993237634	None
(GTCCTT)n:Simple_repeat:Simple_repeat	3.032649293	8.34E-07	0.001442694	0.348718086	0.993237634	None
(CCCTGGTT)n:Simple_repeat:Simple_repeat	0.970798985	3.79E-07	0.001442695	0.348754293	0.993237634	None
MLT1B-int:ERVL-MaLR:LTR	287.7263024	-7.09E-06	0.001442626	0.348846605	0.993237634	None
(CTTTTTA)n:Simple_repeat:Simple_repeat	0.968738322	3.79E-07	0.001442695	0.349071372	0.993237634	None
(TCTCTT)n:Simple_repeat:Simple_repeat	10.93339533	1.35E-06	0.001442692	0.349092136	0.993237634	None
(AGATCT)n:Simple_repeat:Simple_repeat	9.136669327	1.26E-06	0.001442693	0.349249321	0.993237634	None
(GTGTGT)n:Simple_repeat:Simple_repeat	12.06276937	1.94E-06	0.001442692	0.349304837	0.993237634	None
(TGACCC)n:Simple_repeat:Simple_repeat	44.08685278	-2.89E-06	0.001442684	0.350472232	0.993237634	None
(AGTGGA)n:Simple_repeat:Simple_repeat	1.002199982	-8.14E-07	0.001442695	0.350556665	0.993237634	None
(TTTATG)n:Simple_repeat:Simple_repeat	3.962109873	8.77E-07	0.001442694	0.350907057	0.993237634	None
LTR43-int:ERV1:LTR	49.55904621	3.47E-06	0.001442682	0.35108152	0.993237634	None
(GTGCTTG)n:Simple_repeat:Simple_repeat	1.788869227	5.85E-07	0.001442695	0.351201314	0.993237634	None
UCON47:Unknown:Unknown	3.055954416	7.91E-07	0.001442694	0.351706344	0.993237634	None
(AAGATAT)n:Simple_repeat:Simple_repeat	13.04785841	1.63E-06	0.001442691	0.353083814	0.993237634	None
(AGAGC)n:Simple_repeat:Simple_repeat	2.21291119	6.32E-07	0.001442694	0.353114298	0.993237634	None
(CCGCGGA)n:Simple_repeat:Simple_repeat	0.978454804	3.59E-07	0.001442695	0.35369253	0.993237634	None
(CACTCTT)n:Simple_repeat:Simple_repeat	0.716991487	-3.05E-07	0.001442695	0.354369279	0.993237634	None
MLT1J1:ERVL-MaLR:LTR	859.0839371	-9.51E-06	0.001442539	0.355379935	0.993237634	None
(CAGGAG)n:Simple_repeat:Simple_repeat	14.01548781	1.95E-06	0.001442691	0.355436409	0.993237634	None
(CACCCCC)n:Simple_repeat:Simple_repeat	2.295152081	5.80E-07	0.001442695	0.355527151	0.993237634	None
(AATTTT)n:Simple_repeat:Simple_repeat	17.47921289	1.77E-06	0.00144269	0.35561192	0.993237634	None
(CCACCTC)n:Simple_repeat:Simple_repeat	3.266217594	-5.66E-07	0.001442694	0.355675457	0.993237634	None
UCON5:Unknown:Unknown	28.06368252	2.64E-06	0.001442688	0.356820384	0.993237634	None
L1PA13:L1:LINE	3268.846609	4.71E-05	0.001442792	0.356827417	0.993237634	None
(TATTTA)n:Simple_repeat:Simple_repeat	8.013951381	-1.21E-06	0.001442693	0.356894406	0.993237634	None
(GCCT)n:Simple_repeat:Simple_repeat	18.33279691	-1.57E-06	0.00144269	0.358237929	0.993237634	None
(ATCTTTT)n:Simple_repeat:Simple_repeat	5.653866129	1.06E-06	0.001442693	0.358481932	0.993237634	None
Tigger17a:TcMar-Tigger:DNA	1246.459317	1.08E-05	0.001442519	0.358788683	0.993237634	None
L1MEj:L1:LINE	581.8437728	7.26E-06	0.001442601	0.358791476	0.993237634	None
(CCCGAGG)n:Simple_repeat:Simple_repeat	2.693356823	7.01E-07	0.001442694	0.358881507	0.993237634	None
(AGCA)n:Simple_repeat:Simple_repeat	1.505010091	-4.84E-07	0.001442695	0.359109141	0.993237634	None
(TCTAGT)n:Simple_repeat:Simple_repeat	7.387279443	1.21E-06	0.001442693	0.359512163	0.993237634	None
(CAGGAT)n:Simple_repeat:Simple_repeat	2.309882012	6.23E-07	0.001442694	0.359695084	0.993237634	None
(TTAATT)n:Simple_repeat:Simple_repeat	11.87764151	1.53E-06	0.001442692	0.360373705	0.993237634	None
(ATTCC)n:Simple_repeat:Simple_repeat	3.297957376	7.11E-07	0.001442694	0.360410467	0.993237634	None
(TTTCC)n:Simple_repeat:Simple_repeat	26.8438622	-2.24E-06	0.001442687	0.360518404	0.993237634	None
(GGGGCT)n:Simple_repeat:Simple_repeat	5.779236291	-1.02E-06	0.001442694	0.360542797	0.993237634	None
MER96B:hAT:DNA	14.10808716	2.13E-06	0.001442691	0.360571963	0.993237634	None
(TCCTCTT)n:Simple_repeat:Simple_repeat	1.914538914	-5.82E-07	0.001442695	0.360711883	0.993237634	None
L1M3f:L1:LINE	244.3199344	5.26E-06	0.001442645	0.360806954	0.993237634	None
(GGAGTGG)n:Simple_repeat:Simple_repeat	4.883402448	9.39E-07	0.001442694	0.360898607	0.993237634	None
(GATGGT)n:Simple_repeat:Simple_repeat	16.17291606	-1.75E-06	0.00144269	0.360954849	0.993237634	None
(GAGCGG)n:Simple_repeat:Simple_repeat	3.85058665	-8.40E-07	0.001442694	0.361248787	0.993237634	None
(GGTTTTT)n:Simple_repeat:Simple_repeat	2.4471738	-6.06E-07	0.001442695	0.36184385	0.993237634	None
(ATTAA)n:Simple_repeat:Simple_repeat	15.8806438	1.73E-06	0.001442691	0.362071575	0.993237634	None
(CAGGACC)n:Simple_repeat:Simple_repeat	151.566612	6.08E-06	0.001442656	0.362277123	0.993237634	None
(GACAGAT)n:Simple_repeat:Simple_repeat	1.020128543	3.41E-07	0.001442695	0.362399976	0.993237634	None
MER70C:ERVL:LTR	50.69295296	3.00E-06	0.001442683	0.362440392	0.993237634	None
(CGCGTT)n:Simple_repeat:Simple_repeat	1.039021928	-3.67E-07	0.001442695	0.362449846	0.993237634	None
L1M2c:L1:LINE	129.8747565	4.18E-06	0.00144267	0.362537843	0.993237634	None
(GAGGCAGA)n:Simple_repeat:Simple_repeat	0.629493106	-3.19E-07	0.001442695	0.363289716	0.993237634	None
(GATTCTA)n:Simple_repeat:Simple_repeat	0.629493106	-3.19E-07	0.001442695	0.363289716	0.993237634	None
(ATAATT)n:Simple_repeat:Simple_repeat	1.534705086	-5.27E-07	0.001442695	0.363393796	0.993237634	None
L1PA15:L1:LINE	1916.694719	9.68E-06	0.001442547	0.363439446	0.993237634	None
(CTGGGG)n:Simple_repeat:Simple_repeat	1.328249359	4.96E-07	0.001442695	0.363588403	0.993237634	None
LTR49:ERV1:LTR	346.0610588	-6.58E-06	0.001442627	0.363680801	0.993237634	None
(CCCCGT)n:Simple_repeat:Simple_repeat	12.62773077	-1.41E-06	0.001442692	0.364155738	0.993237634	None
(TGGTGTG)n:Simple_repeat:Simple_repeat	16.69903273	1.54E-06	0.00144269	0.364288773	0.993237634	None
MER91A:hAT-Tip100:DNA	720.639453	7.44E-06	0.001442575	0.364679955	0.993237634	None
(TTCATG)n:Simple_repeat:Simple_repeat	0.970973192	-3.84E-07	0.001442695	0.364683731	0.993237634	None
(CTGACGC)n:Simple_repeat:Simple_repeat	1.378925795	4.99E-07	0.001442695	0.365675729	0.993237634	None
(CATCTG)n:Simple_repeat:Simple_repeat	1.033426772	-3.55E-07	0.001442695	0.365702087	0.993237634	None
MLT1E1A-int:ERVL-MaLR:LTR	78.01698437	-3.74E-06	0.001442674	0.366240613	0.993237634	None
tRNA-Phe-TTY:tRNA:tRNA	11.05037967	1.63E-06	0.001442692	0.366534606	0.993237634	None
AluYh9:Alu:SINE	21.89960518	-1.77E-06	0.00144269	0.366719444	0.993237634	None
(ACATAAG)n:Simple_repeat:Simple_repeat	0.623311117	-3.18E-07	0.001442695	0.367133153	0.993237634	None
(GCAGGAA)n:Simple_repeat:Simple_repeat	0.623311117	-3.18E-07	0.001442695	0.367133153	0.993237634	None
(GTGGTGG)n:Simple_repeat:Simple_repeat	0.623311117	-3.18E-07	0.001442695	0.367133153	0.993237634	None
(TACTGC)n:Simple_repeat:Simple_repeat	0.623311117	-3.18E-07	0.001442695	0.367133153	0.993237634	None
(TCTGTCTC)n:Simple_repeat:Simple_repeat	0.623311117	-3.18E-07	0.001442695	0.367133153	0.993237634	None
(GTATAT)n:Simple_repeat:Simple_repeat	9.699337241	-1.30E-06	0.001442692	0.367629436	0.993237634	None
(GAGACA)n:Simple_repeat:Simple_repeat	22.43429624	-1.89E-06	0.001442688	0.368522457	0.993237634	None
(GCCCGCC)n:Simple_repeat:Simple_repeat	22.41047704	2.20E-06	0.00144269	0.368577516	0.993237634	None
(AGAGGAGGG)n:Simple_repeat:Simple_repeat	2.169890573	7.04E-07	0.001442694	0.368991365	0.993237634	None
(TTG)n:Simple_repeat:Simple_repeat	309.0294687	6.60E-06	0.001442628	0.369114339	0.993237634	None
MER117:hAT-Charlie:DNA	774.8047476	9.22E-06	0.001442558	0.369228404	0.993237634	None
(GGAGG)n:Simple_repeat:Simple_repeat	5.452959188	9.64E-07	0.001442694	0.369331842	0.993237634	None
(GCCCCAA)n:Simple_repeat:Simple_repeat	2.923294211	-6.95E-07	0.001442694	0.369664513	0.993237634	None
(CGCCCCG)n:Simple_repeat:Simple_repeat	7.15973682	-1.11E-06	0.001442693	0.370015561	0.993237634	None
(GAACGGTGGT)n:Simple_repeat:Simple_repeat	1.480937316	4.52E-07	0.001442695	0.37029238	0.993237634	None
(TGAGAAT)n:Simple_repeat:Simple_repeat	0.931752917	-3.99E-07	0.001442695	0.3703512	0.993237634	None
UCON14:DNA?:DNA?	34.23432192	6.20E-07	0.001442684	0.370422836	0.993237634	None
(ACAATA)n:Simple_repeat:Simple_repeat	2.02766893	-5.41E-07	0.001442695	0.370569435	0.993237634	None
(ATATA)n:Simple_repeat:Simple_repeat	9.687816465	1.23E-06	0.001442693	0.371031052	0.993237634	None
(TCA)n:Simple_repeat:Simple_repeat	66.13380841	-3.18E-06	0.001442677	0.371112535	0.993237634	None
(TATCTC)n:Simple_repeat:Simple_repeat	1.839938464	5.18E-07	0.001442695	0.371265281	0.993237634	None
(TAATT)n:Simple_repeat:Simple_repeat	9.840763068	-1.31E-06	0.001442692	0.371293248	0.993237634	None
(AAACAA)n:Simple_repeat:Simple_repeat	22.95225282	2.02E-06	0.001442689	0.371361484	0.993237634	None
(CGAGGC)n:Simple_repeat:Simple_repeat	173.9687595	3.67E-06	0.001442675	0.372000671	0.993237634	None
Charlie17b:hAT-Charlie:DNA	115.7922081	-5.46E-06	0.001442665	0.372438561	0.993237634	None
(ATTATAC)n:Simple_repeat:Simple_repeat	0.947402221	-3.83E-07	0.001442695	0.372857024	0.993237634	None
UCON74:DNA?:DNA?	16.02456024	1.67E-06	0.00144269	0.373066395	0.993237634	None
(GAGGTT)n:Simple_repeat:Simple_repeat	0.990085172	-3.72E-07	0.001442695	0.37315258	0.993237634	None
(TTCCATC)n:Simple_repeat:Simple_repeat	1.513194777	-4.77E-07	0.001442695	0.373432633	0.993237634	None
(CGGAGG)n:Simple_repeat:Simple_repeat	2.375194939	-6.28E-07	0.001442694	0.373557699	0.993237634	None
L1MA3:L1:LINE	3211.080688	-1.54E-05	0.001442524	0.373574299	0.993237634	None
(ATATGT)n:Simple_repeat:Simple_repeat	8.392840246	-1.20E-06	0.001442693	0.373603416	0.993237634	None
(TATTTAA)n:Simple_repeat:Simple_repeat	2.745769336	-7.15E-07	0.001442694	0.374123973	0.993237634	None
LTR12:ERV1:LTR	1679.301283	1.01E-05	0.001442534	0.374136558	0.993237634	None
MER134:DNA?:DNA?	8.88254926	1.26E-06	0.001442692	0.374338738	0.993237634	None
(AGGGAC)n:Simple_repeat:Simple_repeat	2.026266917	-5.75E-07	0.001442695	0.374444132	0.993237634	None
(TTGGCT)n:Simple_repeat:Simple_repeat	3.022666963	6.94E-07	0.001442694	0.374492287	0.993237634	None
(AGGACTA)n:Simple_repeat:Simple_repeat	1.504880308	-4.41E-07	0.001442695	0.374674742	0.993237634	None
(CACAGCG)n:Simple_repeat:Simple_repeat	3.050021594	7.48E-07	0.001442694	0.374676287	0.993237634	None
(TAAC)n:Simple_repeat:Simple_repeat	0.929692254	-3.91E-07	0.001442695	0.37544024	0.993237634	None
(CTCTTTC)n:Simple_repeat:Simple_repeat	2.992082141	6.80E-07	0.001442694	0.376349973	0.993237634	None
(CACTG)n:Simple_repeat:Simple_repeat	3.726832335	-7.96E-07	0.001442694	0.376403211	0.993237634	None
L1P4d:L1:LINE	10.66336524	1.39E-06	0.001442692	0.376563647	0.993237634	None
UCON33:TcMar-Tigger:DNA	29.79278047	1.63E-06	0.001442688	0.37659901	0.993237634	None
(TTCACC)n:Simple_repeat:Simple_repeat	2.983374871	6.62E-07	0.001442694	0.377155455	0.993237634	None
(GGCC)n:Simple_repeat:Simple_repeat	9.828202395	1.34E-06	0.001442693	0.377178547	0.993237634	None
(AGGCAG)n:Simple_repeat:Simple_repeat	1.481967987	-4.77E-07	0.001442695	0.377577382	0.993237634	None
(CGCAGC)n:Simple_repeat:Simple_repeat	2.439975031	-6.55E-07	0.001442694	0.377771529	0.993237634	None
(CTGTGAG)n:Simple_repeat:Simple_repeat	1.413260601	-4.51E-07	0.001442695	0.377838255	0.993237634	None
(GTCTTTT)n:Simple_repeat:Simple_repeat	2.243816995	5.12E-07	0.001442694	0.377876404	0.993237634	None
LTR38C:ERV1:LTR	56.19961816	-4.12E-06	0.001442681	0.377976549	0.993237634	None
(AATTATA)n:Simple_repeat:Simple_repeat	1.519055782	-4.76E-07	0.001442695	0.378013212	0.993237634	None
ERVL-B4-int:ERVL:LTR	1426.283263	1.02E-05	0.001442498	0.37803294	0.993237634	None
(TAGC)n:Simple_repeat:Simple_repeat	1.357415487	4.80E-07	0.001442695	0.378155583	0.993237634	None
(CCTGCG)n:Simple_repeat:Simple_repeat	1.363276491	4.80E-07	0.001442695	0.37819681	0.993237634	None
(CATTC)n:Simple_repeat:Simple_repeat	3.872871813	7.35E-07	0.001442694	0.37828017	0.993237634	None
(TTTACTG)n:Simple_repeat:Simple_repeat	3.280993752	-7.57E-07	0.001442694	0.378409589	0.993237634	None
MER4C:ERV1:LTR	233.2063101	-5.61E-06	0.001442644	0.37846528	0.993237634	None
L1PBb:L1:LINE	129.9752584	4.46E-06	0.001442663	0.378764721	0.993237634	None
(AGCATGG)n:Simple_repeat:Simple_repeat	2.8689571	6.33E-07	0.001442694	0.379048385	0.993237634	None
(CTCCCG)n:Simple_repeat:Simple_repeat	3.488810169	6.93E-07	0.001442694	0.379215285	0.993237634	None
MER57A1:ERV1:LTR	265.3574853	-9.50E-06	0.001442647	0.379327349	0.993237634	None
(GCACA)n:Simple_repeat:Simple_repeat	29.23415632	6.48E-07	0.001442687	0.379611948	0.993237634	None
(TTTATTC)n:Simple_repeat:Simple_repeat	2.584403654	-6.05E-07	0.001442694	0.379800602	0.993237634	None
LTR27:ERV1:LTR	22.61768442	-1.93E-06	0.001442688	0.38000143	0.993237634	None
(CCTGCA)n:Simple_repeat:Simple_repeat	1.915125747	-5.51E-07	0.001442695	0.380004808	0.993237634	None
(AGCTCTG)n:Simple_repeat:Simple_repeat	0.625197572	2.79E-07	0.001442695	0.380253974	0.993237634	None
(CACTGT)n:Simple_repeat:Simple_repeat	0.625197572	2.79E-07	0.001442695	0.380253974	0.993237634	None
(CCTCTGTC)n:Simple_repeat:Simple_repeat	0.625197572	2.79E-07	0.001442695	0.380253974	0.993237634	None
(AATTATG)n:Simple_repeat:Simple_repeat	0.596205652	-3.15E-07	0.001442695	0.381015154	0.993237634	None
(ACTATT)n:Simple_repeat:Simple_repeat	0.596205652	-3.15E-07	0.001442695	0.381015154	0.993237634	None
(TATAATG)n:Simple_repeat:Simple_repeat	0.596205652	-3.15E-07	0.001442695	0.381015154	0.993237634	None
(TCCTTCA)n:Simple_repeat:Simple_repeat	0.596205652	-3.15E-07	0.001442695	0.381015154	0.993237634	None
(GATGGA)n:Simple_repeat:Simple_repeat	1.460136695	-4.35E-07	0.001442695	0.381086743	0.993237634	None
(CGCTGC)n:Simple_repeat:Simple_repeat	25.86648834	4.54E-07	0.001442689	0.381127642	0.993237634	None
MER52D:ERV1:LTR	399.11345	5.63E-06	0.001442645	0.381133312	0.993237634	None
(CCTGGA)n:Simple_repeat:Simple_repeat	7.456401476	-1.14E-06	0.001442693	0.381830286	0.993237634	None
(CCCCGC)n:Simple_repeat:Simple_repeat	28.62661848	-1.88E-06	0.001442689	0.382169159	0.993237634	None
L1MA5:L1:LINE	1600.055712	-3.16E-06	0.001442552	0.382206979	0.993237634	None
(GCAGCGG)n:Simple_repeat:Simple_repeat	7.670671315	1.16E-06	0.001442693	0.382254481	0.993237634	None
(AAAGAG)n:Simple_repeat:Simple_repeat	0.525828421	3.24E-07	0.001442695	0.382385685	0.993237634	None
(ACAACG)n:Simple_repeat:Simple_repeat	0.525828421	3.24E-07	0.001442695	0.382385685	0.993237634	None
(CCACAGT)n:Simple_repeat:Simple_repeat	0.525828421	3.24E-07	0.001442695	0.382385685	0.993237634	None
(CCACCCTGGC)n:Simple_repeat:Simple_repeat	0.525828421	3.24E-07	0.001442695	0.382385685	0.993237634	None
(CCCTCGC)n:Simple_repeat:Simple_repeat	0.525828421	3.24E-07	0.001442695	0.382385685	0.993237634	None
(CGCGCG)n:Simple_repeat:Simple_repeat	0.525828421	3.24E-07	0.001442695	0.382385685	0.993237634	None
(TCTGAGT)n:Simple_repeat:Simple_repeat	0.525828421	3.24E-07	0.001442695	0.382385685	0.993237634	None
(TTTGTAC)n:Simple_repeat:Simple_repeat	0.525828421	3.24E-07	0.001442695	0.382385685	0.993237634	None
(GGAAAA)n:Simple_repeat:Simple_repeat	0.871429833	3.67E-07	0.001442695	0.382475714	0.993237634	None
L1MEi:L1:LINE	894.3526457	-2.57E-06	0.001442561	0.382560525	0.993237634	None
(GCGGGG)n:Simple_repeat:Simple_repeat	0.86936917	3.68E-07	0.001442695	0.382793832	0.993237634	None
(TTGTAC)n:Simple_repeat:Simple_repeat	0.86936917	3.68E-07	0.001442695	0.382793832	0.993237634	None
(TCCGGCC)n:Simple_repeat:Simple_repeat	0.598266315	-3.12E-07	0.001442695	0.382919874	0.993237634	None
AluYe5:Alu:SINE	786.8142964	-9.18E-06	0.00144255	0.382927558	0.993237634	None
(CCGTACC)n:Simple_repeat:Simple_repeat	1.424007074	4.46E-07	0.001442695	0.383269584	0.993237634	None
Tigger19b:TcMar-Tigger:DNA	1513.724002	9.55E-06	0.001442545	0.383509493	0.993237634	None
ACRO1:acro:Satellite	42.24763363	2.63E-06	0.001442683	0.384060186	0.993237634	None
(GTTTT)n:Simple_repeat:Simple_repeat	142.8407515	4.52E-06	0.001442663	0.384180685	0.993237634	None
MamGypLTR1d:Gypsy:LTR	43.31244163	-2.62E-06	0.001442683	0.384181416	0.993237634	None
(GCCGCGC)n:Simple_repeat:Simple_repeat	2.526948146	7.37E-07	0.001442694	0.384311423	0.993237634	None
(CTTCTT)n:Simple_repeat:Simple_repeat	1.330310022	4.50E-07	0.001442695	0.384900752	0.993237634	None
(TTGAT)n:Simple_repeat:Simple_repeat	2.888588063	-6.59E-07	0.001442694	0.385034468	0.993237634	None
(ATTAGAG)n:Simple_repeat:Simple_repeat	5.082894681	8.59E-07	0.001442694	0.385086722	0.993237634	None
(GATAT)n:Simple_repeat:Simple_repeat	0.594144989	-3.10E-07	0.001442695	0.38562854	0.993237634	None
(GTGCTCT)n:Simple_repeat:Simple_repeat	0.594144989	-3.10E-07	0.001442695	0.38562854	0.993237634	None
(TTCATCT)n:Simple_repeat:Simple_repeat	0.594144989	-3.10E-07	0.001442695	0.38562854	0.993237634	None
(TTATGT)n:Simple_repeat:Simple_repeat	1.341766183	4.71E-07	0.001442695	0.386213006	0.993237634	None
(CTCCACC)n:Simple_repeat:Simple_repeat	35.91882406	5.37E-06	0.001442689	0.386463994	0.993237634	None
(CATC)n:Simple_repeat:Simple_repeat	172.2485629	4.82E-06	0.001442654	0.386968273	0.993237634	None
(ATGTTT)n:Simple_repeat:Simple_repeat	3.756873723	9.18E-07	0.001442694	0.387307948	0.993237634	None
MamGypLTR1b:Gypsy:LTR	121.2864493	4.32E-06	0.001442663	0.387390153	0.993237634	None
(GATTAT)n:Simple_repeat:Simple_repeat	2.575901584	6.25E-07	0.001442694	0.387402493	0.993237634	None
7SLRNA:srpRNA:srpRNA	1731.297323	-3.48E-06	0.001442674	0.387789259	0.993237634	None
(CGGCGC)n:Simple_repeat:Simple_repeat	2.136210318	3.93E-07	0.001442694	0.388166295	0.993237634	None
Kanga11a:TcMar-Tc2:DNA	166.1059589	-7.32E-06	0.001442666	0.388216182	0.993237634	None
(CTCCCCG)n:Simple_repeat:Simple_repeat	4.81376746	-9.08E-07	0.001442694	0.388565384	0.993237634	None
MER90:ERV1:LTR	416.7720775	7.31E-06	0.001442608	0.388608591	0.993237634	None
(GGTA)n:Simple_repeat:Simple_repeat	42.54538175	3.56E-07	0.001442682	0.389085612	0.993237634	None
(CACA)n:Simple_repeat:Simple_repeat	145.0025863	3.66E-06	0.001442657	0.389434933	0.993237634	None
(CGCCCG)n:Simple_repeat:Simple_repeat	8.125042541	-1.14E-06	0.001442693	0.389848017	0.993237634	None
(AACAGAC)n:Simple_repeat:Simple_repeat	0.565048696	2.91E-07	0.001442695	0.389907492	0.993237634	None
(ACATTCA)n:Simple_repeat:Simple_repeat	0.565048696	2.91E-07	0.001442695	0.389907492	0.993237634	None
(CATATTA)n:Simple_repeat:Simple_repeat	0.565048696	2.91E-07	0.001442695	0.389907492	0.993237634	None
(CCCCTTG)n:Simple_repeat:Simple_repeat	0.565048696	2.91E-07	0.001442695	0.389907492	0.993237634	None
(CTTCACA)n:Simple_repeat:Simple_repeat	0.565048696	2.91E-07	0.001442695	0.389907492	0.993237634	None
(GATGG)n:Simple_repeat:Simple_repeat	0.565048696	2.91E-07	0.001442695	0.389907492	0.993237634	None
(GCAGGTG)n:Simple_repeat:Simple_repeat	0.565048696	2.91E-07	0.001442695	0.389907492	0.993237634	None
(GTAGAAT)n:Simple_repeat:Simple_repeat	0.565048696	2.91E-07	0.001442695	0.389907492	0.993237634	None
(TAGAAGA)n:Simple_repeat:Simple_repeat	0.565048696	2.91E-07	0.001442695	0.389907492	0.993237634	None
MER110:ERV1:LTR	93.4803823	3.67E-06	0.001442672	0.390052503	0.993237634	None
UCON100:DNA?:DNA?	2.755823484	-6.58E-07	0.001442694	0.390143993	0.993237634	None
(AGGCAA)n:Simple_repeat:Simple_repeat	1.45066938	-4.26E-07	0.001442695	0.390385202	0.993237634	None
(TTTTATG)n:Simple_repeat:Simple_repeat	2.210778709	5.77E-07	0.001442694	0.390496053	0.993237634	None
(AGCGC)n:Simple_repeat:Simple_repeat	1.732520692	5.24E-07	0.001442695	0.390661394	0.993237634	None
(GATTCACA)n:Simple_repeat:Simple_repeat	6.915445838	-1.04E-06	0.001442693	0.390809049	0.993237634	None
L1MEd:L1:LINE	6131.231435	1.07E-05	0.001442492	0.391077444	0.993237634	None
(CTCGCG)n:Simple_repeat:Simple_repeat	19.72954628	-1.16E-06	0.00144269	0.391148232	0.993237634	None
(AATATG)n:Simple_repeat:Simple_repeat	3.690298817	7.75E-07	0.001442694	0.391297738	0.993237634	None
(ATAGAT)n:Simple_repeat:Simple_repeat	2.397292081	-6.08E-07	0.001442694	0.39138938	0.993237634	None
tRNA-Gly-GGY:tRNA:tRNA	6.190641319	1.02E-06	0.001442693	0.391532209	0.993237634	None
(TCTGC)n:Simple_repeat:Simple_repeat	1.585381521	-4.51E-07	0.001442695	0.391687864	0.993237634	None
UCON84:Unknown:Unknown	1.734581355	5.22E-07	0.001442695	0.391719666	0.993237634	None
(ACCCAC)n:Simple_repeat:Simple_repeat	1.312600056	4.43E-07	0.001442695	0.391804711	0.993237634	None
(TCATCC)n:Simple_repeat:Simple_repeat	1.312600056	4.43E-07	0.001442695	0.391804711	0.993237634	None
(GCAT)n:Simple_repeat:Simple_repeat	1.500386961	4.01E-07	0.001442695	0.391908041	0.993237634	None
(TCTCCTC)n:Simple_repeat:Simple_repeat	0.910650108	3.37E-07	0.001442695	0.392215934	0.993237634	None
(TCCCCCT)n:Simple_repeat:Simple_repeat	1.544421568	-4.23E-07	0.001442695	0.39229789	0.993237634	None
(CCTCCCCA)n:Simple_repeat:Simple_repeat	0.908589445	3.38E-07	0.001442695	0.392536597	0.993237634	None
(CCACCCT)n:Simple_repeat:Simple_repeat	3.343544559	5.94E-07	0.001442694	0.392776401	0.993237634	None
(GCCGAG)n:Simple_repeat:Simple_repeat	5.199162401	9.56E-07	0.001442693	0.392881901	0.993237634	None
MER67B:ERV1:LTR	380.5748442	1.92E-06	0.001442601	0.392954874	0.993237634	None
Ricksha_b:MULE-MuDR:DNA	47.2237668	2.49E-06	0.001442683	0.392978351	0.993237634	None
(GT)n:Simple_repeat:Simple_repeat	3731.776841	0.00013059	0.00144545	0.393230337	0.993237634	None
(AACCC)n:Simple_repeat:Simple_repeat	0.847858862	3.58E-07	0.001442695	0.393709174	0.993237634	None
(AGGTGTG)n:Simple_repeat:Simple_repeat	0.847858862	3.58E-07	0.001442695	0.393709174	0.993237634	None
(GAAGTCA)n:Simple_repeat:Simple_repeat	0.847858862	3.58E-07	0.001442695	0.393709174	0.993237634	None
(TTCTATG)n:Simple_repeat:Simple_repeat	0.847858862	3.58E-07	0.001442695	0.393709174	0.993237634	None
(GTTTTC)n:Simple_repeat:Simple_repeat	1.540300242	-3.93E-07	0.001442695	0.393752751	0.993237634	None
(CTGCCC)n:Simple_repeat:Simple_repeat	8.763621369	-1.23E-06	0.001442693	0.394115953	0.993237634	None
(GAAAA)n:Simple_repeat:Simple_repeat	8.282607881	-1.18E-06	0.001442693	0.394311359	0.993237634	None
(TCTACC)n:Simple_repeat:Simple_repeat	2.210512861	5.94E-07	0.001442694	0.394349497	0.993237634	None
MLT1G-int:ERVL-MaLR:LTR	114.5655798	-5.79E-06	0.001442668	0.394669997	0.993237634	None
(ACAGTGA)n:Simple_repeat:Simple_repeat	2.622705861	6.40E-07	0.001442694	0.394671397	0.993237634	None
(CCACC)n:Simple_repeat:Simple_repeat	17.24572707	-1.65E-06	0.00144269	0.394798321	0.993237634	None
(AACCAA)n:Simple_repeat:Simple_repeat	3.8155762	-7.57E-07	0.001442694	0.395038514	0.993237634	None
(TGTGAA)n:Simple_repeat:Simple_repeat	2.705147048	-6.79E-07	0.001442694	0.395104918	0.993237634	None
L2b:L2:LINE	33043.95453	0.000230988	0.001451857	0.395453005	0.993237634	None
Charlie26a:hAT-Charlie:DNA	66.92357557	-3.26E-06	0.001442679	0.395494417	0.993237634	None
(TATTTTA)n:Simple_repeat:Simple_repeat	2.511298842	6.56E-07	0.001442694	0.395546567	0.993237634	None
LTR12F:ERV1:LTR	191.8406772	-5.11E-06	0.001442649	0.395606707	0.993237634	None
L1MEh:L1:LINE	534.4613584	7.45E-06	0.001442601	0.396038363	0.993237634	None
(AGAC)n:Simple_repeat:Simple_repeat	70.93831151	-3.52E-06	0.001442677	0.397094599	0.993237634	None
(GTGCAG)n:Simple_repeat:Simple_repeat	4.116063776	7.96E-07	0.001442694	0.397122767	0.993237634	None
(GTG)n:Simple_repeat:Simple_repeat	100.4681503	3.99E-06	0.001442667	0.397613805	0.993237634	None
(TTCCTTC)n:Simple_repeat:Simple_repeat	21.25338018	1.73E-06	0.00144269	0.398211863	0.993237634	None
UCON28b:Unknown:Unknown	1.882159278	-5.17E-07	0.001442695	0.398274415	0.993237634	None
Charlie5:hAT-Charlie:DNA	1033.627064	-4.81E-06	0.001442565	0.399038071	0.993237634	None
(TTGAATA)n:Simple_repeat:Simple_repeat	0.8891398	3.34E-07	0.001442695	0.399158821	0.993237634	None
(GAGAA)n:Simple_repeat:Simple_repeat	0.887079137	3.35E-07	0.001442695	0.39949337	0.993237634	None
(ATAATAT)n:Simple_repeat:Simple_repeat	4.180610576	-7.86E-07	0.001442694	0.399576078	0.993237634	None
(CACATTT)n:Simple_repeat:Simple_repeat	1.39283542	4.22E-07	0.001442695	0.39969067	0.993237634	None
(ATTTTTG)n:Simple_repeat:Simple_repeat	2.309077083	-6.16E-07	0.001442694	0.399690714	0.993237634	None
(TGGCAG)n:Simple_repeat:Simple_repeat	2.192802894	5.99E-07	0.001442694	0.399781914	0.993237634	None
LTR46-int:ERV1:LTR	75.11660952	-2.77E-06	0.001442677	0.399876318	0.993237634	None
(CATTTTA)n:Simple_repeat:Simple_repeat	79.96656265	-3.18E-06	0.001442677	0.399926435	0.993237634	None
(ACAG)n:Simple_repeat:Simple_repeat	17.71706644	5.51E-07	0.00144269	0.40087507	0.993237634	None
Ricksha_0:MULE-MuDR:DNA	145.9891777	4.20E-06	0.001442659	0.400876262	0.993237634	None
(TTTCTG)n:Simple_repeat:Simple_repeat	6.218594338	9.93E-07	0.001442693	0.401635758	0.993237634	None
ORSL-2b:hAT-Tip100:DNA	152.3446666	4.63E-06	0.001442654	0.402231902	0.993237634	None
(AATGAG)n:Simple_repeat:Simple_repeat	0.547338729	2.88E-07	0.001442695	0.402400075	0.993237634	None
(CAAGGGG)n:Simple_repeat:Simple_repeat	0.547338729	2.88E-07	0.001442695	0.402400075	0.993237634	None
(CAGCATG)n:Simple_repeat:Simple_repeat	0.547338729	2.88E-07	0.001442695	0.402400075	0.993237634	None
(CCAGGTG)n:Simple_repeat:Simple_repeat	0.547338729	2.88E-07	0.001442695	0.402400075	0.993237634	None
(TGACAGG)n:Simple_repeat:Simple_repeat	0.547338729	2.88E-07	0.001442695	0.402400075	0.993237634	None
(TGATA)n:Simple_repeat:Simple_repeat	0.547338729	2.88E-07	0.001442695	0.402400075	0.993237634	None
(TGGCTGGCT)n:Simple_repeat:Simple_repeat	0.547338729	2.88E-07	0.001442695	0.402400075	0.993237634	None
LTR84b:ERVL:LTR	160.2996061	4.46E-06	0.001442658	0.402590797	0.993237634	None
(TCTACCT)n:Simple_repeat:Simple_repeat	2.824209886	-4.39E-07	0.001442694	0.402610377	0.993237634	None
(CGGCCG)n:Simple_repeat:Simple_repeat	8.117287933	1.17E-06	0.001442693	0.402623143	0.993237634	None
Chap1_Mam:hAT-Charlie:DNA	221.8063671	5.93E-06	0.001442641	0.402641706	0.993237634	None
(TATTTTC)n:Simple_repeat:Simple_repeat	1.720726866	5.32E-07	0.001442695	0.402906468	0.993237634	None
(CACC)n:Simple_repeat:Simple_repeat	46.92236482	1.38E-06	0.001442682	0.402947886	0.993237634	None
(CTCCTCT)n:Simple_repeat:Simple_repeat	4.070813454	-7.56E-07	0.001442694	0.403203359	0.993237634	None
(CCAACC)n:Simple_repeat:Simple_repeat	0.830148895	3.50E-07	0.001442695	0.403276892	0.993237634	None
AluSp:Alu:SINE	46450.32823	-0.000358294	0.001465711	0.403535839	0.993237634	None
(GCAGCAA)n:Simple_repeat:Simple_repeat	1.522927941	-4.16E-07	0.001442695	0.403721373	0.993237634	None
(GTGTGC)n:Simple_repeat:Simple_repeat	11.16013685	1.33E-06	0.001442692	0.404279091	0.993237634	None
(GGATG)n:Simple_repeat:Simple_repeat	8.592985965	1.09E-06	0.001442693	0.404313821	0.993237634	None
(AGAGTGC)n:Simple_repeat:Simple_repeat	0.543538387	2.88E-07	0.001442695	0.404851955	0.993237634	None
(ATTTAGA)n:Simple_repeat:Simple_repeat	0.543538387	2.88E-07	0.001442695	0.404851955	0.993237634	None
(GATTTCT)n:Simple_repeat:Simple_repeat	0.543538387	2.88E-07	0.001442695	0.404851955	0.993237634	None
(GGAAGG)n:Simple_repeat:Simple_repeat	0.543538387	2.88E-07	0.001442695	0.404851955	0.993237634	None
(GGTCAT)n:Simple_repeat:Simple_repeat	0.543538387	2.88E-07	0.001442695	0.404851955	0.993237634	None
(GGTCGG)n:Simple_repeat:Simple_repeat	0.543538387	2.88E-07	0.001442695	0.404851955	0.993237634	None
(TAGAG)n:Simple_repeat:Simple_repeat	0.543538387	2.88E-07	0.001442695	0.404851955	0.993237634	None
(TGGCGCGC)n:Simple_repeat:Simple_repeat	0.543538387	2.88E-07	0.001442695	0.404851955	0.993237634	None
(TGTAGA)n:Simple_repeat:Simple_repeat	0.543538387	2.88E-07	0.001442695	0.404851955	0.993237634	None
(TTAATATA)n:Simple_repeat:Simple_repeat	0.543538387	2.88E-07	0.001442695	0.404851955	0.993237634	None
LTR47B:ERVL:LTR	11.28312468	1.37E-06	0.001442692	0.405248136	0.993237634	None
(GAAAAA)n:Simple_repeat:Simple_repeat	3.977133083	-1.07E-06	0.001442694	0.405338541	0.993237634	None
(GCACAGG)n:Simple_repeat:Simple_repeat	2.279910956	-6.12E-07	0.001442694	0.405647755	0.993237634	None
tRNA-Leu-TTA:tRNA:tRNA	32.96339272	-2.24E-06	0.001442686	0.405843499	0.993237634	None
(GAATAT)n:Simple_repeat:Simple_repeat	1.691560739	5.03E-07	0.001442695	0.406133913	0.993237634	None
(AATTTGC)n:Simple_repeat:Simple_repeat	11.06032733	1.32E-06	0.001442692	0.406158163	0.993237634	None
Eulor9C:DNA:DNA	7.280012766	-1.00E-06	0.001442693	0.406210067	0.993237634	None
MLT1A:ERVL-MaLR:LTR	1974.435456	9.53E-06	0.001442513	0.406343688	0.993237634	None
(CCTGTC)n:Simple_repeat:Simple_repeat	38.82856003	2.48E-06	0.001442685	0.406653061	0.993237634	None
HERV35I-int:ERV1:LTR	66.38985776	2.97E-06	0.001442677	0.406738668	0.993237634	None
(GAGGC)n:Simple_repeat:Simple_repeat	16.85770855	-1.71E-06	0.00144269	0.407490298	0.993237634	None
X9_LINE:L1:LINE	86.71199643	2.08E-06	0.00144267	0.407526233	0.993237634	None
(TTTATT)n:Simple_repeat:Simple_repeat	55.10020107	2.92E-06	0.001442679	0.407937507	0.993237634	None
MER9a1:ERVK:LTR	147.2578862	4.74E-06	0.001442664	0.408056452	0.993237634	None
(TGTGGG)n:Simple_repeat:Simple_repeat	9.062005015	1.16E-06	0.001442693	0.408136502	0.993237634	None
(TCTCGC)n:Simple_repeat:Simple_repeat	1.495822477	-4.41E-07	0.001442695	0.40868422	0.993237634	None
Eulor6E:DNA?:DNA?	1.86317177	4.82E-07	0.001442695	0.408723681	0.993237634	None
(AATGAGAA)n:Simple_repeat:Simple_repeat	2.941195379	-6.03E-07	0.001442694	0.408848005	0.993237634	None
(TCATTC)n:Simple_repeat:Simple_repeat	0.896795619	3.09E-07	0.001442695	0.40913019	0.993237634	None
(TAATATG)n:Simple_repeat:Simple_repeat	1.911076238	-4.91E-07	0.001442695	0.409157857	0.993237634	None
LTR13_:ERVK:LTR	84.57716322	3.32E-06	0.001442675	0.409653724	0.993237634	None
(TAGAAC)n:Simple_repeat:Simple_repeat	0.939746402	-3.30E-07	0.001442695	0.409817043	0.993237634	None
(ACATAC)n:Simple_repeat:Simple_repeat	10.39732898	1.23E-06	0.001442692	0.409903933	0.993237634	None
MER31B:ERV1:LTR	320.9905219	6.17E-06	0.001442625	0.409982578	0.993237634	None
(GTGGGG)n:Simple_repeat:Simple_repeat	11.19940996	1.05E-06	0.001442692	0.41008567	0.993237634	None
(CCTCCGA)n:Simple_repeat:Simple_repeat	2.575563919	6.21E-07	0.001442694	0.410106911	0.993237634	None
MamRep605:LTR?:LTR?	981.9927323	1.46E-05	0.001442569	0.410141741	0.993237634	None
(ATTGTT)n:Simple_repeat:Simple_repeat	0.961326544	2.87E-07	0.001442695	0.410329928	0.993237634	None
(CCGGCGTC)n:Simple_repeat:Simple_repeat	0.961326544	2.87E-07	0.001442695	0.410329928	0.993237634	None
(TAGCAT)n:Simple_repeat:Simple_repeat	0.961326544	2.87E-07	0.001442695	0.410329928	0.993237634	None
(TTCTTCA)n:Simple_repeat:Simple_repeat	0.961326544	2.87E-07	0.001442695	0.410329928	0.993237634	None
THE1C:ERVL-MaLR:LTR	2101.841619	9.94E-06	0.001442523	0.410443803	0.993237634	None
LTR1B0:ERV1:LTR	4.045120401	-7.19E-07	0.001442694	0.410623163	0.993237634	None
(TAATTAA)n:Simple_repeat:Simple_repeat	3.850642592	6.98E-07	0.001442694	0.410995732	0.993237634	None
(CGCCT)n:Simple_repeat:Simple_repeat	3.604130631	7.27E-07	0.001442694	0.411453356	0.993237634	None
(GCGCC)n:Simple_repeat:Simple_repeat	4.277011066	6.92E-07	0.001442694	0.411862383	0.993237634	None
(TTTCTCT)n:Simple_repeat:Simple_repeat	2.874610222	6.78E-07	0.001442694	0.41228065	0.993237634	None
(CTGCCT)n:Simple_repeat:Simple_repeat	22.15129959	1.86E-06	0.001442689	0.412329699	0.993237634	None
(CAAT)n:Simple_repeat:Simple_repeat	21.86494968	-1.79E-06	0.001442689	0.41233063	0.993237634	None
(TATAAG)n:Simple_repeat:Simple_repeat	4.386810485	6.49E-07	0.001442694	0.412398829	0.993237634	None
(CTTTGTT)n:Simple_repeat:Simple_repeat	2.570023898	6.06E-07	0.001442694	0.413175247	0.993237634	None
(TGCCCCT)n:Simple_repeat:Simple_repeat	0.918236094	-3.29E-07	0.001442695	0.413262313	0.993237634	None
(CTGTGC)n:Simple_repeat:Simple_repeat	4.852347881	8.34E-07	0.001442694	0.413440633	0.993237634	None
(TATCC)n:Simple_repeat:Simple_repeat	0.867629492	3.20E-07	0.001442695	0.413873646	0.993237634	None
(TGATTTC)n:Simple_repeat:Simple_repeat	0.867629492	3.20E-07	0.001442695	0.413873646	0.993237634	None
(TCCTTCT)n:Simple_repeat:Simple_repeat	1.841086223	-5.16E-07	0.001442695	0.413929391	0.993237634	None
UCON79:DNA?:DNA?	3.637168917	7.15E-07	0.001442694	0.413933012	0.993237634	None
(AGAGAAC)n:Simple_repeat:Simple_repeat	0.865568829	3.21E-07	0.001442695	0.414215674	0.993237634	None
(ATTA)n:Simple_repeat:Simple_repeat	21.64953715	1.77E-06	0.001442689	0.414927026	0.993237634	None
(CGAGCCC)n:Simple_repeat:Simple_repeat	0.930099753	3.08E-07	0.001442695	0.415223173	0.993237634	None
(CTCAT)n:Simple_repeat:Simple_repeat	0.930099753	3.08E-07	0.001442695	0.415223173	0.993237634	None
(AAAGCA)n:Simple_repeat:Simple_repeat	0.586559004	2.56E-07	0.001442695	0.415395285	0.993237634	None
(AAAGGAA)n:Simple_repeat:Simple_repeat	0.586559004	2.56E-07	0.001442695	0.415395285	0.993237634	None
(AAGGATA)n:Simple_repeat:Simple_repeat	0.586559004	2.56E-07	0.001442695	0.415395285	0.993237634	None
(ACCTGCC)n:Simple_repeat:Simple_repeat	0.586559004	2.56E-07	0.001442695	0.415395285	0.993237634	None
(ATAATTC)n:Simple_repeat:Simple_repeat	0.586559004	2.56E-07	0.001442695	0.415395285	0.993237634	None
(ATTCAT)n:Simple_repeat:Simple_repeat	0.586559004	2.56E-07	0.001442695	0.415395285	0.993237634	None
(CACCCG)n:Simple_repeat:Simple_repeat	0.586559004	2.56E-07	0.001442695	0.415395285	0.993237634	None
(CCTCAGC)n:Simple_repeat:Simple_repeat	0.586559004	2.56E-07	0.001442695	0.415395285	0.993237634	None
(CTCCTTC)n:Simple_repeat:Simple_repeat	0.586559004	2.56E-07	0.001442695	0.415395285	0.993237634	None
(GAATTA)n:Simple_repeat:Simple_repeat	0.586559004	2.56E-07	0.001442695	0.415395285	0.993237634	None
(GCTGCCG)n:Simple_repeat:Simple_repeat	0.586559004	2.56E-07	0.001442695	0.415395285	0.993237634	None
(GGTCCT)n:Simple_repeat:Simple_repeat	0.586559004	2.56E-07	0.001442695	0.415395285	0.993237634	None
(GTGGG)n:Simple_repeat:Simple_repeat	0.586559004	2.56E-07	0.001442695	0.415395285	0.993237634	None
(GTGTTA)n:Simple_repeat:Simple_repeat	0.586559004	2.56E-07	0.001442695	0.415395285	0.993237634	None
(TGACTCC)n:Simple_repeat:Simple_repeat	0.586559004	2.56E-07	0.001442695	0.415395285	0.993237634	None
(GACCAG)n:Simple_repeat:Simple_repeat	7.350412395	8.04E-07	0.001442694	0.415703981	0.993237634	None
(GGCTGCTGT)n:Simple_repeat:Simple_repeat	1.392442618	4.20E-07	0.001442695	0.41575581	0.993237634	None
(AAAGAA)n:Simple_repeat:Simple_repeat	3.296270537	1.06E-06	0.001442694	0.415764562	0.993237634	None
Charlie15b:hAT-Charlie:DNA	619.4915971	-1.06E-05	0.001442603	0.415781622	0.993237634	None
(CCCACCC)n:Simple_repeat:Simple_repeat	3.996098248	7.42E-07	0.001442694	0.416088241	0.993237634	None
(CTTTCT)n:Simple_repeat:Simple_repeat	25.53221799	-1.86E-06	0.001442688	0.416111705	0.993237634	None
(CAGC)n:Simple_repeat:Simple_repeat	6.514655479	1.04E-06	0.001442693	0.416158574	0.993237634	None
(GGAGTG)n:Simple_repeat:Simple_repeat	0.900526127	-3.36E-07	0.001442695	0.416167529	0.993237634	None
L1M:L1:LINE	103.5514537	3.79E-06	0.001442667	0.416336905	0.993237634	None
L1MEc:L1:LINE	6029.052913	-5.62E-06	0.001442458	0.416346244	0.993237634	None
MamRep137:TcMar-Tigger:DNA	744.53175	8.22E-06	0.001442562	0.416390401	0.993237634	None
(TTTAGA)n:Simple_repeat:Simple_repeat	2.499576833	5.97E-07	0.001442694	0.416580565	0.993237634	None
ERV3-16A3_LTR:ERVL:LTR	172.23241	2.72E-06	0.001442658	0.417220957	0.993237634	None
LTR81AB:Gypsy:LTR	5.982056751	9.59E-07	0.001442693	0.417222531	0.993237634	None
Tigger10:TcMar-Tigger:DNA	453.1505087	1.30E-05	0.001442626	0.41749646	0.993237634	None
MER4A:ERV1:LTR	418.3562173	-3.24E-06	0.001442598	0.417718317	0.993237634	None
(G)n:Simple_repeat:Simple_repeat	112.0242145	3.89E-06	0.001442673	0.417838482	0.993237634	None
Tigger17b:TcMar-Tigger:DNA	115.9603637	3.82E-06	0.001442665	0.417906636	0.993237634	None
(TCTGTA)n:Simple_repeat:Simple_repeat	1.700956236	4.98E-07	0.001442695	0.418469681	0.993237634	None
(CGGCG)n:Simple_repeat:Simple_repeat	4.730958532	8.29E-07	0.001442694	0.418722589	0.993237634	None
(GCGGCC)n:Simple_repeat:Simple_repeat	11.22999478	1.24E-06	0.001442692	0.418940715	0.993237634	None
(AATCAAT)n:Simple_repeat:Simple_repeat	1.318195212	3.95E-07	0.001442695	0.419622543	0.993237634	None
L1MB4:L1:LINE	5798.119816	-1.21E-05	0.001442486	0.419643318	0.993237634	None
(TTACAA)n:Simple_repeat:Simple_repeat	30.74590777	-1.85E-06	0.001442688	0.419682588	0.993237634	None
MamTip1:hAT-Tip100:DNA	134.3153504	-4.22E-06	0.00144266	0.419865288	0.993237634	None
(CACTTTT)n:Simple_repeat:Simple_repeat	4.110338838	6.74E-07	0.001442694	0.420407985	0.993237634	None
(TATCATA)n:Simple_repeat:Simple_repeat	2.436730452	5.83E-07	0.001442694	0.420575251	0.993237634	None
(ACATAAT)n:Simple_repeat:Simple_repeat	3.029562738	3.84E-07	0.001442694	0.42075878	0.993237634	None
U3:snRNA:snRNA	311.9371163	-5.02E-06	0.001442647	0.420829972	0.993237634	None
(TCTCT)n:Simple_repeat:Simple_repeat	6.999090359	1.05E-06	0.001442693	0.421160763	0.993237634	None
MER91B:hAT-Tip100:DNA	413.5142965	5.30E-06	0.001442597	0.421195897	0.993237634	None
(T)n:Simple_repeat:Simple_repeat	9253.765727	4.88E-06	0.001442663	0.421863189	0.993237634	None
(GAAGGAA)n:Simple_repeat:Simple_repeat	1.718932051	-4.52E-08	0.001442695	0.422529498	0.993237634	None
(TGGATCT)n:Simple_repeat:Simple_repeat	1.815454589	-5.11E-07	0.001442695	0.422539079	0.993237634	None
(CCTGACT)n:Simple_repeat:Simple_repeat	1.326509681	3.86E-07	0.001442695	0.422565092	0.993237634	None
(TTTATTT)n:Simple_repeat:Simple_repeat	12.54167933	-1.17E-06	0.001442692	0.422631108	0.993237634	None
(TCCAT)n:Simple_repeat:Simple_repeat	36.09399355	4.49E-06	0.001442689	0.423069413	0.993237634	None
(CCATGG)n:Simple_repeat:Simple_repeat	1.632569834	5.35E-07	0.001442695	0.423248072	0.993237634	None
(ATGTATAC)n:Simple_repeat:Simple_repeat	0.600326978	-2.70E-07	0.001442695	0.423429948	0.993237634	None
(GAAGTT)n:Simple_repeat:Simple_repeat	0.600326978	-2.70E-07	0.001442695	0.423429948	0.993237634	None
(TGTGTGCA)n:Simple_repeat:Simple_repeat	0.600326978	-2.70E-07	0.001442695	0.423429948	0.993237634	None
(TTGAAC)n:Simple_repeat:Simple_repeat	0.600326978	-2.70E-07	0.001442695	0.423429948	0.993237634	None
L1ME3D:L1:LINE	3040.780406	-1.02E-05	0.001442487	0.423716825	0.993237634	None
(CATTA)n:Simple_repeat:Simple_repeat	4.284974199	-6.49E-07	0.001442694	0.424387693	0.993237634	None
MER9a3:ERVK:LTR	359.0468428	7.15E-06	0.001442623	0.424497654	0.993237634	None
(GCCTCT)n:Simple_repeat:Simple_repeat	2.434451692	-5.46E-07	0.001442694	0.424676433	0.993237634	None
(TATGT)n:Simple_repeat:Simple_repeat	8.26060051	8.82E-07	0.001442694	0.424999053	0.993237634	None
(ATTTTGT)n:Simple_repeat:Simple_repeat	1.771403301	5.22E-07	0.001442695	0.425107234	0.993237634	None
(CTTCTTC)n:Simple_repeat:Simple_repeat	2.213264233	-5.57E-07	0.001442694	0.425154855	0.993237634	None
MER52-int:ERV1:LTR	48.56744159	2.66E-06	0.001442682	0.425317388	0.993237634	None
(TCTTT)n:Simple_repeat:Simple_repeat	36.20953828	-2.14E-06	0.001442686	0.425793427	0.993237634	None
(TCTGTG)n:Simple_repeat:Simple_repeat	4.230672748	7.50E-07	0.001442694	0.425977906	0.993237634	None
(CGCC)n:Simple_repeat:Simple_repeat	45.10145427	2.56E-06	0.001442686	0.426791998	0.993237634	None
(CCCAGC)n:Simple_repeat:Simple_repeat	65.00575984	2.87E-06	0.001442678	0.426871919	0.993237634	None
(CTCG)n:Simple_repeat:Simple_repeat	12.05855724	1.23E-06	0.001442692	0.427062216	0.993237634	None
(TGCATG)n:Simple_repeat:Simple_repeat	36.82080868	2.24E-06	0.001442685	0.427359613	0.993237634	None
(GTGCTGG)n:Simple_repeat:Simple_repeat	1.755753998	5.08E-07	0.001442695	0.427600717	0.993237634	None
LTR26E:ERV1:LTR	25.67164797	3.43E-06	0.001442689	0.427689038	0.993237634	None
(GCTCCC)n:Simple_repeat:Simple_repeat	14.58097923	-1.20E-06	0.001442691	0.427750355	0.993237634	None
(CCGCAC)n:Simple_repeat:Simple_repeat	5.782429336	-9.03E-07	0.001442693	0.427920745	0.993237634	None
(CTGGTGG)n:Simple_repeat:Simple_repeat	10.33680287	-1.25E-06	0.001442692	0.428253729	0.993237634	None
LTR18C:ERVL:LTR	2.695751551	-6.07E-07	0.001442694	0.428290638	0.993237634	None
(CCTTCTC)n:Simple_repeat:Simple_repeat	1.741473031	-5.01E-07	0.001442695	0.428688799	0.993237634	None
AluYk12:Alu:SINE	108.8881418	-3.90E-06	0.001442664	0.428878715	0.993237634	None
(GTATCA)n:Simple_repeat:Simple_repeat	51.04125236	-3.73E-06	0.001442681	0.428908232	0.993237634	None
(AAAAAAG)n:Simple_repeat:Simple_repeat	0.592084327	-2.68E-07	0.001442695	0.428913025	0.993237634	None
(GGTCAG)n:Simple_repeat:Simple_repeat	0.592084327	-2.68E-07	0.001442695	0.428913025	0.993237634	None
(TAGTGG)n:Simple_repeat:Simple_repeat	0.592084327	-2.68E-07	0.001442695	0.428913025	0.993237634	None
(TCCTTTT)n:Simple_repeat:Simple_repeat	0.592084327	-2.68E-07	0.001442695	0.428913025	0.993237634	None
(TTATGTA)n:Simple_repeat:Simple_repeat	0.592084327	-2.68E-07	0.001442695	0.428913025	0.993237634	None
(TTTAAGT)n:Simple_repeat:Simple_repeat	0.592084327	-2.68E-07	0.001442695	0.428913025	0.993237634	None
UCON85:Unknown:Unknown	0.592084327	-2.68E-07	0.001442695	0.428913025	0.993237634	None
(TTTTAA)n:Simple_repeat:Simple_repeat	11.47441443	-1.27E-06	0.001442692	0.428927051	0.993237634	None
MER104:TcMar-Tc2:DNA	1174.939787	-6.49E-06	0.001442616	0.428952889	0.993237634	None
HY5:scRNA:scRNA	7.992872363	-1.07E-06	0.001442693	0.429285608	0.993237634	None
AluYk11:Alu:SINE	187.9699208	2.83E-05	0.001442784	0.429452391	0.993237634	None
(ACAAC)n:Simple_repeat:Simple_repeat	2.206319718	5.74E-07	0.001442694	0.429693924	0.993237634	None
L1P4:L1:LINE	501.0512516	-1.25E-05	0.001442644	0.430001227	0.993237634	None
(GAGCTGA)n:Simple_repeat:Simple_repeat	1.316236939	-4.38E-07	0.001442695	0.430046089	0.993237634	None
(TTCCATT)n:Simple_repeat:Simple_repeat	2.913171846	6.51E-07	0.001442694	0.430311393	0.993237634	None
tRNA-Pro-CCY:tRNA:tRNA	12.4331192	1.30E-06	0.001442692	0.43038094	0.993237634	None
(CCGGAG)n:Simple_repeat:Simple_repeat	169.7195223	3.56E-06	0.001442663	0.430848544	0.993237634	None
(ATTTCTT)n:Simple_repeat:Simple_repeat	1.673529788	4.50E-07	0.001442695	0.430912814	0.993237634	None
(TATTTTT)n:Simple_repeat:Simple_repeat	3.068120762	-6.40E-07	0.001442694	0.430964102	0.993237634	None
(AGTC)n:Simple_repeat:Simple_repeat	22.99960314	1.80E-06	0.001442688	0.431140758	0.993237634	None
AluSx1:Alu:SINE	106042.5983	0.000318899	0.001461056	0.431199254	0.993237634	None
(ACCAG)n:Simple_repeat:Simple_repeat	0.508118454	2.72E-07	0.001442695	0.431278955	0.993237634	None
(CCCAGCA)n:Simple_repeat:Simple_repeat	0.508118454	2.72E-07	0.001442695	0.431278955	0.993237634	None
(CCTGCTT)n:Simple_repeat:Simple_repeat	0.508118454	2.72E-07	0.001442695	0.431278955	0.993237634	None
(CTGTGCC)n:Simple_repeat:Simple_repeat	0.508118454	2.72E-07	0.001442695	0.431278955	0.993237634	None
(GCAGCA)n:Simple_repeat:Simple_repeat	0.508118454	2.72E-07	0.001442695	0.431278955	0.993237634	None
(TAATTAT)n:Simple_repeat:Simple_repeat	0.508118454	2.72E-07	0.001442695	0.431278955	0.993237634	None
(TCAGTA)n:Simple_repeat:Simple_repeat	1.77657198	-5.21E-07	0.001442695	0.431675414	0.993237634	None
LTR85a:Gypsy?:LTR	203.4577466	1.84E-07	0.001442641	0.432855865	0.993237634	None
A-rich:Low_complexity:Low_complexity	7746.747229	0.000138302	0.001445811	0.433655774	0.993237634	None
(AGCCACAG)n:Simple_repeat:Simple_repeat	19.93736714	2.30E-06	0.001442689	0.433892079	0.993237634	None
(ACATAA)n:Simple_repeat:Simple_repeat	0.504318112	2.77E-07	0.001442695	0.433919108	0.993237634	None
(ATCATTG)n:Simple_repeat:Simple_repeat	0.504318112	2.77E-07	0.001442695	0.433919108	0.993237634	None
(CAGATGCA)n:Simple_repeat:Simple_repeat	0.504318112	2.77E-07	0.001442695	0.433919108	0.993237634	None
(CCGGGAGC)n:Simple_repeat:Simple_repeat	0.504318112	2.77E-07	0.001442695	0.433919108	0.993237634	None
(CCTCGCT)n:Simple_repeat:Simple_repeat	0.504318112	2.77E-07	0.001442695	0.433919108	0.993237634	None
(CCTGAC)n:Simple_repeat:Simple_repeat	0.504318112	2.77E-07	0.001442695	0.433919108	0.993237634	None
(GAGCTGG)n:Simple_repeat:Simple_repeat	0.504318112	2.77E-07	0.001442695	0.433919108	0.993237634	None
(GAGGACT)n:Simple_repeat:Simple_repeat	0.504318112	2.77E-07	0.001442695	0.433919108	0.993237634	None
(TAACTTA)n:Simple_repeat:Simple_repeat	0.504318112	2.77E-07	0.001442695	0.433919108	0.993237634	None
UCON65:Unknown:Unknown	0.504318112	2.77E-07	0.001442695	0.433919108	0.993237634	None
(TGGCCC)n:Simple_repeat:Simple_repeat	88.05370176	-4.05E-06	0.001442676	0.434313901	0.993237634	None
(TTTATAA)n:Simple_repeat:Simple_repeat	2.823275136	6.62E-07	0.001442694	0.434866095	0.993237634	None
(CCCTCCA)n:Simple_repeat:Simple_repeat	1.749892993	4.70E-07	0.001442695	0.435037859	0.993237634	None
(ATTTGCACC)n:Simple_repeat:Simple_repeat	0.828409217	3.04E-07	0.001442695	0.435051779	0.993237634	None
(TAAGAA)n:Simple_repeat:Simple_repeat	0.826348554	3.04E-07	0.001442695	0.435414319	0.993237634	None
(CCAGG)n:Simple_repeat:Simple_repeat	11.70396491	-1.32E-06	0.001442692	0.435606454	0.993237634	None
MER83A-int:ERV1:LTR	6.098535185	9.29E-07	0.001442693	0.435950751	0.993237634	None
(GTTTTTC)n:Simple_repeat:Simple_repeat	0.839865377	2.90E-07	0.001442695	0.436282053	0.993237634	None
(AATTAT)n:Simple_repeat:Simple_repeat	7.814499254	1.06E-06	0.001442693	0.436722797	0.993237634	None
(CCCCGCA)n:Simple_repeat:Simple_repeat	1.214970583	4.04E-07	0.001442695	0.436818212	0.993237634	None
(TCCAC)n:Simple_repeat:Simple_repeat	5.499619169	-8.01E-07	0.001442694	0.437021335	0.993237634	None
Tigger3b:TcMar-Tigger:DNA	2604.755739	9.40E-06	0.00144251	0.437132282	0.993237634	None
(AACTTG)n:Simple_repeat:Simple_repeat	1.374569193	-3.88E-07	0.001442695	0.437453754	0.993237634	None
(TTTGA)n:Simple_repeat:Simple_repeat	2.052418653	5.54E-07	0.001442694	0.437857831	0.993237634	None
(CAGGCAG)n:Simple_repeat:Simple_repeat	0.843665719	2.87E-07	0.001442695	0.438204363	0.993237634	None
(CGGAGC)n:Simple_repeat:Simple_repeat	0.843665719	2.87E-07	0.001442695	0.438204363	0.993237634	None
(TTTTTGG)n:Simple_repeat:Simple_repeat	0.843665719	2.87E-07	0.001442695	0.438204363	0.993237634	None
(GGGGCC)n:Simple_repeat:Simple_repeat	2.16002533	5.14E-07	0.001442694	0.43846804	0.993237634	None
THE1B:ERVL-MaLR:LTR	5257.147313	1.16E-05	0.001442448	0.438718343	0.993237634	None
LTR1:ERV1:LTR	29.81334536	2.04E-06	0.001442686	0.438828866	0.993237634	None
(CAGGCCA)n:Simple_repeat:Simple_repeat	1.371325112	3.75E-07	0.001442695	0.43908413	0.993237634	None
(CGC)n:Simple_repeat:Simple_repeat	310.4913919	7.26E-06	0.001442668	0.439882141	0.993237634	None
MLT1N2-int:ERVL-MaLR:LTR	5.627752534	-8.27E-07	0.001442694	0.439969483	0.993237634	None
MER124:DNA?:DNA?	82.20401833	1.00E-05	0.001442689	0.440176516	0.993237634	None
(TTTTTAC)n:Simple_repeat:Simple_repeat	2.163902616	4.46E-07	0.001442695	0.440280584	0.993237634	None
(CTCCCCC)n:Simple_repeat:Simple_repeat	30.69302008	-1.75E-06	0.001442687	0.440442276	0.993237634	None
(AGAGAG)n:Simple_repeat:Simple_repeat	2.613397558	-6.07E-07	0.001442694	0.440694041	0.993237634	None
LTR101_Mam:ERVL:LTR	164.2430057	4.16E-06	0.001442658	0.441635081	0.993237634	None
(AACAGCT)n:Simple_repeat:Simple_repeat	0.808638587	3.02E-07	0.001442695	0.441879667	0.993237634	None
(CATGC)n:Simple_repeat:Simple_repeat	0.808638587	3.02E-07	0.001442695	0.441879667	0.993237634	None
(TATTAC)n:Simple_repeat:Simple_repeat	0.808638587	3.02E-07	0.001442695	0.441879667	0.993237634	None
MIR3:MIR:SINE	23416.99869	6.19E-06	0.001442397	0.441970255	0.993237634	None
L1ME3E:L1:LINE	1466.144449	-7.84E-06	0.001442556	0.442534057	0.993237634	None
(CCTGGTG)n:Simple_repeat:Simple_repeat	12.27252396	1.06E-06	0.001442691	0.442678579	0.993237634	None
(ACGGC)n:Simple_repeat:Simple_repeat	3.53400455	6.46E-07	0.001442694	0.44302337	0.993237634	None
MER113A:hAT-Charlie:DNA	394.246035	4.09E-06	0.001442607	0.443122102	0.993237634	None
(CAGGAAG)n:Simple_repeat:Simple_repeat	9.481855012	-1.08E-06	0.001442692	0.443188464	0.993237634	None
LTR28B:ERV1:LTR	74.68263463	-3.07E-06	0.001442674	0.443840726	0.993237634	None
MER3:hAT-Charlie:DNA	3037.148812	1.08E-05	0.001442447	0.4440955	0.993237634	None
(CCTGTCA)n:Simple_repeat:Simple_repeat	3.738826091	6.59E-07	0.001442694	0.444466922	0.993237634	None
(GCGCGC)n:Simple_repeat:Simple_repeat	5.337743599	-8.05E-07	0.001442694	0.444483232	0.993237634	None
(GTT)n:Simple_repeat:Simple_repeat	127.7359697	3.63E-06	0.001442664	0.444578559	0.993237634	None
(TCTCCCC)n:Simple_repeat:Simple_repeat	2.288153608	-5.10E-07	0.001442694	0.444784487	0.993237634	None
Eulor6D:DNA?:DNA?	5.983206494	2.69E-06	0.001442694	0.445057699	0.993237634	None
Tigger17c:TcMar-Tigger:DNA	204.3761602	-4.77E-06	0.001442641	0.445153434	0.993237634	None
L4_B_Mam:RTE-X:LINE	921.1563025	6.37E-06	0.001442573	0.445442719	0.993237634	None
(TGAGTG)n:Simple_repeat:Simple_repeat	3.936459261	3.54E-07	0.001442694	0.445490836	0.993237634	None
(CCTCTC)n:Simple_repeat:Simple_repeat	43.62351904	-4.93E-08	0.001442682	0.445746908	0.993237634	None
(CCTT)n:Simple_repeat:Simple_repeat	202.4711084	4.11E-06	0.001442658	0.445808539	0.993237634	None
(GCCGGA)n:Simple_repeat:Simple_repeat	6.771361164	-9.34E-07	0.001442693	0.445851371	0.993237634	None
tRNA-Ala-GCY:tRNA:tRNA	6.022675936	-8.15E-07	0.001442693	0.446604038	0.993237634	None
MER125:DNA:DNA	6.522231252	-5.96E-07	0.001442693	0.446813069	0.993237634	None
(CCTCTG)n:Simple_repeat:Simple_repeat	2.933335278	7.73E-07	0.001442694	0.446850788	0.993237634	None
(TTCCTT)n:Simple_repeat:Simple_repeat	36.73778081	2.16E-06	0.001442684	0.447439246	0.993237634	None
(AACATAA)n:Simple_repeat:Simple_repeat	0.486608146	2.62E-07	0.001442695	0.44792736	0.993237634	None
(ATACC)n:Simple_repeat:Simple_repeat	0.486608146	2.62E-07	0.001442695	0.44792736	0.993237634	None
(CATGATA)n:Simple_repeat:Simple_repeat	0.486608146	2.62E-07	0.001442695	0.44792736	0.993237634	None
(CTGAGGG)n:Simple_repeat:Simple_repeat	0.486608146	2.62E-07	0.001442695	0.44792736	0.993237634	None
(CTTTCCC)n:Simple_repeat:Simple_repeat	0.486608146	2.62E-07	0.001442695	0.44792736	0.993237634	None
(GGTTGG)n:Simple_repeat:Simple_repeat	0.486608146	2.62E-07	0.001442695	0.44792736	0.993237634	None
(TAACACA)n:Simple_repeat:Simple_repeat	0.486608146	2.62E-07	0.001442695	0.44792736	0.993237634	None
(TAATTCT)n:Simple_repeat:Simple_repeat	0.486608146	2.62E-07	0.001442695	0.44792736	0.993237634	None
(GCACT)n:Simple_repeat:Simple_repeat	5.669872574	8.50E-07	0.001442693	0.44816467	0.993237634	None
LTR75:ERVL:LTR	335.7833808	9.13E-06	0.001442625	0.448321608	0.993237634	None
LTR44:ERV1:LTR	30.84484627	-1.91E-06	0.001442687	0.448327252	0.993237634	None
(GGCAGGA)n:Simple_repeat:Simple_repeat	6.018953344	8.74E-07	0.001442693	0.448750929	0.993237634	None
(AGGACT)n:Simple_repeat:Simple_repeat	3.517135708	-7.12E-07	0.001442694	0.449233167	0.993237634	None
(CCCAGGC)n:Simple_repeat:Simple_repeat	9.566416132	-1.05E-06	0.001442693	0.449358441	0.993237634	None
(TCCCTT)n:Simple_repeat:Simple_repeat	4.703547959	-8.15E-07	0.001442694	0.449661961	0.993237634	None
(TTATTAA)n:Simple_repeat:Simple_repeat	1.306520457	-4.13E-07	0.001442695	0.449833145	0.993237634	None
FRAM:Alu:SINE	3208.814532	1.77E-05	0.001442459	0.449839761	0.993237634	None
(CTGAGG)n:Simple_repeat:Simple_repeat	74.27831689	2.19E-06	0.00144268	0.450678497	0.993237634	None
MER6:TcMar-Tigger:DNA	485.7244489	6.33E-06	0.001442605	0.450920701	0.993237634	None
(ACCTC)n:Simple_repeat:Simple_repeat	0.477350698	-2.91E-07	0.001442695	0.45104564	0.993237634	None
(CAGAA)n:Simple_repeat:Simple_repeat	0.477350698	-2.91E-07	0.001442695	0.45104564	0.993237634	None
(TAATAAT)n:Simple_repeat:Simple_repeat	0.477350698	-2.91E-07	0.001442695	0.45104564	0.993237634	None
(TATTTGT)n:Simple_repeat:Simple_repeat	0.477350698	-2.91E-07	0.001442695	0.45104564	0.993237634	None
(TATCTA)n:Simple_repeat:Simple_repeat	56.14033177	2.09E-06	0.001442681	0.451313465	0.993237634	None
(TTTGG)n:Simple_repeat:Simple_repeat	23.70641908	3.32E-06	0.00144269	0.451437868	0.993237634	None
AluSg4:Alu:SINE	5950.190181	1.09E-05	0.001442359	0.451709564	0.993237634	None
(TACTA)n:Simple_repeat:Simple_repeat	3.151166582	6.43E-07	0.001442694	0.451808114	0.993237634	None
(CCCCTCA)n:Simple_repeat:Simple_repeat	0.852118238	-3.01E-07	0.001442695	0.451872405	0.993237634	None
MamRep4096:hAT-Tip100:DNA	140.1516044	-3.77E-06	0.001442662	0.45205878	0.993237634	None
(ATTGTTT)n:Simple_repeat:Simple_repeat	1.318297602	-3.83E-07	0.001442695	0.45217102	0.993237634	None
(ACCTTCC)n:Simple_repeat:Simple_repeat	1.909602408	-4.45E-07	0.001442695	0.452490521	0.993237634	None
Charlie3:hAT-Charlie:DNA	146.7873964	-5.06E-06	0.001442658	0.452898537	0.993237634	None
(GCGCTCG)n:Simple_repeat:Simple_repeat	2.225379043	-5.16E-07	0.001442694	0.453104056	0.993237634	None
(GCACAT)n:Simple_repeat:Simple_repeat	13.63829952	-1.52E-06	0.001442692	0.453188174	0.993237634	None
(ATGATAC)n:Simple_repeat:Simple_repeat	0.906708116	-2.83E-07	0.001442695	0.45328717	0.993237634	None
(GGAGGCC)n:Simple_repeat:Simple_repeat	0.906708116	-2.83E-07	0.001442695	0.45328717	0.993237634	None
L1PA15-16:L1:LINE	305.1309495	4.82E-06	0.001442641	0.45335142	0.993237634	None
(GGCTG)n:Simple_repeat:Simple_repeat	8.59925105	-9.55E-07	0.001442692	0.45339412	0.993237634	None
(GAGAGTG)n:Simple_repeat:Simple_repeat	1.727956208	-4.72E-07	0.001442695	0.453592126	0.993237634	None
(TCCTTT)n:Simple_repeat:Simple_repeat	23.94292964	-1.51E-06	0.001442688	0.45366672	0.993237634	None
Eulor6A:DNA?:DNA?	2.940598295	6.06E-07	0.001442694	0.454146228	0.993237634	None
UCON39:TcMar-Tigger:DNA	27.49529075	-1.77E-06	0.001442688	0.454491104	0.993237634	None
UCON88:Unknown:Unknown	1.21290992	3.68E-07	0.001442695	0.454688583	0.993237634	None
MER50C:ERV1:LTR	59.45919462	2.68E-06	0.001442679	0.454881109	0.993237634	None
(AGACCTG)n:Simple_repeat:Simple_repeat	1.304459794	-4.03E-07	0.001442695	0.455053001	0.993237634	None
(AAAGG)n:Simple_repeat:Simple_repeat	3.249111913	6.30E-07	0.001442694	0.455113899	0.993237634	None
(CCCAA)n:Simple_repeat:Simple_repeat	0.792989284	2.89E-07	0.001442695	0.455530885	0.993237634	None
(GCTTCCA)n:Simple_repeat:Simple_repeat	0.792989284	2.89E-07	0.001442695	0.455530885	0.993237634	None
(GGGTAGG)n:Simple_repeat:Simple_repeat	0.792989284	2.89E-07	0.001442695	0.455530885	0.993237634	None
(TTCTTG)n:Simple_repeat:Simple_repeat	0.792989284	2.89E-07	0.001442695	0.455530885	0.993237634	None
MamTip3:hAT-Tip100:DNA	149.6976821	-1.29E-07	0.001442651	0.455552056	0.993237634	None
(GGCAGTG)n:Simple_repeat:Simple_repeat	1.171949966	3.86E-07	0.001442695	0.455675041	0.993237634	None
(CGTCC)n:Simple_repeat:Simple_repeat	0.790928621	2.90E-07	0.001442695	0.455912639	0.993237634	None
(TGTTTTC)n:Simple_repeat:Simple_repeat	0.790928621	2.90E-07	0.001442695	0.455912639	0.993237634	None
Tigger20a:TcMar-Tigger:DNA	392.988752	5.75E-06	0.001442621	0.456293141	0.993237634	None
(ATTTAA)n:Simple_repeat:Simple_repeat	4.744137689	7.71E-07	0.001442694	0.456317034	0.993237634	None
(GCTGTG)n:Simple_repeat:Simple_repeat	1.979910925	5.06E-07	0.001442695	0.45660885	0.993237634	None
(GCCCACT)n:Simple_repeat:Simple_repeat	2.130991283	4.27E-07	0.001442695	0.456738082	0.993237634	None
(ACACAC)n:Simple_repeat:Simple_repeat	21.86519605	-1.37E-06	0.001442688	0.457062562	0.993237634	None
(ATAC)n:Simple_repeat:Simple_repeat	106.534966	4.32E-06	0.00144267	0.457106482	0.993237634	None
UCON51:LTR?:LTR?	6.542894005	-8.61E-07	0.001442693	0.457377613	0.993237634	None
UCON7:DNA?:DNA?	2.816803234	-5.08E-07	0.001442694	0.457640691	0.993237634	None
(CCGCGCC)n:Simple_repeat:Simple_repeat	5.377742714	6.99E-07	0.001442694	0.457943592	0.993237634	None
(TTGGT)n:Simple_repeat:Simple_repeat	1.613120189	4.26E-07	0.001442695	0.458830396	0.993237634	None
(ACGC)n:Simple_repeat:Simple_repeat	7.695833884	-1.38E-06	0.001442693	0.459074754	0.993237634	None
(TCCTT)n:Simple_repeat:Simple_repeat	18.79310668	1.32E-06	0.00144269	0.459102017	0.993237634	None
(TATGTAA)n:Simple_repeat:Simple_repeat	0.846119183	2.67E-07	0.001442695	0.459175951	0.993237634	None
L1PA4:L1:LINE	8987.83173	1.55E-05	0.001442457	0.459919517	0.993237634	None
(CCCACC)n:Simple_repeat:Simple_repeat	11.8871757	1.20E-06	0.001442692	0.460172563	0.993237634	None
L1MA7:L1:LINE	1918.834403	6.52E-06	0.001442539	0.46022837	0.993237634	None
(CGCTCGG)n:Simple_repeat:Simple_repeat	1.331886243	-3.80E-07	0.001442695	0.460407232	0.993237634	None
(ACTG)n:Simple_repeat:Simple_repeat	0.508577488	-2.64E-07	0.001442695	0.460575172	0.993237634	None
(ATCTAAT)n:Simple_repeat:Simple_repeat	0.508577488	-2.64E-07	0.001442695	0.460575172	0.993237634	None
(ATGGATG)n:Simple_repeat:Simple_repeat	0.508577488	-2.64E-07	0.001442695	0.460575172	0.993237634	None
(GAATA)n:Simple_repeat:Simple_repeat	0.508577488	-2.64E-07	0.001442695	0.460575172	0.993237634	None
(GATTTCA)n:Simple_repeat:Simple_repeat	0.508577488	-2.64E-07	0.001442695	0.460575172	0.993237634	None
(TGCATA)n:Simple_repeat:Simple_repeat	0.508577488	-2.64E-07	0.001442695	0.460575172	0.993237634	None
(TTAGT)n:Simple_repeat:Simple_repeat	0.508577488	-2.64E-07	0.001442695	0.460575172	0.993237634	None
(TTTCCTTC)n:Simple_repeat:Simple_repeat	0.508577488	-2.64E-07	0.001442695	0.460575172	0.993237634	None
(AGAAGGT)n:Simple_repeat:Simple_repeat	0.522028079	2.35E-07	0.001442695	0.460704376	0.993237634	None
(CACCCTG)n:Simple_repeat:Simple_repeat	0.522028079	2.35E-07	0.001442695	0.460704376	0.993237634	None
(CTGCCTG)n:Simple_repeat:Simple_repeat	0.522028079	2.35E-07	0.001442695	0.460704376	0.993237634	None
(GACCAGA)n:Simple_repeat:Simple_repeat	0.522028079	2.35E-07	0.001442695	0.460704376	0.993237634	None
(GAGAGCT)n:Simple_repeat:Simple_repeat	0.522028079	2.35E-07	0.001442695	0.460704376	0.993237634	None
(GCACAGA)n:Simple_repeat:Simple_repeat	0.522028079	2.35E-07	0.001442695	0.460704376	0.993237634	None
(TCGTCT)n:Simple_repeat:Simple_repeat	0.522028079	2.35E-07	0.001442695	0.460704376	0.993237634	None
(TGAATGA)n:Simple_repeat:Simple_repeat	0.522028079	2.35E-07	0.001442695	0.460704376	0.993237634	None
(TGCTGTG)n:Simple_repeat:Simple_repeat	0.522028079	2.35E-07	0.001442695	0.460704376	0.993237634	None
(CCCCAGC)n:Simple_repeat:Simple_repeat	9.394784412	1.00E-06	0.001442693	0.460827984	0.993237634	None
UCON73:Unknown:Unknown	5.536709261	-8.06E-07	0.001442694	0.461124745	0.993237634	None
(CTGACC)n:Simple_repeat:Simple_repeat	4.229037444	-6.85E-07	0.001442694	0.461343274	0.993237634	None
LTR6B:ERV1:LTR	80.57468387	-2.91E-06	0.001442677	0.461810076	0.993237634	None
MER75B:PiggyBac:DNA	9.462438729	-1.12E-06	0.001442692	0.462075054	0.993237634	None
L1MC1:L1:LINE	4690.125873	-0.000228244	0.001451729	0.462116996	0.993237634	None
(AAAATAAATT)n:Simple_repeat:Simple_repeat	0.506516825	-2.62E-07	0.001442695	0.462207971	0.993237634	None
(AAGCCA)n:Simple_repeat:Simple_repeat	0.506516825	-2.62E-07	0.001442695	0.462207971	0.993237634	None
(AATAGCC)n:Simple_repeat:Simple_repeat	0.506516825	-2.62E-07	0.001442695	0.462207971	0.993237634	None
(ATACATT)n:Simple_repeat:Simple_repeat	0.506516825	-2.62E-07	0.001442695	0.462207971	0.993237634	None
(CCGACC)n:Simple_repeat:Simple_repeat	0.506516825	-2.62E-07	0.001442695	0.462207971	0.993237634	None
(CTGGCTC)n:Simple_repeat:Simple_repeat	0.506516825	-2.62E-07	0.001442695	0.462207971	0.993237634	None
(GAGAAT)n:Simple_repeat:Simple_repeat	0.506516825	-2.62E-07	0.001442695	0.462207971	0.993237634	None
(GGCATG)n:Simple_repeat:Simple_repeat	0.506516825	-2.62E-07	0.001442695	0.462207971	0.993237634	None
(GTTA)n:Simple_repeat:Simple_repeat	0.506516825	-2.62E-07	0.001442695	0.462207971	0.993237634	None
(TCTGTCG)n:Simple_repeat:Simple_repeat	0.506516825	-2.62E-07	0.001442695	0.462207971	0.993237634	None
MamGypLTR2c:Gypsy:LTR	51.56656042	2.60E-06	0.001442681	0.462838031	0.993237634	None
(CTGTCCT)n:Simple_repeat:Simple_repeat	2.421325189	5.54E-07	0.001442694	0.463338923	0.993237634	None
(ATTGCA)n:Simple_repeat:Simple_repeat	0.881284365	-2.86E-07	0.001442695	0.463376272	0.993237634	None
(TCTCCCT)n:Simple_repeat:Simple_repeat	1.251722696	-3.89E-07	0.001442695	0.46339254	0.993237634	None
HSMAR2:TcMar-Mariner:DNA	1086.981026	7.52E-06	0.00144253	0.463398294	0.993237634	None
(GGCCGA)n:Simple_repeat:Simple_repeat	1.349422002	4.10E-07	0.001442695	0.463502108	0.993237634	None
(TGTG)n:Simple_repeat:Simple_repeat	183.6444059	4.00E-06	0.001442669	0.46354446	0.993237634	None
(CAGTGAA)n:Simple_repeat:Simple_repeat	2.953066149	-5.97E-07	0.001442694	0.463720813	0.993237634	None
(CCAGT)n:Simple_repeat:Simple_repeat	3.924665434	7.01E-07	0.001442694	0.463956631	0.993237634	None
(CACCTG)n:Simple_repeat:Simple_repeat	5.409799403	-7.89E-07	0.001442694	0.464020012	0.993237634	None
(TGGG)n:Simple_repeat:Simple_repeat	3.340821645	-6.04E-07	0.001442694	0.464197414	0.993237634	None
(CCCGTC)n:Simple_repeat:Simple_repeat	4.591660446	7.94E-07	0.001442694	0.464452282	0.993237634	None
(CTGTG)n:Simple_repeat:Simple_repeat	2.398020066	5.33E-07	0.001442694	0.464614429	0.993237634	None
(GTTTG)n:Simple_repeat:Simple_repeat	2.042364506	4.27E-07	0.001442694	0.464819892	0.993237634	None
(AGCCG)n:Simple_repeat:Simple_repeat	1.236073392	-3.74E-07	0.001442695	0.465424447	0.993237634	None
(CACTCA)n:Simple_repeat:Simple_repeat	6.360034697	-8.86E-07	0.001442693	0.465464761	0.993237634	None
(AAC)n:Simple_repeat:Simple_repeat	456.0091299	9.07E-06	0.001442625	0.46606898	0.993237634	None
(TTCTTCCT)n:Simple_repeat:Simple_repeat	0.859774057	-2.71E-07	0.001442695	0.466704681	0.993237634	None
(CCTGTT)n:Simple_repeat:Simple_repeat	1.27735433	-3.92E-07	0.001442695	0.466896515	0.993237634	None
(TTTCTA)n:Simple_repeat:Simple_repeat	1.26390734	3.58E-07	0.001442695	0.46724255	0.993237634	None
(TTTTATTA)n:Simple_repeat:Simple_repeat	1.26390734	3.58E-07	0.001442695	0.46724255	0.993237634	None
(CGGAG)n:Simple_repeat:Simple_repeat	8.075210831	-8.19E-07	0.001442693	0.468106904	0.993237634	None
MLT2C2:ERVL:LTR	180.5977123	-4.35E-06	0.001442649	0.468259098	0.993237634	None
(CGTGAG)n:Simple_repeat:Simple_repeat	4.602010169	-7.56E-07	0.001442694	0.468279206	0.993237634	None
(CCAGCT)n:Simple_repeat:Simple_repeat	0.844124753	-2.91E-07	0.001442695	0.468312372	0.993237634	None
(TGTTG)n:Simple_repeat:Simple_repeat	1.173689645	3.59E-07	0.001442695	0.468587927	0.993237634	None
(ACTCTC)n:Simple_repeat:Simple_repeat	3.067871594	-5.71E-07	0.001442694	0.468858873	0.993237634	None
(AAATCCC)n:Simple_repeat:Simple_repeat	0.822952111	-2.88E-07	0.001442695	0.468949414	0.993237634	None
(TGATTT)n:Simple_repeat:Simple_repeat	0.822952111	-2.88E-07	0.001442695	0.468949414	0.993237634	None
(TTTTATT)n:Simple_repeat:Simple_repeat	8.461456339	-9.28E-07	0.001442693	0.468999881	0.993237634	None
(CCCGGC)n:Simple_repeat:Simple_repeat	25.43693244	2.63E-07	0.001442688	0.46901463	0.993237634	None
(TAGA)n:Simple_repeat:Simple_repeat	38.24213196	2.09E-06	0.001442684	0.469429232	0.993237634	None
(ATTTTC)n:Simple_repeat:Simple_repeat	36.29973755	-2.19E-06	0.001442687	0.46950522	0.993237634	None
FAM:Alu:SINE	1823.551414	8.72E-06	0.001442536	0.4695871	0.993237634	None
U2:snRNA:snRNA	175.5604068	3.84E-06	0.001442657	0.469724186	0.993237634	None
(GGA)n:Simple_repeat:Simple_repeat	209.7128451	-1.17E-06	0.001442647	0.469887486	0.993237634	None
MLT1D:ERVL-MaLR:LTR	5892.652615	1.14E-05	0.00144239	0.470080749	0.993237634	None
(CTGGCCA)n:Simple_repeat:Simple_repeat	3.736833644	-6.18E-07	0.001442694	0.470105062	0.993237634	None
(GGCCAGA)n:Simple_repeat:Simple_repeat	3.538775799	-6.12E-07	0.001442694	0.470140428	0.993237634	None
(TCTCAATTC)n:Simple_repeat:Simple_repeat	2.331428478	4.84E-07	0.001442694	0.470152529	0.993237634	None
UCON89:hAT?:DNA	2.331428478	4.84E-07	0.001442694	0.470152529	0.993237634	None
(ATGTTTT)n:Simple_repeat:Simple_repeat	1.265647018	3.51E-07	0.001442695	0.470206081	0.993237634	None
(TATA)n:Simple_repeat:Simple_repeat	73.88007815	-2.60E-06	0.001442678	0.471039816	0.993237634	None
L1MA4:L1:LINE	2569.926359	-0.000111709	0.001444676	0.471547031	0.993237634	None
MLT1E2:ERVL-MaLR:LTR	1552.701606	7.77E-06	0.001442521	0.471769697	0.993237634	None
(GCCCCCT)n:Simple_repeat:Simple_repeat	31.36598845	1.82E-06	0.001442687	0.472217294	0.993237634	None
(AATATGT)n:Simple_repeat:Simple_repeat	1.234420228	3.29E-07	0.001442695	0.472240146	0.993237634	None
Tigger4a:TcMar-Tigger:DNA	1609.407517	-8.85E-06	0.001442507	0.472296031	0.993237634	None
LTR17:ERV1:LTR	473.4723459	-2.17E-05	0.001442665	0.472326238	0.993237634	None
(GAGGCAG)n:Simple_repeat:Simple_repeat	1.189659933	3.48E-07	0.001442695	0.472471384	0.993237634	None
(AATATTG)n:Simple_repeat:Simple_repeat	9.553562859	9.86E-07	0.001442693	0.472826049	0.993237634	None
LTR1B:ERV1:LTR	89.65210857	-3.15E-06	0.00144267	0.473226269	0.993237634	None
(GTTATT)n:Simple_repeat:Simple_repeat	2.333168157	5.37E-07	0.001442694	0.473252497	0.993237634	None
LTR22:ERVK:LTR	27.96439712	1.99E-06	0.001442687	0.473622734	0.993237634	None
MER88:ERVL:LTR	20.56468101	1.47E-06	0.00144269	0.473628395	0.993237634	None
Eulor11:DNA:DNA	2.354678465	5.32E-07	0.001442694	0.473811298	0.993237634	None
(AGCGAGG)n:Simple_repeat:Simple_repeat	6.581170123	8.59E-07	0.001442693	0.474004257	0.993237634	None
(TGAGGTG)n:Simple_repeat:Simple_repeat	4.908411589	7.63E-07	0.001442694	0.474009112	0.993237634	None
(GCGCA)n:Simple_repeat:Simple_repeat	1.365173696	-3.43E-07	0.001442695	0.474023893	0.993237634	None
(TGTGGC)n:Simple_repeat:Simple_repeat	2.716250166	5.77E-07	0.001442694	0.474524451	0.993237634	None
Eulor12:DNA?:DNA?	1.203176757	3.69E-07	0.001442695	0.474608563	0.993237634	None
(GAGGGA)n:Simple_repeat:Simple_repeat	6.832868898	9.70E-07	0.001442693	0.474672382	0.993237634	None
L1MDa:L1:LINE	3570.647407	-1.23E-05	0.001442505	0.474876124	0.993237634	None
(TGTCA)n:Simple_repeat:Simple_repeat	2.07604476	4.69E-07	0.001442694	0.474984689	0.993237634	None
(CTGCCA)n:Simple_repeat:Simple_repeat	4.900301017	7.10E-07	0.001442694	0.475126866	0.993237634	None
AluYj4:Alu:SINE	1345.18369	-9.34E-06	0.0014425	0.475128624	0.993237634	None
(AGAGGT)n:Simple_repeat:Simple_repeat	0.854178901	-2.65E-07	0.001442695	0.475406407	0.993237634	None
(TTATCC)n:Simple_repeat:Simple_repeat	0.854178901	-2.65E-07	0.001442695	0.475406407	0.993237634	None
(CGCCCCC)n:Simple_repeat:Simple_repeat	22.81457637	-1.47E-06	0.001442689	0.475444622	0.993237634	None
(GCCCCA)n:Simple_repeat:Simple_repeat	15.1159005	-1.17E-06	0.001442692	0.47567023	0.993237634	None
(GAAAGGA)n:Simple_repeat:Simple_repeat	2.358799791	5.29E-07	0.001442694	0.475787657	0.993237634	None
L1PA17:L1:LINE	1063.292886	4.83E-05	0.001442945	0.475884797	0.993237634	None
(TGGAAGG)n:Simple_repeat:Simple_repeat	0.781671173	-3.02E-07	0.001442695	0.476585803	0.993237634	None
(TTCTCTT)n:Simple_repeat:Simple_repeat	0.781671173	-3.02E-07	0.001442695	0.476585803	0.993237634	None
(ATTAGA)n:Simple_repeat:Simple_repeat	1.174010629	3.49E-07	0.001442695	0.476755823	0.993237634	None
(CACACC)n:Simple_repeat:Simple_repeat	8.396283906	9.07E-07	0.001442693	0.476959367	0.993237634	None
(ACACAAC)n:Simple_repeat:Simple_repeat	2.327573001	5.04E-07	0.001442694	0.476984918	0.993237634	None
(AAGTCTA)n:Simple_repeat:Simple_repeat	0.537743615	-2.36E-07	0.001442695	0.477030145	0.993237634	None
(ACATTTA)n:Simple_repeat:Simple_repeat	0.537743615	-2.36E-07	0.001442695	0.477030145	0.993237634	None
(AGCCAAGCC)n:Simple_repeat:Simple_repeat	0.537743615	-2.36E-07	0.001442695	0.477030145	0.993237634	None
(CAAGGG)n:Simple_repeat:Simple_repeat	0.537743615	-2.36E-07	0.001442695	0.477030145	0.993237634	None
(CCTTCAC)n:Simple_repeat:Simple_repeat	0.537743615	-2.36E-07	0.001442695	0.477030145	0.993237634	None
(CTGGA)n:Simple_repeat:Simple_repeat	0.537743615	-2.36E-07	0.001442695	0.477030145	0.993237634	None
(GAACA)n:Simple_repeat:Simple_repeat	0.537743615	-2.36E-07	0.001442695	0.477030145	0.993237634	None
(GCGAGAG)n:Simple_repeat:Simple_repeat	0.537743615	-2.36E-07	0.001442695	0.477030145	0.993237634	None
(TTCTCAT)n:Simple_repeat:Simple_repeat	0.537743615	-2.36E-07	0.001442695	0.477030145	0.993237634	None
(TTGAGAATA)n:Simple_repeat:Simple_repeat	0.537743615	-2.36E-07	0.001442695	0.477030145	0.993237634	None
(ACAAAAA)n:Simple_repeat:Simple_repeat	0.850057575	-2.67E-07	0.001442695	0.477885694	0.993237634	None
(ATAGC)n:Simple_repeat:Simple_repeat	0.850057575	-2.67E-07	0.001442695	0.477885694	0.993237634	None
(GCGTG)n:Simple_repeat:Simple_repeat	0.850057575	-2.67E-07	0.001442695	0.477885694	0.993237634	None
UCON21:DNA?:DNA?	0.850057575	-2.67E-07	0.001442695	0.477885694	0.993237634	None
LTR18B:ERVL:LTR	68.29490324	-2.74E-06	0.001442675	0.478397202	0.993237634	None
(AGAGCAA)n:Simple_repeat:Simple_repeat	1.152179337	3.50E-07	0.001442695	0.478495587	0.993237634	None
L1M2a:L1:LINE	330.3009806	-2.92E-06	0.001442634	0.478512613	0.993237634	None
(TTTTG)n:Simple_repeat:Simple_repeat	184.4245556	1.86E-06	0.001442651	0.478521017	0.993237634	None
(ATTTTTA)n:Simple_repeat:Simple_repeat	6.296544475	8.58E-07	0.001442693	0.478981703	0.993237634	None
(TAGGTG)n:Simple_repeat:Simple_repeat	2.880558421	-5.57E-07	0.001442694	0.479287615	0.993237634	None
(CCCACTGC)n:Simple_repeat:Simple_repeat	2.129829211	-5.08E-07	0.001442694	0.479530679	0.993237634	None
(GCATGT)n:Simple_repeat:Simple_repeat	6.514065544	-8.80E-07	0.001442693	0.479719408	0.993237634	None
(CTGTCC)n:Simple_repeat:Simple_repeat	3.570749553	6.43E-07	0.001442694	0.479882207	0.993237634	None
(CCAGC)n:Simple_repeat:Simple_repeat	18.39625045	-1.53E-06	0.00144269	0.480219547	0.993237634	None
HERVK14C-int:ERVK:LTR	35.89422862	-2.00E-06	0.001442684	0.480377244	0.993237634	None
(AATGTAA)n:Simple_repeat:Simple_repeat	1.263178856	-3.36E-07	0.001442695	0.480466212	0.993237634	None
(GAGAATA)n:Simple_repeat:Simple_repeat	2.938699474	-5.23E-07	0.001442694	0.480478345	0.993237634	None
(CCCTTT)n:Simple_repeat:Simple_repeat	3.710049164	-6.27E-07	0.001442694	0.480692554	0.993237634	None
(CCCGCCAG)n:Simple_repeat:Simple_repeat	0.891000847	-2.54E-07	0.001442695	0.480844816	0.993237634	None
THE1A-int:ERVL-MaLR:LTR	1978.604659	9.77E-06	0.001442441	0.480938946	0.993237634	None
(ACCCGG)n:Simple_repeat:Simple_repeat	9.95942511	1.05E-06	0.001442692	0.481245973	0.993237634	None
(TATAA)n:Simple_repeat:Simple_repeat	16.9997902	-1.30E-06	0.001442691	0.481326001	0.993237634	None
(GAGTACT)n:Simple_repeat:Simple_repeat	0.828547267	-2.74E-07	0.001442695	0.481396137	0.993237634	None
HERVL-int:ERVL:LTR	1335.256415	1.10E-05	0.001442536	0.481483596	0.993237634	None
MER51E:ERV1:LTR	80.24135113	6.13E-07	0.00144267	0.481596499	0.993237634	None
AluYa5:Alu:SINE	4872.851257	2.69E-06	0.001442676	0.481773479	0.993237634	None
LOR1b:ERV1:LTR	233.0968457	-8.81E-06	0.001442645	0.481981698	0.993237634	None
LTR69:ERVL:LTR	37.60602209	2.10E-06	0.001442684	0.482052213	0.993237634	None
LTR27C:ERV1:LTR	63.58240855	-5.52E-06	0.001442681	0.482278571	0.993237634	None
(AGGGTT)n:Simple_repeat:Simple_repeat	1.158040341	3.44E-07	0.001442695	0.482408723	0.993237634	None
(CGTGT)n:Simple_repeat:Simple_repeat	1.158040341	3.44E-07	0.001442695	0.482408723	0.993237634	None
(AAAAAAC)n:Simple_repeat:Simple_repeat	3.887505822	6.72E-07	0.001442694	0.482822423	0.993237634	None
(GCCGG)n:Simple_repeat:Simple_repeat	68.96817301	2.51E-08	0.001442677	0.482935867	0.993237634	None
(CTCTCTT)n:Simple_repeat:Simple_repeat	1.558511332	4.41E-07	0.001442695	0.483046338	0.993237634	None
(TTCTA)n:Simple_repeat:Simple_repeat	5.256278445	-6.07E-07	0.001442694	0.483385576	0.993237634	None
L1ME3:L1:LINE	3762.178742	9.27E-06	0.001442489	0.483529032	0.993237634	None
(TCTTCAT)n:Simple_repeat:Simple_repeat	0.87329088	-2.61E-07	0.001442695	0.483660134	0.993237634	None
(CGGCTC)n:Simple_repeat:Simple_repeat	45.60224235	1.68E-06	0.001442687	0.483694854	0.993237634	None
LTR86A1:ERVL:LTR	239.3347849	4.98E-06	0.001442651	0.483713735	0.993237634	None
(AATTAAC)n:Simple_repeat:Simple_repeat	0.479411361	-2.54E-07	0.001442695	0.483840013	0.993237634	None
(ACCCGT)n:Simple_repeat:Simple_repeat	0.479411361	-2.54E-07	0.001442695	0.483840013	0.993237634	None
(ATGTA)n:Simple_repeat:Simple_repeat	0.479411361	-2.54E-07	0.001442695	0.483840013	0.993237634	None
(ATTACAA)n:Simple_repeat:Simple_repeat	0.479411361	-2.54E-07	0.001442695	0.483840013	0.993237634	None
(ATTGC)n:Simple_repeat:Simple_repeat	0.479411361	-2.54E-07	0.001442695	0.483840013	0.993237634	None
(GGTGCGG)n:Simple_repeat:Simple_repeat	0.479411361	-2.54E-07	0.001442695	0.483840013	0.993237634	None
(GTAGTA)n:Simple_repeat:Simple_repeat	0.479411361	-2.54E-07	0.001442695	0.483840013	0.993237634	None
(TGGAAGC)n:Simple_repeat:Simple_repeat	0.479411361	-2.54E-07	0.001442695	0.483840013	0.993237634	None
MER105:DNA:DNA	0.479411361	-2.54E-07	0.001442695	0.483840013	0.993237634	None
(GTGTAT)n:Simple_repeat:Simple_repeat	21.2987377	1.63E-06	0.001442688	0.483979628	0.993237634	None
(CCTAGC)n:Simple_repeat:Simple_repeat	1.560571995	4.40E-07	0.001442695	0.484270128	0.993237634	None
(AAGAG)n:Simple_repeat:Simple_repeat	0.8108373	-2.68E-07	0.001442695	0.484361715	0.993237634	None
(TGGTGG)n:Simple_repeat:Simple_repeat	29.37002926	2.12E-06	0.001442688	0.484853594	0.993237634	None
(TCTTCC)n:Simple_repeat:Simple_repeat	13.29538008	9.30E-07	0.001442691	0.485122243	0.993237634	None
Tigger8:TcMar-Tigger:DNA	441.2665598	5.51E-06	0.001442614	0.485204801	0.993237634	None
(GGTG)n:Simple_repeat:Simple_repeat	28.80540953	8.02E-07	0.001442688	0.485356764	0.993237634	None
tRNA-Arg-AGA:tRNA:tRNA	3.59503431	5.98E-07	0.001442694	0.485996944	0.993237634	None
(ATATTTA)n:Simple_repeat:Simple_repeat	56.70460572	2.39E-06	0.001442679	0.486048988	0.993237634	None
LSAU:Satellite:Satellite	112.0371004	3.82E-06	0.001442664	0.486494577	0.993237634	None
(GAAAG)n:Simple_repeat:Simple_repeat	3.104872195	1.01E-06	0.001442694	0.486550249	0.993237634	None
(TGCCCA)n:Simple_repeat:Simple_repeat	3.059790915	5.88E-07	0.001442694	0.486551242	0.993237634	None
(CCTCAGTTTC)n:Simple_repeat:Simple_repeat	3.850356461	-6.08E-07	0.001442694	0.486562288	0.993237634	None
MamRTE1:RTE-BovB:LINE	1822.438313	8.96E-06	0.001442531	0.486739125	0.993237634	None
(AGCCTGG)n:Simple_repeat:Simple_repeat	13.37462183	-7.40E-07	0.001442692	0.486883623	0.993237634	None
(CCTGGCA)n:Simple_repeat:Simple_repeat	2.378249436	4.88E-07	0.001442694	0.487086793	0.993237634	None
AluJr4:Alu:SINE	10925.77124	1.10E-05	0.001442404	0.48711633	0.993237634	None
(TT)n:Simple_repeat:Simple_repeat	59.11463915	-2.55E-06	0.001442679	0.487148219	0.993237634	None
(ACATGT)n:Simple_repeat:Simple_repeat	0.475290035	-2.49E-07	0.001442695	0.487284953	0.993237634	None
(AGTGAG)n:Simple_repeat:Simple_repeat	0.475290035	-2.49E-07	0.001442695	0.487284953	0.993237634	None
(TGACAAG)n:Simple_repeat:Simple_repeat	0.475290035	-2.49E-07	0.001442695	0.487284953	0.993237634	None
(TTGATA)n:Simple_repeat:Simple_repeat	0.475290035	-2.49E-07	0.001442695	0.487284953	0.993237634	None
(TGTTTCT)n:Simple_repeat:Simple_repeat	1.277761829	2.94E-07	0.001442695	0.48754557	0.993237634	None
(TTTTAAT)n:Simple_repeat:Simple_repeat	1.277761829	2.94E-07	0.001442695	0.48754557	0.993237634	None
(ACATGC)n:Simple_repeat:Simple_repeat	2.196404118	-4.59E-07	0.001442694	0.487721373	0.993237634	None
(CTCAG)n:Simple_repeat:Simple_repeat	2.454102752	4.56E-07	0.001442694	0.487895522	0.993237634	None
(TTGGCC)n:Simple_repeat:Simple_repeat	9.255160895	-8.86E-07	0.001442692	0.487943837	0.993237634	None
(CAAA)n:Simple_repeat:Simple_repeat	94.38862043	3.27E-06	0.00144267	0.488221828	0.993237634	None
(ACACTC)n:Simple_repeat:Simple_repeat	3.048220349	-4.89E-07	0.001442694	0.488396828	0.993237634	None
tRNA-Ser-TCA(m):tRNA:tRNA	4.447599216	-7.02E-07	0.001442694	0.488651904	0.993237634	None
MER57B2:ERV1:LTR	115.5953185	-3.33E-06	0.001442665	0.488776125	0.993237634	None
(GCAGA)n:Simple_repeat:Simple_repeat	5.353626194	7.19E-07	0.001442694	0.489287166	0.993237634	None
(TTACACT)n:Simple_repeat:Simple_repeat	4.625656558	5.95E-07	0.001442694	0.490462269	0.993237634	None
(AACTGA)n:Simple_repeat:Simple_repeat	3.021261349	-5.36E-07	0.001442694	0.490502264	0.993237634	None
MER66C:ERV1:LTR	101.3208826	3.24E-06	0.001442666	0.490544922	0.993237634	None
(TTCATT)n:Simple_repeat:Simple_repeat	5.692551604	-8.19E-07	0.001442693	0.490958798	0.993237634	None
(CATG)n:Simple_repeat:Simple_repeat	8.375563867	-9.44E-07	0.001442693	0.491065224	0.993237634	None
(ATGTAT)n:Simple_repeat:Simple_repeat	15.84767009	1.27E-06	0.001442691	0.491697043	0.993237634	None
(CTGGC)n:Simple_repeat:Simple_repeat	31.48725466	-1.69E-06	0.001442687	0.491843099	0.993237634	None
L3:CR1:LINE	13422.93771	1.43E-05	0.001442456	0.492001749	0.993237634	None
LTR13:ERVK:LTR	2305.733158	8.77E-06	0.001442443	0.493264411	0.993237634	None
(CATAC)n:Simple_repeat:Simple_repeat	1.576221299	3.86E-07	0.001442695	0.493364613	0.993237634	None
MER92D:ERV1:LTR	15.42145734	-1.15E-06	0.001442691	0.493476985	0.993237634	None
(GCTCGC)n:Simple_repeat:Simple_repeat	2.437295477	3.64E-07	0.001442694	0.493875	0.993237634	None
(GAGCTG)n:Simple_repeat:Simple_repeat	4.033819284	-6.71E-07	0.001442694	0.493946266	0.993237634	None
(TGTT)n:Simple_repeat:Simple_repeat	98.79975202	2.75E-06	0.001442674	0.494087274	0.993237634	None
(AAAAAGA)n:Simple_repeat:Simple_repeat	2.682890895	5.64E-07	0.001442694	0.494167796	0.993237634	None
LTR80A:ERVL:LTR	30.06859458	-1.84E-06	0.001442686	0.494183677	0.993237634	None
(AATCACT)n:Simple_repeat:Simple_repeat	1.550517848	4.18E-07	0.001442695	0.494308416	0.993237634	None
(GGGCG)n:Simple_repeat:Simple_repeat	2.098602421	-4.82E-07	0.001442694	0.494408989	0.993237634	None
(TTCCCTC)n:Simple_repeat:Simple_repeat	8.269679508	9.01E-07	0.001442693	0.494420405	0.993237634	None
(CACAAGC)n:Simple_repeat:Simple_repeat	3.383300313	6.02E-07	0.001442694	0.494491824	0.993237634	None
L1PA7:L1:LINE	6440.720777	6.92E-05	0.001443286	0.49452497	0.993237634	None
(ACCTCCG)n:Simple_repeat:Simple_repeat	1.521351721	4.32E-07	0.001442695	0.494593126	0.993237634	None
MER113:hAT-Charlie:DNA	843.0666709	3.34E-05	0.001442743	0.494597471	0.993237634	None
MARNA:TcMar-Mariner:DNA	1241.812128	-4.68E-06	0.001442517	0.494958143	0.993237634	None
(GCTGC)n:Simple_repeat:Simple_repeat	5.701039102	6.90E-07	0.001442694	0.49510077	0.993237634	None
MER53:hAT:DNA	837.9214124	-6.33E-06	0.001442568	0.495930861	0.993237634	None
(TCCCCAA)n:Simple_repeat:Simple_repeat	5.545713903	8.47E-07	0.001442694	0.495976208	0.993237634	None
(AGACAG)n:Simple_repeat:Simple_repeat	18.41517662	1.45E-06	0.001442691	0.496607005	0.993237634	None
(CTCACA)n:Simple_repeat:Simple_repeat	2.688486051	5.56E-07	0.001442694	0.496724706	0.993237634	None
LTR12C:ERV1:LTR	6430.474271	1.08E-05	0.001442369	0.496765564	0.993237634	None
(C)n:Simple_repeat:Simple_repeat	446.4024739	7.63E-06	0.001442606	0.496909617	0.993237634	None
(TAACAA)n:Simple_repeat:Simple_repeat	16.8487925	1.45E-06	0.001442692	0.49694841	0.993237634	None
(TTGCAAT)n:Simple_repeat:Simple_repeat	2.294340684	4.65E-07	0.001442694	0.497156622	0.993237634	None
(CAGCCA)n:Simple_repeat:Simple_repeat	4.12783732	-6.71E-07	0.001442694	0.497269056	0.993237634	None
(CACAG)n:Simple_repeat:Simple_repeat	20.47734597	-1.81E-07	0.001442689	0.497525002	0.993237634	None
(ATCACT)n:Simple_repeat:Simple_repeat	14.63069893	1.23E-06	0.001442691	0.498324848	0.993237634	None
(CCTCCTC)n:Simple_repeat:Simple_repeat	17.38660402	-1.27E-06	0.00144269	0.498850207	0.993237634	None
(CTTACCT)n:Simple_repeat:Simple_repeat	11.09401275	-1.03E-06	0.001442692	0.499385096	0.993237634	None
L1MEg1:L1:LINE	137.3369038	2.98E-06	0.00144267	0.499409364	0.993237634	None
(GCCCCC)n:Simple_repeat:Simple_repeat	40.93241713	1.47E-06	0.001442687	0.499475588	0.993237634	None
(GAGGT)n:Simple_repeat:Simple_repeat	2.662671981	-5.06E-07	0.001442694	0.499516837	0.993237634	None
LTR47B2:ERVL:LTR	30.2694113	1.69E-06	0.001442687	0.499641951	0.993237634	None
(ATCTGGA)n:Simple_repeat:Simple_repeat	6.641563041	7.66E-07	0.001442693	0.499736278	0.993237634	None
(AGAAAA)n:Simple_repeat:Simple_repeat	1.253853192	3.34E-07	0.001442695	0.499798779	0.993237634	None
(GGAGGCA)n:Simple_repeat:Simple_repeat	69.60128767	-2.39E-06	0.001442679	0.499908042	0.993237634	None
(AGCAAGC)n:Simple_repeat:Simple_repeat	0.818830785	-2.50E-07	0.001442695	0.500053882	0.993237634	None
(TTGTTTC)n:Simple_repeat:Simple_repeat	1.404072986	-3.22E-07	0.001442695	0.500720003	0.993237634	None
(GCACCCA)n:Simple_repeat:Simple_repeat	4.761315188	-6.99E-07	0.001442694	0.501168454	0.993237634	None
(TTTATTA)n:Simple_repeat:Simple_repeat	20.81656225	1.56E-06	0.001442689	0.501183833	0.993237634	None
SVA_E:SVA:Retroposon	1080.87454	6.58E-06	0.00144257	0.501200846	0.993237634	None
(CTGAG)n:Simple_repeat:Simple_repeat	4.713867955	-7.04E-07	0.001442694	0.501862145	0.993237634	None
(AGGCGG)n:Simple_repeat:Simple_repeat	18.02325312	-1.34E-06	0.00144269	0.502034647	0.993237634	None
(TCATCT)n:Simple_repeat:Simple_repeat	6.618442837	8.06E-07	0.001442693	0.502442134	0.993237634	None
Tigger16a:TcMar-Tigger:DNA	507.3619367	5.31E-06	0.001442612	0.502587006	0.993237634	None
(CACCCCA)n:Simple_repeat:Simple_repeat	2.675290212	5.20E-07	0.001442694	0.502588131	0.993237634	None
HERV17-int:ERV1:LTR	709.812278	2.40E-06	0.001442564	0.502647324	0.993237634	None
(AATCATT)n:Simple_repeat:Simple_repeat	0.468898179	2.10E-07	0.001442695	0.50270008	0.993237634	None
(AATTAGA)n:Simple_repeat:Simple_repeat	0.468898179	2.10E-07	0.001442695	0.50270008	0.993237634	None
(ACGCCCC)n:Simple_repeat:Simple_repeat	0.468898179	2.10E-07	0.001442695	0.50270008	0.993237634	None
(ACTGTTT)n:Simple_repeat:Simple_repeat	0.468898179	2.10E-07	0.001442695	0.50270008	0.993237634	None
(AGCCA)n:Simple_repeat:Simple_repeat	0.468898179	2.10E-07	0.001442695	0.50270008	0.993237634	None
(AGGACTC)n:Simple_repeat:Simple_repeat	0.468898179	2.10E-07	0.001442695	0.50270008	0.993237634	None
(AGGAGTA)n:Simple_repeat:Simple_repeat	0.468898179	2.10E-07	0.001442695	0.50270008	0.993237634	None
(ATTCTGAC)n:Simple_repeat:Simple_repeat	0.468898179	2.10E-07	0.001442695	0.50270008	0.993237634	None
(CATTCCC)n:Simple_repeat:Simple_repeat	0.468898179	2.10E-07	0.001442695	0.50270008	0.993237634	None
(CCTAAGA)n:Simple_repeat:Simple_repeat	1.271172341	-3.31E-07	0.001442695	0.502764247	0.993237634	None
(AAACC)n:Simple_repeat:Simple_repeat	20.17523296	-1.41E-06	0.001442689	0.502801174	0.993237634	None
(TATATTA)n:Simple_repeat:Simple_repeat	0.785792499	-2.67E-07	0.001442695	0.502808987	0.993237634	None
(TTCTTGT)n:Simple_repeat:Simple_repeat	0.785792499	-2.67E-07	0.001442695	0.502808987	0.993237634	None
Cheshire:hAT-Charlie:DNA	361.6770997	-5.73E-06	0.001442608	0.502845332	0.993237634	None
(GCATTTT)n:Simple_repeat:Simple_repeat	0.797320476	-2.57E-07	0.001442695	0.503667917	0.993237634	None
(GCCCTCT)n:Simple_repeat:Simple_repeat	0.797320476	-2.57E-07	0.001442695	0.503667917	0.993237634	None
Tigger2a:TcMar-Tigger:DNA	1195.368762	7.76E-06	0.001442519	0.504094636	0.993237634	None
(AGACCC)n:Simple_repeat:Simple_repeat	2.209535708	-5.05E-07	0.001442695	0.50425857	0.993237634	None
(ATAATC)n:Simple_repeat:Simple_repeat	4.667963389	6.41E-07	0.001442694	0.504306583	0.993237634	None
(GGCTGGT)n:Simple_repeat:Simple_repeat	8.954168647	8.96E-07	0.001442693	0.504650415	0.993237634	None
(GCAGAG)n:Simple_repeat:Simple_repeat	12.73528309	1.12E-06	0.001442691	0.505058535	0.993237634	None
Charlie4a:hAT-Charlie:DNA	1100.633561	6.90E-06	0.001442536	0.505118992	0.993237634	None
Plat_L3:CR1:LINE	749.0716534	7.41E-05	0.001443524	0.505627638	0.993237634	None
(GAGGCA)n:Simple_repeat:Simple_repeat	37.0301502	-1.78E-06	0.001442685	0.5056985	0.993237634	None
LTR71B:ERV1:LTR	207.2430586	4.18E-06	0.001442644	0.505839596	0.993237634	None
(AGGGC)n:Simple_repeat:Simple_repeat	7.542021319	-8.13E-07	0.001442693	0.505922369	0.993237634	None
(CCGGCT)n:Simple_repeat:Simple_repeat	106.5822566	-2.68E-06	0.001442673	0.50593981	0.993237634	None
(AATACT)n:Simple_repeat:Simple_repeat	3.992538346	-6.16E-07	0.001442694	0.505997691	0.993237634	None
(GGAGCCC)n:Simple_repeat:Simple_repeat	31.17331277	1.70E-06	0.001442687	0.506191519	0.993237634	None
(TTTTGAC)n:Simple_repeat:Simple_repeat	1.248188203	-3.33E-07	0.001442695	0.506520484	0.993237634	None
Tigger12:TcMar-Tigger:DNA	204.2004219	2.66E-06	0.001442649	0.506585842	0.993237634	None
(CTTCCTAA)n:Simple_repeat:Simple_repeat	0.77961051	-2.64E-07	0.001442695	0.50672112	0.993237634	None
(GCGCAG)n:Simple_repeat:Simple_repeat	0.77961051	-2.64E-07	0.001442695	0.50672112	0.993237634	None
(TTATCT)n:Simple_repeat:Simple_repeat	2.489977439	4.31E-07	0.001442694	0.506777359	0.993237634	None
(CAAC)n:Simple_repeat:Simple_repeat	5.300732748	-6.29E-07	0.001442694	0.506964599	0.993237634	None
(GTGCCCC)n:Simple_repeat:Simple_repeat	4.114320497	-5.47E-07	0.001442694	0.507003312	0.993237634	None
(CCTCCCC)n:Simple_repeat:Simple_repeat	3.859741708	6.24E-07	0.001442694	0.507957315	0.993237634	None
(AGGC)n:Simple_repeat:Simple_repeat	31.47155624	2.14E-06	0.001442687	0.50818027	0.993237634	None
LTR104_Mam:Gypsy:LTR	215.1162055	6.61E-06	0.001442644	0.508224289	0.993237634	None
(CCGGCGC)n:Simple_repeat:Simple_repeat	24.71226524	-8.63E-07	0.00144269	0.50852492	0.993237634	None
(CGGTG)n:Simple_repeat:Simple_repeat	1.236143225	3.27E-07	0.001442695	0.508539579	0.993237634	None
(TGCCG)n:Simple_repeat:Simple_repeat	1.236143225	3.27E-07	0.001442695	0.508539579	0.993237634	None
UCON24:Unknown:Unknown	1.983694585	4.33E-07	0.001442694	0.508645646	0.993237634	None
(TAATTTT)n:Simple_repeat:Simple_repeat	3.849220297	-5.94E-07	0.001442694	0.508670298	0.993237634	None
(GAAGTGG)n:Simple_repeat:Simple_repeat	2.340823976	5.40E-07	0.001442694	0.508731058	0.993237634	None
MER57F:ERV1:LTR	437.1219853	-9.07E-06	0.001442612	0.509077374	0.993237634	None
(TCCTCT)n:Simple_repeat:Simple_repeat	9.934172426	1.01E-06	0.001442692	0.509271183	0.993237634	None
(ATGA)n:Simple_repeat:Simple_repeat	101.0141526	1.83E-06	0.001442669	0.509636462	0.993237634	None
(TATTCAG)n:Simple_repeat:Simple_repeat	1.179605785	3.17E-07	0.001442695	0.509723264	0.993237634	None
(TCTTTC)n:Simple_repeat:Simple_repeat	46.9944946	2.41E-06	0.001442681	0.509777787	0.993237634	None
(GGTGGAG)n:Simple_repeat:Simple_repeat	1.211028591	-3.06E-07	0.001442695	0.509811199	0.993237634	None
LTR55:ERVL?:LTR	68.42999206	2.61E-06	0.001442675	0.509867188	0.993237634	None
LTR22B1:ERVK:LTR	37.18894658	-1.15E-06	0.001442684	0.510093381	0.993237634	None
(AGCTCGG)n:Simple_repeat:Simple_repeat	0.448184571	-2.40E-07	0.001442695	0.510205187	0.993237634	None
(ATAGTA)n:Simple_repeat:Simple_repeat	0.448184571	-2.40E-07	0.001442695	0.510205187	0.993237634	None
(ATCCATCC)n:Simple_repeat:Simple_repeat	0.448184571	-2.40E-07	0.001442695	0.510205187	0.993237634	None
(CAATGA)n:Simple_repeat:Simple_repeat	0.448184571	-2.40E-07	0.001442695	0.510205187	0.993237634	None
(CTCATT)n:Simple_repeat:Simple_repeat	0.448184571	-2.40E-07	0.001442695	0.510205187	0.993237634	None
(GCAGGTC)n:Simple_repeat:Simple_repeat	0.448184571	-2.40E-07	0.001442695	0.510205187	0.993237634	None
(GTAATTG)n:Simple_repeat:Simple_repeat	0.448184571	-2.40E-07	0.001442695	0.510205187	0.993237634	None
(TTCCATTCGAG)n:Simple_repeat:Simple_repeat	0.448184571	-2.40E-07	0.001442695	0.510205187	0.993237634	None
(TGTACCA)n:Simple_repeat:Simple_repeat	1.525207198	4.28E-07	0.001442695	0.510655691	0.993237634	None
(TTAATGG)n:Simple_repeat:Simple_repeat	1.544656843	4.19E-07	0.001442695	0.510775381	0.993237634	None
tRNA-Glu-GAA:tRNA:tRNA	4.369366549	-6.54E-07	0.001442694	0.511303738	0.993237634	None
(ATAT)n:Simple_repeat:Simple_repeat	54.50750671	-2.18E-06	0.001442681	0.511701996	0.993237634	None
(AAGACAG)n:Simple_repeat:Simple_repeat	0.446123908	-2.39E-07	0.001442695	0.51202461	0.993237634	None
(ACTCAG)n:Simple_repeat:Simple_repeat	0.446123908	-2.39E-07	0.001442695	0.51202461	0.993237634	None
(ACTTAAT)n:Simple_repeat:Simple_repeat	0.446123908	-2.39E-07	0.001442695	0.51202461	0.993237634	None
(AGTATAT)n:Simple_repeat:Simple_repeat	0.446123908	-2.39E-07	0.001442695	0.51202461	0.993237634	None
(ATATC)n:Simple_repeat:Simple_repeat	0.446123908	-2.39E-07	0.001442695	0.51202461	0.993237634	None
(GAGGAGC)n:Simple_repeat:Simple_repeat	0.446123908	-2.39E-07	0.001442695	0.51202461	0.993237634	None
(GCCAGA)n:Simple_repeat:Simple_repeat	0.446123908	-2.39E-07	0.001442695	0.51202461	0.993237634	None
(GCCTGTTGG)n:Simple_repeat:Simple_repeat	0.446123908	-2.39E-07	0.001442695	0.51202461	0.993237634	None
(TACATGT)n:Simple_repeat:Simple_repeat	0.446123908	-2.39E-07	0.001442695	0.51202461	0.993237634	None
(TCTTACT)n:Simple_repeat:Simple_repeat	0.446123908	-2.39E-07	0.001442695	0.51202461	0.993237634	None
(CACTGGC)n:Simple_repeat:Simple_repeat	2.953724799	-5.34E-07	0.001442694	0.512040972	0.993237634	None
(CCCTCT)n:Simple_repeat:Simple_repeat	28.4878216	1.61E-06	0.001442687	0.512797927	0.993237634	None
(GGCCTC)n:Simple_repeat:Simple_repeat	0.79172532	-2.42E-07	0.001442695	0.513507187	0.993237634	None
(TGTTTGG)n:Simple_repeat:Simple_repeat	0.79172532	-2.42E-07	0.001442695	0.513507187	0.993237634	None
(ACTCAC)n:Simple_repeat:Simple_repeat	4.796030063	6.59E-07	0.001442694	0.513598289	0.993237634	None
(AGAGGTC)n:Simple_repeat:Simple_repeat	4.825699648	-6.41E-07	0.001442694	0.51417422	0.993237634	None
(CTCCGGC)n:Simple_repeat:Simple_repeat	10.43953429	-9.99E-07	0.001442692	0.514242084	0.993237634	None
MSTA1:ERVL-MaLR:LTR	146.5552195	6.19E-06	0.001442663	0.514290399	0.993237634	None
(CCACTGGCA)n:Simple_repeat:Simple_repeat	1.232342884	3.19E-07	0.001442695	0.514380698	0.993237634	None
(GTGAAGA)n:Simple_repeat:Simple_repeat	1.232342884	3.19E-07	0.001442695	0.514380698	0.993237634	None
(TGTCTTTC)n:Simple_repeat:Simple_repeat	1.232342884	3.19E-07	0.001442695	0.514380698	0.993237634	None
(GAGGCT)n:Simple_repeat:Simple_repeat	9.932830215	-9.60E-07	0.001442692	0.515144863	0.993237634	None
MER102b:hAT-Charlie:DNA	1281.278432	1.18E-05	0.001442556	0.515252965	0.993237634	None
tRNA-Gln-CAG:tRNA:tRNA	25.94478707	1.49E-06	0.001442688	0.515306446	0.993237634	None
(CAGGGGG)n:Simple_repeat:Simple_repeat	1.737880572	-3.80E-07	0.001442695	0.515373799	0.993237634	None
(TA)n:Simple_repeat:Simple_repeat	1129.87132	6.62E-06	0.001442588	0.515488933	0.993237634	None
LTR10A:ERV1:LTR	294.7724831	-5.07E-06	0.001442626	0.515589174	0.993237634	None
(TGGCC)n:Simple_repeat:Simple_repeat	20.63286122	1.25E-06	0.001442689	0.515877523	0.993237634	None
MIR1_Amn:MIR:SINE	3582.918452	8.32E-06	0.001442462	0.516669094	0.993237634	None
(TCTAT)n:Simple_repeat:Simple_repeat	1.531068202	4.18E-07	0.001442695	0.516782433	0.993237634	None
(TTACT)n:Simple_repeat:Simple_repeat	1.583877118	3.79E-07	0.001442695	0.516787692	0.993237634	None
(AAGCCCCA)n:Simple_repeat:Simple_repeat	4.812650274	-6.90E-07	0.001442694	0.51684478	0.993237634	None
MER99:hAT?:DNA	70.90335544	2.45E-06	0.001442675	0.516868533	0.993237634	None
(GGCCTGAG)n:Simple_repeat:Simple_repeat	12.87639668	-1.04E-06	0.001442692	0.516869633	0.993237634	None
(CATACA)n:Simple_repeat:Simple_repeat	9.543359951	9.34E-07	0.001442692	0.516975713	0.993237634	None
(TATCTT)n:Simple_repeat:Simple_repeat	4.696995747	6.51E-07	0.001442694	0.517082497	0.993237634	None
MER106B:hAT-Charlie:DNA	223.8991085	4.71E-06	0.001442642	0.517512914	0.993237634	None
(TTATTG)n:Simple_repeat:Simple_repeat	6.562755248	6.73E-07	0.001442694	0.517988351	0.993237634	None
(GTTTTGT)n:Simple_repeat:Simple_repeat	0.789664657	-2.38E-07	0.001442695	0.518211944	0.993237634	None
(GACAGG)n:Simple_repeat:Simple_repeat	28.92986497	1.68E-06	0.001442686	0.51874354	0.993237634	None
Ricksha_c:MULE-MuDR:DNA	155.6952156	3.53E-06	0.001442657	0.51920476	0.993237634	None
(AATGGA)n:Simple_repeat:Simple_repeat	0.772275675	-2.47E-07	0.001442695	0.519272259	0.993237634	None
(GGGGGCA)n:Simple_repeat:Simple_repeat	0.772275675	-2.47E-07	0.001442695	0.519272259	0.993237634	None
(AATTC)n:Simple_repeat:Simple_repeat	1.519612042	3.44E-07	0.001442695	0.519294046	0.993237634	None
(GCGCAGC)n:Simple_repeat:Simple_repeat	1.519612042	3.44E-07	0.001442695	0.519294046	0.993237634	None
(CTGCGG)n:Simple_repeat:Simple_repeat	1.458560474	3.76E-07	0.001442695	0.519393912	0.993237634	None
(GCCGC)n:Simple_repeat:Simple_repeat	43.11191602	4.39E-06	0.001442692	0.519645877	0.993237634	None
(AATAAGA)n:Simple_repeat:Simple_repeat	20.68613646	-1.69E-06	0.001442689	0.520011149	0.993237634	None
(TTATACT)n:Simple_repeat:Simple_repeat	1.712514787	-3.73E-07	0.001442695	0.520818486	0.993237634	None
(CCTGGCT)n:Simple_repeat:Simple_repeat	8.223297609	7.98E-07	0.001442693	0.520945107	0.993237634	None
(GCTCC)n:Simple_repeat:Simple_repeat	6.991077896	8.59E-07	0.001442693	0.521686259	0.993237634	None
(TGTCTC)n:Simple_repeat:Simple_repeat	4.133313092	-5.95E-07	0.001442694	0.521733596	0.993237634	None
(GAGGTCA)n:Simple_repeat:Simple_repeat	1.144185852	3.11E-07	0.001442695	0.521928836	0.993237634	None
(CCCACTT)n:Simple_repeat:Simple_repeat	3.690295216	-5.59E-07	0.001442694	0.522448505	0.993237634	None
(CCGAGC)n:Simple_repeat:Simple_repeat	0.744296567	2.31E-07	0.001442695	0.522578151	0.993237634	None
(CCGTCG)n:Simple_repeat:Simple_repeat	0.744296567	2.31E-07	0.001442695	0.522578151	0.993237634	None
(GATCCCA)n:Simple_repeat:Simple_repeat	0.744296567	2.31E-07	0.001442695	0.522578151	0.993237634	None
(GCTTATAAA)n:Simple_repeat:Simple_repeat	0.744296567	2.31E-07	0.001442695	0.522578151	0.993237634	None
(CTGTGG)n:Simple_repeat:Simple_repeat	4.40916853	-5.83E-07	0.001442694	0.522582298	0.993237634	None
(CAGAGC)n:Simple_repeat:Simple_repeat	4.078885186	6.32E-07	0.001442694	0.522982691	0.993237634	None
(GTTTTT)n:Simple_repeat:Simple_repeat	18.94589748	1.22E-06	0.00144269	0.523758129	0.993237634	None
HERVIP10F-int:ERV1:LTR	301.7894938	7.00E-07	0.001442629	0.523845277	0.993237634	None
(CTGTAT)n:Simple_repeat:Simple_repeat	2.147218194	-4.16E-07	0.001442694	0.524560358	0.993237634	None
(AGGCC)n:Simple_repeat:Simple_repeat	19.80461461	2.42E-06	0.00144269	0.524655952	0.993237634	None
(CAGACC)n:Simple_repeat:Simple_repeat	3.533910925	5.42E-07	0.001442694	0.5248348	0.993237634	None
(GTATT)n:Simple_repeat:Simple_repeat	0.705076293	2.03E-07	0.001442695	0.525476999	0.993237634	None
(TTTTCAT)n:Simple_repeat:Simple_repeat	0.705076293	2.03E-07	0.001442695	0.525476999	0.993237634	None
(CCCCTTT)n:Simple_repeat:Simple_repeat	79.68679458	-2.42E-06	0.001442676	0.525522087	0.993237634	None
(ACATC)n:Simple_repeat:Simple_repeat	4.171473961	5.59E-07	0.001442694	0.525613619	0.993237634	None
(CACTCACC)n:Simple_repeat:Simple_repeat	3.58458736	5.62E-07	0.001442694	0.525973352	0.993237634	None
MER58C:hAT-Charlie:DNA	1128.878992	-7.39E-06	0.001442524	0.526063253	0.993237634	None
(TTCCCA)n:Simple_repeat:Simple_repeat	1.751848163	-3.30E-07	0.001442695	0.526424909	0.993237634	None
(GACAGGC)n:Simple_repeat:Simple_repeat	1.166155194	-3.26E-07	0.001442695	0.526761258	0.993237634	None
(GCTCT)n:Simple_repeat:Simple_repeat	1.166155194	-3.26E-07	0.001442695	0.526761258	0.993237634	None
(TGAGTT)n:Simple_repeat:Simple_repeat	2.855383837	-4.63E-07	0.001442694	0.526948538	0.993237634	None
PABL_B-int:ERV1:LTR	170.180251	3.53E-06	0.001442654	0.527124025	0.993237634	None
(TTTTCTG)n:Simple_repeat:Simple_repeat	1.681287997	-3.83E-07	0.001442695	0.52728884	0.993237634	None
(TGTTTT)n:Simple_repeat:Simple_repeat	46.40484358	1.93E-06	0.001442682	0.527419388	0.993237634	None
(TATACTG)n:Simple_repeat:Simple_repeat	0.71513044	2.48E-07	0.001442695	0.527693197	0.993237634	None
(TTCTTTA)n:Simple_repeat:Simple_repeat	2.924558672	-5.72E-07	0.001442694	0.527829553	0.993237634	None
(AACACT)n:Simple_repeat:Simple_repeat	0.713069777	2.36E-07	0.001442695	0.528063016	0.993237634	None
(TGTTT)n:Simple_repeat:Simple_repeat	124.2356102	2.64E-06	0.001442669	0.528107279	0.993237634	None
(TGATAA)n:Simple_repeat:Simple_repeat	7.096944895	7.42E-07	0.001442693	0.528175585	0.993237634	None
(TTCTTT)n:Simple_repeat:Simple_repeat	41.08319977	-1.95E-06	0.001442683	0.528654182	0.993237634	None
(CCAGATC)n:Simple_repeat:Simple_repeat	1.575883633	4.06E-07	0.001442695	0.52867056	0.993237634	None
(GATAGGGTG)n:Simple_repeat:Simple_repeat	1.581744638	4.06E-07	0.001442695	0.52869409	0.993237634	None
(CTCA)n:Simple_repeat:Simple_repeat	20.24950823	1.35E-06	0.001442689	0.529049787	0.993237634	None
LTR62:ERVL:LTR	132.0551489	-1.65E-06	0.001442656	0.529064953	0.993237634	None
(CCAGGAG)n:Simple_repeat:Simple_repeat	1.513358236	3.85E-07	0.001442695	0.529195962	0.993237634	None
(GACGG)n:Simple_repeat:Simple_repeat	96.37949653	-2.44E-06	0.001442675	0.529210807	0.993237634	None
Charlie4:hAT-Charlie:DNA	58.69040883	4.17E-06	0.00144268	0.529963542	0.993237634	None
HERV15-int:ERV1:LTR	100.4254439	2.91E-06	0.001442667	0.530147549	0.993237634	None
(GAGGATG)n:Simple_repeat:Simple_repeat	6.334800991	-7.49E-07	0.001442693	0.530164394	0.993237634	None
LTR47A2:ERVL:LTR	52.78302721	-2.04E-06	0.001442679	0.530211795	0.993237634	None
(TTTCCAG)n:Simple_repeat:Simple_repeat	1.509557894	3.82E-07	0.001442695	0.530482223	0.993237634	None
(GGCCCC)n:Simple_repeat:Simple_repeat	7.690507679	7.93E-07	0.001442693	0.530487148	0.993237634	None
(GGAGCGC)n:Simple_repeat:Simple_repeat	2.882369917	-4.79E-07	0.001442694	0.530504046	0.993237634	None
(ATTCTTA)n:Simple_repeat:Simple_repeat	0.675910165	2.28E-07	0.001442695	0.530618717	0.993237634	None
(ATTTGTA)n:Simple_repeat:Simple_repeat	0.675910165	2.28E-07	0.001442695	0.530618717	0.993237634	None
(TCTTTCT)n:Simple_repeat:Simple_repeat	2.55733385	-4.72E-07	0.001442694	0.530664273	0.993237634	None
(GCCCTGC)n:Simple_repeat:Simple_repeat	0.673849502	2.32E-07	0.001442695	0.530991076	0.993237634	None
(TGGTA)n:Simple_repeat:Simple_repeat	0.673849502	2.32E-07	0.001442695	0.530991076	0.993237634	None
LTR21C:ERVL:LTR	0.673849502	2.32E-07	0.001442695	0.530991076	0.993237634	None
(TCTCCTT)n:Simple_repeat:Simple_repeat	8.274552649	-7.88E-07	0.001442693	0.532299882	0.993237634	None
UCON80_AMi:Unknown:Unknown	28.43714981	-2.74E-06	0.001442688	0.532326651	0.993237634	None
(ATTTTAA)n:Simple_repeat:Simple_repeat	5.724702893	-7.00E-07	0.001442693	0.532921316	0.993237634	None
(CGCCGCC)n:Simple_repeat:Simple_repeat	49.26995711	1.71E-06	0.001442685	0.533058328	0.993237634	None
LTR3B:ERVK:LTR	35.87893989	-1.56E-06	0.001442687	0.533143201	0.993237634	None
LOR1-int:ERV1:LTR	895.2455813	-7.07E-06	0.00144256	0.533168716	0.993237634	None
LTR107_Mam:LTR:LTR	65.88071852	-1.68E-06	0.001442676	0.533504747	0.993237634	None
MER9B:ERVK:LTR	16.58138135	-1.16E-06	0.001442691	0.533652935	0.993237634	None
PRIMA4-int:ERV1:LTR	411.5486743	-1.29E-05	0.001442629	0.533807806	0.993237634	None
(TCCGGC)n:Simple_repeat:Simple_repeat	5.292360313	-6.57E-07	0.001442694	0.533839554	0.993237634	None
(ACT)n:Simple_repeat:Simple_repeat	3.783694361	5.47E-07	0.001442694	0.533855546	0.993237634	None
(CCTCG)n:Simple_repeat:Simple_repeat	9.316630174	1.08E-06	0.001442692	0.53405232	0.993237634	None
(GGAGCT)n:Simple_repeat:Simple_repeat	6.178413905	7.67E-07	0.001442693	0.534477406	0.993237634	None
(TCCTC)n:Simple_repeat:Simple_repeat	43.7112479	-1.47E-06	0.001442682	0.534580674	0.993237634	None
(CCTTC)n:Simple_repeat:Simple_repeat	20.4231136	-1.35E-06	0.001442689	0.534595125	0.993237634	None
MER74B:ERVL:LTR	1028.747121	6.93E-06	0.00144252	0.534751646	0.993237634	None
LTR108a_Mam:ERVL:LTR	11.19892192	-1.01E-06	0.001442692	0.534840015	0.993237634	None
(TCATTTA)n:Simple_repeat:Simple_repeat	0.726586601	2.17E-07	0.001442695	0.534870749	0.993237634	None
(CCCTCTC)n:Simple_repeat:Simple_repeat	21.21397963	-1.26E-06	0.001442689	0.534885269	0.993237634	None
LTR16E1:ERVL:LTR	295.2474243	-2.96E-06	0.001442625	0.535002223	0.993237634	None
(CCCCCAC)n:Simple_repeat:Simple_repeat	5.021343973	-6.42E-07	0.001442694	0.535556077	0.993237634	None
HY3:scRNA:scRNA	42.17776	1.91E-06	0.001442682	0.535738604	0.993237634	None
L2-1_Crp:L2:LINE	3.539506081	5.29E-07	0.001442694	0.535953596	0.993237634	None
(TATAATA)n:Simple_repeat:Simple_repeat	3.982806487	5.70E-07	0.001442694	0.536137372	0.993237634	None
(AATGA)n:Simple_repeat:Simple_repeat	10.32360963	9.91E-07	0.001442692	0.536200096	0.993237634	None
(CGCAGGCG)n:Simple_repeat:Simple_repeat	1.480391767	3.40E-07	0.001442695	0.536374076	0.993237634	None
(TTTAT)n:Simple_repeat:Simple_repeat	47.64901186	1.90E-06	0.001442683	0.536779803	0.993237634	None
(AGCGGAG)n:Simple_repeat:Simple_repeat	0.722786259	2.16E-07	0.001442695	0.537028267	0.993237634	None
(CTATA)n:Simple_repeat:Simple_repeat	1.698997963	-3.73E-07	0.001442695	0.537389944	0.993237634	None
MER97c:hAT-Tip100:DNA	59.24660683	-4.18E-06	0.00144268	0.537498443	0.993237634	None
(AGTTTA)n:Simple_repeat:Simple_repeat	1.537322009	3.17E-07	0.001442695	0.537513972	0.993237634	None
(ATTGTA)n:Simple_repeat:Simple_repeat	0.765806876	2.01E-07	0.001442695	0.537544554	0.993237634	None
(GCCAG)n:Simple_repeat:Simple_repeat	9.959619821	-9.13E-07	0.001442692	0.537571466	0.993237634	None
UCON46:Unknown:Unknown	6.480985974	-7.49E-07	0.001442693	0.537766711	0.993237634	None
(CCTCCTG)n:Simple_repeat:Simple_repeat	1.823611532	3.92E-07	0.001442695	0.53780059	0.993237634	None
(ATAGATA)n:Simple_repeat:Simple_repeat	2.258527949	4.17E-07	0.001442694	0.538313527	0.993237634	None
LTR60B:ERV1:LTR	48.01812576	1.93E-06	0.001442682	0.538542769	0.993237634	None
(TCTTTCC)n:Simple_repeat:Simple_repeat	2.350540458	4.34E-07	0.001442694	0.538751647	0.993237634	None
(TTTCATT)n:Simple_repeat:Simple_repeat	37.2777787	-1.49E-06	0.001442687	0.539251419	0.993237634	None
(GCAGCTGG)n:Simple_repeat:Simple_repeat	8.521049875	8.67E-07	0.001442692	0.53928594	0.993237634	None
tRNA-Ala-GCY_:tRNA:tRNA	11.36581094	-9.67E-07	0.001442692	0.539485278	0.993237634	None
(GCGT)n:Simple_repeat:Simple_repeat	4.951022723	6.03E-07	0.001442694	0.539579508	0.993237634	None
(CAGGCA)n:Simple_repeat:Simple_repeat	1.65212187	-3.38E-07	0.001442695	0.539709928	0.993237634	None
(CCGCCCG)n:Simple_repeat:Simple_repeat	0.697420474	2.28E-07	0.001442695	0.540102536	0.993237634	None
(GAGCCAG)n:Simple_repeat:Simple_repeat	0.697420474	2.28E-07	0.001442695	0.540102536	0.993237634	None
(TATATGT)n:Simple_repeat:Simple_repeat	0.697420474	2.28E-07	0.001442695	0.540102536	0.993237634	None
LTR19A:ERV1:LTR	186.483925	1.05E-06	0.001442647	0.540310067	0.993237634	None
(GAGGCGG)n:Simple_repeat:Simple_repeat	0.695359811	2.29E-07	0.001442695	0.540480829	0.993237634	None
(GGTGC)n:Simple_repeat:Simple_repeat	0.695359811	2.29E-07	0.001442695	0.540480829	0.993237634	None
(TACCAAG)n:Simple_repeat:Simple_repeat	0.695359811	2.29E-07	0.001442695	0.540480829	0.993237634	None
(CTTTTT)n:Simple_repeat:Simple_repeat	1488.630249	4.80E-06	0.00144261	0.54058218	0.993237634	None
(ACTCCC)n:Simple_repeat:Simple_repeat	3.955363357	5.95E-07	0.001442694	0.541415772	0.993237634	None
(GGCTGC)n:Simple_repeat:Simple_repeat	2.534083863	-4.36E-07	0.001442694	0.541431954	0.993237634	None
(TTTACAA)n:Simple_repeat:Simple_repeat	1.177611355	-2.78E-07	0.001442695	0.541612485	0.993237634	None
(TCTTTTT)n:Simple_repeat:Simple_repeat	5.141554531	6.59E-07	0.001442694	0.541707639	0.993237634	None
LTR10G:ERV1:LTR	100.0049287	4.14E-06	0.001442669	0.541815369	0.993237634	None
(TTACTT)n:Simple_repeat:Simple_repeat	3.905757737	-5.54E-07	0.001442694	0.541997168	0.993237634	None
(CCTCCAC)n:Simple_repeat:Simple_repeat	0.693620132	2.27E-07	0.001442695	0.542301357	0.993237634	None
(TGGCTTGGC)n:Simple_repeat:Simple_repeat	0.693620132	2.27E-07	0.001442695	0.542301357	0.993237634	None
(GAAG)n:Simple_repeat:Simple_repeat	40.61803107	1.83E-06	0.001442683	0.542327102	0.993237634	None
(CCAAA)n:Simple_repeat:Simple_repeat	0.691559469	2.28E-07	0.001442695	0.542682634	0.993237634	None
(GCCTCTC)n:Simple_repeat:Simple_repeat	0.691559469	2.28E-07	0.001442695	0.542682634	0.993237634	None
(GTCAT)n:Simple_repeat:Simple_repeat	0.691559469	2.28E-07	0.001442695	0.542682634	0.993237634	None
(GTCCTG)n:Simple_repeat:Simple_repeat	0.691559469	2.28E-07	0.001442695	0.542682634	0.993237634	None
(GTGAC)n:Simple_repeat:Simple_repeat	0.691559469	2.28E-07	0.001442695	0.542682634	0.993237634	None
(TAATG)n:Simple_repeat:Simple_repeat	0.691559469	2.28E-07	0.001442695	0.542682634	0.993237634	None
(TCTTCTA)n:Simple_repeat:Simple_repeat	0.691559469	2.28E-07	0.001442695	0.542682634	0.993237634	None
(ATTGG)n:Simple_repeat:Simple_repeat	0.736640748	2.12E-07	0.001442695	0.542693263	0.993237634	None
(TCTGGA)n:Simple_repeat:Simple_repeat	0.736640748	2.12E-07	0.001442695	0.542693263	0.993237634	None
(CTTCCT)n:Simple_repeat:Simple_repeat	9.851328904	-8.27E-07	0.001442692	0.542814003	0.993237634	None
(GCCCTGG)n:Simple_repeat:Simple_repeat	9.469229632	8.56E-07	0.001442692	0.542888878	0.993237634	None
(GGAT)n:Simple_repeat:Simple_repeat	153.3244137	7.08E-06	0.001442667	0.542963074	0.993237634	None
(ACCATCC)n:Simple_repeat:Simple_repeat	0.734580085	2.13E-07	0.001442695	0.543064895	0.993237634	None
(CCTTCT)n:Simple_repeat:Simple_repeat	18.28658032	-1.32E-06	0.00144269	0.543282728	0.993237634	None
MLT1E2-int:ERVL-MaLR:LTR	137.3387755	7.19E-06	0.001442666	0.543332055	0.993237634	None
(ATAGAA)n:Simple_repeat:Simple_repeat	5.860307157	-7.19E-07	0.001442693	0.543397837	0.993237634	None
(CTTTCCT)n:Simple_repeat:Simple_repeat	3.783622543	5.77E-07	0.001442694	0.543496053	0.993237634	None
(TTAGAA)n:Simple_repeat:Simple_repeat	1.226548112	-2.73E-07	0.001442695	0.54380049	0.993237634	None
(GCTGAGG)n:Simple_repeat:Simple_repeat	1.119279101	-2.98E-07	0.001442695	0.543819822	0.993237634	None
(TGTGCTA)n:Simple_repeat:Simple_repeat	1.119279101	-2.98E-07	0.001442695	0.543819822	0.993237634	None
HERVP71A-int:ERV1:LTR	62.94108074	2.32E-06	0.001442678	0.543966831	0.993237634	None
(TTAAT)n:Simple_repeat:Simple_repeat	5.887412621	-6.82E-07	0.001442693	0.544214437	0.993237634	None
Charlie10:hAT-Charlie:DNA	462.2994431	-6.02E-06	0.001442619	0.544234067	0.993237634	None
(TGTCTCT)n:Simple_repeat:Simple_repeat	9.779411111	9.19E-07	0.001442692	0.544306322	0.993237634	None
MER11A:ERVK:LTR	599.9367634	9.83E-06	0.00144258	0.544322204	0.993237634	None
LTR39-int:ERV1:LTR	20.780149	1.55E-06	0.001442689	0.544581229	0.993237634	None
FLAM_C:Alu:SINE	19764.18582	-0.000143797	0.001446018	0.544873284	0.993237634	None
(ACAGAGC)n:Simple_repeat:Simple_repeat	1.485986923	3.35E-07	0.001442695	0.544873463	0.993237634	None
(CAAAAA)n:Simple_repeat:Simple_repeat	7.745756208	8.02E-07	0.001442693	0.545275913	0.993237634	None
(AATCAGT)n:Simple_repeat:Simple_repeat	1.556433988	3.65E-07	0.001442695	0.545728332	0.993237634	None
(CTTTTCC)n:Simple_repeat:Simple_repeat	1.886457914	3.79E-07	0.001442695	0.54597221	0.993237634	None
(TTCTGCC)n:Simple_repeat:Simple_repeat	13.75768567	-1.09E-06	0.001442691	0.546138291	0.993237634	None
(AATTTCA)n:Simple_repeat:Simple_repeat	0.450245234	-1.79E-07	0.001442695	0.546365383	0.993237634	None
(ATAAGAT)n:Simple_repeat:Simple_repeat	0.450245234	-1.79E-07	0.001442695	0.546365383	0.993237634	None
(ATTCCATTCC)n:Simple_repeat:Simple_repeat	0.450245234	-1.79E-07	0.001442695	0.546365383	0.993237634	None
(ATTTACT)n:Simple_repeat:Simple_repeat	0.450245234	-1.79E-07	0.001442695	0.546365383	0.993237634	None
(CAACGCC)n:Simple_repeat:Simple_repeat	0.450245234	-1.79E-07	0.001442695	0.546365383	0.993237634	None
(CATTTAA)n:Simple_repeat:Simple_repeat	0.450245234	-1.79E-07	0.001442695	0.546365383	0.993237634	None
(CCCACTC)n:Simple_repeat:Simple_repeat	0.450245234	-1.79E-07	0.001442695	0.546365383	0.993237634	None
(CCTGAGC)n:Simple_repeat:Simple_repeat	0.450245234	-1.79E-07	0.001442695	0.546365383	0.993237634	None
(CTGCCTT)n:Simple_repeat:Simple_repeat	0.450245234	-1.79E-07	0.001442695	0.546365383	0.993237634	None
(GTATTG)n:Simple_repeat:Simple_repeat	0.450245234	-1.79E-07	0.001442695	0.546365383	0.993237634	None
(TATTCTT)n:Simple_repeat:Simple_repeat	0.450245234	-1.79E-07	0.001442695	0.546365383	0.993237634	None
(TTTCCTG)n:Simple_repeat:Simple_repeat	0.450245234	-1.79E-07	0.001442695	0.546365383	0.993237634	None
(CCAT)n:Simple_repeat:Simple_repeat	108.1547465	2.75E-06	0.001442664	0.546416736	0.993237634	None
(TCAGACT)n:Simple_repeat:Simple_repeat	2.799948206	4.41E-07	0.001442694	0.54697694	0.993237634	None
(GAGCTT)n:Simple_repeat:Simple_repeat	4.423827949	6.38E-07	0.001442694	0.547521403	0.993237634	None
UCON49:L2:LINE	12.12919324	-9.74E-07	0.001442692	0.547591287	0.993237634	None
[truncated: 13,610 more rows]
