# Supplementary material for: Autonomous transposons tune their sequences to ensure somatic suppression
Source: Nature. 2024 Feb 14;626(8001):1116–24. doi: 10.1038/s41586-024-07081-0 (PMC10901741; doi:10.1038/s41586-024-07081-0)
Supplement: Supplementary file 3 — Supplementary Tables 1–15; see Supplementary Information document for full descriptions. [file 41586_2024_7081_MOESM3_ESM.zip › Table 6_HEK293_polyA_SLTMKD_TEanalysis_DEseq2_output_repeat_name_DEresults_LFCshrunk.txt]

	baseMean	log2FoldChange	lfcSE	pvalue	padj	Status
SVA_F:SVA:Retroposon	2797.721659	0.430854111	0.052066231	7.09E-18	1.22E-14	UP
SVA_D:SVA:Retroposon	7297.303823	0.259185817	0.032001523	4.21E-17	3.62E-14	UP
Kanga2_a:TcMar-Tc2:DNA	1195.247416	-0.618453109	0.090054112	3.21E-13	1.84E-10	DOWN
L1ME4a:L1:LINE	7629.597585	-0.280544818	0.040877889	4.50E-13	1.93E-10	DOWN
MER34B-int:ERV1:LTR	286.033271	-0.872452759	0.13756738	1.07E-11	3.69E-09	DOWN
MER104:TcMar-Tc2:DNA	1000.954696	-0.493825231	0.086794637	6.26E-10	1.79E-07	DOWN
L1MD:L1:LINE	3220.361749	-0.256076227	0.047661204	5.25E-09	1.29E-06	DOWN
L1M5:L1:LINE	13728.48443	-0.201746837	0.038728981	1.61E-08	3.46E-06	DOWN
L1ME4b:L1:LINE	7765.987772	-0.178091375	0.034952623	3.48E-08	5.97E-06	DOWN
SVA_A:SVA:Retroposon	3550.972356	0.241152288	0.047740546	3.15E-08	5.97E-06	UP
HERVK9-int:ERVK:LTR	3452.523731	0.20630585	0.042453715	9.76E-08	1.52E-05	UP
L1ME4c:L1:LINE	2414.08951	-0.242420535	0.051116142	1.45E-07	2.08E-05	DOWN
L1ME3D:L1:LINE	2768.354387	-0.23940776	0.051905952	2.69E-07	3.55E-05	DOWN
L1MA8:L1:LINE	1883.946102	-0.245789273	0.056080921	8.00E-07	9.82E-05	DOWN
L1ME3G:L1:LINE	4606.496403	-0.183307948	0.041749762	1.04E-06	0.000118633	DOWN
Charlie5:hAT-Charlie:DNA	920.6159568	-0.323944359	0.076205479	1.15E-06	0.000123338	DOWN
SVA_B:SVA:Retroposon	3173.91764	0.192858107	0.045414772	1.85E-06	0.000186596	UP
L1MC:L1:LINE	1972.605363	-0.224646739	0.054211948	2.36E-06	0.000225247	DOWN
(T)n:Simple_repeat:Simple_repeat	7976.546212	-0.163268061	0.038727757	2.58E-06	0.000233102	DOWN
L1MC5:L1:LINE	6573.09877	-0.132278328	0.033592654	1.13E-05	0.000966007	DOWN
L1M3:L1:LINE	1436.797453	-0.231564508	0.062434222	1.43E-05	0.001168944	DOWN
SVA_C:SVA:Retroposon	1638.762595	0.21686306	0.05871318	1.57E-05	0.00122545	UP
(AGAAG)n:Simple_repeat:Simple_repeat	38.03252191	1.309009232	0.385851789	2.58E-05	0.001851217	UP
L1ME3Cz:L1:LINE	2864.639947	-0.169772991	0.046707021	2.59E-05	0.001851217	DOWN
LOR1-int:ERV1:LTR	797.7749437	-0.285247291	0.084060892	3.71E-05	0.002548734	DOWN
L1PA3:L1:LINE	12602.32404	0.101877333	0.027592281	4.48E-05	0.002955696	UP
L1MB4:L1:LINE	5484.061253	-0.12697297	0.035376056	5.02E-05	0.003192304	DOWN
(ATTAATA)n:Simple_repeat:Simple_repeat	242.3812816	-0.525981871	0.165315946	5.72E-05	0.003506188	DOWN
L1ME1:L1:LINE	13136.12238	-0.11436202	0.032102028	6.71E-05	0.003972228	DOWN
L1PA6:L1:LINE	6134.282605	0.126049736	0.036606375	8.76E-05	0.005016221	UP
LTR12C:ERV1:LTR	6417.740934	0.111186981	0.033082358	0.000144941	0.008027858	UP
L1MC5a:L1:LINE	11799.27668	-0.12433673	0.037761722	0.000151577	0.008133056	DOWN
(CAACTAT)n:Simple_repeat:Simple_repeat	2775.741575	0.143466599	0.046360649	0.000229696	0.011951178	UP
L1ME3A:L1:LINE	5653.921621	-0.119094121	0.03739221	0.00023673	0.011954858	DOWN
L1M4:L1:LINE	8289.157078	-0.114527352	0.036301222	0.000272643	0.013375107	DOWN
(CTTACAT)n:Simple_repeat:Simple_repeat	14.8166082	-0.019384111	0.062759561	0.000305664	0.014578495	DOWN
(TTTGC)n:Simple_repeat:Simple_repeat	466.0189239	-0.313067092	0.119011586	0.000367717	0.017064074	DOWN
L1ME3B:L1:LINE	2648.016585	-0.142141293	0.048193764	0.00037906	0.017127539	DOWN
(CCGGC)n:Simple_repeat:Simple_repeat	73.69985156	0.727279821	0.293775643	0.0004149	0.017189352	UP
A-rich:Low_complexity:Low_complexity	7068.721344	-0.101790923	0.032724981	0.000409615	0.017189352	DOWN
L1ME3F:L1:LINE	1228.110484	-0.195403927	0.07145521	0.000420473	0.017189352	DOWN
LTR9B:ERV1:LTR	195.6798205	-0.437250805	0.172056176	0.000393181	0.017189352	DOWN
G-rich:Low_complexity:Low_complexity	5755.570034	0.116735856	0.039327622	0.000499433	0.019489253	UP
L1MB7:L1:LINE	13114.16539	-0.088467889	0.028335526	0.000497632	0.019489253	DOWN
(CTTTTT)n:Simple_repeat:Simple_repeat	1526.945689	0.190603737	0.071603487	0.000543908	0.020753115	UP
(CCCAT)n:Simple_repeat:Simple_repeat	95.82747605	-0.618984324	0.269796568	0.000648867	0.024219659	DOWN
L1ME2z:L1:LINE	2618.147896	-0.137612946	0.050456553	0.000749639	0.027385739	DOWN
MER45B:hAT-Tip100:DNA	185.5210523	0.407322715	0.181029074	0.000814001	0.029117494	UP
(TA)n:Simple_repeat:Simple_repeat	983.5209256	-0.199101353	0.080954348	0.000869161	0.030456114	DOWN
HERV9NC-int:ERV1:LTR	939.3708699	0.203101476	0.084260355	0.000961172	0.032475796	UP
MER57-int:ERV1:LTR	720.2675861	0.217801221	0.091671226	0.000964628	0.032475796	UP
L1HS:L1:LINE	4012.37674	0.105778557	0.038252082	0.001100492	0.036337387	UP
(AT)n:Simple_repeat:Simple_repeat	1057.851032	-0.190549806	0.082050931	0.001283463	0.040117041	DOWN
L1MC4:L1:LINE	16127.45176	-0.095483141	0.034399016	0.001286176	0.040117041	DOWN
MER76-int:ERVL:LTR	143.3391569	0.441479098	0.219776125	0.001308418	0.040117041	UP
MER92-int:ERV1:LTR	229.5322239	-0.381584064	0.186387227	0.001277027	0.040117041	DOWN
HERVE-int:ERV1:LTR	1164.856553	0.17306229	0.076105539	0.001654106	0.049826328	UP
(TTC)n:Simple_repeat:Simple_repeat	422.301201	-0.245696361	0.12937973	0.002307732	0.068316816	None
(GCGGCCA)n:Simple_repeat:Simple_repeat	95.21021576	0.523613703	0.325911089	0.002401781	0.0698959	None
L1PA2:L1:LINE	8718.212272	0.080709693	0.030805751	0.002750496	0.078710014	None
LTR12:ERV1:LTR	1681.923073	0.133554032	0.060098191	0.002921052	0.082220432	None
Charlie12:hAT-Charlie:DNA	189.7147864	-0.306216755	0.191877728	0.003136656	0.086865141	None
MER65-int:ERV1:LTR	745.9256862	-0.174174974	0.094242576	0.004031269	0.109868071	None
LTR2:ERV1:LTR	543.4778849	0.185273733	0.109662666	0.004619085	0.123921394	None
(GGTGCCA)n:Simple_repeat:Simple_repeat	20.75713291	0.700375582	1.176923071	0.005004192	0.132187647	None
L1ME2:L1:LINE	5300.795488	-0.086673109	0.037666444	0.005575571	0.142884421	None
L2a:L2:LINE	65049.9799	0.065061529	0.026010267	0.005561984	0.142884421	None
HSAT4:centr:Satellite	476.3181504	0.175869707	0.114698465	0.006251075	0.157839653	None
(CGCCG)n:Simple_repeat:Simple_repeat	70.73242877	0.03870079	0.077036828	0.007663844	0.187983155	None
(TCCCC)n:Simple_repeat:Simple_repeat	142.2128746	-0.234470921	0.445006829	0.007566006	0.187983155	None
(CGG)n:Simple_repeat:Simple_repeat	122.9904103	0.03730206	0.075512422	0.00848449	0.195099774	None
(TATAG)n:Simple_repeat:Simple_repeat	48.0610369	-0.030895643	0.069738351	0.00839304	0.195099774	None
(TCTCTG)n:Simple_repeat:Simple_repeat	40.76549583	0.027752464	0.067377241	0.008522122	0.195099774	None
L1MA6:L1:LINE	1711.143578	-0.114532318	0.061646771	0.008225391	0.195099774	None
L1MB8:L1:LINE	9908.529282	-0.072505996	0.032035479	0.008462858	0.195099774	None
L1PA5:L1:LINE	8460.2236	0.075577553	0.034041007	0.008801412	0.198842434	None
FordPrefect:hAT-Tip100:DNA	1682.576535	0.02790845	0.067475961	0.009505007	0.211949316	None
(GCGGC)n:Simple_repeat:Simple_repeat	30.28739974	0.023897145	0.064841328	0.009993634	0.217923332	None
L1MEf:L1:LINE	3039.457108	-0.090348598	0.045144182	0.010026758	0.217923332	None
L1MC4a:L1:LINE	4626.270435	-0.076662771	0.035812811	0.010189031	0.218682072	None
(GCGCGT)n:Simple_repeat:Simple_repeat	75.53489112	0.030414232	0.069236012	0.010776348	0.225698412	None
Charlie16a:hAT-Charlie:DNA	668.4159008	-0.14041656	0.100428821	0.010778841	0.225698412	None
(CCCCAC)n:Simple_repeat:Simple_repeat	123.8047416	0.053277277	0.095873901	0.010989728	0.227341723	None
(CCGCGG)n:Simple_repeat:Simple_repeat	31.53756077	0.024360124	0.065079407	0.011247456	0.229903358	None
L1PA4:L1:LINE	8831.109296	0.074715419	0.035140588	0.011494049	0.232179787	None
(GTGTATG)n:Simple_repeat:Simple_repeat	17.7104622	-0.016016243	0.061006649	0.0125392	0.250346577	None
L1MD1:L1:LINE	3464.998202	-0.081716415	0.041608453	0.013264107	0.261775544	None
(GGC)n:Simple_repeat:Simple_repeat	1016.418172	0.049662599	0.089526685	0.014499957	0.28291394	None
L1PB1:L1:LINE	8799.153383	0.061857369	0.029042093	0.015103536	0.290047645	None
Tigger10:TcMar-Tigger:DNA	389.2318225	-0.136457388	0.140196883	0.015203429	0.290047645	None
LTR48B:ERV1:LTR	1264.686949	-0.106250422	0.069101927	0.016074422	0.30329432	None
(CACCCGC)n:Simple_repeat:Simple_repeat	29.08639949	0.021379359	0.063337666	0.016272671	0.303697572	None
(TCCCG)n:Simple_repeat:Simple_repeat	16.94028857	0.01524837	0.060687816	0.016990327	0.313681626	None
(GCCGCC)n:Simple_repeat:Simple_repeat	52.96216099	0.030776503	0.069224458	0.017316229	0.316297494	None
(CCGAG)n:Simple_repeat:Simple_repeat	19.19778975	0.016535765	0.061156831	0.018033769	0.325354246	None
(CGCCGCC)n:Simple_repeat:Simple_repeat	58.66467558	0.026395235	0.06615614	0.018191035	0.325354246	None
MSTA-int:ERVL-MaLR:LTR	4985.466135	0.086697074	0.049968324	0.018836715	0.333429267	None
L1MEg:L1:LINE	3635.794847	-0.079218959	0.043855485	0.019133928	0.33523423	None
(AGCTCCG)n:Simple_repeat:Simple_repeat	12.95908188	0.013132352	0.059973426	0.020285786	0.350009376	None
(CCGGAG)n:Simple_repeat:Simple_repeat	177.8505977	0.066121364	0.114040378	0.020588787	0.350009376	None
MER33:hAT-Charlie:DNA	3497.084156	-0.079699173	0.045019227	0.020541453	0.350009376	None
Tigger4b:TcMar-Tigger:DNA	1402.491508	-0.095358097	0.063443523	0.021668878	0.364759445	None
(CCCCTTT)n:Simple_repeat:Simple_repeat	67.84664175	-0.031948033	0.069906269	0.022194572	0.365091133	None
L1MD2:L1:LINE	4729.217126	-0.069128814	0.036954079	0.022206707	0.365091133	None
L1MEd:L1:LINE	5648.704679	-0.064654557	0.033596842	0.022326482	0.365091133	None
L1MC1:L1:LINE	4590.89242	0.071717528	0.039174051	0.022586555	0.365859577	None
(ACAGAA)n:Simple_repeat:Simple_repeat	68.29857555	-0.031330835	0.069413876	0.022882976	0.367196916	None
Charlie21a:hAT-Charlie:DNA	164.4430944	-0.062263699	0.105538931	0.023419917	0.372333313	None
MER6C:TcMar-Tigger:DNA	63.5728259	-0.031228453	0.069278762	0.024429339	0.384818127	None
(CCG)n:Simple_repeat:Simple_repeat	2026.422027	0.05689984	0.096297273	0.025425887	0.396874987	None
(GCC)n:Simple_repeat:Simple_repeat	480.4417181	0.095332489	0.133888137	0.025799136	0.399073115	None
(TCCA)n:Simple_repeat:Simple_repeat	148.9651829	0.052433233	0.090694628	0.026305092	0.403266448	None
L1MB2:L1:LINE	3964.478005	-0.071644383	0.041226051	0.027010209	0.410411753	None
(ATATTTA)n:Simple_repeat:Simple_repeat	40.74072877	-0.023002518	0.063993131	0.027742073	0.410828676	None
(ATTTT)n:Simple_repeat:Simple_repeat	152.5042511	0.04870877	0.085741118	0.027852929	0.410828676	None
(CGGCTC)n:Simple_repeat:Simple_repeat	51.95495465	0.024359987	0.064730268	0.027994732	0.410828676	None
(GCG)n:Simple_repeat:Simple_repeat	544.2605711	0.096926163	0.128896094	0.027306418	0.410828676	None
L1ME5:L1:LINE	631.8998799	-0.099644534	0.095394798	0.028734252	0.414594209	None
PABL_B-int:ERV1:LTR	181.0803335	0.053666494	0.091578375	0.028501929	0.414594209	None
BSR/Beta:Satellite:Satellite	656.6442984	0.097825375	0.093492674	0.030009811	0.425841695	None
L1P2:L1:LINE	1244.639001	0.08904418	0.065847307	0.029960698	0.425841695	None
(CCCCCT)n:Simple_repeat:Simple_repeat	146.9659288	0.041120446	0.077326525	0.030911292	0.431501526	None
L1M6:L1:LINE	1136.135445	-0.089852926	0.068284854	0.030802351	0.431501526	None
Charlie1:hAT-Charlie:DNA	1509.447791	-0.081907168	0.058154526	0.034245159	0.465246336	None
L1MA4:L1:LINE	2350.011788	-0.076139247	0.049868457	0.033864478	0.465246336	None
MER112:hAT-Charlie:DNA	1073.812805	-0.089114078	0.074308599	0.034683478	0.465246336	None
Tigger19b:TcMar-Tigger:DNA	1365.053181	-0.08343562	0.061212968	0.034609718	0.465246336	None
Tigger4a:TcMar-Tigger:DNA	1529.334782	-0.082133326	0.058282033	0.033976191	0.465246336	None
(ACTT)n:Simple_repeat:Simple_repeat	50.72406035	-0.025396117	0.065140348	0.036956598	0.477101349	None
HSAT5:Satellite:Satellite	603.4745576	0.089431218	0.098803181	0.03670101	0.477101349	None
L1MA7:L1:LINE	1743.126591	-0.079572618	0.056793332	0.03666701	0.477101349	None
L1MB1:L1:LINE	1261.111383	-0.086048696	0.068681193	0.036090086	0.477101349	None
Tigger6b:TcMar-Tigger:DNA	65.857917	-0.02962761	0.067754875	0.036859571	0.477101349	None
(ACCCCC)n:Simple_repeat:Simple_repeat	18.80457039	0.013595859	0.060037697	0.037334433	0.478382251	None
(TTCACAC)n:Simple_repeat:Simple_repeat	16.3837496	0.013511976	0.060007824	0.037944192	0.479045423	None
Kanga1b:TcMar-Tc2:DNA	98.85465873	-0.033015401	0.070090748	0.037732044	0.479045423	None
(TTTCATT)n:Simple_repeat:Simple_repeat	30.87644396	-0.018477585	0.061747068	0.039192064	0.490606652	None
Charlie10:hAT-Charlie:DNA	425.9316299	-0.075502331	0.107031962	0.039431402	0.490606652	None
Charlie1a:hAT-Charlie:DNA	3572.778923	-0.068232572	0.043886129	0.040155126	0.496016919	None
(CGCGG)n:Simple_repeat:Simple_repeat	16.13521271	0.013204167	0.05990705	0.040727082	0.499488569	None
(CCCAGC)n:Simple_repeat:Simple_repeat	70.74335085	0.028281418	0.066747706	0.041354461	0.500039499	None
(GCCCTGG)n:Simple_repeat:Simple_repeat	12.91226858	0.011700156	0.059494872	0.041156064	0.500039499	None
LTR28C:ERV1:LTR	236.1797796	0.061552989	0.096008392	0.042333738	0.508300896	None
(CTCC)n:Simple_repeat:Simple_repeat	347.043037	0.073370408	0.10250401	0.042640192	0.508425067	None
(GGCGGC)n:Simple_repeat:Simple_repeat	33.31553743	0.018010779	0.061512451	0.045110981	0.534176237	None
(AATG)n:Simple_repeat:Simple_repeat	107.3309766	-0.032015531	0.068995739	0.048069324	0.561261188	None
(GGTA)n:Simple_repeat:Simple_repeat	47.15684873	0.021824617	0.063123409	0.04843036	0.561261188	None
(TTACAA)n:Simple_repeat:Simple_repeat	26.05826842	-0.015950353	0.060730051	0.049032719	0.561261188	None
HERV9N-int:ERV1:LTR	480.5876553	0.077765442	0.092775823	0.047959838	0.561261188	None
MARNA:TcMar-Mariner:DNA	1180.054532	-0.075685208	0.061169491	0.048909786	0.561261188	None
(TTGAG)n:Simple_repeat:Simple_repeat	62.38777157	-0.025434569	0.064882385	0.052140521	0.575853373	None
BLACKJACK:hAT-Blackjack:DNA	381.8267506	-0.067344013	0.094799915	0.050907398	0.575853373	None
L1M2:L1:LINE	3304.800507	-0.063596019	0.043134261	0.052192702	0.575853373	None
L5:RTE-X:LINE	104.3289185	-0.035091008	0.070997488	0.052022453	0.575853373	None
LTR1A1:ERV1:LTR	204.1295318	0.048982852	0.082219323	0.052319817	0.575853373	None
X6A_LINE:CR1:LINE	506.8441946	0.07638926	0.094784274	0.05131678	0.575853373	None
(TTCAGA)n:Simple_repeat:Simple_repeat	754.5791793	0.077445021	0.078846751	0.053170267	0.577805999	None
L1PA13:L1:LINE	3186.693668	0.060252159	0.03956465	0.053132493	0.577805999	None
HAL1:L1:LINE	18967.94745	-0.041221328	0.023392488	0.053547803	0.578248914	None
(ACAT)n:Simple_repeat:Simple_repeat	36.76822947	0.01911474	0.061867331	0.053984796	0.579324337	None
Charlie22a:hAT-Charlie:DNA	295.774276	-0.059735217	0.089249187	0.055470187	0.587876321	None
LTR57-int:ERVL:LTR	178.9099213	-0.045775075	0.079082035	0.055326178	0.587876321	None
MER61E:ERV1:LTR	699.7314503	0.076077006	0.080926227	0.055808876	0.587876321	None
(ATTTTA)n:Simple_repeat:Simple_repeat	32.54384877	-0.017781946	0.061329306	0.057593504	0.592399416	None
(CCCACC)n:Simple_repeat:Simple_repeat	14.73870927	0.011825121	0.059476114	0.058642416	0.592399416	None
(CCGGCC)n:Simple_repeat:Simple_repeat	58.30439522	0.022522773	0.063325663	0.058156763	0.592399416	None
L1MC2:L1:LINE	2766.402651	-0.061444206	0.042884532	0.058653408	0.592399416	None
L1MDa:L1:LINE	3302.956981	-0.05845272	0.038968124	0.057775038	0.592399416	None
MER68:ERVL:LTR	1321.654751	0.072255437	0.061969097	0.057707731	0.592399416	None
Tigger3a:TcMar-Tigger:DNA	3440.023157	0.062087859	0.042990066	0.05851963	0.592399416	None
L1PA14:L1:LINE	915.6061021	0.073225477	0.067853067	0.059367985	0.592644366	None
L1PB4:L1:LINE	1926.489459	-0.06464685	0.047410576	0.059307493	0.592644366	None
L1MA5A:L1:LINE	1365.680877	-0.070441788	0.061452784	0.061342694	0.608817372	None
L1MA3:L1:LINE	2949.550267	-0.059500646	0.041827757	0.062809154	0.616720829	None
MER1B:hAT-Charlie:DNA	3039.896028	0.062054594	0.045007778	0.062857394	0.616720829	None
MADE2:TcMar-Mariner:DNA	285.6942303	-0.052629899	0.082454802	0.063794496	0.622358805	None
L1PA16:L1:LINE	4525.921122	0.051203878	0.033672357	0.066433447	0.644441969	None
LTR2B:ERV1:LTR	129.4324331	0.034676078	0.070169711	0.067937088	0.655325726	None
(TATAA)n:Simple_repeat:Simple_repeat	13.82092344	-0.010604288	0.059161691	0.069242755	0.655604583	None
L1MA2:L1:LINE	2243.938736	-0.061566519	0.047846072	0.069493322	0.655604583	None
LTR12_:ERV1:LTR	336.4775449	0.057295449	0.083658363	0.069189203	0.655604583	None
LTR87:ERVL?:LTR	1356.696883	0.066152759	0.055477249	0.068530013	0.655604583	None
(CCCCG)n:Simple_repeat:Simple_repeat	68.14652333	0.023660064	0.063696071	0.070108544	0.657794371	None
(GCTGG)n:Simple_repeat:Simple_repeat	34.31642209	-0.016292293	0.060718813	0.070869744	0.661322558	None
(TTCC)n:Simple_repeat:Simple_repeat	383.90385	0.058471442	0.082746198	0.071322603	0.661950863	None
LTR104_Mam:Gypsy:LTR	220.5220934	0.046302775	0.077446683	0.072212314	0.666605069	None
MER44A:TcMar-Tigger:DNA	832.7954079	-0.067139829	0.068777183	0.072637599	0.666945228	None
HAL1b:L1:LINE	1487.980004	-0.065012242	0.057050654	0.073835151	0.668708512	None
LTR21A:ERV1:LTR	119.9645381	0.032708253	0.068475136	0.07399803	0.668708512	None
LTR24C:ERV1:LTR	63.35395215	0.0237356	0.063682656	0.073759264	0.668708512	None
(GCCCC)n:Simple_repeat:Simple_repeat	137.3892484	0.031862271	0.068009368	0.074406862	0.668882632	None
(GCCGCCG)n:Simple_repeat:Simple_repeat	74.41754809	0.025220892	0.064350629	0.076340358	0.675719766	None
MER77B:ERVL:LTR	494.556993	0.062985665	0.078725813	0.076348069	0.675719766	None
PABL_A-int:ERV1:LTR	414.3357367	-0.056174374	0.080006062	0.076335047	0.675719766	None
L1MA9:L1:LINE	3487.126922	-0.052878384	0.037624586	0.077585118	0.683146907	None
L1MEc:L1:LINE	5597.323897	-0.048808048	0.033882968	0.081211122	0.711426005	None
(GGCCG)n:Simple_repeat:Simple_repeat	126.1657028	0.029050489	0.066176693	0.082827994	0.721906934	None
LTR13_:ERVK:LTR	87.6953049	0.026369528	0.064775132	0.083775228	0.726475087	None
SST1:centr:Satellite	1727.47112	0.059502672	0.050883201	0.08740911	0.75040721	None
Zaphod:hAT-Tip100:DNA	304.4955364	-0.049313947	0.076861305	0.087206282	0.75040721	None
(AGCACC)n:Simple_repeat:Simple_repeat	45.38372887	-0.016506659	0.06065525	0.093476409	0.77518023	None
(CTGC)n:Simple_repeat:Simple_repeat	113.5417808	0.030507907	0.066761737	0.092491072	0.77518023	None
(GTAT)n:Simple_repeat:Simple_repeat	93.60068749	-0.02620503	0.064476842	0.094809463	0.77518023	None
(TCC)n:Simple_repeat:Simple_repeat	2008.815656	0.056430575	0.046389723	0.091931374	0.77518023	None
(TCG)n:Simple_repeat:Simple_repeat	17.94529152	0.011377963	0.059270703	0.094763223	0.77518023	None
(TTAGA)n:Simple_repeat:Simple_repeat	18.82557687	-0.011654945	0.059330772	0.094657129	0.77518023	None
Charlie25:hAT-Charlie:DNA	155.9299829	-0.034251568	0.068547796	0.09409425	0.77518023	None
L1PA11:L1:LINE	5424.405622	0.047195832	0.033983846	0.093205998	0.77518023	None
MER49:ERV1:LTR	963.1452435	-0.061338735	0.064363322	0.09431327	0.77518023	None
U13:snRNA:snRNA	73.08221544	-0.023631581	0.063363905	0.092586612	0.77518023	None
(CAGGACC)n:Simple_repeat:Simple_repeat	154.3671703	0.032307824	0.067370102	0.095576773	0.775661017	None
MER3:hAT-Charlie:DNA	2963.718311	0.052339995	0.040931737	0.095771774	0.775661017	None
AmnSINE1:5S-Deu-L2:SINE	371.8213175	0.050064018	0.074717377	0.096326471	0.776337905	None
HERV9-int:ERV1:LTR	391.4561159	0.057944842	0.084407409	0.096846912	0.776337905	None
MER39B:ERV1:LTR	381.4850025	0.050814532	0.074587347	0.097211794	0.776337905	None
(TTTATT)n:Simple_repeat:Simple_repeat	57.89595045	0.020660429	0.062077532	0.09781621	0.777548295	None
(GTCCT)n:Simple_repeat:Simple_repeat	206.5791446	0.038297618	0.070593333	0.099022041	0.783506192	None
(GGAGC)n:Simple_repeat:Simple_repeat	18.67577277	0.01123531	0.059221317	0.101649079	0.785494429	None
L1MA10:L1:LINE	643.2974945	-0.058279306	0.074742022	0.100679606	0.785494429	None
L1MA5:L1:LINE	1456.388174	-0.056231542	0.051814189	0.102475686	0.785494429	None
L4_A_Mam:RTE-X:LINE	1609.000102	-0.055822845	0.051056119	0.102151229	0.785494429	None
LTR73:ERV1:LTR	45.90051048	0.017585907	0.060958299	0.100713016	0.785494429	None
MLT1A0:ERVL-MaLR:LTR	4708.85115	0.048041973	0.03541797	0.100187296	0.785494429	None
Tigger14a:TcMar-Tigger:DNA	198.2873878	-0.037467231	0.069799274	0.101864462	0.785494429	None
L1ME3:L1:LINE	3496.877875	-0.048243623	0.037155072	0.103119009	0.786912614	None
(CAGG)n:Simple_repeat:Simple_repeat	49.96748363	-0.017877623	0.060998728	0.107655089	0.787384813	None
(CAGGC)n:Simple_repeat:Simple_repeat	16.19545143	-0.010102499	0.058975079	0.107687993	0.787384813	None
(CCCGC)n:Simple_repeat:Simple_repeat	85.31926176	0.01884514	0.061334504	0.10653479	0.787384813	None
(GA)n:Simple_repeat:Simple_repeat	269.574559	0.043251733	0.072069634	0.104362787	0.787384813	None
(GCGCGG)n:Simple_repeat:Simple_repeat	30.98376656	0.014151161	0.059896658	0.108683868	0.787384813	None
(TGAGA)n:Simple_repeat:Simple_repeat	18.65698045	-0.01045037	0.059040198	0.108433275	0.787384813	None
(TGTG)n:Simple_repeat:Simple_repeat	184.3749334	0.034580862	0.068308826	0.103787634	0.787384813	None
AluYh9:Alu:SINE	19.06066698	-0.010336478	0.05902782	0.104786771	0.787384813	None
GA-rich:Low_complexity:Low_complexity	5549.137118	0.043048846	0.032248598	0.1068955	0.787384813	None
L1M7:L1:LINE	722.1971155	0.055797901	0.067296981	0.107390929	0.787384813	None
Looper:PiggyBac:DNA	326.1183087	-0.042496248	0.071435504	0.107290123	0.787384813	None
MER65D:ERV1:LTR	159.2745501	0.03114629	0.066440594	0.108501726	0.787384813	None
(CACCGCC)n:Simple_repeat:Simple_repeat	70.98310203	0.016718444	0.060623475	0.10950862	0.788609687	None
(TGCATG)n:Simple_repeat:Simple_repeat	39.55231621	0.016023655	0.060413861	0.109771529	0.788609687	None
(GCCCGCC)n:Simple_repeat:Simple_repeat	24.25231408	0.012023502	0.059368314	0.111373723	0.793480013	None
MER31A:ERV1:LTR	504.2683449	0.050771401	0.071374561	0.111272071	0.793480013	None
(ACACAC)n:Simple_repeat:Simple_repeat	18.86619638	-0.011153322	0.05916726	0.115076143	0.795937515	None
(TTTTC)n:Simple_repeat:Simple_repeat	255.2245229	-0.038995416	0.069680068	0.112316949	0.795937515	None
HAL1ME:L1:LINE	2326.936141	-0.052748122	0.047742365	0.11383903	0.795937515	None
HERVH48-int:ERV1:LTR	220.6378798	-0.03808694	0.069320655	0.115023301	0.795937515	None
LTR7Y:ERV1:LTR	118.9330618	0.027695789	0.064736663	0.113898362	0.795937515	None
MER97c:hAT-Tip100:DNA	52.98387773	-0.018961328	0.061294114	0.115427164	0.795937515	None
MamRep1894:hAT:DNA	68.73956317	0.021815844	0.062333898	0.114799433	0.795937515	None
Tigger15a:TcMar-Tigger:DNA	1586.888128	-0.054750069	0.054092224	0.114537421	0.795937515	None
(CAGCCC)n:Simple_repeat:Simple_repeat	27.79175584	0.012364334	0.059416945	0.119273713	0.803109667	None
(CCCGCCG)n:Simple_repeat:Simple_repeat	35.66316748	0.013780153	0.059762956	0.117169702	0.803109667	None
MER41-int:ERV1:LTR	1113.373399	-0.054336636	0.06035967	0.118152155	0.803109667	None
MER74C:ERVL:LTR	18.34931686	0.010662877	0.05905251	0.118728175	0.803109667	None
MER92B:ERV1:LTR	487.501486	0.049207598	0.070342785	0.118310095	0.803109667	None
UCON107:hAT-Tag1:DNA	19.39066805	-0.010874995	0.059100106	0.119050989	0.803109667	None
MER11B:ERVK:LTR	456.6281826	0.049828843	0.071724929	0.119914783	0.804272199	None
Plat_L3:CR1:LINE	714.0494546	-0.052328451	0.064082453	0.121366878	0.810844082	None
(GAGGC)n:Simple_repeat:Simple_repeat	14.61473666	-0.009434465	0.058823039	0.123682053	0.813647838	None
(TTAA)n:Simple_repeat:Simple_repeat	38.75701246	-0.015615729	0.060215323	0.123597966	0.813647838	None
HUERS-P3b-int:ERV1:LTR	178.5017554	-0.033071453	0.066713894	0.123265124	0.813647838	None
ORSL:hAT-Tip100:DNA	237.3129302	-0.037111679	0.068287129	0.122511947	0.813647838	None
MER11D:ERVK:LTR	253.6277335	0.038790907	0.068711264	0.124986665	0.817010312	None
tRNA-Asp-GAY:tRNA:tRNA	21.2716228	-0.011166554	0.059145098	0.125144853	0.817010312	None
MER5A:hAT-Charlie:DNA	8164.410284	0.038162217	0.028689358	0.12652169	0.822870231	None
(TCTTTC)n:Simple_repeat:Simple_repeat	35.52251496	-0.013540237	0.059631796	0.134601828	0.862355739	None
HERVL74-int:ERVL:LTR	121.4896059	0.027099292	0.063956884	0.133438841	0.862355739	None
MLT1G1:ERVL-MaLR:LTR	586.1078185	0.047937953	0.066135088	0.134280029	0.862355739	None
MamRep434:TcMar-Tigger:DNA	367.7452228	-0.039678359	0.068034151	0.134220103	0.862355739	None
(CCGGCGC)n:Simple_repeat:Simple_repeat	33.2367151	0.013073931	0.059514722	0.137482871	0.871639451	None
(GAAAT)n:Simple_repeat:Simple_repeat	24.10174153	0.010521991	0.058986394	0.13883733	0.871639451	None
AluSz6:Alu:SINE	34599.61403	0.032839463	0.024636907	0.139096802	0.871639451	None
Charlie17:hAT-Charlie:DNA	528.2269653	-0.047040833	0.066038735	0.13820145	0.871639451	None
L2:L2:LINE	22075.60831	0.038416797	0.029815367	0.136772829	0.871639451	None
MER113B:hAT-Charlie:DNA	130.783227	-0.024315632	0.06288188	0.138955463	0.871639451	None
Charlie7:hAT-Charlie:DNA	559.8823225	-0.046702255	0.066040674	0.139700012	0.872236074	None
(CGAG)n:Simple_repeat:Simple_repeat	17.52588281	0.009923681	0.058876704	0.140290968	0.872752144	None
(GGAGCCC)n:Simple_repeat:Simple_repeat	33.22662726	0.013879664	0.059685601	0.141400547	0.874483032	None
(GGGCGC)n:Simple_repeat:Simple_repeat	23.3104583	0.011121954	0.059090401	0.141945062	0.874483032	None
LTR25:ERV1:LTR	247.2247908	0.034021639	0.066182364	0.142097126	0.874483032	None
(GCCCGC)n:Simple_repeat:Simple_repeat	71.32107755	0.018958766	0.061059554	0.142727857	0.875227609	None
(AGG)n:Simple_repeat:Simple_repeat	101.8369834	0.023179115	0.062317703	0.145614734	0.886597511	None
MER57A-int:ERV1:LTR	525.7533184	-0.04543416	0.065115062	0.145370238	0.886597511	None
(GGCG)n:Simple_repeat:Simple_repeat	24.20442289	0.011303987	0.059109777	0.147821514	0.896853494	None
(CATTTTA)n:Simple_repeat:Simple_repeat	73.57907553	-0.017487402	0.060566028	0.149275028	0.902483179	None
(GCCCCACA)n:Simple_repeat:Simple_repeat	44.51944835	0.015566199	0.060056066	0.149817146	0.902582598	None
(AGCCC)n:Simple_repeat:Simple_repeat	46.23774535	0.01542153	0.06001101	0.15142641	0.90277481	None
MER106B:hAT-Charlie:DNA	194.5609284	-0.031128509	0.064859321	0.151389441	0.90277481	None
MLT1D:ERVL-MaLR:LTR	5722.95659	0.039514838	0.032813743	0.150377258	0.90277481	None
(GCGCCC)n:Simple_repeat:Simple_repeat	18.8889978	0.009300687	0.058744897	0.152085641	0.903567634	None
MamGypLTR3:Gypsy:LTR	68.39450716	-0.01886088	0.060922373	0.152696788	0.904070293	None
HERVL-int:ERVL:LTR	1307.616404	0.047805986	0.052448441	0.153737832	0.907106042	None
(CCCTCAC)n:Simple_repeat:Simple_repeat	20.34233426	0.010222262	0.058890272	0.156973109	0.912762191	None
(CGCC)n:Simple_repeat:Simple_repeat	46.26415818	0.014529203	0.059751264	0.158975387	0.912762191	None
(CTGAGG)n:Simple_repeat:Simple_repeat	56.40035658	-0.013308109	0.05949017	0.155960348	0.912762191	None
(GCGG)n:Simple_repeat:Simple_repeat	19.01923468	0.010004957	0.058849691	0.158838147	0.912762191	None
LTR16B1:ERVL:LTR	452.5471926	0.041805277	0.065046863	0.158960745	0.912762191	None
LTR43B:ERV1:LTR	68.50435101	0.019254485	0.061011407	0.156547517	0.912762191	None
LTR86A1:ERVL:LTR	238.2834349	0.034096027	0.065433647	0.155347038	0.912762191	None
MER4D1:ERV1:LTR	644.116205	-0.040235732	0.062908458	0.157795652	0.912762191	None
MER4D:ERV1:LTR	350.4046547	0.039238308	0.06597169	0.159480872	0.912762191	None
(GGCGCG)n:Simple_repeat:Simple_repeat	23.03076902	0.010028218	0.058847004	0.161696145	0.9142895	None
LTR16B2:ERVL:LTR	287.7494953	-0.035197447	0.065287337	0.161498196	0.9142895	None
MER57D:ERV1:LTR	50.95453257	-0.015759066	0.060021559	0.161877698	0.9142895	None
MLT1F1-int:ERVL-MaLR:LTR	130.9277671	-0.023544277	0.062209422	0.161806057	0.9142895	None
AluSc5:Alu:SINE	6866.805	0.038943323	0.033396528	0.162632053	0.915538475	None
(GACAGA)n:Simple_repeat:Simple_repeat	28.12341718	0.010591789	0.058938432	0.163657119	0.916082784	None
LTR7C:ERV1:LTR	133.129067	0.024975135	0.06262321	0.163795815	0.916082784	None
MLT1E1A:ERVL-MaLR:LTR	886.4051278	0.042634441	0.055315635	0.16564047	0.923391841	None
Kanga11a:TcMar-Tc2:DNA	157.6140605	-0.02644835	0.062876059	0.169776163	0.934911206	None
LTR33:ERVL:LTR	1913.102024	0.044238133	0.045548548	0.170016602	0.934911206	None
LTR8A:ERV1:LTR	625.0925636	0.042834316	0.061495559	0.170072605	0.934911206	None
MER4C:ERV1:LTR	222.0702075	-0.030623005	0.063946886	0.168530987	0.934911206	None
MER77:ERVL:LTR	694.7771108	0.043997147	0.060013339	0.170429358	0.934911206	None
LTR55:ERVL?:LTR	70.46348067	0.018760576	0.060714166	0.171375725	0.937108662	None
(AGCCCC)n:Simple_repeat:Simple_repeat	21.11706557	-0.009745391	0.058768905	0.177231164	0.947993486	None
(CCCCCTC)n:Simple_repeat:Simple_repeat	84.01551548	0.018017342	0.060480063	0.176966565	0.947993486	None
(CTGGT)n:Simple_repeat:Simple_repeat	198.8518502	-0.028004463	0.063145645	0.175079566	0.947993486	None
L1MCa:L1:LINE	1615.605178	-0.043889376	0.046817556	0.176678219	0.947993486	None
LTR47B4:ERVL:LTR	104.6410033	-0.021655138	0.061450039	0.174967538	0.947993486	None
LTR88a:Gypsy?:LTR	146.6774413	0.025856497	0.062637541	0.175033873	0.947993486	None
MER41B:ERV1:LTR	594.505302	0.040405326	0.062118413	0.175964149	0.947993486	None
(CATGAG)n:Simple_repeat:Simple_repeat	31.26754069	0.011939808	0.059131784	0.178793566	0.953380598	None
(ATAG)n:Simple_repeat:Simple_repeat	65.84748302	0.016140378	0.060007465	0.18128886	0.957762993	None
MER110-int:ERV1:LTR	108.2988565	-0.020498658	0.061052671	0.181206561	0.957762993	None
MER44C:TcMar-Tigger:DNA	633.3608678	0.041320353	0.060613162	0.180585193	0.957762993	None
MLT1M:ERVL-MaLR:LTR	463.8201297	0.037832668	0.063385354	0.182576841	0.961608699	None
Zaphod3:hAT-Tip100:DNA	150.1963685	-0.025522866	0.062259311	0.185490549	0.973967193	None
AluYa5:Alu:SINE	4321.369491	-0.040267994	0.040592834	0.187346321	0.977288348	None
HERVP71A-int:ERV1:LTR	65.13891386	0.016512879	0.060028629	0.187765761	0.977288348	None
X7A_LINE:CR1:LINE	381.0164549	0.037029818	0.063050307	0.187830609	0.977288348	None
(AAAAAC)n:Simple_repeat:Simple_repeat	111.2571332	-0.018803104	0.060027629	0.235987014	0.981112479	None
(AAAAACC)n:Simple_repeat:Simple_repeat	31.48941848	0.011379553	0.058985012	0.193407366	0.981112479	None
(AAAC)n:Simple_repeat:Simple_repeat	282.5711347	-0.025356727	0.059404339	0.275412164	0.981112479	None
(AAACC)n:Simple_repeat:Simple_repeat	18.25154464	-0.008074252	0.058424489	0.239662689	0.981112479	None
(AAC)n:Simple_repeat:Simple_repeat	445.9676622	0.031508931	0.059537863	0.24638121	0.981112479	None
(AACA)n:Simple_repeat:Simple_repeat	76.1457803	0.017877346	0.060264568	0.196208773	0.981112479	None
(AAG)n:Simple_repeat:Simple_repeat	83.66507628	-0.003406289	0.056602238	0.234636686	0.981112479	None
(AAGAA)n:Simple_repeat:Simple_repeat	52.87791082	0.0132341	0.058997909	0.253889408	0.981112479	None
(ACAG)n:Simple_repeat:Simple_repeat	18.42724601	0.00880811	0.058579589	0.204649917	0.981112479	None
(ACCCC)n:Simple_repeat:Simple_repeat	70.38068498	-0.017020509	0.060009586	0.201628584	0.981112479	None
(AG)n:Simple_repeat:Simple_repeat	244.7369866	0.028982459	0.061816895	0.217997282	0.981112479	None
(AGAT)n:Simple_repeat:Simple_repeat	56.67917993	-0.013789436	0.059040219	0.256001608	0.981112479	None
(AGCAGT)n:Simple_repeat:Simple_repeat	37.33101792	0.01090023	0.05863892	0.271425818	0.981112479	None
(AGGA)n:Simple_repeat:Simple_repeat	35.48630227	-0.011606731	0.058903673	0.224802638	0.981112479	None
(AGGCGG)n:Simple_repeat:Simple_repeat	16.1086551	-0.007763218	0.058413238	0.228804661	0.981112479	None
(ATAC)n:Simple_repeat:Simple_repeat	89.29909517	-0.015849713	0.059220112	0.268380082	0.981112479	None
(ATCC)n:Simple_repeat:Simple_repeat	98.52462567	0.018116699	0.059747393	0.248244001	0.981112479	None
(ATTCTT)n:Simple_repeat:Simple_repeat	14.6294441	0.006924854	0.058285838	0.262405869	0.981112479	None
(C)n:Simple_repeat:Simple_repeat	441.5780913	0.032508432	0.061272195	0.220420673	0.981112479	None
(CACCCAG)n:Simple_repeat:Simple_repeat	23.2376094	0.008609181	0.058443435	0.258677732	0.981112479	None
(CACGCA)n:Simple_repeat:Simple_repeat	68.49624416	-0.016135278	0.059751639	0.210952213	0.981112479	None
(CAGGCC)n:Simple_repeat:Simple_repeat	29.86369863	0.009282545	0.058458215	0.276912002	0.981112479	None
(CAT)n:Simple_repeat:Simple_repeat	48.11085894	-0.012699351	0.058935999	0.251570218	0.981112479	None
(CCATCC)n:Simple_repeat:Simple_repeat	15.89226932	0.007794398	0.058460888	0.200784968	0.981112479	None
(CCCGG)n:Simple_repeat:Simple_repeat	29.20718913	0.01185244	0.059106295	0.19344506	0.981112479	None
(CCCGGC)n:Simple_repeat:Simple_repeat	26.22062301	0.010197474	0.058717186	0.221911259	0.981112479	None
(CCCTCTC)n:Simple_repeat:Simple_repeat	19.25518003	-0.007720923	0.058322543	0.276459632	0.981112479	None
(CCCTGC)n:Simple_repeat:Simple_repeat	26.09014605	-0.009041511	0.058574317	0.217657478	0.981112479	None
(CCGCC)n:Simple_repeat:Simple_repeat	59.63765033	0.013588229	0.059296408	0.208721437	0.981112479	None
(CCGCCC)n:Simple_repeat:Simple_repeat	28.21341409	0.009968808	0.058758741	0.194265395	0.981112479	None
(CCGCCCC)n:Simple_repeat:Simple_repeat	14.94925419	0.007443898	0.058389165	0.223936258	0.981112479	None
(CCGCCCT)n:Simple_repeat:Simple_repeat	22.5135628	0.007015474	0.058357277	0.21703918	0.981112479	None
(CCGG)n:Simple_repeat:Simple_repeat	19.20534448	-0.007472367	0.058300293	0.278123176	0.981112479	None
(CCTTC)n:Simple_repeat:Simple_repeat	18.10297796	-0.008220578	0.058469746	0.222850023	0.981112479	None
(CGCCC)n:Simple_repeat:Simple_repeat	123.1724218	0.019753359	0.060452899	0.215268061	0.981112479	None
(CGCCCGC)n:Simple_repeat:Simple_repeat	29.58397195	0.011612719	0.059024202	0.192958812	0.981112479	None
(CGGCC)n:Simple_repeat:Simple_repeat	31.96756784	0.01115185	0.058918455	0.204781971	0.981112479	None
(CT)n:Simple_repeat:Simple_repeat	506.398621	0.030243981	0.057876411	0.275430567	0.981112479	None
(CTAT)n:Simple_repeat:Simple_repeat	55.85499994	0.013745017	0.059278303	0.219392325	0.981112479	None
(CTC)n:Simple_repeat:Simple_repeat	302.1269081	0.030575108	0.061393118	0.230166392	0.981112479	None
(CTCA)n:Simple_repeat:Simple_repeat	21.45439955	0.008992318	0.058553826	0.227137239	0.981112479	None
(CTCCACC)n:Simple_repeat:Simple_repeat	35.91837435	0.010225922	0.058560161	0.271169635	0.981112479	None
(CTCTGT)n:Simple_repeat:Simple_repeat	23.52041232	-0.010252282	0.058805696	0.191430439	0.981112479	None
(CTGCT)n:Simple_repeat:Simple_repeat	30.41885573	0.011342953	0.058916532	0.212017682	0.981112479	None
(CTGGTG)n:Simple_repeat:Simple_repeat	191.5678068	0.026884071	0.06221233	0.198475248	0.981112479	None
(CTGTCT)n:Simple_repeat:Simple_repeat	20.35109067	-0.008655951	0.058524896	0.220303421	0.981112479	None
(CTTCCT)n:Simple_repeat:Simple_repeat	14.29178947	0.007658998	0.058436095	0.205881631	0.981112479	None
(GACAGG)n:Simple_repeat:Simple_repeat	30.29203779	0.010728372	0.058772944	0.227789166	0.981112479	None
(GACGCG)n:Simple_repeat:Simple_repeat	33.17697529	0.011609512	0.05901272	0.197480671	0.981112479	None
(GAGCCC)n:Simple_repeat:Simple_repeat	15.16978776	0.006789447	0.05827962	0.259565597	0.981112479	None
(GCCAGG)n:Simple_repeat:Simple_repeat	16.35687838	0.007370037	0.058366725	0.233448101	0.981112479	None
(GCCC)n:Simple_repeat:Simple_repeat	94.60105977	0.017870159	0.059691709	0.250099693	0.981112479	None
(GCCGC)n:Simple_repeat:Simple_repeat	44.826397	0.008973478	0.058514579	0.24050391	0.981112479	None
(GCGTGT)n:Simple_repeat:Simple_repeat	24.77744844	-0.008873174	0.05842976	0.271458969	0.981112479	None
(GCTGGC)n:Simple_repeat:Simple_repeat	24.15602817	-0.009201497	0.058520316	0.24843603	0.981112479	None
(GGCA)n:Simple_repeat:Simple_repeat	71.69724428	0.014311019	0.058977833	0.277617878	0.981112479	None
(GGCAGAG)n:Simple_repeat:Simple_repeat	17.75218771	0.006722182	0.058258937	0.27018119	0.981112479	None
(GGCGCC)n:Simple_repeat:Simple_repeat	24.58108994	0.008701411	0.058525416	0.224386005	0.981112479	None
(GGGA)n:Simple_repeat:Simple_repeat	85.66681398	-0.016076292	0.059260692	0.266847947	0.981112479	None
(GGTGG)n:Simple_repeat:Simple_repeat	54.14851021	0.014879196	0.059535111	0.210130814	0.981112479	None
(TAATAT)n:Simple_repeat:Simple_repeat	15.04098455	0.007714516	0.058426592	0.217431526	0.981112479	None
(TATTTT)n:Simple_repeat:Simple_repeat	17.51800723	0.008211578	0.05848461	0.215990614	0.981112479	None
(TCCCTGG)n:Simple_repeat:Simple_repeat	21.80243916	-0.008229053	0.058440493	0.239219625	0.981112479	None
(TCGGCG)n:Simple_repeat:Simple_repeat	17.39894083	0.008415098	0.058527894	0.204854774	0.981112479	None
(TCT)n:Simple_repeat:Simple_repeat	93.63967971	0.016529135	0.059256359	0.273371282	0.981112479	None
(TCTTCC)n:Simple_repeat:Simple_repeat	14.44603217	0.007576337	0.058422484	0.210582622	0.981112479	None
(TGCTCC)n:Simple_repeat:Simple_repeat	29.82498427	-0.010698077	0.058762223	0.228787877	0.981112479	None
(TGGTTG)n:Simple_repeat:Simple_repeat	15.58292247	0.007294549	0.05832114	0.259224598	0.981112479	None
(TTA)n:Simple_repeat:Simple_repeat	215.3301245	-0.02727022	0.061590595	0.216979041	0.981112479	None
(TTTC)n:Simple_repeat:Simple_repeat	486.830513	-0.034992781	0.061033758	0.211507045	0.981112479	None
(TTTTCT)n:Simple_repeat:Simple_repeat	52.04902695	0.012403856	0.058875244	0.257477512	0.981112479	None
(TTTTG)n:Simple_repeat:Simple_repeat	158.4302874	-0.022601203	0.060990306	0.211847838	0.981112479	None
AluSc8:Alu:SINE	15470.03838	0.027523654	0.026936767	0.248465798	0.981112479	None
AluSx1:Alu:SINE	95087.7329	-0.025376622	0.025862044	0.268272109	0.981112479	None
CR1-12_AMi:CR1:LINE	49.46690471	-0.012693425	0.058928336	0.251591442	0.981112479	None
Charlie15b:hAT-Charlie:DNA	599.3365516	-0.035833986	0.057354053	0.237248609	0.981112479	None
Charlie26a:hAT-Charlie:DNA	64.21907631	-0.013785589	0.058922055	0.275769909	0.981112479	None
Charlie29a:hAT-Charlie:DNA	990.8867948	-0.036389189	0.051932933	0.254292939	0.981112479	None
ERV3-16A3_I-int:ERVL:LTR	1373.268183	0.040903029	0.052399877	0.209703607	0.981112479	None
ERV3-16A3_LTR:ERVL:LTR	145.8707651	-0.023544847	0.061611345	0.200893066	0.981112479	None
ERVL-E-int:ERVL:LTR	2603.640392	0.034311664	0.040701528	0.271048626	0.981112479	None
FLAM_C:Alu:SINE	18595.11284	-0.032672386	0.0332752	0.227543649	0.981112479	None
GSATII:centr:Satellite	962.2018622	0.037711387	0.053008237	0.24901017	0.981112479	None
HAL1M8:L1:LINE	1591.16661	-0.040443335	0.046321866	0.206672388	0.981112479	None
HERV30-int:ERV1:LTR	13.77258242	0.006454615	0.058233083	0.274625717	0.981112479	None
HERVK11-int:ERVK:LTR	307.5785768	0.031260907	0.061659411	0.219984381	0.981112479	None
HERVL40-int:ERVL:LTR	275.6638921	0.029607028	0.061978404	0.213223068	0.981112479	None
Kanga1c:TcMar-Tc2:DNA	202.6426663	-0.023610014	0.0606468	0.237157062	0.981112479	None
L1M2a:L1:LINE	314.1611527	-0.026959766	0.06121086	0.226848078	0.981112479	None
L1M4a1:L1:LINE	649.9455775	-0.036551314	0.058052425	0.227124653	0.981112479	None
L1MA1:L1:LINE	2327.262542	-0.035379291	0.041677427	0.251156659	0.981112479	None
L1MB5:L1:LINE	5876.243385	-0.033037314	0.032874335	0.224846544	0.981112479	None
L1MDb:L1:LINE	250.3882882	-0.024960044	0.059815397	0.268210465	0.981112479	None
L1ME3C:L1:LINE	755.5367968	-0.035155714	0.056765926	0.246413345	0.981112479	None
L1MEa:L1:LINE	78.08484238	0.015756275	0.059379276	0.250832766	0.981112479	None
L1MEb:L1:LINE	516.4856415	0.033405551	0.05908489	0.242468315	0.981112479	None
L1MEh:L1:LINE	478.562291	-0.038038061	0.061856731	0.193990768	0.981112479	None
L1MEj:L1:LINE	521.5687995	-0.03744674	0.059794007	0.199717834	0.981112479	None
L1P4e:L1:LINE	148.2053039	0.021252933	0.059950411	0.259408974	0.981112479	None
L1PA7:L1:LINE	6213.641063	0.029056737	0.031013218	0.274265179	0.981112479	None
L1PB2:L1:LINE	596.6523782	-0.038872983	0.059166175	0.204319315	0.981112479	None
L1PBa1:L1:LINE	217.1406101	-0.027336184	0.062193086	0.200310313	0.981112479	None
L1PBa:L1:LINE	537.3626526	0.020883155	0.052469355	0.269324087	0.981112479	None
L2b:L2:LINE	31826.52393	0.031258719	0.030728747	0.232345212	0.981112479	None
L2c:L2:LINE	41677.81044	0.028048425	0.02732433	0.248522056	0.981112479	None
LSU-rRNA_Hsa:rRNA:rRNA	1454816.212	0.013988424	0.059174382	0.245372303	0.981112479	None
LTR107_Mam:LTR:LTR	60.51933266	-0.015052532	0.059557373	0.210456004	0.981112479	None
LTR10B1:ERV1:LTR	137.5409938	-0.023786567	0.061521526	0.200392381	0.981112479	None
LTR12D:ERV1:LTR	662.2978922	0.035745496	0.057571571	0.237934752	0.981112479	None
LTR16D2:ERVL:LTR	44.2518987	0.011698775	0.058703973	0.27571935	0.981112479	None
LTR22B2:ERVK:LTR	24.54061033	0.008744215	0.058409551	0.277715774	0.981112479	None
LTR26B:ERV1:LTR	29.54325003	0.010547602	0.058733427	0.2320051	0.981112479	None
LTR26D:ERV1:LTR	130.4065962	0.018464101	0.059530076	0.267981387	0.981112479	None
LTR30:ERV1:LTR	43.82315347	0.011861541	0.058817758	0.260551467	0.981112479	None
LTR42:ERVL:LTR	307.637795	0.030728521	0.061801117	0.218059917	0.981112479	None
LTR47B3:ERVL:LTR	28.2086713	0.008949906	0.058425599	0.277899171	0.981112479	None
LTR5B:ERVK:LTR	1360.517373	0.033840121	0.049013199	0.274368774	0.981112479	None
LTR67B:ERVL:LTR	1100.544459	0.042152934	0.052300988	0.197658576	0.981112479	None
LTR75B:ERVL:LTR	39.59487101	0.012117934	0.058976159	0.229617892	0.981112479	None
LTR85a:Gypsy?:LTR	201.0290282	0.024999038	0.060904668	0.233505879	0.981112479	None
LTR8B:ERV1:LTR	486.4380438	0.029198424	0.058096732	0.277756919	0.981112479	None
MER11A:ERVK:LTR	589.0560736	0.034184099	0.056670017	0.253047873	0.981112479	None
MER1A:hAT-Charlie:DNA	2697.62153	0.035327905	0.038624228	0.242989357	0.981112479	None
MER39:ERV1:LTR	699.6497774	0.033327153	0.054433938	0.266877758	0.981112479	None
MER45C:hAT-Tip100:DNA	119.7394233	0.020135004	0.060098428	0.244496307	0.981112479	None
MER45R:hAT-Tip100:DNA	80.11118405	0.017289804	0.059887879	0.222288204	0.981112479	None
MER47A:TcMar-Tigger:DNA	984.4745541	-0.040602995	0.057057504	0.204216364	0.981112479	None
MER4E1:ERV1:LTR	369.6748013	0.036144284	0.062797378	0.192949051	0.981112479	None
MER50-int:ERV1:LTR	167.018902	-0.024573771	0.061502352	0.208754565	0.981112479	None
MER57F:ERV1:LTR	418.2980149	-0.032878464	0.060162283	0.236601081	0.981112479	None
MER58B:hAT-Charlie:DNA	2527.767454	-0.033074129	0.041048948	0.276783498	0.981112479	None
MER6:TcMar-Tigger:DNA	474.8747488	0.031761357	0.058888947	0.252462653	0.981112479	None
MER75:PiggyBac:DNA	136.8072174	-0.023310215	0.061459663	0.196916925	0.981112479	None
MER81:hAT-Blackjack:DNA	530.3248027	0.032093075	0.0587904	0.254413525	0.981112479	None
MER89-int:ERV1:LTR	123.6389359	0.019509398	0.059722334	0.262775625	0.981112479	None
MER91A:hAT-Tip100:DNA	700.5875667	0.03658334	0.057354875	0.223630181	0.981112479	None
MERX:TcMar-Tigger:DNA	62.40214244	0.013230851	0.058922347	0.267594921	0.981112479	None
MLT1E3:ERVL-MaLR:LTR	739.6690092	0.034059586	0.05451845	0.260444954	0.981112479	None
MLT1J2:ERVL-MaLR:LTR	938.2550873	0.040565228	0.053590467	0.220394593	0.981112479	None
MLT1K:ERVL-MaLR:LTR	3908.927846	0.034166625	0.037407803	0.246726977	0.981112479	None
MLT1L:ERVL-MaLR:LTR	2217.216374	0.036013081	0.04184664	0.241751283	0.981112479	None
MSTC:ERVL-MaLR:LTR	794.4240366	0.049045953	0.061197062	0.191144346	0.981112479	None
MamGypsy2-LTR:Gypsy:LTR	59.16968053	0.013464129	0.058924326	0.268655462	0.981112479	None
Mam_R4:Dong-R4:LINE	112.4047048	-0.020425536	0.060816567	0.197429854	0.981112479	None
ORSL-2a:hAT-Tip100:DNA	28.83652381	0.010398895	0.058749007	0.2203511	0.981112479	None
PABL_A:ERV1:LTR	353.0579586	0.036012866	0.063319789	0.269282296	0.981112479	None
PRIMA4_LTR:ERV1:LTR	103.360493	0.017950749	0.059603177	0.257518665	0.981112479	None
PRIMAX-int:ERV1:LTR	29.92728865	0.009729797	0.058621539	0.237796446	0.981112479	None
SVA_E:SVA:Retroposon	1054.008403	0.039456231	0.054007395	0.224253713	0.981112479	None
Tigger18a:TcMar-Tigger:DNA	492.0970318	-0.03355678	0.059524205	0.237322367	0.981112479	None
Tigger19a:TcMar-Tigger:DNA	1027.927137	-0.036845343	0.050906616	0.239438133	0.981112479	None
Tigger1:TcMar-Tigger:DNA	10935.01185	0.029683744	0.025529043	0.231725352	0.981112479	None
Tigger3c:TcMar-Tigger:DNA	766.6611619	0.034549874	0.05481753	0.255090096	0.981112479	None
Tigger4:TcMar-Tigger:DNA	593.5433905	-0.040427924	0.060134071	0.19086788	0.981112479	None
Tigger9b:TcMar-Tigger:DNA	254.1980191	-0.023854963	0.059411653	0.278277098	0.981112479	None
UCON80_AMi:Unknown:Unknown	26.05342367	-0.009612418	0.058569583	0.246937426	0.981112479	None
tRNA-Leu-TTA:tRNA:tRNA	30.51478287	-0.010734734	0.058816471	0.214735013	0.981112479	None
(TATGTA)n:Simple_repeat:Simple_repeat	21.91148807	-0.008090896	0.058347775	0.278975809	0.981560379	None
MER115:hAT-Tip100:DNA	412.2392364	-0.028272996	0.058405843	0.280593592	0.985233531	None
(AATACA)n:Simple_repeat:Simple_repeat	25.96842228	-0.008494363	0.058370913	0.283079545	0.991243182	None
(GGT)n:Simple_repeat:Simple_repeat	168.1002291	0.021092034	0.059781988	0.284228799	0.991243182	None
Kanga1d:TcMar-Tc2:DNA	126.4487069	-0.018820746	0.059288634	0.284543301	0.991243182	None
L1PA8A:L1:LINE	651.3991784	0.030830872	0.056081092	0.285654838	0.991243182	None
MADE1:TcMar-Mariner:DNA	501.2573729	-0.030571498	0.056533723	0.284700429	0.991243182	None
MER2:TcMar-Tigger:DNA	3154.981014	-0.031449466	0.037470433	0.285769001	0.991243182	None
(AGAA)n:Simple_repeat:Simple_repeat	64.65494954	0.013614746	0.058831143	0.287633695	0.995699707	None
(CTTTCTC)n:Simple_repeat:Simple_repeat	23.0830035	-0.00753981	0.05828176	0.290029214	0.996259605	None
L1ME3E:L1:LINE	1428.370156	-0.033309098	0.04637076	0.288944942	0.996259605	None
LTR22E:ERVK:LTR	57.76920427	0.011659945	0.058629062	0.290431074	0.996259605	None
MLT1B-int:ERVL-MaLR:LTR	279.5320612	0.025042335	0.058937658	0.289490198	0.996259605	None
MLT1E3-int:ERVL-MaLR:LTR	110.343875	0.016465346	0.05905981	0.2906966	0.996259605	None
(A)n:Simple_repeat:Simple_repeat	6154.013107	-0.013331855	0.030802705	0.610657188	0.997201244	None
(AAAAC)n:Simple_repeat:Simple_repeat	295.9444925	-0.023436832	0.057645034	0.328336224	0.997201244	None
(AAAACA)n:Simple_repeat:Simple_repeat	22.49057865	-0.000980256	0.057510121	0.895521178	0.997201244	None
(AAAAG)n:Simple_repeat:Simple_repeat	37.00841466	-0.001443981	0.057184759	0.880243213	0.997201244	None
(AAAAT)n:Simple_repeat:Simple_repeat	80.92826808	-0.014338461	0.058716503	0.307976663	0.997201244	None
(AAACA)n:Simple_repeat:Simple_repeat	58.17811808	-0.000767889	0.0568673	0.944006099	0.997201244	None
(AAACAA)n:Simple_repeat:Simple_repeat	21.94495434	0.00604143	0.057995818	0.411045079	0.997201244	None
(AAAGA)n:Simple_repeat:Simple_repeat	17.6297587	0.002493631	0.057667776	0.717744534	0.997201244	None
(AAAT)n:Simple_repeat:Simple_repeat	563.98975	0.02188533	0.052237528	0.435014282	0.997201244	None
(AAATA)n:Simple_repeat:Simple_repeat	17.14348565	-0.005204923	0.057958712	0.433505515	0.997201244	None
(AACAA)n:Simple_repeat:Simple_repeat	73.79214386	-0.004515252	0.056616422	0.629746246	0.997201244	None
(AACC)n:Simple_repeat:Simple_repeat	17.09315521	-0.006578345	0.058190387	0.308113231	0.997201244	None
(AAGA)n:Simple_repeat:Simple_repeat	62.26931014	-0.000903257	0.056844098	0.930810742	0.997201244	None
(AAGG)n:Simple_repeat:Simple_repeat	62.38164563	0.010652735	0.058171336	0.365512866	0.997201244	None
(AAT)n:Simple_repeat:Simple_repeat	168.8491699	-0.007834409	0.055686149	0.654652262	0.997201244	None
(AATA)n:Simple_repeat:Simple_repeat	132.3721152	0.000424409	0.055392275	0.981331096	0.997201244	None
(AATAA)n:Simple_repeat:Simple_repeat	41.26027827	-0.008137478	0.05799521	0.401084193	0.997201244	None
(AATAAGA)n:Simple_repeat:Simple_repeat	20.7464165	-0.002944054	0.057707316	0.662519155	0.997201244	None
(AATC)n:Simple_repeat:Simple_repeat	20.32017758	-0.00710164	0.05816775	0.333974521	0.997201244	None
(AATGG)n:Simple_repeat:Simple_repeat	41.37392357	0.001794344	0.057164087	0.857389525	0.997201244	None
(AATT)n:Simple_repeat:Simple_repeat	33.07599979	0.00102135	0.057382421	0.905251076	0.997201244	None
(AATTT)n:Simple_repeat:Simple_repeat	20.34498057	-0.003810085	0.057719709	0.599390398	0.997201244	None
(AATTTT)n:Simple_repeat:Simple_repeat	13.04643417	-0.002624191	0.057784557	0.65481133	0.997201244	None
(AC)n:Simple_repeat:Simple_repeat	3148.544272	0.013819484	0.0369594	0.631476031	0.997201244	None
(ACA)n:Simple_repeat:Simple_repeat	47.35777445	-0.007076948	0.057613714	0.504452285	0.997201244	None
(ACAA)n:Simple_repeat:Simple_repeat	51.01786799	-0.000791755	0.056952228	0.939645827	0.997201244	None
(ACAC)n:Simple_repeat:Simple_repeat	57.3237926	-0.001538839	0.056824084	0.892379162	0.997201244	None
(ACACAT)n:Simple_repeat:Simple_repeat	107.0735908	-0.003869046	0.055930361	0.800789803	0.997201244	None
(ACAGCT)n:Simple_repeat:Simple_repeat	15.37750044	-0.004515062	0.057938819	0.455493277	0.997201244	None
(ACATAT)n:Simple_repeat:Simple_repeat	13.32360055	0.002097714	0.057770257	0.715960808	0.997201244	None
(ACC)n:Simple_repeat:Simple_repeat	258.3219989	-0.01934937	0.056731942	0.389289122	0.997201244	None
(ACGCAC)n:Simple_repeat:Simple_repeat	25.07222574	-0.007517261	0.058166515	0.342700866	0.997201244	None
(AGAC)n:Simple_repeat:Simple_repeat	63.68183111	0.000556598	0.056643678	0.964628316	0.997201244	None
(AGACAG)n:Simple_repeat:Simple_repeat	16.15276255	0.001229599	0.057727913	0.834411367	0.997201244	None
(AGAGAC)n:Simple_repeat:Simple_repeat	24.91735923	-0.000536983	0.057526125	0.940173341	0.997201244	None
(AGAGTG)n:Simple_repeat:Simple_repeat	18.46742625	0.000516676	0.05759773	0.941240865	0.997201244	None
(AGC)n:Simple_repeat:Simple_repeat	64.10472216	-0.00631889	0.057132658	0.603279401	0.997201244	None
(AGCC)n:Simple_repeat:Simple_repeat	43.25968327	0.004912463	0.057458183	0.616221306	0.997201244	None
(AGCCACAG)n:Simple_repeat:Simple_repeat	19.29151097	0.0053339	0.057937976	0.445588998	0.997201244	None
(AGCCGG)n:Simple_repeat:Simple_repeat	24.31158943	-0.006254557	0.058053638	0.379573226	0.997201244	None
(AGCTG)n:Simple_repeat:Simple_repeat	18.39653975	-0.00195757	0.057662187	0.767392547	0.997201244	None
(AGCTGG)n:Simple_repeat:Simple_repeat	45.95647585	0.004803428	0.057365849	0.637750206	0.997201244	None
(AGGC)n:Simple_repeat:Simple_repeat	29.01693047	0.00266781	0.057502911	0.745092683	0.997201244	None
(AGGCAGG)n:Simple_repeat:Simple_repeat	20.6954317	-0.001255957	0.057577519	0.857847601	0.997201244	None
(AGGCC)n:Simple_repeat:Simple_repeat	18.5693316	0.003425849	0.057722071	0.625595823	0.997201244	None
(AGGCCG)n:Simple_repeat:Simple_repeat	27.85348942	0.006033025	0.057821273	0.479700831	0.997201244	None
(AGGCTC)n:Simple_repeat:Simple_repeat	17.06671304	0.002153297	0.057659053	0.756448877	0.997201244	None
(AGGG)n:Simple_repeat:Simple_repeat	39.99158331	-0.000646729	0.057126466	0.946611356	0.997201244	None
(AGGTG)n:Simple_repeat:Simple_repeat	39.97197732	0.002369486	0.057163045	0.817428972	0.997201244	None
(AGGTGG)n:Simple_repeat:Simple_repeat	15.49442516	0.001579384	0.057695377	0.800791621	0.997201244	None
(AGT)n:Simple_repeat:Simple_repeat	20.32447474	0.00588187	0.058001489	0.408086307	0.997201244	None
(AGTC)n:Simple_repeat:Simple_repeat	21.85696403	0.005260647	0.057854488	0.486691932	0.997201244	None
(AGTGC)n:Simple_repeat:Simple_repeat	15.12566844	-0.00174062	0.057695468	0.779597571	0.997201244	None
(ATAA)n:Simple_repeat:Simple_repeat	58.31396639	-0.009190644	0.057703166	0.449129484	0.997201244	None
(ATACAC)n:Simple_repeat:Simple_repeat	18.87212328	-0.004754695	0.057899116	0.474347232	0.997201244	None
(ATACAT)n:Simple_repeat:Simple_repeat	35.03338388	0.003280733	0.057435052	0.713649555	0.997201244	None
(ATAT)n:Simple_repeat:Simple_repeat	51.52479655	-0.010617824	0.058274954	0.344963844	0.997201244	None
(ATATAC)n:Simple_repeat:Simple_repeat	13.44098162	-0.001029595	0.057699381	0.861921666	0.997201244	None
(ATATTT)n:Simple_repeat:Simple_repeat	22.17886348	-0.007213157	0.05819312	0.325189656	0.997201244	None
(ATATTTT)n:Simple_repeat:Simple_repeat	25.99141032	-0.002541846	0.057498078	0.749549217	0.997201244	None
(ATC)n:Simple_repeat:Simple_repeat	81.72987287	-0.004387069	0.056674901	0.734692207	0.997201244	None
(ATCACC)n:Simple_repeat:Simple_repeat	25.44896744	0.005590191	0.057831206	0.489221153	0.997201244	None
(ATCCTCC)n:Simple_repeat:Simple_repeat	22.46729008	-0.005566995	0.057904729	0.454899666	0.997201244	None
(ATCT)n:Simple_repeat:Simple_repeat	20.56488328	-0.001754656	0.057576516	0.807398075	0.997201244	None
(ATG)n:Simple_repeat:Simple_repeat	49.13249145	-0.002779728	0.057158053	0.784287534	0.997201244	None
(ATGA)n:Simple_repeat:Simple_repeat	98.6020203	0.012529225	0.057788134	0.406230995	0.997201244	None
(ATGAA)n:Simple_repeat:Simple_repeat	114.6699725	-0.013260358	0.0574712	0.423315526	0.997201244	None
(ATGG)n:Simple_repeat:Simple_repeat	122.5196705	-0.000949262	0.055575687	0.951336572	0.997201244	None
(ATGGA)n:Simple_repeat:Simple_repeat	12.93403438	0.003532894	0.057863195	0.546193663	0.997201244	None
(ATGT)n:Simple_repeat:Simple_repeat	42.64797672	0.002989555	0.057146871	0.774328713	0.997201244	None
(ATGTGC)n:Simple_repeat:Simple_repeat	13.75355435	0.000868534	0.057717622	0.882867305	0.997201244	None
(ATGTGT)n:Simple_repeat:Simple_repeat	13.89274481	-0.006236486	0.058185374	0.298698878	0.997201244	None
(ATT)n:Simple_repeat:Simple_repeat	148.1084865	0.008101559	0.055730605	0.646259378	0.997201244	None
(ATTA)n:Simple_repeat:Simple_repeat	16.48714224	-0.003626139	0.057812598	0.567895509	0.997201244	None
(ATTAA)n:Simple_repeat:Simple_repeat	12.70395855	-0.000130368	0.05771165	0.980197285	0.997201244	None
(ATTAT)n:Simple_repeat:Simple_repeat	25.03153086	0.002540955	0.057533969	0.744674321	0.997201244	None
(ATTC)n:Simple_repeat:Simple_repeat	74.58867497	-0.007859523	0.057333941	0.512917074	0.997201244	None
(ATTG)n:Simple_repeat:Simple_repeat	12.7335996	-0.002738637	0.057816886	0.627283215	0.997201244	None
(ATTT)n:Simple_repeat:Simple_repeat	133.0866886	0.000832428	0.05536137	0.960348598	0.997201244	None
(ATTTTC)n:Simple_repeat:Simple_repeat	29.93932581	-0.003004268	0.057585492	0.696738479	0.997201244	None
(ATTTTT)n:Simple_repeat:Simple_repeat	24.4726607	-0.006607868	0.057991182	0.408375225	0.997201244	None
(CA)n:Simple_repeat:Simple_repeat	2636.072841	0.026372859	0.04003752	0.376697339	0.997201244	None
(CAA)n:Simple_repeat:Simple_repeat	96.22906482	-0.010808841	0.057280657	0.472967718	0.997201244	None
(CAAA)n:Simple_repeat:Simple_repeat	85.8217272	-0.001067673	0.056198341	0.937043302	0.997201244	None
(CAAAA)n:Simple_repeat:Simple_repeat	40.25347903	-0.000453572	0.057224959	0.959673584	0.997201244	None
(CAAT)n:Simple_repeat:Simple_repeat	26.10958154	0.004371705	0.057680614	0.584835129	0.997201244	None
(CAC)n:Simple_repeat:Simple_repeat	96.10946144	-0.003717765	0.056389501	0.786176816	0.997201244	None
(CACA)n:Simple_repeat:Simple_repeat	128.5226678	-0.007427709	0.056086374	0.646531874	0.997201244	None
(CACAC)n:Simple_repeat:Simple_repeat	12.82688853	0.003261243	0.057872088	0.555422595	0.997201244	None
(CACACA)n:Simple_repeat:Simple_repeat	32.94176484	-0.002675415	0.05740701	0.759418644	0.997201244	None
(CACAG)n:Simple_repeat:Simple_repeat	16.61500465	-0.001782224	0.057730254	0.763062241	0.997201244	None
(CACATA)n:Simple_repeat:Simple_repeat	19.89728384	-0.002628404	0.057644276	0.710157755	0.997201244	None
(CACC)n:Simple_repeat:Simple_repeat	39.3851896	-0.004271122	0.057406602	0.692106438	0.997201244	None
(CACCAT)n:Simple_repeat:Simple_repeat	13.12184401	-0.000117421	0.057744546	0.980966571	0.997201244	None
(CACCC)n:Simple_repeat:Simple_repeat	42.94208163	-0.005161735	0.057411331	0.609938244	0.997201244	None
(CACCCAT)n:Simple_repeat:Simple_repeat	13.31215948	0.00249308	0.05779467	0.664624241	0.997201244	None
(CACCG)n:Simple_repeat:Simple_repeat	171.4530472	0.016267064	0.057649168	0.378007709	0.997201244	None
(CACCTC)n:Simple_repeat:Simple_repeat	58.36397465	0.011102995	0.058225285	0.359243929	0.997201244	None
(CACT)n:Simple_repeat:Simple_repeat	107.3071308	-0.003801225	0.055877216	0.806020646	0.997201244	None
(CACTCCC)n:Simple_repeat:Simple_repeat	24.71927678	0.000699226	0.057472182	0.93295063	0.997201244	None
(CAG)n:Simple_repeat:Simple_repeat	60.23918131	0.003423282	0.056888378	0.771829069	0.997201244	None
(CAGA)n:Simple_repeat:Simple_repeat	26.9558233	-0.005847535	0.057889552	0.464087735	0.997201244	None
(CAGAG)n:Simple_repeat:Simple_repeat	16.11867	-0.002440291	0.057710978	0.704355	0.997201244	None
(CAGAGA)n:Simple_repeat:Simple_repeat	15.58795102	0.001822321	0.057709098	0.769877089	0.997201244	None
(CAGAGG)n:Simple_repeat:Simple_repeat	35.42310144	-0.002623039	0.057382131	0.767063765	0.997201244	None
(CAGCC)n:Simple_repeat:Simple_repeat	125.4341981	0.003682237	0.055600869	0.821776606	0.997201244	None
(CAGGTGA)n:Simple_repeat:Simple_repeat	40.45776332	-0.007485947	0.057877832	0.437380814	0.997201244	None
(CATA)n:Simple_repeat:Simple_repeat	17.89933284	-0.002371173	0.057657156	0.728596528	0.997201244	None
(CATC)n:Simple_repeat:Simple_repeat	161.6934729	0.006757788	0.055524975	0.699805964	0.997201244	None
(CATT)n:Simple_repeat:Simple_repeat	94.45977038	-0.005652107	0.056514876	0.689021359	0.997201244	None
(CATTT)n:Simple_repeat:Simple_repeat	17.7123637	0.000636361	0.057594278	0.9276108	0.997201244	None
(CCA)n:Simple_repeat:Simple_repeat	109.9844462	0.000331403	0.055971204	0.983087636	0.997201244	None
(CCAC)n:Simple_repeat:Simple_repeat	36.14595212	0.001368325	0.057261828	0.88149746	0.997201244	None
(CCACC)n:Simple_repeat:Simple_repeat	17.71164622	-0.003564822	0.057743372	0.604735357	0.997201244	None
(CCACCG)n:Simple_repeat:Simple_repeat	14.15390433	0.003937491	0.057867946	0.524201133	0.997201244	None
(CCAG)n:Simple_repeat:Simple_repeat	21.69796511	0.001335147	0.057537939	0.858712594	0.997201244	None
(CCAGAGC)n:Simple_repeat:Simple_repeat	129.9660603	0.004172432	0.055423402	0.806210589	0.997201244	None
(CCAGC)n:Simple_repeat:Simple_repeat	18.70261024	-0.00296113	0.057722298	0.655737196	0.997201244	None
(CCAGCC)n:Simple_repeat:Simple_repeat	45.9838241	-0.003174896	0.05719754	0.753776579	0.997201244	None
(CCAT)n:Simple_repeat:Simple_repeat	100.3277718	0.00033166	0.055962676	0.983328421	0.997201244	None
(CCCA)n:Simple_repeat:Simple_repeat	33.8019909	0.00170646	0.057311728	0.851413813	0.997201244	None
(CCCAC)n:Simple_repeat:Simple_repeat	43.12788331	-0.009554452	0.058244547	0.343450992	0.997201244	None
(CCCAG)n:Simple_repeat:Simple_repeat	32.38047952	0.007257547	0.057966003	0.416315216	0.997201244	None
(CCCAGCC)n:Simple_repeat:Simple_repeat	20.66999006	0.000542716	0.057623968	0.936146855	0.997201244	None
(CCCAGG)n:Simple_repeat:Simple_repeat	30.24579441	-0.000876718	0.05734509	0.925241322	0.997201244	None
(CCCAGGT)n:Simple_repeat:Simple_repeat	25.02851985	0.007825858	0.058207142	0.333675528	0.997201244	None
(CCCATCC)n:Simple_repeat:Simple_repeat	16.68249145	-0.005106874	0.057956326	0.436075205	0.997201244	None
(CCCCA)n:Simple_repeat:Simple_repeat	45.17594761	0.008476598	0.057920968	0.420150807	0.997201244	None
(CCCCAG)n:Simple_repeat:Simple_repeat	134.8057102	-0.000719083	0.055269672	0.96466378	0.997201244	None
(CCCCCA)n:Simple_repeat:Simple_repeat	22.78643003	0.001470724	0.057492658	0.851606174	0.997201244	None
(CCCCCG)n:Simple_repeat:Simple_repeat	28.90326432	0.00151748	0.057413842	0.857227635	0.997201244	None
(CCCCCTG)n:Simple_repeat:Simple_repeat	63.91799995	-0.006898842	0.057410143	0.550492012	0.997201244	None
(CCCCGC)n:Simple_repeat:Simple_repeat	32.41618137	0.001231084	0.05747891	0.876775541	0.997201244	None
(CCCCGCC)n:Simple_repeat:Simple_repeat	13.14713615	0.004566178	0.057969926	0.435861845	0.997201244	None
(CCCCGG)n:Simple_repeat:Simple_repeat	120.2805797	-0.007845486	0.056372208	0.617761476	0.997201244	None
(CCCCGT)n:Simple_repeat:Simple_repeat	16.89719648	0.004094216	0.057883856	0.507643582	0.997201244	None
(CCCCT)n:Simple_repeat:Simple_repeat	64.17993169	-0.007135052	0.057258942	0.559256387	0.997201244	None
(CCCCTC)n:Simple_repeat:Simple_repeat	33.63303614	0.00203766	0.057291964	0.827073995	0.997201244	None
(CCCCTCC)n:Simple_repeat:Simple_repeat	15.7944872	-0.003813227	0.057831781	0.547795462	0.997201244	None
(CCCCTG)n:Simple_repeat:Simple_repeat	111.7530721	-0.00181514	0.055960788	0.899446394	0.997201244	None
(CCCG)n:Simple_repeat:Simple_repeat	20.77247966	0.004280222	0.057762096	0.560672907	0.997201244	None
(CCCGCC)n:Simple_repeat:Simple_repeat	43.87983754	0.008597393	0.058215795	0.342035941	0.997201244	None
(CCCGT)n:Simple_repeat:Simple_repeat	16.04593	-0.004781069	0.057950438	0.443377222	0.997201244	None
(CCCT)n:Simple_repeat:Simple_repeat	268.6076311	0.00209299	0.053850786	0.918144076	0.997201244	None
(CCCTC)n:Simple_repeat:Simple_repeat	115.3579116	-0.003236931	0.055713162	0.837320746	0.997201244	None
(CCCTCT)n:Simple_repeat:Simple_repeat	28.05637889	0.006464985	0.057924269	0.436792326	0.997201244	None
(CCCTCTG)n:Simple_repeat:Simple_repeat	37.48632449	-0.002420307	0.057233818	0.801646293	0.997201244	None
(CCCTG)n:Simple_repeat:Simple_repeat	136.1834064	0.015616755	0.058241177	0.353506782	0.997201244	None
(CCCTGGC)n:Simple_repeat:Simple_repeat	17.76961645	0.003682432	0.057806795	0.57096807	0.997201244	None
(CCCTT)n:Simple_repeat:Simple_repeat	36.96345683	0.008330218	0.05813626	0.3641652	0.997201244	None
(CCGC)n:Simple_repeat:Simple_repeat	313.0979245	0.019218364	0.058427447	0.348402287	0.997201244	None
(CCGCCA)n:Simple_repeat:Simple_repeat	32.25040352	-0.008528417	0.058232876	0.333868352	0.997201244	None
(CCGCG)n:Simple_repeat:Simple_repeat	68.02296763	0.002639751	0.056571182	0.838041057	0.997201244	None
(CCGGCCC)n:Simple_repeat:Simple_repeat	24.06266055	0.004151964	0.057668706	0.600640307	0.997201244	None
(CCGGCT)n:Simple_repeat:Simple_repeat	114.9940257	0.009677196	0.057123111	0.511612141	0.997201244	None
(CCGGGG)n:Simple_repeat:Simple_repeat	53.17638776	0.00978602	0.058428069	0.299953773	0.997201244	None
(CCGTCCAC)n:Simple_repeat:Simple_repeat	24.76354307	0.002634166	0.057511338	0.752226409	0.997201244	None
(CCT)n:Simple_repeat:Simple_repeat	565.9544161	0.015510598	0.050715918	0.598037334	0.997201244	None
(CCTC)n:Simple_repeat:Simple_repeat	240.7914173	0.004459706	0.05370998	0.830309847	0.997201244	None
(CCTCC)n:Simple_repeat:Simple_repeat	66.4336653	0.001483784	0.056676594	0.903270402	0.997201244	None
(CCTCCC)n:Simple_repeat:Simple_repeat	48.65453721	-0.008116672	0.057874611	0.430771911	0.997201244	None
(CCTCCCT)n:Simple_repeat:Simple_repeat	60.33234121	0.003262992	0.057084747	0.764060546	0.997201244	None
(CCTCCG)n:Simple_repeat:Simple_repeat	16.71511344	0.00461154	0.057914061	0.472502099	0.997201244	None
(CCTCCT)n:Simple_repeat:Simple_repeat	81.12363723	0.001820811	0.056366494	0.893401664	0.997201244	None
(CCTCCTC)n:Simple_repeat:Simple_repeat	16.84776487	-0.004705124	0.057894705	0.479048409	0.997201244	None
(CCTCT)n:Simple_repeat:Simple_repeat	108.5924289	-0.003279839	0.055997875	0.826324863	0.997201244	None
(CCTCTC)n:Simple_repeat:Simple_repeat	43.81941751	-0.004463455	0.05737143	0.651056962	0.997201244	None
(CCTG)n:Simple_repeat:Simple_repeat	56.78349116	0.009964764	0.058099957	0.377883508	0.997201244	None
(CCTGC)n:Simple_repeat:Simple_repeat	54.21426096	0.00898269	0.058058655	0.386778319	0.997201244	None
(CCTGCAG)n:Simple_repeat:Simple_repeat	37.98788789	0.009490599	0.058269453	0.338273558	0.997201244	None
(CCTGCC)n:Simple_repeat:Simple_repeat	60.41685123	0.001955343	0.0567917	0.869014869	0.997201244	None
(CCTGCT)n:Simple_repeat:Simple_repeat	24.62023395	-0.000919866	0.057521691	0.900089823	0.997201244	None
(CCTGG)n:Simple_repeat:Simple_repeat	20.36680536	-0.00445741	0.057874703	0.497589732	0.997201244	None
(CCTGTC)n:Simple_repeat:Simple_repeat	37.14536967	0.007609109	0.057889821	0.435101988	0.997201244	None
(CCTTCC)n:Simple_repeat:Simple_repeat	23.96763903	-0.001372692	0.057523524	0.853985417	0.997201244	None
(CCTTCT)n:Simple_repeat:Simple_repeat	18.94620151	-0.00144762	0.057609281	0.832163869	0.997201244	None
(CCTTT)n:Simple_repeat:Simple_repeat	27.16529828	-0.006489537	0.05793538	0.426362608	0.997201244	None
(CG)n:Simple_repeat:Simple_repeat	27.76969012	0.006799348	0.058021502	0.396842345	0.997201244	None
(CGAGGC)n:Simple_repeat:Simple_repeat	150.8084361	-0.007823328	0.05571463	0.654086271	0.997201244	None
(CGC)n:Simple_repeat:Simple_repeat	298.5017326	0.017922737	0.057648569	0.372446794	0.997201244	None
(CGCCCC)n:Simple_repeat:Simple_repeat	23.1372213	0.005898045	0.058086621	0.359063108	0.997201244	None
(CGCCCCAGCC)n:Simple_repeat:Simple_repeat	19.47446809	0.000861883	0.05755675	0.904008953	0.997201244	None
(CGCCCCC)n:Simple_repeat:Simple_repeat	25.04167881	0.000552184	0.057563475	0.939237881	0.997201244	None
(CGCGCC)n:Simple_repeat:Simple_repeat	34.68643755	0.002187553	0.057319305	0.809513327	0.997201244	None
(CGCT)n:Simple_repeat:Simple_repeat	27.32598956	0.004272433	0.05770873	0.582265666	0.997201244	None
(CGCTCC)n:Simple_repeat:Simple_repeat	13.21891879	0.001765177	0.057765323	0.75517487	0.997201244	None
(CGCTGC)n:Simple_repeat:Simple_repeat	24.57308926	0.005955021	0.058003891	0.404750895	0.997201244	None
(CGGCCC)n:Simple_repeat:Simple_repeat	103.9577575	0.009388354	0.056838042	0.542559632	0.997201244	None
(CGGCT)n:Simple_repeat:Simple_repeat	17.0458828	0.004724869	0.05789126	0.482931732	0.997201244	None
(CGTGCGG)n:Simple_repeat:Simple_repeat	454.6627668	0.005912192	0.058023784	0.398811494	0.997201244	None
(CTCAC)n:Simple_repeat:Simple_repeat	30.09536859	0.001806455	0.057359285	0.83816666	0.997201244	None
(CTCACC)n:Simple_repeat:Simple_repeat	16.03198373	0.005354463	0.058000574	0.410175636	0.997201244	None
(CTCCAG)n:Simple_repeat:Simple_repeat	15.58899913	-0.001903062	0.057691158	0.761442626	0.997201244	None
(CTCCC)n:Simple_repeat:Simple_repeat	58.19449667	0.000351071	0.056706176	0.975981837	0.997201244	None
(CTCCCC)n:Simple_repeat:Simple_repeat	21.81413509	0.004826064	0.057827703	0.510362568	0.997201244	None
(CTCCCCC)n:Simple_repeat:Simple_repeat	29.50057052	-0.0067943	0.058010409	0.405558906	0.997201244	None
(CTCCCT)n:Simple_repeat:Simple_repeat	37.55019189	0.001110493	0.057182221	0.909993035	0.997201244	None
(CTCCCTC)n:Simple_repeat:Simple_repeat	30.85638492	-0.00237151	0.057378788	0.787216546	0.997201244	None
(CTCCGC)n:Simple_repeat:Simple_repeat	20.12392734	0.005636875	0.057984194	0.418497228	0.997201244	None
(CTCCT)n:Simple_repeat:Simple_repeat	35.21617552	-0.002209634	0.057279345	0.812007127	0.997201244	None
(CTCGCG)n:Simple_repeat:Simple_repeat	23.19334225	0.002202984	0.057580795	0.767401957	0.997201244	None
(CTCT)n:Simple_repeat:Simple_repeat	54.71286317	0.005540061	0.057116335	0.640106197	0.997201244	None
(CTCTC)n:Simple_repeat:Simple_repeat	91.76464978	-0.001786429	0.056434076	0.89159587	0.997201244	None
(CTCTCC)n:Simple_repeat:Simple_repeat	49.17938986	0.00968566	0.058121695	0.371040699	0.997201244	None
(CTCTCT)n:Simple_repeat:Simple_repeat	27.6497069	0.003204243	0.057509618	0.704065244	0.997201244	None
(CTCTG)n:Simple_repeat:Simple_repeat	49.57511011	0.000350856	0.056987686	0.975182168	0.997201244	None
(CTCTT)n:Simple_repeat:Simple_repeat	15.04088554	-0.000479429	0.057676202	0.935439847	0.997201244	None
(CTCTTC)n:Simple_repeat:Simple_repeat	21.18897758	-0.001052662	0.057586211	0.878549056	0.997201244	None
(CTCTTT)n:Simple_repeat:Simple_repeat	16.37362687	0.000680302	0.057660947	0.91551589	0.997201244	None
(CTG)n:Simple_repeat:Simple_repeat	67.02874078	0.010201386	0.057754287	0.431648101	0.997201244	None
(CTGCC)n:Simple_repeat:Simple_repeat	61.99333898	-0.001451823	0.056929982	0.8939865	0.997201244	None
(CTGCCAC)n:Simple_repeat:Simple_repeat	13.04444267	0.00300316	0.057830203	0.601323245	0.997201244	None
(CTGCCT)n:Simple_repeat:Simple_repeat	18.13599584	-0.001135935	0.057607073	0.866731703	0.997201244	None
(CTGCG)n:Simple_repeat:Simple_repeat	14.39959426	-0.002336424	0.057741043	0.701470311	0.997201244	None
(CTGCTGT)n:Simple_repeat:Simple_repeat	15.97701876	0.000712292	0.057674451	0.90982795	0.997201244	None
(CTGGC)n:Simple_repeat:Simple_repeat	32.30846811	-0.002380311	0.057452799	0.774271472	0.997201244	None
(CTGT)n:Simple_repeat:Simple_repeat	23.43741369	-0.003603011	0.057696889	0.62034346	0.997201244	None
(CTGTGT)n:Simple_repeat:Simple_repeat	14.04295099	-0.000622181	0.057690998	0.915389589	0.997201244	None
(CTT)n:Simple_repeat:Simple_repeat	149.0152653	-0.012400351	0.056649841	0.535387016	0.997201244	None
(CTTC)n:Simple_repeat:Simple_repeat	194.2270184	0.011425296	0.055732228	0.549997102	0.997201244	None
(CTTCATC)n:Simple_repeat:Simple_repeat	39.94951329	-0.004159939	0.057329676	0.675051214	0.997201244	None
(CTTCC)n:Simple_repeat:Simple_repeat	16.56843671	0.000717877	0.057677651	0.906711437	0.997201244	None
(CTTCT)n:Simple_repeat:Simple_repeat	20.99659842	0.002041295	0.05757081	0.784460503	0.997201244	None
(CTTG)n:Simple_repeat:Simple_repeat	39.8977352	-0.00052433	0.057089462	0.95713714	0.997201244	None
(CTTGCT)n:Simple_repeat:Simple_repeat	30.59356502	0.00214138	0.057387288	0.807055186	0.997201244	None
(CTTT)n:Simple_repeat:Simple_repeat	176.6095645	-0.020378599	0.058909613	0.305205915	0.997201244	None
(CTTTC)n:Simple_repeat:Simple_repeat	26.12490242	-0.002144485	0.057444482	0.800187329	0.997201244	None
(CTTTCT)n:Simple_repeat:Simple_repeat	24.99471544	-0.00569387	0.057913392	0.448707001	0.997201244	None
(CTTTT)n:Simple_repeat:Simple_repeat	48.95936276	0.006615693	0.057499076	0.541182766	0.997201244	None
(G)n:Simple_repeat:Simple_repeat	100.9145509	-0.000244404	0.056161215	0.984990602	0.997201244	None
(GAAA)n:Simple_repeat:Simple_repeat	55.37269682	0.00253871	0.057010367	0.817010606	0.997201244	None
(GAAG)n:Simple_repeat:Simple_repeat	36.94711361	0.000963067	0.057236159	0.919298147	0.997201244	None
(GAAT)n:Simple_repeat:Simple_repeat	86.58724019	0.008788919	0.057256101	0.517142621	0.997201244	None
(GACA)n:Simple_repeat:Simple_repeat	40.92042919	-0.005137452	0.057427808	0.604374851	0.997201244	None
(GACATG)n:Simple_repeat:Simple_repeat	257.5423368	0.007464583	0.054174002	0.712178487	0.997201244	None
(GACG)n:Simple_repeat:Simple_repeat	16.48500391	-0.005423434	0.057999754	0.407568227	0.997201244	None
(GACGG)n:Simple_repeat:Simple_repeat	101.3227247	0.005233673	0.056197983	0.72880639	0.997201244	None
(GAG)n:Simple_repeat:Simple_repeat	86.11143326	0.012163355	0.057949206	0.392184495	0.997201244	None
(GAGACA)n:Simple_repeat:Simple_repeat	23.9596215	-0.001919172	0.057505565	0.807690586	0.997201244	None
(GAGCAG)n:Simple_repeat:Simple_repeat	20.1329602	0.001438379	0.057565696	0.844204465	0.997201244	None
(GAGG)n:Simple_repeat:Simple_repeat	53.59823595	-0.009920369	0.05805016	0.374055736	0.997201244	None
(GAGGCA)n:Simple_repeat:Simple_repeat	39.85341627	0.001582804	0.057195486	0.871387374	0.997201244	None
(GAGGG)n:Simple_repeat:Simple_repeat	13.80488032	-0.00190978	0.05777678	0.730147566	0.997201244	None
(GAGGTG)n:Simple_repeat:Simple_repeat	15.56684716	0.002958568	0.057822669	0.609419093	0.997201244	None
(GAGT)n:Simple_repeat:Simple_repeat	83.06921078	-0.003167374	0.056759102	0.795335927	0.997201244	None
(GAT)n:Simple_repeat:Simple_repeat	40.68594551	0.002450686	0.057288051	0.79990378	0.997201244	None
(GATA)n:Simple_repeat:Simple_repeat	23.89512314	-0.000457067	0.057445478	0.953819347	0.997201244	None
(GATAGAA)n:Simple_repeat:Simple_repeat	57.25912001	-0.008272638	0.057574948	0.484597875	0.997201244	None
(GATG)n:Simple_repeat:Simple_repeat	97.2632826	0.010039415	0.057104268	0.513876052	0.997201244	None
(GATGAC)n:Simple_repeat:Simple_repeat	29.20574057	0.004908396	0.057765954	0.533254018	0.997201244	None
(GATGAG)n:Simple_repeat:Simple_repeat	86.90949648	0.013722438	0.058578313	0.321236078	0.997201244	None
(GATGGT)n:Simple_repeat:Simple_repeat	15.85320381	-0.005204774	0.058021589	0.393694457	0.997201244	None
(GATT)n:Simple_repeat:Simple_repeat	13.59698389	-0.003173133	0.057865203	0.562845918	0.997201244	None
(GC)n:Simple_repeat:Simple_repeat	35.38238335	-0.004507504	0.057576841	0.60556462	0.997201244	None
(GCA)n:Simple_repeat:Simple_repeat	158.096358	0.002653915	0.055038283	0.880926166	0.997201244	None
(GCACA)n:Simple_repeat:Simple_repeat	21.6602172	-0.006208422	0.05802966	0.392027752	0.997201244	None
(GCACAC)n:Simple_repeat:Simple_repeat	12.98236158	-0.003235969	0.057859628	0.565211502	0.997201244	None
(GCACAT)n:Simple_repeat:Simple_repeat	15.78496596	0.001002198	0.057653127	0.877448247	0.997201244	None
(GCAG)n:Simple_repeat:Simple_repeat	61.16470941	0.009710426	0.057896307	0.414986906	0.997201244	None
(GCAGCC)n:Simple_repeat:Simple_repeat	90.26852012	0.002520863	0.056133357	0.862177502	0.997201244	None
(GCAGCG)n:Simple_repeat:Simple_repeat	21.13223682	0.004001486	0.057762987	0.573826108	0.997201244	None
(GCAGCT)n:Simple_repeat:Simple_repeat	50.07626081	-0.006154416	0.05737594	0.575513257	0.997201244	None
(GCAGG)n:Simple_repeat:Simple_repeat	47.50845924	0.00201593	0.057047817	0.853463343	0.997201244	None
(GCCCCA)n:Simple_repeat:Simple_repeat	18.73382331	0.003301862	0.057807163	0.594126014	0.997201244	None
(GCCCCAG)n:Simple_repeat:Simple_repeat	27.41431592	-0.000839327	0.05742479	0.916787359	0.997201244	None
(GCCCCC)n:Simple_repeat:Simple_repeat	33.7849331	-0.003665923	0.057468025	0.678563009	0.997201244	None
(GCCCCCG)n:Simple_repeat:Simple_repeat	14.98153707	0.004294719	0.057913587	0.481487128	0.997201244	None
(GCCCCCT)n:Simple_repeat:Simple_repeat	30.59362174	0.006066732	0.057896492	0.453527048	0.997201244	None
(GCCCCG)n:Simple_repeat:Simple_repeat	91.44196537	0.014008166	0.05838064	0.343598455	0.997201244	None
(GCCCCT)n:Simple_repeat:Simple_repeat	30.41535935	-0.005378536	0.057669462	0.542534236	0.997201244	None
(GCCCG)n:Simple_repeat:Simple_repeat	29.53762973	0.008405679	0.058315049	0.304428044	0.997201244	None
(GCCCGCT)n:Simple_repeat:Simple_repeat	39.35191647	0.000694088	0.057100345	0.952899958	0.997201244	None
(GCCCT)n:Simple_repeat:Simple_repeat	53.2065633	0.00890216	0.057763468	0.445706275	0.997201244	None
(GCCCTG)n:Simple_repeat:Simple_repeat	15.73481342	-0.001388351	0.057681703	0.822993916	0.997201244	None
(GCCGG)n:Simple_repeat:Simple_repeat	69.74160246	-0.003181208	0.056823452	0.788635725	0.997201244	None
(GCCT)n:Simple_repeat:Simple_repeat	20.3128312	-0.000968891	0.057580195	0.888335887	0.997201244	None
(GCCTG)n:Simple_repeat:Simple_repeat	54.05548417	0.001691211	0.057131837	0.86747941	0.997201244	None
(GCCTGG)n:Simple_repeat:Simple_repeat	14.05983395	-0.002417377	0.05774735	0.691434497	0.997201244	None
(GCGCCA)n:Simple_repeat:Simple_repeat	88.77610371	-0.004072193	0.056595191	0.693373679	0.997201244	None
(GCGCG)n:Simple_repeat:Simple_repeat	14.47351662	0.002317042	0.057779958	0.688351215	0.997201244	None
(GCGGCG)n:Simple_repeat:Simple_repeat	114.5366557	-0.01204005	0.058109648	0.372349155	0.997201244	None
(GCGGT)n:Simple_repeat:Simple_repeat	16.10120015	-0.001622107	0.05770065	0.791313751	0.997201244	None
(GCT)n:Simple_repeat:Simple_repeat	238.8319728	0.014201239	0.055305947	0.547421678	0.997201244	None
(GCTCAG)n:Simple_repeat:Simple_repeat	92.44730239	-0.006236727	0.05656775	0.661406872	0.997201244	None
(GCTCCA)n:Simple_repeat:Simple_repeat	14.70341289	0.004713893	0.057965685	0.437168673	0.997201244	None
(GCTCCC)n:Simple_repeat:Simple_repeat	16.383727	-0.000258206	0.05763788	0.966526398	0.997201244	None
(GCTG)n:Simple_repeat:Simple_repeat	14.18376535	-0.003489886	0.057845124	0.558107007	0.997201244	None
(GGA)n:Simple_repeat:Simple_repeat	204.469346	0.019412184	0.058209147	0.342012891	0.997201244	None
(GGAA)n:Simple_repeat:Simple_repeat	29.24327439	-0.002469263	0.0574313	0.771005968	0.997201244	None
(GGAC)n:Simple_repeat:Simple_repeat	106.3071078	0.010109726	0.057190827	0.495299854	0.997201244	None
(GGAG)n:Simple_repeat:Simple_repeat	15.18964873	-0.000363778	0.057661868	0.950976686	0.997201244	None
(GGAGCA)n:Simple_repeat:Simple_repeat	14.26184402	0.005997771	0.058147807	0.31971446	0.997201244	None
(GGAGGA)n:Simple_repeat:Simple_repeat	12.80945463	0.004610405	0.057983936	0.424801136	0.997201244	None
(GGAGGC)n:Simple_repeat:Simple_repeat	63.84752821	0.004943502	0.05688327	0.687422749	0.997201244	None
(GGAGGCA)n:Simple_repeat:Simple_repeat	70.76276733	-0.003032217	0.056555179	0.814300943	0.997201244	None
(GGAT)n:Simple_repeat:Simple_repeat	149.6549068	0.013122926	0.057233376	0.444301555	0.997201244	None
(GGCAG)n:Simple_repeat:Simple_repeat	32.55299673	-0.005484304	0.057634867	0.548356256	0.997201244	None
(GGCAGCA)n:Simple_repeat:Simple_repeat	23.75247334	-0.007566048	0.05817531	0.340100367	0.997201244	None
(GGCAGG)n:Simple_repeat:Simple_repeat	32.4278936	-0.007237321	0.05799847	0.403534256	0.997201244	None
(GGCCA)n:Simple_repeat:Simple_repeat	17.46236436	-0.003284992	0.057823375	0.580613563	0.997201244	None
(GGCCCA)n:Simple_repeat:Simple_repeat	30.57743834	0.000171736	0.057441627	0.982848865	0.997201244	None
(GGCCCGG)n:Simple_repeat:Simple_repeat	13.09633558	-0.001915732	0.057741388	0.743925691	0.997201244	None
(GGCCGC)n:Simple_repeat:Simple_repeat	28.65247624	0.004887678	0.057731598	0.544860615	0.997201244	None
(GGCCGG)n:Simple_repeat:Simple_repeat	21.22780028	0.000869253	0.057524053	0.908705122	0.997201244	None
(GGCCT)n:Simple_repeat:Simple_repeat	28.50952937	0.002864255	0.057499596	0.731390366	0.997201244	None
(GGCCTGAG)n:Simple_repeat:Simple_repeat	13.19681331	-0.002307477	0.05776533	0.694026202	0.997201244	None
(GGCGAG)n:Simple_repeat:Simple_repeat	24.66612508	0.006491079	0.058016281	0.400682509	0.997201244	None
(GGCGC)n:Simple_repeat:Simple_repeat	65.96669494	0.001804203	0.056974831	0.869990013	0.997201244	None
(GGCGG)n:Simple_repeat:Simple_repeat	52.94502795	0.010698851	0.058363566	0.329652636	0.997201244	None
(GGCGGA)n:Simple_repeat:Simple_repeat	16.53691507	0.00174103	0.057701229	0.781019208	0.997201244	None
(GGCGGCC)n:Simple_repeat:Simple_repeat	146.3553072	-0.013414948	0.057244002	0.435671783	0.997201244	None
(GGCT)n:Simple_repeat:Simple_repeat	14.13203322	0.004794374	0.057967175	0.435175553	0.997201244	None
(GGCTGG)n:Simple_repeat:Simple_repeat	23.5421428	0.002567113	0.057584682	0.734109643	0.997201244	None
(GGGAG)n:Simple_repeat:Simple_repeat	18.46766697	0.003746518	0.057849301	0.544144692	0.997201244	None
(GGGCAGGGAG)n:Simple_repeat:Simple_repeat	19.87004226	-0.006728569	0.058117532	0.35273282	0.997201244	None
(GGGCT)n:Simple_repeat:Simple_repeat	13.53550093	0.001832933	0.057794269	0.733377141	0.997201244	None
(GGGGT)n:Simple_repeat:Simple_repeat	14.10407706	0.003847437	0.057870758	0.525860185	0.997201244	None
(GGTG)n:Simple_repeat:Simple_repeat	28.02607128	0.005884683	0.057909601	0.451568508	0.997201244	None
(GGTGGA)n:Simple_repeat:Simple_repeat	28.96711872	-0.002215974	0.05745202	0.787158274	0.997201244	None
(GT)n:Simple_repeat:Simple_repeat	3540.19435	0.004357445	0.034614661	0.87609057	0.997201244	None
(GTATCA)n:Simple_repeat:Simple_repeat	53.40074604	-0.000478321	0.056784002	0.971276581	0.997201244	None
(GTCTCT)n:Simple_repeat:Simple_repeat	268.6434508	0.018153617	0.056307561	0.434072758	0.997201244	None
(GTG)n:Simple_repeat:Simple_repeat	97.88024851	0.014060705	0.058303466	0.350996617	0.997201244	None
(GTGC)n:Simple_repeat:Simple_repeat	61.26819836	0.000959255	0.056865181	0.931665732	0.997201244	None
(GTGG)n:Simple_repeat:Simple_repeat	30.509587	0.001713223	0.057345161	0.847195776	0.997201244	None
(GTGT)n:Simple_repeat:Simple_repeat	67.1247771	-0.005975103	0.056927098	0.640399855	0.997201244	None
(GTGTAT)n:Simple_repeat:Simple_repeat	15.49432041	-0.006445844	0.058179589	0.30417235	0.997201244	None
(GTT)n:Simple_repeat:Simple_repeat	116.9283646	0.000349879	0.055455766	0.983905371	0.997201244	None
(GTTG)n:Simple_repeat:Simple_repeat	16.02518373	-0.000275829	0.057651414	0.963465834	0.997201244	None
(GTTT)n:Simple_repeat:Simple_repeat	221.3782522	0.000454055	0.053782158	0.981738087	0.997201244	None
(GTTTT)n:Simple_repeat:Simple_repeat	125.8302105	-0.007087197	0.056252431	0.650760664	0.997201244	None
(GTTTTT)n:Simple_repeat:Simple_repeat	17.32668222	0.002609759	0.057723861	0.687400335	0.997201244	None
(TAA)n:Simple_repeat:Simple_repeat	144.0829987	-0.009665854	0.056130729	0.578241785	0.997201244	None
(TAAA)n:Simple_repeat:Simple_repeat	32.49208943	-0.00590947	0.057705671	0.515387402	0.997201244	None
(TAAGAAG)n:Simple_repeat:Simple_repeat	12.91063234	0.005398412	0.058099957	0.33583883	0.997201244	None
(TAAGG)n:Simple_repeat:Simple_repeat	162.530065	-0.012143781	0.056609582	0.496675825	0.997201244	None
(TAAT)n:Simple_repeat:Simple_repeat	19.85092078	-0.002265206	0.05765901	0.746152686	0.997201244	None
(TAC)n:Simple_repeat:Simple_repeat	21.84293678	0.002044127	0.057581986	0.781421261	0.997201244	None
(TACA)n:Simple_repeat:Simple_repeat	104.386806	0.007249886	0.05682483	0.605152784	0.997201244	None
(TAGA)n:Simple_repeat:Simple_repeat	33.92823344	0.000535129	0.057215773	0.954374678	0.997201244	None
(TAT)n:Simple_repeat:Simple_repeat	83.62588577	-0.006351849	0.056620217	0.652536267	0.997201244	None
(TATA)n:Simple_repeat:Simple_repeat	70.43075625	-0.013462746	0.058657775	0.308005552	0.997201244	None
(TATATATT)n:Simple_repeat:Simple_repeat	34.75951517	-0.003994519	0.057447571	0.666930121	0.997201244	None
(TATC)n:Simple_repeat:Simple_repeat	51.97246311	-0.010803983	0.05832153	0.33588802	0.997201244	None
(TATCTA)n:Simple_repeat:Simple_repeat	46.72928567	-0.006719818	0.057568332	0.524105997	0.997201244	None
(TATG)n:Simple_repeat:Simple_repeat	48.9565106	-0.006522012	0.057444729	0.551961832	0.997201244	None
(TATGTG)n:Simple_repeat:Simple_repeat	15.32619471	-0.00264034	0.057762683	0.662917552	0.997201244	None
(TATT)n:Simple_repeat:Simple_repeat	106.213222	-0.014328887	0.058044469	0.369855836	0.997201244	None
(TATTT)n:Simple_repeat:Simple_repeat	47.08931086	-0.008748276	0.058256259	0.329717312	0.997201244	None
(TATTTTTG)n:Simple_repeat:Simple_repeat	23.0852788	-0.004951135	0.05778488	0.520986833	0.997201244	None
(TC)n:Simple_repeat:Simple_repeat	700.5661655	0.008147188	0.048136498	0.766291284	0.997201244	None
(TCA)n:Simple_repeat:Simple_repeat	64.63823506	-0.010228085	0.057954585	0.400015401	0.997201244	None
(TCAAGAG)n:Simple_repeat:Simple_repeat	13.6310248	0.002664351	0.057792231	0.650179455	0.997201244	None
(TCAT)n:Simple_repeat:Simple_repeat	63.65700933	0.009873767	0.057940814	0.404577319	0.997201244	None
(TCATT)n:Simple_repeat:Simple_repeat	17.47208947	-0.000368098	0.057623802	0.953505628	0.997201244	None
(TCCAT)n:Simple_repeat:Simple_repeat	31.96180871	0.001663914	0.057352026	0.851190758	0.997201244	None
(TCCC)n:Simple_repeat:Simple_repeat	187.7900876	0.017555022	0.057476804	0.382125072	0.997201244	None
(TCCCA)n:Simple_repeat:Simple_repeat	13.31020783	0.002944474	0.057846303	0.595447165	0.997201244	None
(TCCCCC)n:Simple_repeat:Simple_repeat	91.2971473	0.001842121	0.056031287	0.900857845	0.997201244	None
(TCCCTC)n:Simple_repeat:Simple_repeat	19.13324276	-0.000886895	0.057591407	0.8913038	0.997201244	None
(TCCT)n:Simple_repeat:Simple_repeat	159.1224633	0.004823069	0.055008512	0.790928583	0.997201244	None
(TCCTC)n:Simple_repeat:Simple_repeat	49.2187612	0.007813397	0.057717989	0.470707354	0.997201244	None
(TCCTGC)n:Simple_repeat:Simple_repeat	29.87716083	0.001608877	0.0573529	0.855700892	0.997201244	None
(TCCTT)n:Simple_repeat:Simple_repeat	13.67422824	-0.004966348	0.057999856	0.409032282	0.997201244	None
(TCCTTT)n:Simple_repeat:Simple_repeat	23.9052645	-0.004462455	0.057698798	0.572191529	0.997201244	None
(TCTA)n:Simple_repeat:Simple_repeat	37.455388	0.00064599	0.057343363	0.942024296	0.997201244	None
(TCTC)n:Simple_repeat:Simple_repeat	436.809584	0.00159051	0.050179174	0.950432802	0.997201244	None
(TCTCC)n:Simple_repeat:Simple_repeat	170.7399915	0.019977618	0.059131138	0.297093765	0.997201244	None
(TCTCCC)n:Simple_repeat:Simple_repeat	26.4744515	-0.00147749	0.057489069	0.845518903	0.997201244	None
(TCTCCT)n:Simple_repeat:Simple_repeat	23.99079603	0.00460045	0.057740929	0.553886096	0.997201244	None
(TCTCTC)n:Simple_repeat:Simple_repeat	55.21654101	-0.002995982	0.056935852	0.791776992	0.997201244	None
(TCTG)n:Simple_repeat:Simple_repeat	35.26177645	-0.006082515	0.057682541	0.515987158	0.997201244	None
(TCTGG)n:Simple_repeat:Simple_repeat	36.59836775	-0.002105876	0.057242708	0.823970887	0.997201244	None
(TCTGGT)n:Simple_repeat:Simple_repeat	15.26550772	-0.002006356	0.057701071	0.749714564	0.997201244	None
(TCTGTC)n:Simple_repeat:Simple_repeat	20.57958078	0.004696429	0.05786916	0.492585433	0.997201244	None
(TCTTT)n:Simple_repeat:Simple_repeat	37.78952687	-0.00178245	0.057402516	0.831921995	0.997201244	None
(TCTTTT)n:Simple_repeat:Simple_repeat	18.20256305	-0.001249118	0.0576193	0.851693384	0.997201244	None
(TG)n:Simple_repeat:Simple_repeat	2983.55562	0.011132205	0.036720142	0.711402261	0.997201244	None
(TGA)n:Simple_repeat:Simple_repeat	53.93384631	0.001920554	0.056892543	0.866054467	0.997201244	None
(TGAA)n:Simple_repeat:Simple_repeat	124.3525035	-0.000391948	0.055453796	0.979654011	0.997201244	None
(TGACCC)n:Simple_repeat:Simple_repeat	46.32988874	-0.002363223	0.057047526	0.823145448	0.997201244	None
(TGAG)n:Simple_repeat:Simple_repeat	41.83606607	0.000935377	0.057300999	0.918179318	0.997201244	None
(TGAT)n:Simple_repeat:Simple_repeat	73.04608537	0.004491555	0.056834768	0.719167694	0.997201244	None
(TGC)n:Simple_repeat:Simple_repeat	23.07306601	0.003673685	0.057658155	0.632251578	0.997201244	None
(TGCACA)n:Simple_repeat:Simple_repeat	27.70226268	0.004482488	0.057730406	0.556272793	0.997201244	None
(TGCC)n:Simple_repeat:Simple_repeat	33.5551577	0.002349823	0.057290441	0.80301641	0.997201244	None
(TGCGTG)n:Simple_repeat:Simple_repeat	15.34082425	0.002313445	0.057747253	0.704550284	0.997201244	None
(TGG)n:Simple_repeat:Simple_repeat	198.9265067	0.010513774	0.055397485	0.591375026	0.997201244	None
(TGGA)n:Simple_repeat:Simple_repeat	192.2050733	0.014376877	0.056382808	0.470072851	0.997201244	None
(TGGCC)n:Simple_repeat:Simple_repeat	21.26336547	0.006248398	0.05812982	0.339106655	0.997201244	None
(TGGCCC)n:Simple_repeat:Simple_repeat	90.94168551	-0.001406758	0.05610786	0.919829075	0.997201244	None
(TGGGG)n:Simple_repeat:Simple_repeat	42.131721	-0.004186368	0.057374937	0.665509725	0.997201244	None
(TGGT)n:Simple_repeat:Simple_repeat	15.00994807	0.001125797	0.057672354	0.859437693	0.997201244	None
(TGGTGG)n:Simple_repeat:Simple_repeat	25.98567603	0.000826712	0.057492255	0.922508413	0.997201244	None
(TGGTGGTAG)n:Simple_repeat:Simple_repeat	196.4041191	-0.005138853	0.054551046	0.784107222	0.997201244	None
(TGGTGTG)n:Simple_repeat:Simple_repeat	15.57017512	0.004859172	0.057945102	0.448861277	0.997201244	None
(TGT)n:Simple_repeat:Simple_repeat	119.4061018	0.001653538	0.055520944	0.919524345	0.997201244	None
(TGTA)n:Simple_repeat:Simple_repeat	43.94450483	0.000744906	0.057191514	0.939366805	0.997201244	None
(TGTATG)n:Simple_repeat:Simple_repeat	18.3409338	-0.001777025	0.057631972	0.79313135	0.997201244	None
(TGTC)n:Simple_repeat:Simple_repeat	23.24589675	-0.001513793	0.057586302	0.830853332	0.997201244	None
(TGTGTA)n:Simple_repeat:Simple_repeat	23.799955	0.000782582	0.057507953	0.918642142	0.997201244	None
(TGTGTC)n:Simple_repeat:Simple_repeat	12.71737895	0.002785923	0.057829578	0.628121134	0.997201244	None
(TGTGTG)n:Simple_repeat:Simple_repeat	18.91085148	0.000617502	0.057595236	0.92935325	0.997201244	None
(TGTT)n:Simple_repeat:Simple_repeat	90.22179201	0.000870601	0.056319603	0.949789038	0.997201244	None
(TGTTT)n:Simple_repeat:Simple_repeat	114.8949616	0.001691767	0.055743669	0.914310324	0.997201244	None
(TGTTTC)n:Simple_repeat:Simple_repeat	13.53074133	0.002698754	0.057790252	0.648497985	0.997201244	None
(TGTTTT)n:Simple_repeat:Simple_repeat	42.071158	0.000828898	0.057109689	0.935404594	0.997201244	None
(TT)n:Simple_repeat:Simple_repeat	56.28980671	-0.010928054	0.058200117	0.353618629	0.997201244	None
(TTAATTT)n:Simple_repeat:Simple_repeat	26.09537745	0.004702094	0.057688727	0.566917772	0.997201244	None
(TTAT)n:Simple_repeat:Simple_repeat	112.8113522	0.006584982	0.05607166	0.680909527	0.997201244	None
(TTATT)n:Simple_repeat:Simple_repeat	44.49667969	0.005222285	0.057322733	0.624898012	0.997201244	None
(TTATTT)n:Simple_repeat:Simple_repeat	23.96810788	-0.005374583	0.057836309	0.488218047	0.997201244	None
(TTATTTT)n:Simple_repeat:Simple_repeat	31.81096604	0.002204629	0.057370936	0.80039005	0.997201244	None
(TTCA)n:Simple_repeat:Simple_repeat	93.61966284	-0.008827555	0.05710455	0.530224986	0.997201244	None
(TTCCA)n:Simple_repeat:Simple_repeat	42.24678522	-0.004763946	0.057369703	0.636132384	0.997201244	None
(TTCCC)n:Simple_repeat:Simple_repeat	19.8417258	0.007028341	0.058190684	0.323480152	0.997201244	None
(TTCCT)n:Simple_repeat:Simple_repeat	15.17132773	-0.002486964	0.057734239	0.690532396	0.997201244	None
(TTCCTT)n:Simple_repeat:Simple_repeat	29.61441684	-0.006075848	0.057784967	0.489784166	0.997201244	None
(TTCCTTC)n:Simple_repeat:Simple_repeat	16.67524962	-0.001824225	0.057668345	0.778570093	0.997201244	None
(TTCT)n:Simple_repeat:Simple_repeat	195.3466766	0.006133811	0.054896532	0.744389201	0.997201244	None
(TTCTC)n:Simple_repeat:Simple_repeat	32.49208381	0.004287717	0.057528228	0.631489713	0.997201244	None
(TTCTCC)n:Simple_repeat:Simple_repeat	15.02320105	0.001651612	0.057695661	0.792733624	0.997201244	None
(TTCTCCC)n:Simple_repeat:Simple_repeat	15.67100405	0.001909306	0.057704119	0.76330663	0.997201244	None
(TTCTCCT)n:Simple_repeat:Simple_repeat	19.1969371	0.00139771	0.057572016	0.847211663	0.997201244	None
(TTCTCT)n:Simple_repeat:Simple_repeat	13.69346139	0.000720786	0.057716785	0.902138051	0.997201244	None
(TTCTGCC)n:Simple_repeat:Simple_repeat	14.17019443	-0.00177854	0.057720423	0.767283906	0.997201244	None
(TTCTT)n:Simple_repeat:Simple_repeat	54.09599561	-0.004372599	0.05700457	0.704644534	0.997201244	None
(TTCTTT)n:Simple_repeat:Simple_repeat	33.14092233	-0.008172193	0.058120724	0.368984489	0.997201244	None
(TTG)n:Simple_repeat:Simple_repeat	284.9408757	-0.002335472	0.052935443	0.912876711	0.997201244	None
(TTGG)n:Simple_repeat:Simple_repeat	18.5591848	0.002973977	0.057747707	0.646975583	0.997201244	None
(TTGT)n:Simple_repeat:Simple_repeat	66.75749393	-0.00400454	0.056883434	0.737095536	0.997201244	None
(TTGTT)n:Simple_repeat:Simple_repeat	69.94132742	-0.007782605	0.057214482	0.546632104	0.997201244	None
(TTGTTT)n:Simple_repeat:Simple_repeat	12.73279591	-0.002617854	0.057824999	0.632714944	0.997201244	None
(TTT)n:Simple_repeat:Simple_repeat	22.99996419	-0.004677938	0.057754352	0.540941126	0.997201244	None
(TTTA)n:Simple_repeat:Simple_repeat	197.0600453	-0.01816815	0.057605721	0.367931891	0.997201244	None
(TTTAA)n:Simple_repeat:Simple_repeat	17.31236341	0.000807891	0.057652017	0.900896691	0.997201244	None
(TTTAT)n:Simple_repeat:Simple_repeat	39.40590462	-0.007535134	0.057817408	0.450946473	0.997201244	None
(TTTATA)n:Simple_repeat:Simple_repeat	17.52979379	-0.004598402	0.057875201	0.49303537	0.997201244	None
(TTTATTA)n:Simple_repeat:Simple_repeat	15.61767616	-0.004920381	0.057971851	0.428526914	0.997201244	None
(TTTATTT)n:Simple_repeat:Simple_repeat	13.25884665	-0.001942904	0.057825533	0.699601755	0.997201244	None
(TTTCAT)n:Simple_repeat:Simple_repeat	26.43354209	0.003700939	0.057566378	0.657857483	0.997201244	None
(TTTCC)n:Simple_repeat:Simple_repeat	28.00786429	-0.003201865	0.057479996	0.706896544	0.997201244	None
(TTTCT)n:Simple_repeat:Simple_repeat	59.98987316	-0.006001251	0.057166153	0.609705056	0.997201244	None
(TTTCTC)n:Simple_repeat:Simple_repeat	15.73887368	0.006188629	0.05811653	0.34600611	0.997201244	None
(TTTCTCC)n:Simple_repeat:Simple_repeat	12.96123212	-0.000735731	0.057718061	0.89662007	0.997201244	None
(TTTCTT)n:Simple_repeat:Simple_repeat	26.00300018	-0.004872178	0.057729899	0.542869342	0.997201244	None
(TTTG)n:Simple_repeat:Simple_repeat	199.5827136	0.004422516	0.054217648	0.823642187	0.997201244	None
(TTTGG)n:Simple_repeat:Simple_repeat	19.144125	-0.002234525	0.057683273	0.735016236	0.997201244	None
(TTTGT)n:Simple_repeat:Simple_repeat	57.18059672	-0.005689446	0.05717019	0.622679795	0.997201244	None
(TTTGTT)n:Simple_repeat:Simple_repeat	15.29290416	0.006149034	0.058159916	0.315372493	0.997201244	None
(TTTT)n:Simple_repeat:Simple_repeat	27.78568187	-0.00575112	0.057854683	0.460056248	0.997201244	None
(TTTTA)n:Simple_repeat:Simple_repeat	49.2023358	-0.003941413	0.057165604	0.709110671	0.997201244	None
(TTTTAA)n:Simple_repeat:Simple_repeat	13.18247135	0.000281907	0.057702464	0.963770385	0.997201244	None
(TTTTAT)n:Simple_repeat:Simple_repeat	20.09921992	-0.002875551	0.057678563	0.685850831	0.997201244	None
(TTTTCC)n:Simple_repeat:Simple_repeat	22.17223622	-0.006450909	0.05813367	0.339921502	0.997201244	None
(TTTTGT)n:Simple_repeat:Simple_repeat	73.5275995	-0.000755848	0.056427235	0.952780916	0.997201244	None
(TTTTTA)n:Simple_repeat:Simple_repeat	86.61798945	-0.002098604	0.056125714	0.881297736	0.997201244	None
(TTTTTC)n:Simple_repeat:Simple_repeat	30.14751191	-0.008091693	0.058140225	0.360837208	0.997201244	None
(TTTTTG)n:Simple_repeat:Simple_repeat	81.23822134	-0.001712604	0.056258276	0.900087108	0.997201244	None
5S:rRNA:rRNA	77.42513065	0.008131644	0.057117949	0.547438911	0.997201244	None
7SK:RNA:RNA	161.0940282	-0.013932603	0.057813027	0.394180197	0.997201244	None
7SLRNA:srpRNA:srpRNA	1734.732598	-0.012009974	0.056976535	0.511091983	0.997201244	None
ACRO1:acro:Satellite	38.33967004	0.003344769	0.057292174	0.732700577	0.997201244	None
ALR/Alpha:centr:Satellite	1102.45287	-0.025689845	0.050097153	0.389117972	0.997201244	None
Alu:Alu:SINE	695.690438	-0.020943283	0.051780473	0.452440433	0.997201244	None
AluJb:Alu:SINE	86239.56181	0.017010176	0.02443948	0.488143756	0.997201244	None
AluJo:Alu:SINE	48349.84271	0.016538048	0.024775297	0.492733329	0.997201244	None
AluJr4:Alu:SINE	10482.38252	0.009979113	0.026552304	0.58610414	0.997201244	None
AluJr:Alu:SINE	55298.65014	0.015238935	0.026102459	0.521779409	0.997201244	None
AluSc:Alu:SINE	23656.70172	-0.002965478	0.024655468	0.983705569	0.997201244	None
AluSg4:Alu:SINE	5815.923993	-0.01926044	0.032392093	0.471250164	0.997201244	None
AluSg7:Alu:SINE	6935.255916	0.009692722	0.031669617	0.695489322	0.997201244	None
AluSg:Alu:SINE	34196.76945	0.000329485	0.023979068	0.956021505	0.997201244	None
AluSp:Alu:SINE	46032.72012	0.00977682	0.02242652	0.611619794	0.997201244	None
AluSq10:Alu:SINE	1034.109987	-0.000623042	0.044677485	0.980942897	0.997201244	None
AluSq2:Alu:SINE	46131.51257	0.00764534	0.023634051	0.724749473	0.997201244	None
AluSq4:Alu:SINE	1403.606283	0.015266155	0.044344335	0.604135939	0.997201244	None
AluSq:Alu:SINE	14136.52921	0.016705061	0.02783755	0.539805776	0.997201244	None
AluSx3:Alu:SINE	22891.845	0.000380964	0.026834933	0.981885303	0.997201244	None
AluSx4:Alu:SINE	8388.881048	-0.000764174	0.028090708	0.981578536	0.997201244	None
AluSx:Alu:SINE	84729.56048	0.011863829	0.022740348	0.637796628	0.997201244	None
AluSz:Alu:SINE	70012.42914	0.020235607	0.024911541	0.39829746	0.997201244	None
AluY:Alu:SINE	73728.88838	0.001904962	0.024515936	0.933058595	0.997201244	None
AluYa8:Alu:SINE	82.46556237	-0.006477384	0.056713503	0.640436477	0.997201244	None
AluYb8:Alu:SINE	3514.447631	-0.017560254	0.034832026	0.535161381	0.997201244	None
AluYb9:Alu:SINE	1084.739889	0.010847267	0.045329576	0.703493235	0.997201244	None
AluYc3:Alu:SINE	548.0709996	-0.010778563	0.05015253	0.681175464	0.997201244	None
AluYc:Alu:SINE	2002.470216	-0.008964866	0.039800808	0.757450672	0.997201244	None
AluYd8:Alu:SINE	171.8052872	0.01576959	0.057240887	0.410300267	0.997201244	None
AluYe5:Alu:SINE	793.2342121	0.009605931	0.047649002	0.731344937	0.997201244	None
AluYe6:Alu:SINE	160.8663935	0.012142366	0.056418415	0.507816772	0.997201244	None
AluYf1:Alu:SINE	1545.699335	-0.003577144	0.042092866	0.871933765	0.997201244	None
AluYg6:Alu:SINE	376.8637874	-0.005125656	0.051197337	0.832488488	0.997201244	None
AluYh3:Alu:SINE	1330.058032	-0.002262386	0.044270554	0.935952236	0.997201244	None
AluYh3a3:Alu:SINE	952.3961888	-0.000603356	0.0448112	0.981769419	0.997201244	None
AluYh7:Alu:SINE	52.78119977	0.005552841	0.057230389	0.62411101	0.997201244	None
AluYi6_4d:Alu:SINE	47.45274405	-0.007271518	0.057601917	0.502112289	0.997201244	None
AluYj4:Alu:SINE	1328.311843	-0.003827977	0.042209004	0.894602331	0.997201244	None
AluYk11:Alu:SINE	181.9547647	0.016091851	0.057321759	0.401501161	0.997201244	None
AluYk12:Alu:SINE	114.8486836	0.006389941	0.055964837	0.693673645	0.997201244	None
AluYk2:Alu:SINE	355.0559565	0.022667891	0.056765217	0.352817224	0.997201244	None
AluYk3:Alu:SINE	1050.450678	0.010415689	0.044715582	0.716201167	0.997201244	None
AluYk4:Alu:SINE	526.9375061	-0.00124242	0.049044041	0.970243207	0.997201244	None
AluYm1:Alu:SINE	3005.161648	0.008384706	0.034946003	0.779398091	0.997201244	None
AmnSINE2:tRNA-Deu:SINE	193.8251667	0.015779356	0.05670054	0.43579892	0.997201244	None
Arthur1:hAT-Tip100:DNA	205.7581331	0.005165402	0.054673298	0.786101589	0.997201244	None
Arthur1A:hAT-Tip100:DNA	170.5784778	-0.010509135	0.056588756	0.606685914	0.997201244	None
Arthur1B:hAT-Tip100:DNA	241.4830654	0.015058604	0.05542282	0.492132548	0.997201244	None
Arthur1C:hAT-Tip100:DNA	84.16524031	-0.002794872	0.056371346	0.836145873	0.997201244	None
CER:Satellite:Satellite	85.84315979	-0.01071145	0.05757986	0.445128415	0.997201244	None
CR1-16_AMi:CR1:LINE	45.35334895	0.007169638	0.057619367	0.50865505	0.997201244	None
CR1-3_Croc:CR1:LINE	186.6359472	0.017794698	0.058022608	0.359999519	0.997201244	None
CR1-L3A_Croc:CR1:LINE	45.70274816	0.011185279	0.058521619	0.304009985	0.997201244	None
CR1_Mam:CR1:LINE	427.3161698	-0.026900063	0.057353263	0.306844269	0.997201244	None
Chap1_Mam:hAT-Charlie:DNA	202.5364699	-0.005506285	0.054339094	0.779371081	0.997201244	None
Charlie10a:hAT-Charlie:DNA	80.94971037	0.011828853	0.058044371	0.389230059	0.997201244	None
Charlie10b:hAT-Charlie:DNA	66.31958884	0.003743341	0.056706521	0.761505565	0.997201244	None
Charlie11:hAT-Charlie:DNA	21.32876085	0.006043368	0.058041783	0.387209199	0.997201244	None
Charlie13a:hAT-Charlie:DNA	204.2407787	-0.003464823	0.053893788	0.863289675	0.997201244	None
Charlie14a:hAT-Charlie:DNA	51.06596371	-0.009259458	0.057949256	0.405414872	0.997201244	None
Charlie15a:hAT-Charlie:DNA	1029.363516	-0.015994715	0.045204072	0.589690153	0.997201244	None
Charlie17a:hAT-Charlie:DNA	327.0493229	0.016415207	0.054424029	0.495635531	0.997201244	None
Charlie17b:hAT-Charlie:DNA	114.3027193	-0.010668918	0.056926431	0.503193538	0.997201244	None
Charlie18a:hAT-Charlie:DNA	622.4877785	-0.008449521	0.04938197	0.750045012	0.997201244	None
Charlie19a:hAT-Charlie:DNA	442.9392158	-0.001419925	0.051238032	0.95233493	0.997201244	None
Charlie1b:hAT-Charlie:DNA	703.8764649	0.02336342	0.050355288	0.416710127	0.997201244	None
Charlie20a:hAT-Charlie:DNA	211.1769407	-0.003684361	0.054191873	0.850272903	0.997201244	None
Charlie23a:hAT-Charlie:DNA	214.6510312	-0.005244948	0.054676633	0.780310004	0.997201244	None
Charlie24:hAT-Charlie:DNA	381.4942679	-0.011159379	0.052879484	0.637270906	0.997201244	None
Charlie2a:hAT-Charlie:DNA	541.6687251	-0.0191712	0.051796074	0.484260371	0.997201244	None
Charlie2b:hAT-Charlie:DNA	1450.653944	-0.027657222	0.045697163	0.367434856	0.997201244	None
Charlie30a:hAT-Charlie:DNA	141.651619	0.000517491	0.055209222	0.976616828	0.997201244	None
Charlie3:hAT-Charlie:DNA	156.5637251	0.014067696	0.05710543	0.438315967	0.997201244	None
Charlie4:hAT-Charlie:DNA	57.90601129	0.009783731	0.057919582	0.41043163	0.997201244	None
Charlie4a:hAT-Charlie:DNA	1039.713612	-0.005042048	0.044538667	0.859439549	0.997201244	None
Charlie4z:hAT-Charlie:DNA	2439.737492	0.009563548	0.03706212	0.739929724	0.997201244	None
Charlie6:hAT-Charlie:DNA	50.67471568	-0.00490904	0.057239068	0.649962784	0.997201244	None
Charlie7a:hAT-Charlie:DNA	236.0429611	0.018773898	0.056730336	0.399586059	0.997201244	None
Charlie8:hAT-Charlie:DNA	927.4638098	-0.001603663	0.044820864	0.951385291	0.997201244	None
Charlie9:hAT-Charlie:DNA	460.5605264	-0.019830966	0.053020483	0.45654469	0.997201244	None
Cheshire:hAT-Charlie:DNA	351.8721811	-0.016443323	0.054064906	0.499461314	0.997201244	None
D20S16:Satellite:Satellite	109.9118614	-0.011337709	0.057357187	0.457496343	0.997201244	None
DNA1_Mam:TcMar:DNA	24.85089015	-0.005924319	0.057912922	0.445475161	0.997201244	None
ERV24B_Prim-int:ERV1:LTR	107.34073	-0.013902087	0.058035722	0.374211489	0.997201244	None
ERV24_Prim-int:ERV1:LTR	95.78946895	-0.00539143	0.056304102	0.712623069	0.997201244	None
ERVL-B4-int:ERVL:LTR	1351.939955	0.003060479	0.042701664	0.91543184	0.997201244	None
ERVL-int:ERVL:LTR	218.4103402	-0.012617881	0.055269059	0.533838321	0.997201244	None
ERVL47-int:ERVL:LTR	16.73647015	-0.001328451	0.057646033	0.837891143	0.997201244	None
Eulor5A:DNA?:DNA?	26.2671395	0.001198023	0.057505286	0.877220792	0.997201244	None
FAM:Alu:SINE	1713.729736	-0.012041175	0.041035706	0.68042034	0.997201244	None
FLAM_A:Alu:SINE	4944.030613	0.017375245	0.030998994	0.508850279	0.997201244	None
FRAM:Alu:SINE	3078.774699	0.013615063	0.03819567	0.6432018	0.997201244	None
FordPrefect_a:hAT-Tip100:DNA	16.64479246	0.002030453	0.057685522	0.755565797	0.997201244	None
GSATX:centr:Satellite	15.49140352	0.002124286	0.057731358	0.730032768	0.997201244	None
HERV-Fc1-int:ERV1:LTR	278.8468793	-0.023388248	0.057939502	0.324426906	0.997201244	None
HERV-Fc1_LTR1:ERV1:LTR	37.07534526	0.001672612	0.05720073	0.86403445	0.997201244	None
HERV15-int:ERV1:LTR	96.68716792	0.008265172	0.057016424	0.603358318	0.997201244	None
HERV16-int:ERVL:LTR	313.5588008	0.017220361	0.054891024	0.46844158	0.997201244	None
HERV17-int:ERV1:LTR	680.7549669	0.014090797	0.048568886	0.642577419	0.997201244	None
HERV1_I-int:ERV1:LTR	72.43803695	0.002783256	0.056470306	0.833280408	0.997201244	None
HERV1_LTRa:ERV1:LTR	51.98259983	0.004651528	0.057207598	0.669265048	0.997201244	None
HERV1_LTRc:ERV1:LTR	26.48913774	-0.004272611	0.057704973	0.579180972	0.997201244	None
HERV3-int:ERV1:LTR	318.9504688	-0.005215839	0.05251125	0.816473114	0.997201244	None
HERV35I-int:ERV1:LTR	60.20781143	0.002086589	0.056709257	0.86486784	0.997201244	None
HERV4_I-int:ERV1:LTR	347.8597952	0.005446072	0.052497583	0.81852073	0.997201244	None
HERVE_a-int:ERV1:LTR	159.1229679	-0.002718227	0.054884609	0.878490136	0.997201244	None
HERVFH19-int:ERV1:LTR	61.16886342	0.010537003	0.05807801	0.381669473	0.997201244	None
HERVFH21-int:ERV1:LTR	185.6444897	0.009837223	0.055397538	0.612163415	0.997201244	None
HERVH-int:ERV1:LTR	2230.050134	-0.013789249	0.057081177	0.423695989	0.997201244	None
HERVI-int:ERV1:LTR	100.9418805	-0.014257522	0.05813966	0.364619231	0.997201244	None
HERVIP10B3-int:ERV1:LTR	1080.628675	0.007237141	0.046617312	0.790699316	0.997201244	None
HERVIP10F-int:ERV1:LTR	288.1675451	0.009568195	0.053296763	0.673125507	0.997201244	None
HERVIP10FH-int:ERV1:LTR	327.3037422	-0.02030209	0.056105208	0.394504092	0.997201244	None
HERVK-int:ERVK:LTR	687.6763397	0.009175743	0.04743041	0.742087642	0.997201244	None
HERVK13-int:ERVK:LTR	310.9707687	0.013006286	0.05396008	0.572069091	0.997201244	None
HERVK14-int:ERVK:LTR	809.7200131	-0.00932394	0.047056871	0.734828267	0.997201244	None
HERVK14C-int:ERVK:LTR	35.50190103	-0.005246912	0.057542404	0.580190941	0.997201244	None
HERVK22-int:ERVK:LTR	247.9594669	0.017179883	0.056357436	0.428985809	0.997201244	None
HERVK3-int:ERVK:LTR	966.2193382	0.004976897	0.045642972	0.860838834	0.997201244	None
HERVKC4-int:ERVK:LTR	33.81237334	0.004818624	0.057561715	0.597281427	0.997201244	None
HERVL18-int:ERVL:LTR	168.990348	0.011987591	0.05652728	0.507723207	0.997201244	None
HERVL32-int:ERVL:LTR	23.40556585	0.002536279	0.05755921	0.743464472	0.997201244	None
HERVL66-int:ERVL:LTR	60.48539328	-0.007167294	0.057304824	0.55055241	0.997201244	None
HERVS71-int:ERV1:LTR	574.0370712	-0.027835103	0.054400585	0.344021757	0.997201244	None
HSMAR1:TcMar-Mariner:DNA	410.6425891	0.0096872	0.051432717	0.697610198	0.997201244	None
HSMAR2:TcMar-Mariner:DNA	1014.105033	-0.020589581	0.046601441	0.520811341	0.997201244	None
HUERS-P1-int:ERV1:LTR	167.0775082	-0.011757305	0.056683699	0.498836406	0.997201244	None
HUERS-P2-int:ERV1:LTR	24.17770466	-0.005653606	0.05786399	0.470407072	0.997201244	None
HUERS-P3-int:ERV1:LTR	1920.422984	0.013470526	0.040690089	0.646145256	0.997201244	None
HY1:scRNA:scRNA	27.58509104	0.002572943	0.05747194	0.758540808	0.997201244	None
HY3:scRNA:scRNA	35.44875889	-0.005270723	0.057578316	0.572942974	0.997201244	None
HY4:scRNA:scRNA	30.74736836	-0.002791306	0.057411495	0.74999583	0.997201244	None
Harlequin-int:ERV1:LTR	573.951837	-0.014875019	0.050605628	0.580743589	0.997201244	None
Helitron1Na_Mam:Helitron:RC	41.33538171	-0.008962959	0.05804586	0.387763799	0.997201244	None
Helitron1Nb_Mam:Helitron:RC	37.32193922	-0.008368778	0.05806494	0.383349544	0.997201244	None
Helitron2Na_Mam:Helitron?:RC?	109.6898817	-0.013065179	0.057658579	0.41144643	0.997201244	None
Helitron3Na_Mam:Helitron:RC	289.0784306	-0.005555537	0.054132968	0.782040139	0.997201244	None
Kanga1:TcMar-Tc2:DNA	119.3297087	0.008848606	0.056460895	0.585840288	0.997201244	None
Kanga1a:TcMar-Tc2:DNA	164.1676491	-0.01217721	0.056703402	0.489956736	0.997201244	None
L1M1:L1:LINE	2609.012926	-0.0269195	0.038399606	0.355019607	0.997201244	None
L1M2a1:L1:LINE	42.30345366	0.001124599	0.057182451	0.908787806	0.997201244	None
L1M2b:L1:LINE	25.48730213	0.004318262	0.057656902	0.595737099	0.997201244	None
L1M2c:L1:LINE	122.288505	0.01127115	0.056990482	0.489966978	0.997201244	None
L1M3a:L1:LINE	755.4189275	-0.01281374	0.0475205	0.644469065	0.997201244	None
L1M3b:L1:LINE	103.004986	-0.000634411	0.055779127	0.965921443	0.997201244	None
L1M3c:L1:LINE	153.8775192	-0.011831284	0.056660759	0.500406077	0.997201244	None
L1M3d:L1:LINE	77.34612032	-0.003945832	0.056655321	0.754247277	0.997201244	None
L1M3de:L1:LINE	86.86006156	0.003304209	0.056221691	0.818529374	0.997201244	None
L1M3e:L1:LINE	193.8462943	-0.010391974	0.055612834	0.583536623	0.997201244	None
L1M3f:L1:LINE	222.649154	-0.003271969	0.054430858	0.862191213	0.997201244	None
L1M4a2:L1:LINE	369.6147096	-0.022073871	0.055995671	0.378962158	0.997201244	None
L1M4b:L1:LINE	6023.371181	-0.024443846	0.062591725	0.305337962	0.997201244	None
L1M4c:L1:LINE	1256.976453	-0.031183805	0.04862048	0.31296799	0.997201244	None
L1M6B:L1:LINE	1644.926373	-0.017713199	0.041771057	0.554671473	0.997201244	None
L1M8:L1:LINE	407.706481	0.003771602	0.051698131	0.869131969	0.997201244	None
L1M:L1:LINE	90.78015544	-0.00723226	0.056673533	0.615911894	0.997201244	None
L1MA4A:L1:LINE	1989.963665	-0.026710086	0.040561367	0.375406556	0.997201244	None
L1MB3:L1:LINE	8793.187474	-0.01525997	0.029589002	0.54943012	0.997201244	None
L1MC3:L1:LINE	5756.538365	-0.011928039	0.030774824	0.647664878	0.997201244	None
L1MCb:L1:LINE	364.4172306	0.004763638	0.051850266	0.84113962	0.997201244	None
L1MCc:L1:LINE	830.5265113	0.013477971	0.047332235	0.635986533	0.997201244	None
L1MD3:L1:LINE	1907.306026	-0.023657691	0.0440678	0.427909744	0.997201244	None
L1MEg1:L1:LINE	122.5170498	-0.006232775	0.055980334	0.697455244	0.997201244	None
L1MEg2:L1:LINE	141.5478761	0.007267072	0.055881865	0.666951989	0.997201244	None
L1MEi:L1:LINE	840.2534709	0.000803796	0.046554997	0.981291951	0.997201244	None
L1P1:L1:LINE	1494.362654	0.019523892	0.042011822	0.515233812	0.997201244	None
L1P3:L1:LINE	1066.071859	0.01697393	0.046503181	0.556880247	0.997201244	None
L1P4:L1:LINE	457.9643715	-0.01601393	0.051955073	0.540535917	0.997201244	None
L1P4a:L1:LINE	239.5831207	0.002723657	0.053397748	0.897608814	0.997201244	None
L1P5:L1:LINE	73.5195538	-0.00120631	0.056440897	0.925200518	0.997201244	None
L1PA12:L1:LINE	1985.095751	0.005705477	0.039628306	0.844365573	0.997201244	None
L1PA15-16:L1:LINE	287.4528573	0.007193992	0.053387012	0.743354955	0.997201244	None
L1PA15:L1:LINE	1797.321033	-0.004872307	0.03900335	0.86514433	0.997201244	None
L1PA17:L1:LINE	1009.512751	0.00425589	0.044600704	0.882921675	0.997201244	None
L1PA8:L1:LINE	1994.445872	0.028905579	0.040723908	0.338543928	0.997201244	None
L1PB3:L1:LINE	794.7264689	0.006582085	0.047735729	0.812641056	0.997201244	None
L1PB:L1:LINE	399.8799936	0.021637336	0.055543075	0.389504568	0.997201244	None
L1PBb:L1:LINE	116.1119606	-0.003702932	0.055926859	0.808729805	0.997201244	None
L1PREC2:L1:LINE	2461.222075	-0.01960666	0.038258577	0.489049252	0.997201244	None
L2-1_AMi:L2:LINE	245.2854939	0.016530737	0.05593397	0.454345894	0.997201244	None
L2-3_Crp:L2:LINE	434.115381	-0.013332298	0.051852353	0.60153826	0.997201244	None
L3:CR1:LINE	12871.8436	0.013099843	0.029901106	0.609329294	0.997201244	None
L3b:CR1:LINE	2152.737986	-0.003998457	0.038788168	0.886220462	0.997201244	None
L4_B_Mam:RTE-X:LINE	858.5266419	-0.01225561	0.046092141	0.665706543	0.997201244	None
L4_C_Mam:RTE-X:LINE	1029.046241	-0.028966909	0.049504946	0.342247295	0.997201244	None
LFSINE_Vert:tRNA:SINE	420.1033899	-0.019176426	0.05354702	0.460315542	0.997201244	None
LOR1a:ERV1:LTR	337.2023675	0.020312901	0.056032399	0.465887345	0.997201244	None
LOR1b:ERV1:LTR	239.7416745	0.009362301	0.054490221	0.652652352	0.997201244	None
LSAU:Satellite:Satellite	109.8829143	0.014318826	0.058049001	0.370594588	0.997201244	None
LTR06:ERV1:LTR	14.11926011	-0.000200548	0.057678033	0.97192098	0.997201244	None
LTR101_Mam:ERVL:LTR	155.3796738	0.008217467	0.055692372	0.644849425	0.997201244	None
LTR102_Mam:ERVL:LTR	54.05573218	-0.009449669	0.057907319	0.413463318	0.997201244	None
LTR103_Mam:ERV1?:LTR	70.94404268	0.001608618	0.056546348	0.900736012	0.997201244	None
LTR103b_Mam:ERV1?:LTR	30.78245081	0.001399395	0.057436569	0.865385913	0.997201244	None
LTR105_Mam:ERVL:LTR	167.8977763	0.00588722	0.055104602	0.743291547	0.997201244	None
LTR106_Mam:LTR:LTR	74.39349718	-0.005280144	0.056787124	0.685107178	0.997201244	None
LTR108a_Mam:ERVL:LTR	14.31763703	0.003942341	0.057910426	0.495064483	0.997201244	None
LTR10A:ERV1:LTR	290.3909326	-0.006775261	0.053994626	0.743948936	0.997201244	None
LTR10B2:ERV1:LTR	28.85995113	0.004070165	0.0575945	0.626737421	0.997201244	None
LTR10B:ERV1:LTR	12.98634479	-0.00010602	0.057708572	0.9835963	0.997201244	None
LTR10C:ERV1:LTR	220.3665279	-0.014071414	0.055799499	0.49464735	0.997201244	None
LTR10D:ERV1:LTR	113.4081261	-0.00112795	0.055678477	0.941347995	0.997201244	None
LTR10E:ERV1:LTR	150.2834749	0.004044714	0.055487288	0.809745785	0.997201244	None
LTR10F:ERV1:LTR	91.7715136	0.006159982	0.056598874	0.664065088	0.997201244	None
LTR10G:ERV1:LTR	94.22727267	0.003704611	0.056108294	0.803049355	0.997201244	None
LTR12B:ERV1:LTR	84.86961963	-0.003933781	0.056266228	0.782489249	0.997201244	None
LTR12E:ERV1:LTR	429.7408642	0.015812663	0.052557889	0.539937064	0.997201244	None
LTR12F:ERV1:LTR	202.5311793	0.012914557	0.055802371	0.520012531	0.997201244	None
LTR13:ERVK:LTR	2220.616578	0.016550769	0.03893592	0.549619553	0.997201244	None
LTR13A:ERVK:LTR	666.6640509	-0.008591469	0.048050291	0.753532312	0.997201244	None
LTR14:ERVK:LTR	198.3240304	0.00546282	0.05474083	0.773314114	0.997201244	None
LTR14A:ERVK:LTR	62.67135939	-0.004506945	0.056957524	0.704276334	0.997201244	None
LTR14B:ERVK:LTR	304.5386219	0.011809298	0.05397279	0.59494576	0.997201244	None
LTR15:ERV1:LTR	148.0115859	0.007253506	0.055922328	0.66527391	0.997201244	None
LTR16:ERVL:LTR	465.8148687	0.010664948	0.051427634	0.672302187	0.997201244	None
LTR16A1:ERVL:LTR	354.6661209	0.023101842	0.057089616	0.340773653	0.997201244	None
LTR16A2:ERVL:LTR	214.1732863	-0.016307691	0.056629583	0.433734787	0.997201244	None
LTR16A:ERVL:LTR	600.5378523	0.016122436	0.050949214	0.524870916	0.997201244	None
LTR16B:ERVL:LTR	215.7601302	-0.010351465	0.054739643	0.615883047	0.997201244	None
LTR16C:ERVL:LTR	1106.047083	0.028306886	0.047621093	0.357122357	0.997201244	None
LTR16D1:ERVL:LTR	138.4017477	0.010176045	0.056460552	0.547677632	0.997201244	None
LTR16D:ERVL:LTR	138.9331054	-0.002853576	0.055618959	0.858588119	0.997201244	None
LTR16E2:ERVL:LTR	298.3910227	-0.023833431	0.058394501	0.308060524	0.997201244	None
LTR17:ERV1:LTR	461.1795404	0.026178118	0.055810144	0.340677963	0.997201244	None
LTR18A:ERVL:LTR	58.19948212	-0.008843418	0.05774396	0.453301902	0.997201244	None
LTR18B:ERVL:LTR	69.68123392	-0.001784779	0.05670868	0.881083928	0.997201244	None
LTR19-int:ERV1:LTR	406.8543987	0.002315666	0.052375671	0.919118392	0.997201244	None
LTR19A:ERV1:LTR	164.9353675	-0.018270371	0.058416928	0.332772341	0.997201244	None
LTR19B:ERV1:LTR	147.8012275	-0.016528153	0.057932555	0.36740979	0.997201244	None
LTR19C:ERV1:LTR	160.3971219	0.016293853	0.057966449	0.362170831	0.997201244	None
LTR1:ERV1:LTR	27.51863387	0.003728712	0.057549349	0.65932021	0.997201244	None
LTR1A2:ERV1:LTR	390.6000084	-0.009237676	0.051779159	0.704998736	0.997201244	None
LTR1B:ERV1:LTR	98.31991835	0.012595533	0.057875109	0.397001927	0.997201244	None
LTR1C1:ERV1:LTR	20.79239333	0.003563218	0.057735249	0.611193349	0.997201244	None
LTR1D1:ERV1:LTR	104.3383957	-0.015260801	0.058856697	0.300705847	0.997201244	None
LTR1D:ERV1:LTR	75.05169309	-0.004270364	0.05658287	0.746663551	0.997201244	None
LTR1E:ERV1:LTR	21.39813348	0.002930768	0.057604892	0.700190962	0.997201244	None
LTR1F1:ERV1:LTR	28.06392959	-0.005814244	0.057794187	0.493901933	0.997201244	None
LTR1F2:ERV1:LTR	16.38413817	0.00194515	0.057680963	0.76566563	0.997201244	None
LTR1F:ERV1:LTR	14.66028219	0.000702336	0.057714276	0.905399596	0.997201244	None
LTR21B:ERV1:LTR	28.02803372	0.0064758	0.057917464	0.440576019	0.997201244	None
LTR22:ERVK:LTR	28.02522236	0.008103519	0.058218978	0.334272277	0.997201244	None
LTR22A:ERVK:LTR	62.76914816	0.005736742	0.057178828	0.614874694	0.997201244	None
LTR22B1:ERVK:LTR	33.14127306	0.000467442	0.057279471	0.960202316	0.997201244	None
LTR22B:ERVK:LTR	70.69912057	0.001546614	0.056734764	0.898131991	0.997201244	None
LTR22C0:ERVK:LTR	33.03380013	-0.005674184	0.057702743	0.522827	0.997201244	None
LTR22C:ERVK:LTR	28.69490167	-0.002922172	0.05748452	0.726360323	0.997201244	None
LTR23-int:ERV1:LTR	36.3040705	-0.003263394	0.057390262	0.717030121	0.997201244	None
LTR23:ERV1:LTR	165.94382	-0.018392533	0.05836294	0.335742369	0.997201244	None
LTR24:ERV1:LTR	119.7680431	0.009871157	0.056985783	0.518290326	0.997201244	None
LTR24B:ERV1:LTR	177.9968738	-0.005923216	0.055105281	0.744058642	0.997201244	None
LTR25-int:ERV1:LTR	298.143547	0.016632758	0.055046256	0.470604883	0.997201244	None
LTR26:ERV1:LTR	97.79877956	0.016325426	0.058957357	0.298494756	0.997201244	None
LTR26C:ERV1:LTR	77.12614815	0.003907308	0.056686944	0.419646061	0.997201244	None
LTR26E:ERV1:LTR	21.85195697	-0.000224175	0.05757694	0.971347953	0.997201244	None
LTR2752:ERV1:LTR	56.45978739	-0.000187495	0.056908368	0.98500484	0.997201244	None
LTR27:ERV1:LTR	22.32766123	-0.005223096	0.05789653	0.465670386	0.997201244	None
LTR27B:ERV1:LTR	39.30371342	0.000889145	0.057178234	0.928413531	0.997201244	None
LTR27C:ERV1:LTR	72.14304282	0.012152861	0.058343171	0.337505358	0.997201244	None
LTR27D:ERV1:LTR	16.25414102	-0.001533291	0.057674904	0.807993723	0.997201244	None
LTR27E:ERV1:LTR	43.07834284	0.001995958	0.057112296	0.846532742	0.997201244	None
LTR28:ERV1:LTR	16.78873284	-0.000259809	0.057634965	0.966157303	0.997201244	None
LTR28B:ERV1:LTR	71.59407026	-0.012066042	0.058318212	0.345170211	0.997201244	None
LTR29:ERV1:LTR	524.0482287	-0.007452963	0.050780003	0.782565959	0.997201244	None
LTR2C:ERV1:LTR	332.2118722	0.004131635	0.051985445	0.858802012	0.997201244	None
LTR31:ERV1:LTR	59.19710213	-0.007386518	0.057393999	0.534313066	0.997201244	None
LTR32:ERVL:LTR	196.9649693	0.004244434	0.054333351	0.82834984	0.997201244	None
LTR33A:ERVL:LTR	218.0775942	0.006139819	0.054063053	0.764664567	0.997201244	None
LTR33A_:ERVL:LTR	332.6890775	0.002638457	0.052016429	0.916684842	0.997201244	None
LTR33B:ERVL:LTR	932.9325336	0.009738547	0.045854038	0.736229962	0.997201244	None
LTR33C:ERVL:LTR	223.730403	-0.001894975	0.053716241	0.828675686	0.997201244	None
LTR34:ERV1:LTR	69.57450609	0.01129479	0.058105816	0.372180806	0.997201244	None
LTR35:ERV1:LTR	80.77944219	-0.0051878	0.056532794	0.701166586	0.997201244	None
LTR35A:ERV1:LTR	23.89700403	-0.005379343	0.057886148	0.467260433	0.997201244	None
LTR35B:ERV1:LTR	67.32633769	-0.000394665	0.056619739	0.977585373	0.997201244	None
LTR36:ERV1:LTR	79.28353346	0.007266695	0.056973404	0.589942018	0.997201244	None
LTR37-int:ERV1:LTR	166.912566	-0.006358589	0.054979268	0.731850309	0.997201244	None
LTR37A:ERV1:LTR	286.7389993	-0.00923163	0.053421473	0.65778162	0.997201244	None
LTR37B:ERV1:LTR	177.5534257	-0.007368437	0.055065102	0.693980373	0.997201244	None
LTR38-int:ERV1:LTR	20.57271071	0.000405967	0.057630294	0.952186537	0.997201244	None
LTR38:ERV1:LTR	34.3765979	0.003134933	0.057390968	0.731580267	0.997201244	None
LTR38A1:ERV1:LTR	27.16373959	-0.001533204	0.057448605	0.848450814	0.997201244	None
LTR38B:ERV1:LTR	86.36610008	0.003285156	0.05620202	0.82023769	0.997201244	None
LTR38C:ERV1:LTR	57.30937721	-0.004523787	0.057061867	0.691486505	0.997201244	None
LTR39-int:ERV1:LTR	17.80007086	-0.000451015	0.057698612	0.937167461	0.997201244	None
LTR39:ERV1:LTR	288.0940783	0.008732407	0.054071439	0.682882196	0.997201244	None
LTR3:ERVK:LTR	81.00713147	0.005127205	0.05653174	0.713708657	0.997201244	None
LTR3A:ERVK:LTR	144.1795285	0.007873353	0.05569072	0.655354631	0.997201244	None
LTR3B:ERVK:LTR	41.45587643	0.00721196	0.057782122	0.468227989	0.997201244	None
LTR40A1:ERVL:LTR	51.9880387	0.003104216	0.057019988	0.779925114	0.997201244	None
LTR40b:ERVL:LTR	257.3883935	0.015988596	0.055853572	0.43631287	0.997201244	None
LTR40c:ERVL:LTR	179.4911074	-0.011179245	0.055725539	0.559543271	0.997201244	None
LTR41:ERVL:LTR	707.7842297	-0.015780073	0.048842193	0.57258506	0.997201244	None
LTR41B:ERVL:LTR	387.146637	0.01062629	0.052213637	0.662451594	0.997201244	None
LTR41C:ERVL:LTR	188.6134351	0.006876467	0.055159598	0.709521032	0.997201244	None
LTR43-int:ERV1:LTR	45.70175485	0.005401305	0.057356566	0.611305663	0.997201244	None
LTR43:ERV1:LTR	227.5224523	-0.011960553	0.055256326	0.558084423	0.997201244	None
LTR44:ERV1:LTR	34.16018694	0.002241091	0.057363442	0.802034771	0.997201244	None
LTR45:ERV1:LTR	24.22860361	-0.007716472	0.058270246	0.302026295	0.997201244	None
LTR45B:ERV1:LTR	125.3645057	0.015290755	0.057978946	0.37316492	0.997201244	None
LTR45C:ERV1:LTR	219.3018165	-0.003337949	0.053919424	0.867097508	0.997201244	None
LTR46-int:ERV1:LTR	74.36456634	-0.009158244	0.057455929	0.48204933	0.997201244	None
LTR46:ERV1:LTR	205.1188752	0.008637494	0.054718173	0.677276554	0.997201244	None
LTR47A2:ERVL:LTR	53.56577188	-0.002141172	0.056849205	0.851754217	0.997201244	None
LTR47A:ERVL:LTR	273.5872043	0.012112152	0.054425046	0.582015196	0.997201244	None
LTR47B2:ERVL:LTR	29.94095726	0.006844039	0.057999728	0.406886554	0.997201244	None
LTR48:ERV1:LTR	204.9185986	-0.003780992	0.053889784	0.85128935	0.997201244	None
LTR49-int:ERV1:LTR	546.7410617	0.021954925	0.053300718	0.420415016	0.997201244	None
LTR49:ERV1:LTR	339.267876	-0.015268835	0.055589699	0.481069018	0.997201244	None
LTR4:ERV1:LTR	79.20758467	0.003395273	0.056579065	0.795548046	0.997201244	None
LTR50:ERVL:LTR	457.0793476	0.003014407	0.049944886	0.908828567	0.997201244	None
LTR51:ERV1:LTR	116.5988126	0.002877611	0.055566463	0.860160955	0.997201244	None
LTR52-int:ERVL:LTR	107.9861536	-0.014220987	0.058166683	0.362953124	0.997201244	None
LTR52:ERVL:LTR	148.9158637	0.017096496	0.058167071	0.347207153	0.997201244	None
LTR53:ERVL:LTR	185.2356598	-0.00483704	0.054494874	0.800664215	0.997201244	None
LTR53B:ERVL:LTR	44.14589343	0.002416252	0.057161202	0.812147833	0.997201244	None
LTR54:ERV1:LTR	286.7945163	-0.015232576	0.054678751	0.507616651	0.997201244	None
LTR54B:ERV1:LTR	176.0017488	0.016391047	0.057251897	0.404095562	0.997201244	None
LTR56:ERV1:LTR	202.1677722	-0.012085951	0.056233201	0.514793714	0.997201244	None
LTR57:ERVL:LTR	69.23822955	0.000912515	0.056549533	0.931556233	0.997201244	None
LTR59:ERV1:LTR	16.72889289	0.001711967	0.057670982	0.793299195	0.997201244	None
LTR5A:ERVK:LTR	1209.870281	0.020866003	0.044294612	0.435251753	0.997201244	None
LTR5_Hs:ERVK:LTR	2187.887417	-0.014288928	0.038157994	0.621761688	0.997201244	None
LTR60B:ERV1:LTR	43.97450893	0.001379965	0.057011614	0.897487047	0.997201244	None
LTR61:ERV1:LTR	152.0388101	-0.001567497	0.055063657	0.930056018	0.997201244	None
LTR62:ERVL:LTR	126.9441428	-0.014077395	0.057583539	0.407707282	0.997201244	None
LTR64:ERV1:LTR	170.1173151	0.013572249	0.056610897	0.473048406	0.997201244	None
LTR65:ERV1:LTR	316.249372	0.010767553	0.05340982	0.630023155	0.997201244	None
LTR66:ERVL:LTR	108.3003263	-0.001129656	0.055960842	0.936908614	0.997201244	None
LTR68:ERV1:LTR	51.86182654	-0.005853642	0.057364902	0.588613811	0.997201244	None
LTR69:ERVL:LTR	32.61405118	-0.001578302	0.057298001	0.860738197	0.997201244	None
LTR6A:ERV1:LTR	562.0228099	0.006782035	0.049254184	0.797790616	0.997201244	None
LTR6B:ERV1:LTR	83.39439984	-0.000311839	0.05637399	0.970146917	0.997201244	None
LTR70:ERV1:LTR	203.5549018	-0.000845647	0.053883758	0.940061647	0.997201244	None
LTR71A:ERV1:LTR	43.51259516	0.008220842	0.05785416	0.436635735	0.997201244	None
LTR71B:ERV1:LTR	187.8782395	-0.010685632	0.055450082	0.583539788	0.997201244	None
LTR72:ERV1:LTR	41.13322645	0.009097236	0.058134172	0.369284786	0.997201244	None
LTR72B:ERV1:LTR	13.31730351	0.002146597	0.057782175	0.705500271	0.997201244	None
LTR75:ERVL:LTR	306.5961428	-0.014582224	0.054238089	0.534500852	0.997201244	None
LTR75_1:ERV1:LTR	78.30934607	-0.006402169	0.057039894	0.611805309	0.997201244	None
LTR77:ERV1:LTR	60.26553477	-0.004944255	0.056970625	0.681373366	0.997201244	None
LTR78:ERV1:LTR	585.0307999	0.013540122	0.050705176	0.608615957	0.997201244	None
LTR78B:ERV1:LTR	498.5001581	0.001257756	0.049849717	0.961434456	0.997201244	None
LTR79:ERVL:LTR	827.3286205	-0.01674232	0.048277055	0.55314085	0.997201244	None
LTR7:ERV1:LTR	463.2733947	0.000899074	0.049934655	0.97258178	0.997201244	None
LTR7B:ERV1:LTR	605.0964844	0.027258243	0.054688367	0.334968051	0.997201244	None
LTR80A:ERVL:LTR	32.08172425	0.000305857	0.057418347	0.971678928	0.997201244	None
LTR80B:ERVL:LTR	23.67536351	-0.00041116	0.057498168	0.954719923	0.997201244	None
LTR81:Gypsy:LTR	23.17600313	-0.004895158	0.057832481	0.503891188	0.997201244	None
LTR81A:Gypsy:LTR	71.81666275	-0.001963368	0.056640016	0.873488743	0.997201244	None
LTR81B:Gypsy:LTR	75.80219444	0.008057069	0.057134793	0.549239495	0.997201244	None
LTR81C:Gypsy:LTR	35.24240858	0.000587373	0.057238929	0.951095556	0.997201244	None
LTR82A:ERVL:LTR	223.9775489	0.021774455	0.058895438	0.298932134	0.997201244	None
LTR82B:ERVL:LTR	149.9577808	0.006459542	0.055422836	0.715482046	0.997201244	None
LTR83:ERVL:LTR	90.39495964	-0.009720636	0.057133929	0.506600893	0.997201244	None
LTR84a:ERVL:LTR	175.9251326	0.012295004	0.055945365	0.520696652	0.997201244	None
LTR84b:ERVL:LTR	144.6173532	-0.003791574	0.055162334	0.819957071	0.997201244	None
LTR85b:Gypsy?:LTR	124.508484	0.006969203	0.056488219	0.641545631	0.997201244	None
LTR85c:Gypsy?:LTR	79.30502954	-0.001894392	0.056613633	0.878211593	0.997201244	None
LTR86A2:ERVL:LTR	75.33905702	-0.000343296	0.056599373	0.976842024	0.997201244	None
LTR86B1:ERVL:LTR	36.32261407	0.004896531	0.057455941	0.618873917	0.997201244	None
LTR86B2:ERVL:LTR	42.18337522	-0.005995317	0.057464738	0.566129288	0.997201244	None
LTR86C:ERVL:LTR	22.53682674	0.000676292	0.057557964	0.926208515	0.997201244	None
LTR88b:Gypsy?:LTR	207.8643939	-0.007905691	0.05530342	0.66828549	0.997201244	None
LTR88c:Gypsy?:LTR	46.46493663	-0.009838919	0.05823524	0.347649171	0.997201244	None
LTR89:ERVL?:LTR	166.4062888	0.003282241	0.05488689	0.856546894	0.997201244	None
LTR8:ERV1:LTR	1216.159462	0.029922703	0.048001412	0.336818861	0.997201244	None
LTR90A:LTR:LTR	28.82617158	-0.007336595	0.058038269	0.3892761	0.997201244	None
LTR90B:LTR:LTR	32.66699176	0.001033869	0.057292484	0.910294008	0.997201244	None
LTR91:ERVL:LTR	13.16323542	0.001842472	0.057759633	0.748710807	0.997201244	None
LTR9:ERV1:LTR	86.48159107	0.014286374	0.058470283	0.335480187	0.997201244	None
LTR9A1:ERV1:LTR	137.8823224	-0.00082967	0.055175175	0.955512917	0.997201244	None
LTR9C:ERV1:LTR	24.02317416	0.00045899	0.057536751	0.951418184	0.997201244	None
LTR9D:ERV1:LTR	408.2454564	-0.002772603	0.050494411	0.909892751	0.997201244	None
MER101-int:ERV1:LTR	620.3216853	-0.011428411	0.04934422	0.670741373	0.997201244	None
MER101:ERV1:LTR	104.1093429	-0.008350538	0.056530081	0.591349053	0.997201244	None
MER101B:ERV1:LTR	13.19064699	0.004153946	0.057960381	0.449884749	0.997201244	None
MER102a:hAT-Charlie:DNA	961.8278018	-0.015302156	0.046159947	0.597953682	0.997201244	None
MER102b:hAT-Charlie:DNA	1236.694406	0.021308708	0.04631136	0.474159492	0.997201244	None
MER102c:hAT-Charlie:DNA	758.9704164	0.02381595	0.051837678	0.409383434	0.997201244	None
MER103C:hAT-Charlie:DNA	1892.948593	-0.020753539	0.041127763	0.482046721	0.997201244	None
MER105:hAT-Charlie:DNA	359.6513458	-0.004521596	0.051442143	0.85002602	0.997201244	None
MER106A:hAT-Charlie:DNA	212.847621	0.007580352	0.054231079	0.734408186	0.997201244	None
MER107:hAT-Charlie:DNA	223.6292844	0.006779733	0.054123558	0.742384367	0.997201244	None
MER110:ERV1:LTR	91.21205616	0.013417726	0.058404327	0.339838319	0.997201244	None
MER110A:ERV1:LTR	62.42961461	-0.006022425	0.05726126	0.595238008	0.997201244	None
MER113:hAT-Charlie:DNA	787.0313876	-0.014474269	0.048393315	0.603421091	0.997201244	None
MER113A:hAT-Charlie:DNA	361.4645291	-0.013268261	0.05344318	0.576932771	0.997201244	None
MER117:hAT-Charlie:DNA	740.2656159	0.015132825	0.048676391	0.569390064	0.997201244	None
MER119:hAT-Charlie:DNA	404.0224672	0.020308526	0.054191341	0.430764398	0.997201244	None
MER11C:ERVK:LTR	1158.069975	-0.001026008	0.04430601	0.970648079	0.997201244	None
MER121:hAT?:DNA	100.7066243	-0.005879886	0.056290015	0.694320537	0.997201244	None
MER124:DNA?:DNA?	78.76731437	0.010030189	0.057434415	0.478169148	0.997201244	None
MER126:DNA:DNA	37.62846577	0.004711864	0.057586581	0.596602547	0.997201244	None
MER130:DNA:DNA	24.6016339	-0.001225696	0.057456263	0.872757578	0.997201244	None
MER131:DNA?:DNA?	155.0363477	-0.011793967	0.05646042	0.510860871	0.997201244	None
MER135:DNA:DNA	65.25898287	-0.005741759	0.056953225	0.647326352	0.997201244	None
MER20:hAT-Charlie:DNA	6244.07805	0.006201012	0.032486678	0.822735678	0.997201244	None
MER20B:hAT-Charlie:DNA	1015.471697	-0.002777719	0.0463353	0.921648166	0.997201244	None
MER21-int:ERVL:LTR	301.1409588	0.016438869	0.055406097	0.460694074	0.997201244	None
MER21A:ERVL:LTR	1571.300233	0.025688728	0.046591741	0.399854126	0.997201244	None
MER21B:ERVL:LTR	1625.291735	-0.007543255	0.041815128	0.81163062	0.997201244	None
MER21C:ERVL:LTR	3099.068508	0.025307651	0.036740478	0.376962349	0.997201244	None
MER2B:TcMar-Tigger:DNA	601.6942914	0.010516143	0.049435415	0.695501158	0.997201244	None
MER30:hAT-Charlie:DNA	1787.723899	-0.013565802	0.040532271	0.643101913	0.997201244	None
MER30B:hAT-Charlie:DNA	58.64214148	0.009518632	0.058104163	0.378057274	0.997201244	None
MER31-int:ERV1:LTR	592.6448507	-0.001698976	0.048813124	0.947959804	0.997201244	None
MER31B:ERV1:LTR	300.0266917	0.001983972	0.052638492	0.933195417	0.997201244	None
MER34-int:ERV1:LTR	107.1450167	-0.015280809	0.058423915	0.340714654	0.997201244	None
MER34:ERV1:LTR	418.8279458	0.021396493	0.054783274	0.40558716	0.997201244	None
MER34A1:ERV1:LTR	219.9016878	-0.007100558	0.054664298	0.710817452	0.997201244	None
MER34A:ERV1:LTR	248.7080868	-0.007562189	0.053969995	0.718562626	0.997201244	None
MER34B:ERV1:LTR	123.1334306	-0.001043569	0.055695228	0.945319269	0.997201244	None
MER34C2:ERV1:LTR	251.9739192	0.003223119	0.053441239	0.879102875	0.997201244	None
MER34C:ERV1:LTR	42.10048459	0.002435514	0.057186039	0.801062563	0.997201244	None
MER34C_:ERV1:LTR	346.6288332	-0.009379358	0.052365482	0.711081486	0.997201244	None
MER34D:ERV1:LTR	30.39100687	-0.006019445	0.057835091	0.471777601	0.997201244	None
MER4-int:ERV1:LTR	757.4380049	-0.020804167	0.05039407	0.45848192	0.997201244	None
MER41A:ERV1:LTR	825.5111657	-0.016473037	0.048060823	0.5603127	0.997201244	None
MER41C:ERV1:LTR	158.0231189	-0.004626069	0.055027735	0.797443495	0.997201244	None
MER41D:ERV1:LTR	196.020772	0.005512561	0.054567335	0.776925873	0.997201244	None
MER41E:ERV1:LTR	235.3346708	0.006718048	0.054081895	0.744732565	0.997201244	None
MER41G:ERV1:LTR	72.64460707	0.00613022	0.056852527	0.634064887	0.997201244	None
MER44B:TcMar-Tigger:DNA	661.7815901	0.004910975	0.047675643	0.85789112	0.997201244	None
MER44D:TcMar-Tigger:DNA	166.1743522	-0.007667367	0.055357144	0.675625063	0.997201244	None
MER45A:hAT-Tip100:DNA	348.0979411	0.014484905	0.054364536	0.530958524	0.997201244	None
MER46C:TcMar-Tigger:DNA	1193.226539	-0.019584583	0.044835968	0.509464524	0.997201244	None
MER47B:TcMar-Tigger:DNA	128.7124511	0.003841938	0.055592823	0.815485751	0.997201244	None
MER47C:TcMar-Tigger:DNA	168.3222304	-0.019041421	0.058650955	0.315817971	0.997201244	None
MER48:ERV1:LTR	64.28141781	-0.003067018	0.05678775	0.797997531	0.997201244	None
MER4A1:ERV1:LTR	769.0231208	0.02786021	0.051443447	0.338889681	0.997201244	None
MER4A1_:ERV1:LTR	141.6747991	-0.012267538	0.057086247	0.464400945	0.997201244	None
MER4A:ERV1:LTR	417.7371416	-0.003694778	0.050705476	0.880296822	0.997201244	None
MER4B-int:ERV1:LTR	193.5757787	-0.008187137	0.055196506	0.651975547	0.997201244	None
MER4B:ERV1:LTR	451.730613	0.008442923	0.052433581	0.721790319	0.997201244	None
MER4CL34:ERV1:LTR	191.6938633	0.00480258	0.054477116	0.804185819	0.997201244	None
MER4D0:ERV1:LTR	112.378119	0.012451658	0.057344901	0.444424081	0.997201244	None
MER4E:ERV1:LTR	291.2944388	0.019479358	0.05655054	0.395667957	0.997201244	None
MER50:ERV1:LTR	1008.462938	0.01218845	0.046704203	0.661414907	0.997201244	None
MER50B:ERV1:LTR	137.6799495	-0.005600011	0.055597239	0.738222352	0.997201244	None
MER50C:ERV1:LTR	52.38676839	-0.001901222	0.056949818	0.860729479	0.997201244	None
MER51-int:ERV1:LTR	270.4082013	-0.017465149	0.055944662	0.43592387	0.997201244	None
MER51A:ERV1:LTR	506.9286908	-0.007003452	0.050226879	0.784953033	0.997201244	None
MER51B:ERV1:LTR	247.6822982	-0.00845732	0.053961846	0.691451299	0.997201244	None
MER51C:ERV1:LTR	162.3743429	0.008876366	0.056006734	0.612972526	0.997201244	None
MER51D:ERV1:LTR	88.47384524	0.000739287	0.056163833	0.961832503	0.997201244	None
MER51E:ERV1:LTR	73.65429182	0.000913244	0.056384579	0.948164178	0.997201244	None
MER52-int:ERV1:LTR	44.03736986	0.002153383	0.057138026	0.833884003	0.997201244	None
MER52A:ERV1:LTR	595.2545331	0.024788042	0.053697822	0.376090055	0.997201244	None
MER52C:ERV1:LTR	197.3345554	0.010772444	0.05511521	0.594148648	0.997201244	None
MER52D:ERV1:LTR	370.8704456	0.005029409	0.052614441	0.824445764	0.997201244	None
MER53:hAT:DNA	813.265622	-0.027957072	0.050623672	0.348675193	0.997201244	None
MER54A:ERVL:LTR	266.5201003	0.005086609	0.053090535	0.816781667	0.997201244	None
MER54B:ERVL:LTR	147.2392608	-0.007622293	0.05553468	0.670880924	0.997201244	None
MER57A1:ERV1:LTR	258.6631587	-0.019955349	0.057324148	0.364789892	0.997201244	None
MER57B1:ERV1:LTR	148.1711031	0.00371898	0.05497683	0.836483097	0.997201244	None
MER57B2:ERV1:LTR	121.6019544	0.007038563	0.056193907	0.656405611	0.997201244	None
MER57C1:ERV1:LTR	261.5263242	-0.000677937	0.053427376	0.984062187	0.997201244	None
MER57C2:ERV1:LTR	29.27568005	0.003723739	0.057515537	0.667723187	0.997201244	None
MER57E1:ERV1:LTR	178.5451868	0.006348167	0.0552859	0.716167154	0.997201244	None
MER57E2:ERV1:LTR	50.71922384	-0.001192579	0.056921013	0.912051563	0.997201244	None
MER57E3:ERV1:LTR	191.0180978	0.016936838	0.057977444	0.364169529	0.997201244	None
MER58A:hAT-Charlie:DNA	4388.146998	-0.023423436	0.032326002	0.384882367	0.997201244	None
MER58C:hAT-Charlie:DNA	1112.492647	-0.00448419	0.044477968	0.874338564	0.997201244	None
MER58D:hAT-Charlie:DNA	170.5557128	-0.01594104	0.05715466	0.409661724	0.997201244	None
MER5A1:hAT-Charlie:DNA	3306.52698	-0.010782033	0.033657349	0.694055368	0.997201244	None
MER5B:hAT-Charlie:DNA	6014.081073	0.010809994	0.031017255	0.66777548	0.997201244	None
MER5C1:hAT-Charlie:DNA	184.4902862	-0.011546951	0.055805897	0.547699845	0.997201244	None
MER5C:hAT-Charlie:DNA	176.9786409	-0.009281736	0.055709094	0.611214241	0.997201244	None
MER61-int:ERV1:LTR	374.1167662	-0.008228922	0.05172687	0.576934515	0.997201244	None
MER61A:ERV1:LTR	323.0303633	0.008004339	0.053239816	0.721653594	0.997201244	None
MER61B:ERV1:LTR	42.62881225	-0.001730963	0.057207335	0.858800498	0.997201244	None
MER61C:ERV1:LTR	45.6150744	0.001575123	0.057033653	0.882479618	0.997201244	None
MER61F:ERV1:LTR	20.38425689	0.002634204	0.0576234	0.717712226	0.997201244	None
MER63A:hAT-Blackjack:DNA	428.2487397	0.016403692	0.052443785	0.527426831	0.997201244	None
MER63B:hAT-Blackjack:DNA	395.090991	0.00653656	0.051306659	0.789122358	0.997201244	None
MER63C:hAT-Blackjack:DNA	235.6941979	0.008969431	0.054478316	0.663999184	0.997201244	None
MER63D:hAT-Blackjack:DNA	295.986223	-0.005449915	0.053141097	0.801839314	0.997201244	None
MER65A:ERV1:LTR	1006.614908	0.01771635	0.046124835	0.543734386	0.997201244	None
MER65B:ERV1:LTR	50.72683589	-0.003113601	0.057015944	0.776835602	0.997201244	None
MER65C:ERV1:LTR	152.7309649	-0.006374791	0.055248399	0.722752178	0.997201244	None
MER66-int:ERV1:LTR	144.6373088	0.006880062	0.055583297	0.749333744	0.997201244	None
MER66A:ERV1:LTR	89.29211182	0.002792373	0.056364788	0.839114885	0.997201244	None
MER66B:ERV1:LTR	353.4929461	0.020637571	0.056903931	0.373975491	0.997201244	None
MER66C:ERV1:LTR	100.8713856	0.015952753	0.058965517	0.295893551	0.997201244	None
MER66D:ERV1:LTR	61.11736328	-0.011884212	0.058359977	0.337396414	0.997201244	None
MER67A:ERV1:LTR	231.9988168	0.013433224	0.055184914	0.530617258	0.997201244	None
MER67B:ERV1:LTR	347.9733328	-0.012215875	0.053436423	0.601552008	0.997201244	None
MER67C:ERV1:LTR	464.8724957	0.002607472	0.050057796	0.918735225	0.997201244	None
MER67D:ERV1:LTR	54.35442576	-0.004593824	0.05705291	0.648223455	0.997201244	None
MER68-int:ERVL:LTR	325.4520368	0.023942281	0.05756514	0.327841165	0.997201244	None
MER68B:ERVL:LTR	348.6238325	0.007555923	0.051986643	0.752009739	0.997201244	None
MER68C:ERVL:LTR	32.20232625	0.002804831	0.057465336	0.741932556	0.997201244	None
MER6A:TcMar-Tigger:DNA	715.3307449	0.004800782	0.047469474	0.862663872	0.997201244	None
MER6B:TcMar-Tigger:DNA	172.5886876	-0.002757395	0.05540735	0.867231529	0.997201244	None
MER70-int:ERVL:LTR	571.7907549	-0.004180392	0.048967336	0.873647321	0.997201244	None
MER70A:ERVL:LTR	141.710126	-0.006741526	0.055789569	0.686862829	0.997201244	None
MER70B:ERVL:LTR	23.42162667	0.002840564	0.05759483	0.709880051	0.997201244	None
MER70C:ERVL:LTR	42.91155957	-0.002224206	0.057250227	0.811008444	0.997201244	None
MER72:ERV1:LTR	473.8197386	0.02623464	0.055116684	0.341985579	0.997201244	None
MER72B:ERV1:LTR	18.02491695	-0.001087218	0.057624006	0.870312929	0.997201244	None
MER73:ERVL:LTR	76.54317099	0.012632171	0.058305656	0.350111646	0.997201244	None
MER74A:ERVL:LTR	520.3142739	0.010042765	0.050042396	0.705378867	0.997201244	None
MER74B:ERVL:LTR	992.4483755	0.01783969	0.045624501	0.542896541	0.997201244	None
MER76:ERVL:LTR	102.4206313	0.010114462	0.057180874	0.497310266	0.997201244	None
MER83:ERV1:LTR	199.2410961	0.005274517	0.054138854	0.796597596	0.997201244	None
MER83B:ERV1:LTR	132.406574	-0.005517411	0.055816814	0.731905359	0.997201244	None
MER83C:ERV1:LTR	12.8078047	-0.00429244	0.057997732	0.412110261	0.997201244	None
MER85:PiggyBac:DNA	345.9995488	-0.004252998	0.052412539	0.85953207	0.997201244	None
MER87:ERV1:LTR	31.56600239	0.007586745	0.058063925	0.382702211	0.997201244	None
MER87B:ERV1:LTR	116.8878202	0.005184409	0.056301244	0.724654766	0.997201244	None
MER88:ERVL:LTR	19.60083474	0.004184531	0.05783812	0.530048726	0.997201244	None
MER89:ERV1:LTR	334.40084	-0.007617738	0.052807525	0.737621532	0.997201244	None
MER8:TcMar-Tigger:DNA	788.9910659	-0.026669227	0.052339291	0.356171411	0.997201244	None
MER90:ERV1:LTR	378.9642734	-0.018065885	0.053927593	0.472315754	0.997201244	None
MER90a:ERV1:LTR	638.8556746	-0.001554634	0.048423519	0.95741702	0.997201244	None
MER91B:hAT-Tip100:DNA	380.2072518	-0.014968608	0.053356102	0.604484548	0.997201244	None
MER91C:hAT-Tip100:DNA	218.2054155	-0.001721055	0.05367519	0.931143212	0.997201244	None
MER92A:ERV1:LTR	15.06731342	-0.005238348	0.058041325	0.380174714	0.997201244	None
MER92C:ERV1:LTR	59.23678831	0.002171146	0.056799605	0.848458776	0.997201244	None
MER92D:ERV1:LTR	18.19389328	0.002195534	0.057699089	0.734907601	0.997201244	None
MER94:hAT-Blackjack:DNA	742.6687911	0.024464739	0.052074966	0.398672882	0.997201244	None
MER94B:hAT-Blackjack:DNA	315.8041557	0.018562927	0.056131252	0.402786039	0.997201244	None
MER95:ERV1:LTR	91.61498656	-0.005042287	0.056709628	0.699638248	0.997201244	None
MER96:hAT-Tip100:DNA	186.945507	0.007765563	0.05573929	0.663296532	0.997201244	None
MER96B:hAT-Tip100:DNA	313.5080935	-0.012666741	0.053804178	0.584308467	0.997201244	None
MER97a:hAT-Tip100:DNA	18.15225244	0.000670439	0.057657331	0.917044941	0.997201244	None
MER97d:hAT-Tip100:DNA	39.06168225	0.009249735	0.05825045	0.340441836	0.997201244	None
MER99:hAT?:DNA	63.68024719	-0.001830864	0.056643488	0.880980012	0.997201244	None
MER9B:ERVK:LTR	16.08684873	-0.004321035	0.057882337	0.497171415	0.997201244	None
MER9a1:ERVK:LTR	140.3271985	0.01172311	0.056812534	0.492966961	0.997201244	None
MER9a2:ERVK:LTR	329.785614	0.001618232	0.05247578	0.943265348	0.997201244	None
MER9a3:ERVK:LTR	349.5904387	0.02303373	0.057605848	0.334512706	0.997201244	None
MIR1_Amn:MIR:SINE	3419.497516	0.00208469	0.036566015	0.935154447	0.997201244	None
MIR3:MIR:SINE	22508.67777	0.021975904	0.02863585	0.392647325	0.997201244	None
MIR:MIR:SINE	46072.74927	-0.008896576	0.024843214	0.686884473	0.997201244	None
MIRc:MIR:SINE	25905.22508	0.004509492	0.026243385	0.860135352	0.997201244	None
MLT-int:ERVL-MaLR:LTR	99.00229965	0.005702262	0.056275623	0.704527444	0.997201244	None
MLT1-int:ERVL-MaLR:LTR	71.8982299	-0.006851328	0.057060612	0.593545485	0.997201244	None
MLT1A-int:ERVL-MaLR:LTR	151.0932816	0.015960984	0.05785685	0.375910931	0.997201244	None
MLT1A0-int:ERVL-MaLR:LTR	195.4863662	0.004825545	0.054284822	0.807135828	0.997201244	None
MLT1A1-int:ERVL-MaLR:LTR	133.0448539	-0.008654899	0.056133903	0.606699394	0.997201244	None
MLT1A1:ERVL-MaLR:LTR	1688.564259	0.014735916	0.043311189	0.617115157	0.997201244	None
MLT1A:ERVL-MaLR:LTR	1891.754964	0.020838509	0.040457257	0.481989584	0.997201244	None
MLT1B:ERVL-MaLR:LTR	4074.870466	0.00969689	0.035252087	0.731028328	0.997201244	None
MLT1C-int:ERVL-MaLR:LTR	240.5735077	2.93E-05	0.053157064	0.966665856	0.997201244	None
MLT1C:ERVL-MaLR:LTR	6169.814732	0.029310273	0.035818849	0.319692951	0.997201244	None
MLT1D-int:ERVL-MaLR:LTR	141.2845705	-0.016547674	0.058734177	0.316482855	0.997201244	None
MLT1E1:ERVL-MaLR:LTR	353.2119867	-0.009970052	0.052763646	0.677297672	0.997201244	None
MLT1E1A-int:ERVL-MaLR:LTR	85.33111099	0.007801274	0.056897271	0.581405321	0.997201244	None
MLT1E2-int:ERVL-MaLR:LTR	125.9415407	-0.003447484	0.055650719	0.829401815	0.997201244	None
MLT1E2:ERVL-MaLR:LTR	1464.691215	-0.007204249	0.042796467	0.803214177	0.997201244	None
MLT1E:ERVL-MaLR:LTR	113.4187812	-0.002793731	0.055957411	0.849970378	0.997201244	None
MLT1F-int:ERVL-MaLR:LTR	194.8090985	0.004041522	0.054304213	0.837027663	0.997201244	None
MLT1F1:ERVL-MaLR:LTR	973.3259307	0.014780889	0.045384029	0.609680143	0.997201244	None
MLT1F2-int:ERVL-MaLR:LTR	300.5802704	0.001886378	0.05273644	0.936426899	0.997201244	None
MLT1F2:ERVL-MaLR:LTR	2413.997263	0.013929273	0.040645902	0.61385733	0.997201244	None
MLT1F:ERVL-MaLR:LTR	2030.805701	0.022215647	0.040263908	0.4552224	0.997201244	None
MLT1G-int:ERVL-MaLR:LTR	118.5605625	0.001147938	0.055503156	0.944487926	0.997201244	None
MLT1G1-int:ERVL-MaLR:LTR	31.52214059	-0.000368158	0.057340776	0.969378035	0.997201244	None
MLT1G3-int:ERVL-MaLR:LTR	29.54367418	0.002932791	0.05745513	0.728646112	0.997201244	None
MLT1G3:ERVL-MaLR:LTR	1135.157679	-0.001209541	0.043252637	0.966334813	0.997201244	None
MLT1G:ERVL-MaLR:LTR	790.0369089	-0.01202654	0.050259929	0.642991006	0.997201244	None
MLT1H-int:ERVL-MaLR:LTR	431.9212477	0.007995183	0.051689163	0.742323861	0.997201244	None
MLT1H1-int:ERVL-MaLR:LTR	49.61727286	0.001609429	0.05698815	0.882148193	0.997201244	None
MLT1H1:ERVL-MaLR:LTR	1148.814709	0.024541982	0.04767738	0.41786969	0.997201244	None
MLT1H2-int:ERVL-MaLR:LTR	92.86000258	0.006360132	0.056816792	0.635252273	0.997201244	None
MLT1H2:ERVL-MaLR:LTR	714.978436	-0.000473335	0.046996568	0.979590095	0.997201244	None
MLT1H:ERVL-MaLR:LTR	2082.615164	0.003118132	0.037601485	0.913797107	0.997201244	None
MLT1I-int:ERVL-MaLR:LTR	136.7048909	0.00439116	0.055448251	0.79579296	0.997201244	None
MLT1I:ERVL-MaLR:LTR	1826.742553	-0.016517912	0.039620969	0.572372819	0.997201244	None
MLT1J-int:ERVL-MaLR:LTR	211.5865221	0.019117179	0.057659094	0.364628578	0.997201244	None
MLT1J1-int:ERVL-MaLR:LTR	110.9513443	0.003785517	0.055802704	0.810905271	0.997201244	None
MLT1J1:ERVL-MaLR:LTR	848.0439233	-0.013661295	0.04658743	0.629968054	0.997201244	None
MLT1J2-int:ERVL-MaLR:LTR	120.1513894	0.005068445	0.055927188	0.748660963	0.997201244	None
MLT1J:ERVL-MaLR:LTR	3661.437251	-0.01618273	0.034996127	0.563209523	0.997201244	None
MLT1L-int:ERVL-MaLR:LTR	22.48226711	-0.004922688	0.057823442	0.507279759	0.997201244	None
MLT1N2:ERVL-MaLR:LTR	759.156968	0.017655492	0.049426292	0.528715821	0.997201244	None
MLT1O:ERVL-MaLR:LTR	972.2278182	-0.030327468	0.052445732	0.312208447	0.997201244	None
MLT2A1:ERVL:LTR	593.7463747	-0.007408797	0.049322546	0.779003185	0.997201244	None
MLT2A2:ERVL:LTR	829.261368	0.003976578	0.046151362	0.879644632	0.997201244	None
MLT2B1:ERVL:LTR	534.8113981	0.008222656	0.051276918	0.738131669	0.997201244	None
MLT2B2:ERVL:LTR	245.7617078	0.013630476	0.055756531	0.511392256	0.997201244	None
MLT2B3:ERVL:LTR	1331.318753	0.005795029	0.042078431	0.84225242	0.997201244	None
MLT2B4:ERVL:LTR	812.7941665	0.00401652	0.047058884	0.886362006	0.997201244	None
MLT2B5:ERVL:LTR	22.11801006	0.000185993	0.05750732	0.981825537	0.997201244	None
MLT2C1:ERVL:LTR	432.8682711	0.015260893	0.052162372	0.555041591	0.997201244	None
MLT2C2:ERVL:LTR	186.4188182	0.007428721	0.054735521	0.703018853	0.997201244	None
MLT2D:ERVL:LTR	1041.9697	-0.002016859	0.044210735	0.941827306	0.997201244	None
MLT2E:ERVL:LTR	76.94733521	0.004145747	0.056606428	0.754437968	0.997201244	None
MLT2F:ERVL:LTR	431.8664922	0.028384524	0.05754321	0.306246181	0.997201244	None
MSR1:Satellite:Satellite	279.2138431	-0.016508729	0.055752772	0.45654296	0.997201244	None
MST-int:ERVL-MaLR:LTR	98.72059842	-0.003878113	0.056179326	0.789479349	0.997201244	None
MSTA1:ERVL-MaLR:LTR	134.4105726	-0.001154218	0.055205068	0.871628914	0.997201244	None
MSTA:ERVL-MaLR:LTR	6265.712441	0.021819128	0.031803432	0.414572898	0.997201244	None
MSTB-int:ERVL-MaLR:LTR	255.894929	0.00689377	0.053527016	0.749846797	0.997201244	None
MSTB1-int:ERVL-MaLR:LTR	111.5020442	0.002242173	0.055605965	0.889565205	0.997201244	None
MSTB1:ERVL-MaLR:LTR	1109.585939	0.011653644	0.044570669	0.661327313	0.997201244	None
MSTB2-int:ERVL-MaLR:LTR	20.05329652	-0.00487509	0.057839585	0.501362116	0.997201244	None
MSTB2:ERVL-MaLR:LTR	357.629838	-0.024635226	0.056728374	0.336993337	0.997201244	None
MSTB:ERVL-MaLR:LTR	2279.053473	0.027890928	0.042150713	0.360111476	0.997201244	None
MSTC-int:ERVL-MaLR:LTR	76.90430982	0.000861735	0.056312928	0.948960476	0.997201244	None
MSTD-int:ERVL-MaLR:LTR	532.9671358	-0.010350066	0.050844351	0.687683741	0.997201244	None
MSTD:ERVL-MaLR:LTR	1996.466693	-0.007023339	0.038205472	0.806438949	0.997201244	None
MamGyp-int:Gypsy:LTR	249.5130361	-0.014435516	0.055353456	0.511311301	0.997201244	None
MamGypLTR1b:Gypsy:LTR	114.9552034	0.00910732	0.05662685	0.564741831	0.997201244	None
MamGypLTR1c:Gypsy:LTR	134.0135338	0.01759668	0.05879047	0.310460052	0.997201244	None
MamGypLTR1d:Gypsy:LTR	44.18532965	-0.00447516	0.057307962	0.661481714	0.997201244	None
MamGypLTR2b:Gypsy:LTR	48.34343251	0.000678375	0.056940807	0.951698578	0.997201244	None
MamGypLTR2c:Gypsy:LTR	45.97509981	-0.000487222	0.057007766	0.96127268	0.997201244	None
MamGypLTR3a:Gypsy:LTR	186.1883928	0.004554798	0.055196576	0.796423265	0.997201244	None
MamGypsy2-I:Gypsy:LTR	129.8070444	0.001647192	0.055652458	0.918008708	0.997201244	None
MamRTE1:RTE-BovB:LINE	1754.62422	0.021294049	0.043449621	0.477351786	0.997201244	None
MamRep1151:LTR?:LTR?	140.602933	-0.018462468	0.058823581	0.314849788	0.997201244	None
MamRep137:TcMar-Tigger:DNA	707.7722215	0.008132995	0.04816179	0.766234347	0.997201244	None
MamRep137:TcMar?:DNA	83.16605361	-0.003626966	0.056626029	0.777622054	0.997201244	None
MamRep1527:LTR:LTR	119.0997222	0.014798752	0.058267557	0.353387112	0.997201244	None
MamRep1879:hAT-Tip100?:DNA	218.6819131	0.004450504	0.054042372	0.825164068	0.997201244	None
MamRep38:hAT:DNA	868.7719248	-0.00525245	0.046063588	0.847063765	0.997201244	None
MamRep4096:hAT-Tip100:DNA	139.8785481	-0.006816304	0.055785855	0.684438447	0.997201244	None
MamRep488:hAT-Tip100:DNA	48.12936502	0.000903514	0.056934137	0.934482246	0.997201244	None
MamRep564:Unknown:Unknown	128.7080485	0.009293769	0.056347147	0.57769057	0.997201244	None
MamRep605:LTR?:LTR?	917.9436829	-0.00980777	0.046503942	0.725423758	0.997201244	None
MamSINE1:tRNA-RTE:SINE	1094.249153	0.002347578	0.046347484	0.934771859	0.997201244	None
MamTip1:hAT-Tip100:DNA	133.2193042	-0.008708828	0.056052092	0.609370126	0.997201244	None
MamTip2:hAT-Tip100:DNA	789.6338353	-0.023161745	0.051410427	0.417842515	0.997201244	None
MamTip3:hAT-Tip100:DNA	150.2284382	-0.003480496	0.05514432	0.840933533	0.997201244	None
Merlin1_HS:Merlin:DNA	22.73387185	-0.000928385	0.057540929	0.897224854	0.997201244	None
ORSL-2b:hAT-Tip100:DNA	135.0119543	-0.009644942	0.056326347	0.567250003	0.997201244	None
OldhAT1:hAT-Ac:DNA	800.8686298	0.026571637	0.053751113	0.351669046	0.997201244	None
PABL_B:ERV1:LTR	434.2758927	0.018000444	0.053252397	0.48788612	0.997201244	None
PRIMA4-int:ERV1:LTR	401.2093474	0.02060282	0.055246451	0.4075292	0.997201244	None
PRIMA41-int:ERV1:LTR	122.5754629	0.010345798	0.056897397	0.515362754	0.997201244	None
Penelope1_Vert:Penelope:LINE	184.8295549	-0.019370643	0.05835622	0.332845915	0.997201244	None
PrimLTR79:ERV1:LTR	116.379949	-0.005654834	0.055902686	0.724197522	0.997201244	None
REP522:telo:Satellite	76.34405187	0.003147202	0.056827655	0.788866207	0.997201244	None
Ricksha:MULE-MuDR:DNA	55.09592558	-0.006749379	0.057378633	0.554204258	0.997201244	None
Ricksha_0:MULE-MuDR:DNA	133.3900789	-0.00037574	0.05545455	0.97886002	0.997201244	None
Ricksha_b:MULE-MuDR:DNA	44.81300117	0.007677499	0.057775117	0.461766757	0.997201244	None
Ricksha_c:MULE-MuDR:DNA	144.7486771	-0.002052703	0.05512063	0.969711945	0.997201244	None
SATR1:Satellite:Satellite	255.9972103	0.023290902	0.058562306	0.309027798	0.997201244	None
SATR2:Satellite:Satellite	178.2681873	0.017415609	0.057788159	0.370346215	0.997201244	None
SSU-rRNA_Hsa:rRNA:rRNA	949764.6129	0.009166692	0.05688368	0.545705226	0.997201244	None
TAR1:telo:Satellite	227.4013016	-0.017276881	0.056880195	0.411738078	0.997201244	None
THE1-int:ERVL-MaLR:LTR	55.92379952	-0.003433389	0.056868201	0.764510465	0.997201244	None
THE1A-int:ERVL-MaLR:LTR	1910.483068	0.022211903	0.039890493	0.444198372	0.997201244	None
THE1A:ERVL-MaLR:LTR	818.5572775	-0.005927924	0.046075783	0.83279474	0.997201244	None
THE1B-int:ERVL-MaLR:LTR	2384.40163	0.028730872	0.040918088	0.341831645	0.997201244	None
THE1B:ERVL-MaLR:LTR	5037.872635	0.016297221	0.031827646	0.541268321	0.997201244	None
THE1C-int:ERVL-MaLR:LTR	456.045648	0.011288442	0.052687249	0.635652963	0.997201244	None
THE1C:ERVL-MaLR:LTR	2012.373334	0.019686567	0.04091819	0.506427786	0.997201244	None
THE1D-int:ERVL-MaLR:LTR	1805.226314	0.027512272	0.046231615	0.368048282	0.997201244	None
THE1D:ERVL-MaLR:LTR	2220.243948	0.02966022	0.043253775	0.335857818	0.997201244	None
Tigger11a:TcMar-Tigger:DNA	154.269653	0.006631772	0.055591899	0.702586634	0.997201244	None
Tigger12:TcMar-Tigger:DNA	187.1092066	-0.005350644	0.054587012	0.779464838	0.997201244	None
Tigger12A:TcMar-Tigger:DNA	225.711038	0.007402961	0.055476955	0.679845949	0.997201244	None
Tigger12c:TcMar-Tigger:DNA	263.5442439	0.016246108	0.055367717	0.475060378	0.997201244	None
Tigger13a:TcMar-Tigger:DNA	989.9917849	-0.023363961	0.048423651	0.435054526	0.997201244	None
Tigger16a:TcMar-Tigger:DNA	474.7059514	-0.003256252	0.050651422	0.895088304	0.997201244	None
Tigger16b:TcMar-Tigger:DNA	383.9208445	-0.022522335	0.056537448	0.360609631	0.997201244	None
Tigger17:TcMar-Tigger:DNA	65.75954758	-0.000374534	0.05669035	0.972641695	0.997201244	None
Tigger17a:TcMar-Tigger:DNA	1198.999124	0.026788187	0.046916073	0.384041398	0.997201244	None
Tigger17b:TcMar-Tigger:DNA	100.8900577	-0.0096167	0.057007794	0.520766781	0.997201244	None
Tigger17c:TcMar-Tigger:DNA	204.6208227	-0.003413449	0.054209495	0.842719591	0.997201244	None
Tigger1a_Art:TcMar-Tigger:DNA	108.8086371	-0.00093928	0.055860617	0.949293372	0.997201244	None
Tigger1a_Mars:TcMar-Tigger:DNA	17.09624923	0.002734569	0.057710525	0.681240238	0.997201244	None
Tigger20a:TcMar-Tigger:DNA	355.4911649	-0.020064022	0.05577266	0.405011587	0.997201244	None
Tigger2:TcMar-Tigger:DNA	2210.243104	-0.009440192	0.038270992	0.743062847	0.997201244	None
Tigger2a:TcMar-Tigger:DNA	1132.304486	-0.003984873	0.043071918	0.889809357	0.997201244	None
Tigger2b_Pri:TcMar-Tigger:DNA	574.9162639	0.014850368	0.050774079	0.57884237	0.997201244	None
Tigger3:TcMar-Tigger:DNA	512.762746	-0.001488124	0.049428031	0.953301746	0.997201244	None
Tigger3b:TcMar-Tigger:DNA	2474.263422	0.004239742	0.036964461	0.88089605	0.997201244	None
Tigger3d:TcMar-Tigger:DNA	67.85613641	0.00223702	0.056703668	0.855604638	0.997201244	None
Tigger5:TcMar-Tigger:DNA	156.3156309	0.002598478	0.055273688	0.875071704	0.997201244	None
Tigger5b:TcMar-Tigger:DNA	905.2038964	-0.014563346	0.047780105	0.602573933	0.997201244	None
Tigger6a:TcMar-Tigger:DNA	250.1863097	-0.017217024	0.056097416	0.435345809	0.997201244	None
Tigger7:TcMar-Tigger:DNA	1304.686019	0.003149717	0.042441579	0.913302797	0.997201244	None
Tigger8:TcMar-Tigger:DNA	418.7222636	0.007776028	0.051224538	0.75592116	0.997201244	None
Tigger9a:TcMar-Tigger:DNA	282.8943854	-0.020937874	0.056714538	0.373397691	0.997201244	None
U13_:snRNA:snRNA	74.78834868	0.000226608	0.056483079	0.982446311	0.997201244	None
U1:snRNA:snRNA	19.38644919	0.000423746	0.057570765	0.967282613	0.997201244	None
U2:snRNA:snRNA	164.0309653	0.003824882	0.055074956	0.833042104	0.997201244	None
U3:snRNA:snRNA	256.3183011	-0.002483358	0.057979207	0.465864812	0.997201244	None
U5:snRNA:snRNA	13.05454834	0.002043982	0.057838672	0.683568095	0.997201244	None
U6:snRNA:snRNA	48.17713815	-0.005216041	0.057270223	0.63037174	0.997201244	None
U7:snRNA:snRNA	19.98322826	0.006546873	0.058128163	0.34600667	0.997201244	None
UCON105:Unknown:Unknown	108.0719432	0.008672309	0.056872866	0.539248804	0.997201244	None
UCON132b:hAT-Tip100:DNA	184.5633524	-0.005878694	0.05466724	0.695985779	0.997201244	None
UCON14:DNA?:DNA?	33.32496896	0.008173162	0.058152102	0.358172507	0.997201244	None
UCON29:PiggyBac?:DNA	34.2634177	-0.002533872	0.057329853	0.77658955	0.997201244	None
UCON2:DNA?:DNA?	13.39387952	-0.00193722	0.057746384	0.740723107	0.997201244	None
UCON33:TcMar-Tigger:DNA	23.08886725	-0.003662422	0.057717015	0.609335602	0.997201244	None
UCON34:Unknown:Unknown	25.55492622	-0.000150514	0.057480672	0.984330238	0.997201244	None
UCON35:Unknown:Unknown	20.45089638	-0.00065573	0.057539717	0.935498046	0.997201244	None
UCON37:Unknown:Unknown	14.54059471	-0.006221992	0.05815871	0.315873291	0.997201244	None
UCON38:Unknown:Unknown	54.78768119	0.009314922	0.057894125	0.418740406	0.997201244	None
UCON39:TcMar-Tigger:DNA	25.88016471	-0.007732682	0.058236728	0.316965148	0.997201244	None
UCON44:Unknown:Unknown	87.05738863	-0.006580807	0.056681488	0.632018824	0.997201244	None
UCON48:Unknown:Unknown	21.20948144	0.00273512	0.057659954	0.695842025	0.997201244	None
UCON4:Unknown:Unknown	47.54192569	0.002370735	0.056993535	0.829718498	0.997201244	None
UCON54:Unknown:Unknown	19.7394726	-0.001562891	0.057582622	0.825315958	0.997201244	None
UCON55:TcMar-Tigger:DNA	63.00836843	0.004783797	0.056929419	0.690976177	0.997201244	None
UCON5:Unknown:Unknown	23.92878796	0.000861532	0.057494821	0.911988178	0.997201244	None
UCON60:Unknown:Unknown	15.07752349	0.001688369	0.05773738	0.774632814	0.997201244	None
UCON66:Unknown:Unknown	24.46901681	-0.006597877	0.058043444	0.386979592	0.997201244	None
UCON6:Unknown:Unknown	23.9078207	-0.004599829	0.05778168	0.535740604	0.997201244	None
UCON70:Unknown:Unknown	21.80473199	-0.006599332	0.058083872	0.367952176	0.997201244	None
UCON71_Crp:Unknown:Unknown	38.20718266	0.001508796	0.057153285	0.880067952	0.997201244	None
UCON74:DNA?:DNA?	14.94518478	0.004058459	0.057909339	0.491921917	0.997201244	None
UCON78:DNA:DNA	23.33376035	0.005913608	0.057900479	0.453662231	0.997201244	None
UCON86:L2:LINE	16.94945206	-0.00675031	0.058189208	0.314682595	0.997201244	None
UCON8:DNA:DNA	29.25545559	-0.001930821	0.057475045	0.809060734	0.997201244	None
X2_LINE:CR1:LINE	17.12326227	0.001223208	0.05769168	0.843450149	0.997201244	None
X6B_LINE:CR1:LINE	136.7836955	-0.008645804	0.055977063	0.615694109	0.997201244	None
X7B_LINE:CR1:LINE	157.1101133	-0.006456965	0.05540983	0.687719991	0.997201244	None
X7C_LINE:CR1:LINE	160.3453087	-0.005736965	0.05549844	0.737614106	0.997201244	None
X8_LINE:CR1:LINE	23.99794409	-0.002037242	0.05751101	0.795852739	0.997201244	None
X9_LINE:L1:LINE	81.91218365	0.007338422	0.056984237	0.586839151	0.997201244	None
Zaphod2:hAT-Tip100:DNA	67.30765377	-0.006299452	0.057006956	0.619400989	0.997201244	None
hAT-N1_Mam:hAT-Tip100?:DNA	52.40339138	-0.00133339	0.05687243	0.903936418	0.997201244	None
tRNA-Ala-GCA:tRNA:tRNA	14.68740704	-0.002208763	0.057738508	0.713604527	0.997201244	None
tRNA-Ala-GCY_:tRNA:tRNA	12.81717384	0.000372644	0.057711303	0.950243024	0.997201244	None
tRNA-Arg-AGG:tRNA:tRNA	17.01446394	-0.001899847	0.05768248	0.766633862	0.997201244	None
tRNA-Arg-CGG:tRNA:tRNA	16.93604726	-0.000668882	0.05763737	0.916061795	0.997201244	None
tRNA-Asn-AAC:tRNA:tRNA	22.98847701	-0.002301807	0.05754757	0.763432698	0.997201244	None
tRNA-Cys-TGY:tRNA:tRNA	44.35987232	-0.004926711	0.057347515	0.636094407	0.997201244	None
tRNA-Gln-CAG:tRNA:tRNA	25.27463594	0.005620855	0.057881461	0.467214286	0.997201244	None
tRNA-Gly-GGA:tRNA:tRNA	17.79061107	-0.000550233	0.057645032	0.929710143	0.997201244	None
tRNA-Ile-ATA:tRNA:tRNA	19.51891745	-0.004719775	0.057875471	0.488929047	0.997201244	None
tRNA-Ile-ATT:tRNA:tRNA	28.02673174	0.005508359	0.057788916	0.504494623	0.997201244	None
tRNA-Leu-CTY:tRNA:tRNA	25.85593907	-0.002425361	0.05747427	0.767074323	0.997201244	None
tRNA-Lys-AAA:tRNA:tRNA	36.22296528	0.00088597	0.057208371	0.927020412	0.997201244	None
tRNA-Ser-TCY:tRNA:tRNA	21.98920397	-0.002711381	0.057577938	0.721609402	0.997201244	None
tRNA-Tyr-TAC:tRNA:tRNA	23.52144788	0.002005955	0.057540916	0.79331838	0.997201244	None
tRNA-Val-GTA:tRNA:tRNA	30.3992504	0.000545275	0.057970951	0.788972949	0.997201244	None
(ACTTTT)n:Simple_repeat:Simple_repeat	44.00301582	0.000136471	0.057036845	0.990921986	0.998481837	None
(TCTT)n:Simple_repeat:Simple_repeat	248.7911675	-0.000233605	0.053101692	0.990543951	0.998481837	None
L1PA10:L1:LINE	4037.16752	0.000421682	0.034400453	0.988279594	0.998481837	None
LTR3B_:ERVK:LTR	53.82126089	0.000201336	0.056769811	0.987488373	0.998481837	None
LTR40a:ERVL:LTR	253.1114639	-0.000227204	0.053192438	0.990746202	0.998481837	None
LTR53-int:ERVL:LTR	102.8140547	-0.000195485	0.055804377	0.9887134	0.998481837	None
MER61D:ERV1:LTR	63.30402055	-0.000113136	0.056683149	0.99078131	0.998481837	None
MER84:ERV1:LTR	38.1624399	-0.000113556	0.057169193	0.988718767	0.998481837	None
(AAAG)n:Simple_repeat:Simple_repeat	139.3696449	9.35E-05	0.055003663	0.996746467	0.999077748	None
(ATA)n:Simple_repeat:Simple_repeat	71.80041098	-3.02E-05	0.056447145	0.996880474	0.999077748	None
(CCCCTGC)n:Simple_repeat:Simple_repeat	30.52103194	-3.06E-05	0.057331903	0.995618603	0.999077748	None
(CCTT)n:Simple_repeat:Simple_repeat	186.2200558	0.000164091	0.054766737	0.993940562	0.999077748	None
(GAGGA)n:Simple_repeat:Simple_repeat	102.2551359	-0.000118789	0.055811255	0.992735582	0.999077748	None
AluYi6:Alu:SINE	1566.291606	0.000661587	0.041415149	0.996366693	0.999077748	None
Charlie13b:hAT-Charlie:DNA	168.0901402	0.000121912	0.054946874	0.995528266	0.999077748	None
LTR16E1:ERVL:LTR	295.5034041	0.000207344	0.052602549	0.99511171	0.999077748	None
LTR76:ERV1:LTR	375.3711407	-3.65E-05	0.051164081	0.997977142	0.999077748	None
MER83B-int:ERV1:LTR	29.00046435	0.000101888	0.057429327	0.996546768	0.999077748	None
MIRb:MIR:SINE	57171.03246	-5.37E-08	0.023984599	0.998495874	0.999077748	None
MamGypLTR1a:Gypsy:LTR	99.87791684	5.88E-05	0.055990569	0.998066606	0.999077748	None
LTR1C:ERV1:LTR	21.51141494	2.32E-05	0.057508753	0.999115851	0.999115851	None
(AAA)n:Simple_repeat:Simple_repeat	0.173355411	0.000438918	0.058000042	0.770859734	NA	None
(AAAAAAC)n:Simple_repeat:Simple_repeat	3.028245474	0.000519099	0.057939326	0.850687104	NA	None
(AAAAAAG)n:Simple_repeat:Simple_repeat	0.574401885	-0.000903271	0.05800705	0.424885807	NA	None
(AAAAAAT)n:Simple_repeat:Simple_repeat	0.647154335	0.000142814	0.057985251	0.911777207	NA	None
(AAAAACA)n:Simple_repeat:Simple_repeat	0.182024855	0.00044402	0.058000119	0.770859734	NA	None
(AAAAACT)n:Simple_repeat:Simple_repeat	0	NA	NA	NA	NA	None
(AAAAAG)n:Simple_repeat:Simple_repeat	0.7247459	0.00155899	0.058023771	0.217855313	NA	None
(AAAAAGA)n:Simple_repeat:Simple_repeat	1.445803128	-0.00071765	0.057978728	0.691875471	NA	None
(AAAAAGG)n:Simple_repeat:Simple_repeat	0	NA	NA	NA	NA	None
(AAAAAT)n:Simple_repeat:Simple_repeat	4.461155764	0.002739785	0.058009974	0.391224862	NA	None
(AAAAATA)n:Simple_repeat:Simple_repeat	0.143600471	-0.000412895	0.057999747	0.857031663	NA	None
(AAAAATC)n:Simple_repeat:Simple_repeat	0.143600471	-0.000412895	0.057999747	0.857031663	NA	None
(AAAAATT)n:Simple_repeat:Simple_repeat	0.501606041	-0.000291412	0.057991028	0.809370037	NA	None
(AAAACAA)n:Simple_repeat:Simple_repeat	3.614335194	-0.000865406	0.057927232	0.778033758	NA	None
(AAAACAAA)n:Simple_repeat:Simple_repeat	0	NA	NA	NA	NA	None
(AAAACAAAA)n:Simple_repeat:Simple_repeat	0	NA	NA	NA	NA	None
(AAAACAACT)n:Simple_repeat:Simple_repeat	0	NA	NA	NA	NA	None
(AAAACAC)n:Simple_repeat:Simple_repeat	0	NA	NA	NA	NA	None
(AAAACAT)n:Simple_repeat:Simple_repeat	0	NA	NA	NA	NA	None
(AAAACATTGG)n:Simple_repeat:Simple_repeat	0	NA	NA	NA	NA	None
(AAAACC)n:Simple_repeat:Simple_repeat	7.698046838	0.003505056	0.058000842	0.412446263	NA	None
(AAAACCA)n:Simple_repeat:Simple_repeat	0	NA	NA	NA	NA	None
(AAAACT)n:Simple_repeat:Simple_repeat	0	NA	NA	NA	NA	None
(AAAACTATAT)n:Simple_repeat:Simple_repeat	0	NA	NA	NA	NA	None
(AAAACTC)n:Simple_repeat:Simple_repeat	0	NA	NA	NA	NA	None
(AAAACTG)n:Simple_repeat:Simple_repeat	0	NA	NA	NA	NA	None
(AAAAGA)n:Simple_repeat:Simple_repeat	1.817266196	0.000687917	0.057967228	0.747750356	NA	None
(AAAAGAA)n:Simple_repeat:Simple_repeat	1.165982885	-0.000224601	0.057973645	0.898650168	NA	None
(AAAAGAAA)n:Simple_repeat:Simple_repeat	0	NA	NA	NA	NA	None
(AAAAGAAAA)n:Simple_repeat:Simple_repeat	0	NA	NA	NA	NA	None
(AAAAGAAAG)n:Simple_repeat:Simple_repeat	0	NA	NA	NA	NA	None
(AAAAGAG)n:Simple_repeat:Simple_repeat	0	NA	NA	NA	NA	None
(AAAAGC)n:Simple_repeat:Simple_repeat	0	NA	NA	NA	NA	None
(AAAAGG)n:Simple_repeat:Simple_repeat	0	NA	NA	NA	NA	None
(AAAAGGA)n:Simple_repeat:Simple_repeat	0	NA	NA	NA	NA	None
(AAAAGGC)n:Simple_repeat:Simple_repeat	0	NA	NA	NA	NA	None
(AAAAGT)n:Simple_repeat:Simple_repeat	0	NA	NA	NA	NA	None
(AAAAGTA)n:Simple_repeat:Simple_repeat	0	NA	NA	NA	NA	None
(AAAAGTTA)n:Simple_repeat:Simple_repeat	0	NA	NA	NA	NA	None
(AAAAGTTTT)n:Simple_repeat:Simple_repeat	0	NA	NA	NA	NA	None
(AAAATA)n:Simple_repeat:Simple_repeat	3.364149094	-0.001207541	0.057940033	0.68685399	NA	None
(AAAATAA)n:Simple_repeat:Simple_repeat	0.686288857	0.000108526	0.057984751	0.932726815	NA	None
(AAAATAAA)n:Simple_repeat:Simple_repeat	0.184682817	0.000445888	0.058000146	0.770859734	NA	None
(AAAATAAAT)n:Simple_repeat:Simple_repeat	0	NA	NA	NA	NA	None
(AAAATAAATT)n:Simple_repeat:Simple_repeat	0.491731572	-0.000912079	0.058006547	0.460633968	NA	None
(AAAATAC)n:Simple_repeat:Simple_repeat	0.546074565	0.000883541	0.058006742	0.409489698	NA	None
(AAAATAG)n:Simple_repeat:Simple_repeat	0	NA	NA	NA	NA	None
(AAAATAGTG)n:Simple_repeat:Simple_repeat	0	NA	NA	NA	NA	None
(AAAATAT)n:Simple_repeat:Simple_repeat	0	NA	NA	NA	NA	None
(AAAATATAAG)n:Simple_repeat:Simple_repeat	0	NA	NA	NA	NA	None
(AAAATATATA)n:Simple_repeat:Simple_repeat	0	NA	NA	NA	NA	None
(AAAATATT)n:Simple_repeat:Simple_repeat	0	NA	NA	NA	NA	None
(AAAATC)n:Simple_repeat:Simple_repeat	0	NA	NA	NA	NA	None
(AAAATCC)n:Simple_repeat:Simple_repeat	0	NA	NA	NA	NA	None
(AAAATG)n:Simple_repeat:Simple_repeat	0	NA	NA	NA	NA	None
(AAAATGC)n:Simple_repeat:Simple_repeat	0	NA	NA	NA	NA	None
(AAAATGT)n:Simple_repeat:Simple_repeat	0	NA	NA	NA	NA	None
(AAAATT)n:Simple_repeat:Simple_repeat	0	NA	NA	NA	NA	None
(AAAATTA)n:Simple_repeat:Simple_repeat	0	NA	NA	NA	NA	None
(AAAATTAAAA)n:Simple_repeat:Simple_repeat	0	NA	NA	NA	NA	None
(AAAATTC)n:Simple_repeat:Simple_repeat	0	NA	NA	NA	NA	None
(AAAATTT)n:Simple_repeat:Simple_repeat	0	NA	NA	NA	NA	None
(AAACAAA)n:Simple_repeat:Simple_repeat	2.481344391	6.83E-06	0.057945405	0.999416617	NA	None
(AAACAAAA)n:Simple_repeat:Simple_repeat	0	NA	NA	NA	NA	None
(AAACAAAAC)n:Simple_repeat:Simple_repeat	0	NA	NA	NA	NA	None
(AAACAAAC)n:Simple_repeat:Simple_repeat	0	NA	NA	NA	NA	None
(AAACAAACAA)n:Simple_repeat:Simple_repeat	0	NA	NA	NA	NA	None
(AAACAAAT)n:Simple_repeat:Simple_repeat	0	NA	NA	NA	NA	None
(AAACAAC)n:Simple_repeat:Simple_repeat	0	NA	NA	NA	NA	None
(AAACAC)n:Simple_repeat:Simple_repeat	0	NA	NA	NA	NA	None
(AAACACAC)n:Simple_repeat:Simple_repeat	0	NA	NA	NA	NA	None
(AAACACT)n:Simple_repeat:Simple_repeat	0	NA	NA	NA	NA	None
(AAACAG)n:Simple_repeat:Simple_repeat	0	NA	NA	NA	NA	None
(AAACAGT)n:Simple_repeat:Simple_repeat	0	NA	NA	NA	NA	None
(AAACAT)n:Simple_repeat:Simple_repeat	0	NA	NA	NA	NA	None
(AAACATA)n:Simple_repeat:Simple_repeat	0	NA	NA	NA	NA	None
(AAACATAAG)n:Simple_repeat:Simple_repeat	0	NA	NA	NA	NA	None
(AAACATAT)n:Simple_repeat:Simple_repeat	0	NA	NA	NA	NA	None
(AAACCA)n:Simple_repeat:Simple_repeat	0.434631742	-0.000826278	0.058005058	0.509464931	NA	None
(AAACCAA)n:Simple_repeat:Simple_repeat	0	NA	NA	NA	NA	None
(AAACCAAA)n:Simple_repeat:Simple_repeat	0	NA	NA	NA	NA	None
(AAACCT)n:Simple_repeat:Simple_repeat	0	NA	NA	NA	NA	None
(AAACCTA)n:Simple_repeat:Simple_repeat	0	NA	NA	NA	NA	None
(AAACG)n:Simple_repeat:Simple_repeat	0	NA	NA	NA	NA	None
(AAACT)n:Simple_repeat:Simple_repeat	2.342466657	0.000193662	0.057960365	0.930219485	NA	None
(AAACTA)n:Simple_repeat:Simple_repeat	0.143600471	-0.000412895	0.057999747	0.857031663	NA	None
(AAACTAT)n:Simple_repeat:Simple_repeat	0.782052703	-0.00099214	0.057997249	0.480202831	NA	None
(AAACTT)n:Simple_repeat:Simple_repeat	0.17406555	-0.000431702	0.058000003	0.857031663	NA	None
(AAACTTC)n:Simple_repeat:Simple_repeat	0	NA	NA	NA	NA	None
(AAACTTTCTA)n:Simple_repeat:Simple_repeat	0	NA	NA	NA	NA	None
(AAACTTTTTG)n:Simple_repeat:Simple_repeat	0	NA	NA	NA	NA	None
(AAAGAA)n:Simple_repeat:Simple_repeat	1.954938905	-0.000301139	0.057958527	0.89177145	NA	None
(AAAGAAA)n:Simple_repeat:Simple_repeat	0.184682817	0.000445888	0.058000146	0.770859734	NA	None
(AAAGAAAA)n:Simple_repeat:Simple_repeat	0	NA	NA	NA	NA	None
(AAAGAAAG)n:Simple_repeat:Simple_repeat	0	NA	NA	NA	NA	None
(AAAGAAAGAA)n:Simple_repeat:Simple_repeat	0	NA	NA	NA	NA	None
(AAAGAACA)n:Simple_repeat:Simple_repeat	0	NA	NA	NA	NA	None
(AAAGAAG)n:Simple_repeat:Simple_repeat	0.182024855	0.00044402	0.058000119	0.770859734	NA	None
(AAAGAAGG)n:Simple_repeat:Simple_repeat	0	NA	NA	NA	NA	None
(AAAGAC)n:Simple_repeat:Simple_repeat	0	NA	NA	NA	NA	None
(AAAGACAA)n:Simple_repeat:Simple_repeat	0	NA	NA	NA	NA	None
(AAAGAG)n:Simple_repeat:Simple_repeat	0	NA	NA	NA	NA	None
(AAAGAGAAAG)n:Simple_repeat:Simple_repeat	0	NA	NA	NA	NA	None
(AAAGAGAG)n:Simple_repeat:Simple_repeat	0	NA	NA	NA	NA	None
(AAAGAGG)n:Simple_repeat:Simple_repeat	0.347420961	7.87E-06	0.057993523	0.950018265	NA	None
(AAAGAT)n:Simple_repeat:Simple_repeat	0	NA	NA	NA	NA	None
(AAAGATA)n:Simple_repeat:Simple_repeat	0	NA	NA	NA	NA	None
(AAAGC)n:Simple_repeat:Simple_repeat	0.366707672	0.00071328	0.05800338	0.547163334	NA	None
(AAAGCA)n:Simple_repeat:Simple_repeat	0	NA	NA	NA	NA	None
(AAAGCAAG)n:Simple_repeat:Simple_repeat	0	NA	NA	NA	NA	None
(AAAGCAG)n:Simple_repeat:Simple_repeat	0	NA	NA	NA	NA	None
(AAAGG)n:Simple_repeat:Simple_repeat	2.531362171	0.000802836	0.057950497	0.758014214	NA	None
(AAAGGA)n:Simple_repeat:Simple_repeat	0.145515635	-0.000414256	0.057999765	0.857031663	NA	None
(AAAGGAA)n:Simple_repeat:Simple_repeat	0	NA	NA	NA	NA	None
(AAAGGAAGG)n:Simple_repeat:Simple_repeat	0	NA	NA	NA	NA	None
(AAAGGAGAGG)n:Simple_repeat:Simple_repeat	0	NA	NA	NA	NA	None
(AAAGGATGT)n:Simple_repeat:Simple_repeat	0	NA	NA	NA	NA	None
(AAAGGC)n:Simple_repeat:Simple_repeat	0	NA	NA	NA	NA	None
(AAAGGCA)n:Simple_repeat:Simple_repeat	0	NA	NA	NA	NA	None
(AAAGGG)n:Simple_repeat:Simple_repeat	0	NA	NA	NA	NA	None
(AAAGGGA)n:Simple_repeat:Simple_repeat	0	NA	NA	NA	NA	None
(AAAGGGG)n:Simple_repeat:Simple_repeat	0	NA	NA	NA	NA	None
(AAAGT)n:Simple_repeat:Simple_repeat	0	NA	NA	NA	NA	None
(AAAGTA)n:Simple_repeat:Simple_repeat	0.182024855	0.00044402	0.058000119	0.770859734	NA	None
(AAAGTC)n:Simple_repeat:Simple_repeat	0	NA	NA	NA	NA	None
(AAAGTCC)n:Simple_repeat:Simple_repeat	0	NA	NA	NA	NA	None
(AAAGTG)n:Simple_repeat:Simple_repeat	0	NA	NA	NA	NA	None
(AAAGTTC)n:Simple_repeat:Simple_repeat	0.17406555	-0.000431702	0.058000003	0.857031663	NA	None
(AAAGTTTAAC)n:Simple_repeat:Simple_repeat	0	NA	NA	NA	NA	None
(AAATAA)n:Simple_repeat:Simple_repeat	1.262151021	0.002716467	0.058082053	0.058012835	NA	None
(AAATAAA)n:Simple_repeat:Simple_repeat	0.681715732	9.77E-05	0.057986453	0.937244306	NA	None
(AAATAAAT)n:Simple_repeat:Simple_repeat	0	NA	NA	NA	NA	None
(AAATAAATT)n:Simple_repeat:Simple_repeat	0	NA	NA	NA	NA	None
(AAATAACAT)n:Simple_repeat:Simple_repeat	0	NA	NA	NA	NA	None
(AAATAACT)n:Simple_repeat:Simple_repeat	0	NA	NA	NA	NA	None
(AAATAAGCATA)n:Simple_repeat:Simple_repeat	0	NA	NA	NA	NA	None
(AAATAAGT)n:Simple_repeat:Simple_repeat	0	NA	NA	NA	NA	None
(AAATAAT)n:Simple_repeat:Simple_repeat	0	NA	NA	NA	NA	None
(AAATAC)n:Simple_repeat:Simple_repeat	0.347420961	7.87E-06	0.057993523	0.950018265	NA	None
(AAATACAA)n:Simple_repeat:Simple_repeat	0	NA	NA	NA	NA	None
(AAATACAT)n:Simple_repeat:Simple_repeat	0	NA	NA	NA	NA	None
(AAATACATTGT)n:Simple_repeat:Simple_repeat	0	NA	NA	NA	NA	None
(AAATACT)n:Simple_repeat:Simple_repeat	0.143600471	-0.000412895	0.057999747	0.857031663	NA	None
(AAATAG)n:Simple_repeat:Simple_repeat	0	NA	NA	NA	NA	None
(AAATAGA)n:Simple_repeat:Simple_repeat	0	NA	NA	NA	NA	None
(AAATAGAGGC)n:Simple_repeat:Simple_repeat	0	NA	NA	NA	NA	None
(AAATAGT)n:Simple_repeat:Simple_repeat	0	NA	NA	NA	NA	None
(AAATAT)n:Simple_repeat:Simple_repeat	0.145515635	-0.000414256	0.057999765	0.857031663	NA	None
(AAATATA)n:Simple_repeat:Simple_repeat	0	NA	NA	NA	NA	None
(AAATATAA)n:Simple_repeat:Simple_repeat	0	NA	NA	NA	NA	None
(AAATATAC)n:Simple_repeat:Simple_repeat	0	NA	NA	NA	NA	None
(AAATATAGT)n:Simple_repeat:Simple_repeat	0	NA	NA	NA	NA	None
(AAATATC)n:Simple_repeat:Simple_repeat	0	NA	NA	NA	NA	None
(AAATATCT)n:Simple_repeat:Simple_repeat	0	NA	NA	NA	NA	None
(AAATATGTT)n:Simple_repeat:Simple_repeat	0	NA	NA	NA	NA	None
(AAATATT)n:Simple_repeat:Simple_repeat	0.184682817	0.000445888	0.058000146	0.770859734	NA	None
(AAATC)n:Simple_repeat:Simple_repeat	0	NA	NA	NA	NA	None
(AAATCA)n:Simple_repeat:Simple_repeat	0	NA	NA	NA	NA	None
(AAATCAC)n:Simple_repeat:Simple_repeat	0	NA	NA	NA	NA	None
(AAATCACCAT)n:Simple_repeat:Simple_repeat	0	NA	NA	NA	NA	None
(AAATCATG)n:Simple_repeat:Simple_repeat	0	NA	NA	NA	NA	None
(AAATCC)n:Simple_repeat:Simple_repeat	0	NA	NA	NA	NA	None
(AAATCCC)n:Simple_repeat:Simple_repeat	0.782052703	-0.00099214	0.057997249	0.480202831	NA	None
(AAATCG)n:Simple_repeat:Simple_repeat	0	NA	NA	NA	NA	None
(AAATG)n:Simple_repeat:Simple_repeat	0.145515635	-0.000414256	0.057999765	0.857031663	NA	None
(AAATGA)n:Simple_repeat:Simple_repeat	0	NA	NA	NA	NA	None
(AAATGAAATG)n:Simple_repeat:Simple_repeat	0	NA	NA	NA	NA	None
(AAATGAAC)n:Simple_repeat:Simple_repeat	0	NA	NA	NA	NA	None
(AAATGACC)n:Simple_repeat:Simple_repeat	0	NA	NA	NA	NA	None
(AAATGC)n:Simple_repeat:Simple_repeat	0.694248162	0.00083207	0.057996932	0.508059018	NA	None
(AAATGCA)n:Simple_repeat:Simple_repeat	0	NA	NA	NA	NA	None
(AAATGCAATA)n:Simple_repeat:Simple_repeat	0	NA	NA	NA	NA	None
(AAATGCCC)n:Simple_repeat:Simple_repeat	0	NA	NA	NA	NA	None
(AAATGCTTCA)n:Simple_repeat:Simple_repeat	0	NA	NA	NA	NA	None
(AAATGGAATC)n:Simple_repeat:Simple_repeat	0	NA	NA	NA	NA	None
(AAATGT)n:Simple_repeat:Simple_repeat	0.291031271	-0.000519149	0.058001395	0.699267479	NA	None
(AAATGTA)n:Simple_repeat:Simple_repeat	0	NA	NA	NA	NA	None
(AAATGTAAAG)n:Simple_repeat:Simple_repeat	0	NA	NA	NA	NA	None
(AAATGTAT)n:Simple_repeat:Simple_repeat	0	NA	NA	NA	NA	None
(AAATGTATAC)n:Simple_repeat:Simple_repeat	0	NA	NA	NA	NA	None
(AAATGTTACA)n:Simple_repeat:Simple_repeat	0	NA	NA	NA	NA	None
(AAATT)n:Simple_repeat:Simple_repeat	2.337892957	0.001250942	0.057966201	0.618956455	NA	None
(AAATTA)n:Simple_repeat:Simple_repeat	0.291031271	-0.000519149	0.058001395	0.699267479	NA	None
(AAATTAA)n:Simple_repeat:Simple_repeat	0	NA	NA	NA	NA	None
(AAATTAG)n:Simple_repeat:Simple_repeat	0	NA	NA	NA	NA	None
(AAATTAGATA)n:Simple_repeat:Simple_repeat	0	NA	NA	NA	NA	None
(AAATTAT)n:Simple_repeat:Simple_repeat	0	NA	NA	NA	NA	None
(AAATTC)n:Simple_repeat:Simple_repeat	0.182024855	0.00044402	0.058000119	0.770859734	NA	None
(AAATTG)n:Simple_repeat:Simple_repeat	0	NA	NA	NA	NA	None
(AAATTGATA)n:Simple_repeat:Simple_repeat	0	NA	NA	NA	NA	None
(AAATTGTAC)n:Simple_repeat:Simple_repeat	0	NA	NA	NA	NA	None
(AAATTT)n:Simple_repeat:Simple_repeat	0	NA	NA	NA	NA	None
(AAATTTA)n:Simple_repeat:Simple_repeat	0	NA	NA	NA	NA	None
(AAATTTAA)n:Simple_repeat:Simple_repeat	0	NA	NA	NA	NA	None
(AAATTTAGCA)n:Simple_repeat:Simple_repeat	0.612826269	-0.000465543	0.057992857	0.687714483	NA	None
(AAATTTCT)n:Simple_repeat:Simple_repeat	0	NA	NA	NA	NA	None
(AAATTTT)n:Simple_repeat:Simple_repeat	0	NA	NA	NA	NA	None
(AAATTTTAC)n:Simple_repeat:Simple_repeat	0	NA	NA	NA	NA	None
(AACAAA)n:Simple_repeat:Simple_repeat	2.958948365	0.004023352	0.058151627	0.130290451	NA	None
(AACAAAA)n:Simple_repeat:Simple_repeat	0.291031271	-0.000519149	0.058001395	0.699267479	NA	None
(AACAAAC)n:Simple_repeat:Simple_repeat	0	NA	NA	NA	NA	None
(AACAAC)n:Simple_repeat:Simple_repeat	1.955415712	-0.000301167	0.057959992	0.890063084	NA	None
(AACAACA)n:Simple_repeat:Simple_repeat	0	NA	NA	NA	NA	None
(AACAACAA)n:Simple_repeat:Simple_repeat	0	NA	NA	NA	NA	None
(AACAACC)n:Simple_repeat:Simple_repeat	0	NA	NA	NA	NA	None
(AACAACCA)n:Simple_repeat:Simple_repeat	0	NA	NA	NA	NA	None
(AACAACT)n:Simple_repeat:Simple_repeat	0	NA	NA	NA	NA	None
(AACAAG)n:Simple_repeat:Simple_repeat	0	NA	NA	NA	NA	None
(AACAAGA)n:Simple_repeat:Simple_repeat	0.17406555	-0.000431702	0.058000003	0.857031663	NA	None
(AACAAGG)n:Simple_repeat:Simple_repeat	0	NA	NA	NA	NA	None
(AACAAGGT)n:Simple_repeat:Simple_repeat	0	NA	NA	NA	NA	None
(AACAAGT)n:Simple_repeat:Simple_repeat	0.17406555	-0.000431702	0.058000003	0.857031663	NA	None
(AACAAT)n:Simple_repeat:Simple_repeat	2.792264412	-0.000428721	0.057952941	0.85586678	NA	None
(AACAATA)n:Simple_repeat:Simple_repeat	0	NA	NA	NA	NA	None
(AACAATAC)n:Simple_repeat:Simple_repeat	0	NA	NA	NA	NA	None
(AACAATAG)n:Simple_repeat:Simple_repeat	0	NA	NA	NA	NA	None
(AACAATAT)n:Simple_repeat:Simple_repeat	0	NA	NA	NA	NA	None
(AACAATATT)n:Simple_repeat:Simple_repeat	0	NA	NA	NA	NA	None
(AACAATC)n:Simple_repeat:Simple_repeat	0	NA	NA	NA	NA	None
(AACAATG)n:Simple_repeat:Simple_repeat	0	NA	NA	NA	NA	None
(AACAATGA)n:Simple_repeat:Simple_repeat	0	NA	NA	NA	NA	None
(AACAATT)n:Simple_repeat:Simple_repeat	3.808870558	-0.003825801	0.058106585	0.220617731	NA	None
(AACAATTGT)n:Simple_repeat:Simple_repeat	0	NA	NA	NA	NA	None
(AACAC)n:Simple_repeat:Simple_repeat	3.084682403	0.001224377	0.057952356	0.661828719	NA	None
(AACACA)n:Simple_repeat:Simple_repeat	1.401145708	0.001552445	0.058007577	0.36046819	NA	None
(AACACAA)n:Simple_repeat:Simple_repeat	0.173355411	0.000438918	0.058000042	0.770859734	NA	None
(AACACAC)n:Simple_repeat:Simple_repeat	0	NA	NA	NA	NA	None
(AACACAG)n:Simple_repeat:Simple_repeat	0	NA	NA	NA	NA	None
(AACACAT)n:Simple_repeat:Simple_repeat	0	NA	NA	NA	NA	None
(AACACC)n:Simple_repeat:Simple_repeat	0.319581186	-0.000614388	0.058002079	0.649253246	NA	None
(AACACCT)n:Simple_repeat:Simple_repeat	0	NA	NA	NA	NA	None
(AACACT)n:Simple_repeat:Simple_repeat	0.316955883	5.04E-05	0.057993976	0.95168878	NA	None
(AACACTT)n:Simple_repeat:Simple_repeat	0	NA	NA	NA	NA	None
(AACAG)n:Simple_repeat:Simple_repeat	2.349930502	0.00045558	0.0579491	0.856264404	NA	None
(AACAGA)n:Simple_repeat:Simple_repeat	1.843751335	0.000809374	0.05796401	0.723448256	NA	None
(AACAGAA)n:Simple_repeat:Simple_repeat	0	NA	NA	NA	NA	None
(AACAGAAG)n:Simple_repeat:Simple_repeat	0	NA	NA	NA	NA	None
(AACAGAC)n:Simple_repeat:Simple_repeat	0	NA	NA	NA	NA	None
(AACAGAG)n:Simple_repeat:Simple_repeat	0.184682817	0.000445888	0.058000146	0.770859734	NA	None
(AACAGAGTA)n:Simple_repeat:Simple_repeat	0	NA	NA	NA	NA	None
(AACAGATT)n:Simple_repeat:Simple_repeat	0	NA	NA	NA	NA	None
(AACAGC)n:Simple_repeat:Simple_repeat	0	NA	NA	NA	NA	None
(AACAGCT)n:Simple_repeat:Simple_repeat	1.215057194	0.002095791	0.058036818	0.185993462	NA	None
(AACAGG)n:Simple_repeat:Simple_repeat	0	NA	NA	NA	NA	None
(AACAGGA)n:Simple_repeat:Simple_repeat	0	NA	NA	NA	NA	None
(AACAGGC)n:Simple_repeat:Simple_repeat	0	NA	NA	NA	NA	None
(AACAGGG)n:Simple_repeat:Simple_repeat	0	NA	NA	NA	NA	None
(AACAGT)n:Simple_repeat:Simple_repeat	0	NA	NA	NA	NA	None
(AACAGTA)n:Simple_repeat:Simple_repeat	0	NA	NA	NA	NA	None
(AACAGTCT)n:Simple_repeat:Simple_repeat	0	NA	NA	NA	NA	None
(AACAGTT)n:Simple_repeat:Simple_repeat	0	NA	NA	NA	NA	None
(AACAGTTT)n:Simple_repeat:Simple_repeat	0	NA	NA	NA	NA	None
(AACAT)n:Simple_repeat:Simple_repeat	2.533378092	-0.003105519	0.05809364	0.124355531	NA	None
(AACATA)n:Simple_repeat:Simple_repeat	1.895418289	0.001302757	0.057987609	0.519274641	NA	None
(AACATAA)n:Simple_repeat:Simple_repeat	0	NA	NA	NA	NA	None
(AACATAC)n:Simple_repeat:Simple_repeat	0	NA	NA	NA	NA	None
(AACATAG)n:Simple_repeat:Simple_repeat	0	NA	NA	NA	NA	None
(AACATAGA)n:Simple_repeat:Simple_repeat	0	NA	NA	NA	NA	None
(AACATAGACA)n:Simple_repeat:Simple_repeat	0	NA	NA	NA	NA	None
(AACATAT)n:Simple_repeat:Simple_repeat	0	NA	NA	NA	NA	None
(AACATATA)n:Simple_repeat:Simple_repeat	0	NA	NA	NA	NA	None
(AACATATTT)n:Simple_repeat:Simple_repeat	0	NA	NA	NA	NA	None
(AACATC)n:Simple_repeat:Simple_repeat	0	NA	NA	NA	NA	None
(AACATCA)n:Simple_repeat:Simple_repeat	0.36404971	0.000604744	0.058002388	0.583073954	NA	None
(AACATG)n:Simple_repeat:Simple_repeat	0.346710822	0.000579667	0.05800211	0.601011948	NA	None
(AACATGA)n:Simple_repeat:Simple_repeat	0	NA	NA	NA	NA	None
(AACATGC)n:Simple_repeat:Simple_repeat	0.710760533	0.001347476	0.058017576	0.254564696	NA	None
(AACATGGGTA)n:Simple_repeat:Simple_repeat	0	NA	NA	NA	NA	None
(AACATGT)n:Simple_repeat:Simple_repeat	0	NA	NA	NA	NA	None
(AACATT)n:Simple_repeat:Simple_repeat	0.17406555	-0.000431702	0.058000003	0.857031663	NA	None
(AACATTA)n:Simple_repeat:Simple_repeat	1.029136693	0.00012204	0.057978431	0.938977537	NA	None
(AACATTC)n:Simple_repeat:Simple_repeat	0	NA	NA	NA	NA	None
(AACATTG)n:Simple_repeat:Simple_repeat	0	NA	NA	NA	NA	None
(AACATTT)n:Simple_repeat:Simple_repeat	0	NA	NA	NA	NA	None
(AACATTTT)n:Simple_repeat:Simple_repeat	0	NA	NA	NA	NA	None
(AACCA)n:Simple_repeat:Simple_repeat	0.764830194	-0.00081928	0.05799538	0.523924694	NA	None
(AACCAA)n:Simple_repeat:Simple_repeat	4.047747331	-0.001861379	0.057953896	0.56659653	NA	None
(AACCAAG)n:Simple_repeat:Simple_repeat	0	NA	NA	NA	NA	None
(AACCAAT)n:Simple_repeat:Simple_repeat	0	NA	NA	NA	NA	None
(AACCAC)n:Simple_repeat:Simple_repeat	0	NA	NA	NA	NA	None
(AACCACA)n:Simple_repeat:Simple_repeat	0	NA	NA	NA	NA	None
(AACCAG)n:Simple_repeat:Simple_repeat	0	NA	NA	NA	NA	None
[truncated: 13,610 more rows]
