# Supplementary material for: Autonomous transposons tune their sequences to ensure somatic suppression
Source: Nature. 2024 Feb 14;626(8001):1116–24. doi: 10.1038/s41586-024-07081-0 (PMC10901741; doi:10.1038/s41586-024-07081-0)
Supplement: Supplementary file 3 — Supplementary Tables 1–15; see Supplementary Information document for full descriptions. [file 41586_2024_7081_MOESM3_ESM.zip › Table 7_HEK293_polyA_tripleKD_TEanalysis_DEseq2_output_repeat_name_DEresults_LFCshrunk.txt]

	baseMean	log2FoldChange	lfcSE	pvalue	padj	Status
L1HS:L1:LINE	6522.361935	1.218421155	0.031995489	0	0	UP
L1P2:L1:LINE	2773.206295	1.84248559	0.046585247	0	0	UP
L1PA2:L1:LINE	17312.19508	1.59508258	0.025939129	0	0	UP
L1PA3:L1:LINE	25840.91057	1.669661292	0.0236253	0	0	UP
L1PA4:L1:LINE	21171.32032	1.945201229	0.026097719	0	0	UP
L1PA5:L1:LINE	20680.46851	1.980497098	0.026877018	0	0	UP
L1PA6:L1:LINE	16095.58604	2.139528662	0.026730581	0	0	UP
L1PA7:L1:LINE	12392.33716	1.566446525	0.027478172	0	0	UP
L1PB1:L1:LINE	13520.16437	1.062695557	0.027323083	0	0	UP
Tigger2:TcMar-Tigger:DNA	4088.164568	1.380891585	0.039771224	2.49E-265	6.94E-263	UP
L1PA8A:L1:LINE	1685.77364	2.086362038	0.065397671	1.12E-224	2.84E-222	UP
L1P1:L1:LINE	2574.756253	1.273599005	0.0451607	4.29E-176	9.98E-174	UP
Tigger1:TcMar-Tigger:DNA	14041.39975	0.628211013	0.025359474	2.68E-136	5.76E-134	UP
L1P3:L1:LINE	1847.453465	1.288170412	0.05748253	2.43E-112	4.85E-110	UP
L1PA8:L1:LINE	2941.261929	0.954181558	0.042738042	1.89E-111	3.52E-109	UP
L1PA13:L1:LINE	4367.069459	0.816319867	0.037908775	7.90E-104	1.38E-101	UP
L1MC1:L1:LINE	6068.705837	0.743197723	0.035617087	1.40E-97	2.30E-95	UP
L1PA10:L1:LINE	5289.603886	0.648133262	0.037863368	1.63E-66	2.53E-64	UP
L1P4e:L1:LINE	340.5966793	1.919104523	0.122655072	2.47E-56	3.62E-54	UP
L1MA3:L1:LINE	3912.435303	0.609042731	0.039498351	1.90E-54	2.65E-52	UP
L1MA5A:L1:LINE	2016.528513	0.825515735	0.055272881	1.94E-51	2.58E-49	UP
L1PA15:L1:LINE	2447.725924	0.729085925	0.049556192	6.61E-50	8.39E-48	UP
HSAT4:centr:Satellite	770.3718743	1.303382171	0.089996768	1.18E-48	1.43E-46	UP
MER65D:ERV1:LTR	328.0955388	1.785069166	0.125542948	4.14E-47	4.82E-45	UP
L1PBa:L1:LINE	819.8108647	1.061562303	0.075816753	1.32E-45	1.47E-43	UP
Charlie12:hAT-Charlie:DNA	121.0340678	-3.495731058	0.264232094	6.88E-41	7.39E-39	DOWN
HSMAR2:TcMar-Mariner:DNA	1397.216087	0.724944299	0.058630285	4.94E-36	5.11E-34	UP
L1PB3:L1:LINE	1113.298818	0.810676805	0.067433617	2.86E-34	2.85E-32	UP
Tigger3:TcMar-Tigger:DNA	764.1956916	0.927911822	0.077716566	6.90E-34	6.64E-32	UP
AluYi6:Alu:SINE	1251.774075	-0.809619117	0.068673137	4.53E-33	4.22E-31	DOWN
L1PREC2:L1:LINE	3104.979315	0.527660199	0.045345614	5.42E-32	4.88E-30	UP
AluYa5:Alu:SINE	3841.834393	-0.495249592	0.042615014	7.01E-32	6.12E-30	DOWN
L1M2c:L1:LINE	246.3952954	1.624315488	0.14634165	9.18E-30	7.77E-28	UP
L1MEd:L1:LINE	6843.1539	0.389523446	0.034704173	1.00E-29	8.21E-28	UP
LOR1a:ERV1:LTR	519.0527505	1.064298258	0.096860615	3.46E-29	2.76E-27	UP
L1MDa:L1:LINE	4051.446571	0.420916258	0.038135193	7.18E-29	5.56E-27	UP
L1M4a1:L1:LINE	939.4075472	0.785165958	0.072000077	1.20E-28	9.06E-27	UP
Kanga2_a:TcMar-Tc2:DNA	1146.332477	-0.871716104	0.080351328	1.87E-28	1.37E-26	DOWN
L1M1:L1:LINE	3251.730736	0.488915434	0.045745623	2.59E-27	1.86E-25	UP
L1MA4A:L1:LINE	2506.460082	0.512674755	0.048013161	2.67E-27	1.86E-25	UP
L1PA12:L1:LINE	2439.340223	0.499502557	0.047408028	1.28E-26	8.70E-25	UP
SATR1:Satellite:Satellite	396.8375426	1.111084622	0.108416157	9.68E-26	6.44E-24	UP
SATR2:Satellite:Satellite	309.5873733	1.344742309	0.131853711	1.48E-25	9.60E-24	UP
L1P4a:L1:LINE	392.1866779	1.140007926	0.113027364	4.85E-25	3.08E-23	UP
MER76-int:ERVL:LTR	215.7579951	1.400164228	0.146499214	8.25E-23	5.12E-21	UP
MER34C:ERV1:LTR	112.4813614	2.080796611	0.225922981	2.20E-21	1.33E-19	UP
L1PB2:L1:LINE	821.7386272	0.665180871	0.075668927	1.99E-19	1.18E-17	UP
SVA_D:SVA:Retroposon	7462.601009	0.271132828	0.030556203	3.84E-19	2.24E-17	UP
L1PA11:L1:LINE	6072.324646	0.310550416	0.035136818	4.34E-19	2.47E-17	UP
Charlie3:hAT-Charlie:DNA	257.3560933	1.220664526	0.14264474	8.44E-19	4.71E-17	UP
AluYh3a3:Alu:SINE	797.8261424	-0.624896632	0.076147917	3.39E-17	1.85E-15	DOWN
L1P4d:L1:LINE	45.26789971	3.191712097	0.392923786	4.12E-17	2.21E-15	UP
L1M2:L1:LINE	3933.216785	0.335209077	0.040822364	8.75E-17	4.61E-15	UP
L1MA5:L1:LINE	1825.015773	0.455609402	0.056570792	1.98E-16	1.02E-14	UP
L1MB3:L1:LINE	9925.317059	0.258513809	0.031784761	2.33E-16	1.18E-14	UP
L1PB:L1:LINE	537.3459827	0.766953092	0.096743653	2.41E-16	1.20E-14	UP
MER70-int:ERVL:LTR	752.0318414	0.632757509	0.079977853	3.72E-16	1.82E-14	UP
MER97d:hAT-Tip100:DNA	88.29928014	1.939580304	0.251806421	8.25E-16	3.97E-14	UP
(AATGG)n:Simple_repeat:Simple_repeat	94.51508652	1.782194065	0.233886186	1.57E-15	7.43E-14	UP
L1PA16:L1:LINE	4978.171619	0.268667272	0.034104512	1.71E-15	7.97E-14	UP
(TTTGC)n:Simple_repeat:Simple_repeat	409.7325168	-0.907361341	0.120853556	5.33E-15	2.44E-13	DOWN
L1MA1:L1:LINE	2746.607642	0.338472334	0.044183337	7.31E-15	3.29E-13	UP
MLT1B:ERVL-MaLR:LTR	4603.025859	0.291407535	0.038170824	1.11E-14	4.94E-13	UP
THE1A-int:ERVL-MaLR:LTR	2199.186712	0.358651707	0.047238464	1.15E-14	5.02E-13	UP
L1MD2:L1:LINE	5447.956565	0.252561279	0.033318765	2.01E-14	8.62E-13	UP
AluYb8:Alu:SINE	3237.82238	-0.333384095	0.044336419	2.20E-14	9.31E-13	DOWN
L1MEc:L1:LINE	6410.833877	0.257796569	0.034237045	2.85E-14	1.19E-12	UP
(A)n:Simple_repeat:Simple_repeat	6907.150456	0.244538009	0.032843581	5.70E-14	2.34E-12	UP
HAL1b:L1:LINE	1836.573551	0.405394896	0.055795201	1.10E-13	4.45E-12	UP
L1ME3Cz:L1:LINE	3500.764331	0.316245485	0.043445412	1.46E-13	5.81E-12	UP
THE1B-int:ERVL-MaLR:LTR	2697.771884	0.324446553	0.044668352	1.59E-13	6.25E-12	UP
LTR48B:ERV1:LTR	1142.347824	-0.542095056	0.076617842	2.67E-13	1.04E-11	DOWN
L1PA14:L1:LINE	1063.949473	0.463577278	0.065172533	2.71E-13	1.04E-11	UP
SVA_A:SVA:Retroposon	3652.59631	0.275979481	0.038251266	2.80E-13	1.06E-11	UP
AluYk3:Alu:SINE	900.2318969	-0.510832925	0.072213125	3.01E-13	1.12E-11	DOWN
MLT1C:ERVL-MaLR:LTR	6756.501834	0.235086154	0.032563628	3.21E-13	1.18E-11	UP
(CAACTAT)n:Simple_repeat:Simple_repeat	2981.040122	0.297895611	0.041642218	3.99E-13	1.45E-11	UP
HERVS71-int:ERV1:LTR	746.6128109	0.549266455	0.07866274	5.22E-13	1.87E-11	UP
L3:CR1:LINE	14027.82567	0.200919971	0.02799528	5.65E-13	2.00E-11	UP
SVA_F:SVA:Retroposon	2753.290153	0.345451745	0.048991828	6.73E-13	2.35E-11	UP
MER21C:ERVL:LTR	3478.648931	0.295837791	0.042641848	1.90E-12	6.56E-11	UP
L1M3de:L1:LINE	146.6528784	1.192619761	0.181689294	3.75E-12	1.28E-10	UP
L1MB2:L1:LINE	4596.547979	0.262910823	0.038403192	4.16E-12	1.40E-10	UP
MER51E:ERV1:LTR	127.8264591	1.224595978	0.190012847	8.06E-12	2.68E-10	UP
MER68-int:ERVL:LTR	431.4747999	0.746658199	0.114829056	8.93E-12	2.93E-10	UP
MLT1F1-int:ERVL-MaLR:LTR	217.5392516	0.942814569	0.147749065	1.47E-11	4.79E-10	UP
L2:L2:LINE	23695.29422	0.187989617	0.028261921	2.12E-11	6.81E-10	UP
SST1:centr:Satellite	1932.871879	0.336043803	0.051680326	3.18E-11	1.01E-09	UP
MSTA-int:ERVL-MaLR:LTR	5442.089571	0.294386906	0.045187156	3.46E-11	1.09E-09	UP
L1M8:L1:LINE	527.6518779	0.614169076	0.09735959	4.20E-11	1.30E-09	UP
ERVL-E-int:ERVL:LTR	2888.134332	0.277745812	0.042971913	5.26E-11	1.61E-09	UP
GA-rich:Low_complexity:Low_complexity	5983.474133	0.207071304	0.031911476	5.90E-11	1.79E-09	UP
AluYb9:Alu:SINE	942.5209636	-0.459720051	0.072818733	6.49E-11	1.95E-09	DOWN
(ATTAATA)n:Simple_repeat:Simple_repeat	225.6774989	-0.9327722	0.152470031	7.94E-11	2.36E-09	DOWN
HERVE-int:ERV1:LTR	1286.573097	0.415151309	0.066386289	1.14E-10	3.36E-09	UP
(GCGGCCA)n:Simple_repeat:Simple_repeat	131.922827	1.340845478	0.225410219	1.62E-10	4.70E-09	UP
MER68:ERVL:LTR	1484.639978	0.369485075	0.059382024	1.68E-10	4.85E-09	UP
L1ME4a:L1:LINE	7894.300451	-0.241334555	0.038779831	2.87E-10	8.18E-09	DOWN
Charlie5:hAT-Charlie:DNA	914.5160608	-0.429207328	0.070567066	3.14E-10	8.85E-09	DOWN
L1MEg1:L1:LINE	190.7587481	0.935905253	0.158747052	3.20E-10	8.94E-09	UP
THE1B:ERVL-MaLR:LTR	5529.581739	0.22444241	0.036414885	5.50E-10	1.52E-08	UP
(GTCCT)n:Simple_repeat:Simple_repeat	264.6535869	0.771164337	0.132860267	6.77E-10	1.85E-08	UP
Tigger7:TcMar-Tigger:DNA	1512.077849	0.345790993	0.057508007	7.13E-10	1.93E-08	UP
L1MD3:L1:LINE	2201.399039	0.289210119	0.047828744	7.24E-10	1.94E-08	UP
Tigger4:TcMar-Tigger:DNA	754.8273857	0.466375596	0.079349075	9.61E-10	2.56E-08	UP
Tigger11a:TcMar-Tigger:DNA	219.0042818	0.843570094	0.148197803	1.19E-09	3.15E-08	UP
MER104:TcMar-Tc2:DNA	1022.444949	-0.497444276	0.086630901	1.88E-09	4.92E-08	DOWN
MLT1E3:ERVL-MaLR:LTR	861.4868905	0.425359469	0.073758712	2.18E-09	5.64E-08	UP
ALR/Alpha:centr:Satellite	986.0297076	-0.463457349	0.081138222	2.60E-09	6.66E-08	DOWN
L1M4c:L1:LINE	1500.351848	0.355129442	0.061873799	3.41E-09	8.65E-08	UP
(TTGAG)n:Simple_repeat:Simple_repeat	46.53001185	-1.950984263	0.366083473	5.24E-09	1.32E-07	DOWN
MER21B:ERVL:LTR	1856.235393	0.290898111	0.051047809	5.81E-09	1.45E-07	UP
L2c:L2:LINE	44237.11174	0.14507954	0.025362084	8.97E-09	2.20E-07	UP
LTR8A:ERV1:LTR	724.0180586	0.436909733	0.079214832	8.92E-09	2.20E-07	UP
L1MA4:L1:LINE	2751.538558	0.273230598	0.048570958	9.60E-09	2.33E-07	UP
L1MA2:L1:LINE	2608.366892	0.267943644	0.047761013	1.07E-08	2.59E-07	UP
MER67A:ERV1:LTR	300.7669357	0.661988544	0.124111785	1.25E-08	2.97E-07	UP
L1MCc:L1:LINE	978.4008834	0.406084713	0.074408353	1.39E-08	3.28E-07	UP
G-rich:Low_complexity:Low_complexity	6016.528134	0.197915615	0.0353918	1.57E-08	3.69E-07	UP
(TCTCC)n:Simple_repeat:Simple_repeat	225.3236483	0.765485024	0.146445772	1.79E-08	4.16E-07	UP
MER45B:hAT-Tip100:DNA	216.1733681	0.789847449	0.152192203	2.12E-08	4.89E-07	UP
HERVL-int:ERVL:LTR	1457.960221	0.321443098	0.059080413	2.22E-08	5.07E-07	UP
(ATCC)n:Simple_repeat:Simple_repeat	138.2045973	0.943992966	0.18370593	2.26E-08	5.13E-07	UP
(GCG)n:Simple_repeat:Simple_repeat	640.3232823	0.572416219	0.113490687	7.13E-08	1.60E-06	UP
MSTA:ERVL-MaLR:LTR	6707.626587	0.163624277	0.030735416	8.03E-08	1.79E-06	UP
Tigger16b:TcMar-Tigger:DNA	492.245894	0.489428936	0.097054494	9.75E-08	2.16E-06	UP
MLT2A2:ERVL:LTR	964.9217793	0.355235793	0.069183917	1.01E-07	2.22E-06	UP
Looper:PiggyBac:DNA	436.3883908	0.509156183	0.101613672	1.05E-07	2.29E-06	UP
Tigger12A:TcMar-Tigger:DNA	308.3914018	0.754430654	0.155509739	1.27E-07	2.75E-06	UP
MER101-int:ERV1:LTR	747.76189	0.398379024	0.079419181	1.56E-07	3.34E-06	UP
FLAM_C:Alu:SINE	20474.17976	0.167964186	0.032920187	2.25E-07	4.79E-06	UP
LTR12E:ERV1:LTR	515.9481434	0.467283931	0.095955238	2.49E-07	5.28E-06	UP
L1MA6:L1:LINE	2047.09634	0.286422281	0.057181005	2.64E-07	5.55E-06	UP
(CCGGC)n:Simple_repeat:Simple_repeat	89.23099011	1.172660773	0.255513148	2.86E-07	5.95E-06	UP
MLT2F:ERVL:LTR	510.0954952	0.46554511	0.096197032	2.91E-07	6.03E-06	UP
LTR12:ERV1:LTR	1467.936858	-0.282128667	0.0567296	3.08E-07	6.31E-06	DOWN
L4_A_Mam:RTE-X:LINE	1860.346945	0.252193264	0.050511146	3.36E-07	6.85E-06	UP
(AT)n:Simple_repeat:Simple_repeat	1037.152411	-0.352644903	0.072230232	3.70E-07	7.48E-06	DOWN
(T)n:Simple_repeat:Simple_repeat	8123.958107	-0.178995181	0.036040098	4.95E-07	9.91E-06	DOWN
L2a:L2:LINE	67510.70166	0.121073919	0.024196299	4.97E-07	9.91E-06	UP
AluSg:Alu:SINE	33505.62942	-0.115379064	0.02314231	5.27E-07	1.04E-05	DOWN
Tigger9a:TcMar-Tigger:DNA	366.5746234	0.50417111	0.108964206	7.24E-07	1.42E-05	UP
L1M2b:L1:LINE	47.71748678	1.441784361	0.330240734	7.39E-07	1.44E-05	UP
HERV-Fc1-int:ERV1:LTR	239.5515673	-0.655786681	0.145496594	8.07E-07	1.56E-05	DOWN
LTR52-int:ERVL:LTR	82.6314466	-1.173517981	0.268896644	8.29E-07	1.60E-05	DOWN
GSATII:centr:Satellite	1072.555914	0.311699826	0.066116406	1.05E-06	2.01E-05	UP
L1MEf:L1:LINE	3465.329721	0.198361538	0.041410183	1.17E-06	2.22E-05	UP
AluJb:Alu:SINE	90645.13224	0.10269107	0.021479183	1.46E-06	2.74E-05	UP
MSTB-int:ERVL-MaLR:LTR	325.9982644	0.57608831	0.1301309	1.45E-06	2.74E-05	UP
MER110:ERV1:LTR	124.7267676	0.85764254	0.200127176	1.57E-06	2.92E-05	UP
HERVFH21-int:ERV1:LTR	143.2628491	-0.780885556	0.18142502	1.62E-06	2.99E-05	DOWN
LTR14C:ERVK:LTR	27.14439429	1.842318075	0.446713896	2.00E-06	3.67E-05	UP
(CTT)n:Simple_repeat:Simple_repeat	209.7636566	0.681107523	0.158761444	2.08E-06	3.79E-05	UP
THE1A:ERVL-MaLR:LTR	945.0691483	0.311473935	0.06917257	2.89E-06	5.24E-05	UP
L1M3a:L1:LINE	690.929826	-0.356380398	0.080662353	3.46E-06	6.23E-05	DOWN
MER11D:ERVK:LTR	299.2846944	0.5339747	0.125688216	3.72E-06	6.65E-05	UP
L1ME3E:L1:LINE	1645.756043	0.267084693	0.059502904	3.76E-06	6.69E-05	UP
FLAM_A:Alu:SINE	5305.915093	0.163900249	0.035982966	4.14E-06	7.32E-05	UP
(CGCCGCC)n:Simple_repeat:Simple_repeat	75.71214304	1.144158365	0.287411304	4.25E-06	7.46E-05	UP
(TCGGCG)n:Simple_repeat:Simple_repeat	32.15342168	1.67462602	0.425939726	4.32E-06	7.53E-05	UP
MSTB1:ERVL-MaLR:LTR	1238.510826	0.267220512	0.060170421	4.69E-06	8.13E-05	UP
L1ME3:L1:LINE	3873.669074	0.166150248	0.036771628	4.90E-06	8.39E-05	UP
MER65-int:ERV1:LTR	929.1543061	0.31535142	0.071931295	4.90E-06	8.39E-05	UP
L2b:L2:LINE	33538.49338	0.131096214	0.029009196	5.39E-06	9.18E-05	UP
LTR21A:ERV1:LTR	147.28145	0.725632695	0.179530566	5.53E-06	9.36E-05	UP
(GTAT)n:Simple_repeat:Simple_repeat	78.88707513	-0.989527471	0.250466231	5.63E-06	9.47E-05	DOWN
MSTB:ERVL-MaLR:LTR	2459.230787	0.200849632	0.045033452	5.67E-06	9.49E-05	UP
(CCCTGAG)n:Simple_repeat:Simple_repeat	12.73732073	4.792316026	1.124770269	6.06E-06	0.000100714	UP
MER51C:ERV1:LTR	210.1293519	0.643074966	0.158508652	6.19E-06	0.000102324	UP
AluJr4:Alu:SINE	11115.22857	0.124617457	0.027965431	7.05E-06	0.00011571	UP
MER72:ERV1:LTR	543.2024698	0.379372281	0.090237291	8.17E-06	0.000133394	UP
L1MC5a:L1:LINE	12038.33909	-0.136590183	0.030929547	8.48E-06	0.000137708	DOWN
L1MB5:L1:LINE	6405.862088	0.142682085	0.032392855	8.82E-06	0.000142361	UP
MLT1E2:ERVL-MaLR:LTR	1668.354574	0.277528304	0.065266034	1.05E-05	0.000168839	UP
(CACCGCC)n:Simple_repeat:Simple_repeat	98.75665451	1.088463238	0.291615609	1.16E-05	0.000185072	UP
LTR50:ERVL:LTR	538.5744974	0.378351101	0.092034573	1.24E-05	0.000196709	UP
(CCT)n:Simple_repeat:Simple_repeat	651.1706532	0.352318238	0.08523075	1.26E-05	0.000198981	UP
L1M4a2:L1:LINE	458.0567168	0.40771287	0.100405841	1.36E-05	0.000212701	UP
MamRTE1:RTE-BovB:LINE	1926.349779	0.23635079	0.055995864	1.46E-05	0.000227012	UP
(CCCGC)n:Simple_repeat:Simple_repeat	114.0747917	0.973733468	0.264008596	1.52E-05	0.000236543	UP
L1PA17:L1:LINE	1141.477598	0.281889527	0.067744882	1.55E-05	0.000237852	UP
MER57F:ERV1:LTR	383.8106057	-0.433033769	0.108216623	1.55E-05	0.000237852	DOWN
MER20:hAT-Charlie:DNA	6688.315999	0.145260953	0.033953507	1.58E-05	0.000240791	UP
(CTTTTT)n:Simple_repeat:Simple_repeat	1309.408482	-0.263622938	0.063181446	1.59E-05	0.000241664	DOWN
THE1C-int:ERVL-MaLR:LTR	536.5865971	0.406942883	0.101250866	1.62E-05	0.000244313	UP
HERV1_I-int:ERV1:LTR	103.2118655	0.795922896	0.212848547	1.66E-05	0.000249025	UP
MER34B-int:ERV1:LTR	322.6664867	-0.491831247	0.125554785	1.73E-05	0.000257999	DOWN
L1MEg:L1:LINE	4074.994894	0.16268415	0.038498349	1.87E-05	0.000278094	UP
MER52D:ERV1:LTR	456.4056115	0.481141373	0.123454807	1.96E-05	0.000288807	UP
(GCC)n:Simple_repeat:Simple_repeat	537.3343963	0.455672791	0.116863351	2.14E-05	0.000311933	UP
L1P4:L1:LINE	550.1044388	0.363442843	0.090863966	2.13E-05	0.000311933	UP
L1PBb:L1:LINE	160.4039915	0.668003174	0.178746936	2.15E-05	0.000311933	UP
HERVK9-int:ERVK:LTR	3483.338808	0.188038455	0.045041399	2.16E-05	0.000312105	UP
MER5A:hAT-Charlie:DNA	8591.878718	0.133581032	0.031957391	2.51E-05	0.000360923	UP
(ACTT)n:Simple_repeat:Simple_repeat	43.52884915	-1.185501561	0.341046807	2.99E-05	0.000428631	DOWN
Charlie17:hAT-Charlie:DNA	495.6680594	-0.375269994	0.096454349	3.14E-05	0.000446763	DOWN
MER41-int:ERV1:LTR	1073.679951	-0.273327646	0.069071134	3.77E-05	0.000534057	DOWN
(AAGAA)n:Simple_repeat:Simple_repeat	72.31097745	0.899794628	0.262518534	4.51E-05	0.000636587	UP
MLT1A0:ERVL-MaLR:LTR	4950.609295	0.145495298	0.036182246	4.81E-05	0.000675456	UP
(TTCAGA)n:Simple_repeat:Simple_repeat	647.1781677	-0.33700033	0.088171649	4.85E-05	0.000677631	DOWN
(TCTCTG)n:Simple_repeat:Simple_repeat	48.35036282	1.072288812	0.321185138	5.27E-05	0.000732073	UP
LTR28:ERV1:LTR	33.64028136	1.342382871	0.410031539	5.41E-05	0.000748133	UP
(TCCA)n:Simple_repeat:Simple_repeat	170.422014	0.60210295	0.170635056	5.63E-05	0.000774153	UP
(GTCCTG)n:Simple_repeat:Simple_repeat	7.669101786	4.699821251	1.446090999	5.99E-05	0.000820448	UP
MLT1J-int:ERVL-MaLR:LTR	253.6527615	0.501255768	0.139986041	6.32E-05	0.000861328	UP
(GCCCTGG)n:Simple_repeat:Simple_repeat	21.13166452	1.818956585	0.569622273	6.36E-05	0.000862305	UP
(GCCGCCG)n:Simple_repeat:Simple_repeat	91.85524653	0.776257425	0.233147346	7.64E-05	0.001030274	UP
L1MA7:L1:LINE	2010.328621	0.220301273	0.057743605	8.65E-05	0.001160817	UP
MER33:hAT-Charlie:DNA	3503.612648	-0.155037473	0.040251537	9.26E-05	0.001236768	DOWN
(TAATTTC)n:Simple_repeat:Simple_repeat	10.57573551	2.684746959	0.850616781	9.58E-05	0.001273973	UP
UCON71_Crp:Unknown:Unknown	59.18860178	0.925557446	0.289589369	9.73E-05	0.001288064	UP
AluSx1:Alu:SINE	95021.77276	-0.090010795	0.02336613	0.000103438	0.00136226	DOWN
MER77B:ERVL:LTR	540.0984619	0.326304009	0.089883721	0.000111365	0.001459765	UP
MamRep137:TcMar-Tigger:DNA	798.8514064	0.285487138	0.077968982	0.000118092	0.001540711	UP
HERVK14-int:ERVK:LTR	924.0923419	0.269883187	0.07392442	0.000133991	0.001740019	UP
L1M4:L1:LINE	9240.732056	0.126071331	0.033348886	0.000141993	0.00183539	UP
(CTTACAT)n:Simple_repeat:Simple_repeat	15.06793809	-2.071156181	0.702939438	0.000144722	0.001862046	DOWN
MER11B:ERVK:LTR	501.9739612	0.334942872	0.094411417	0.000145516	0.001863667	UP
(GCGGC)n:Simple_repeat:Simple_repeat	36.6025175	1.142888175	0.382184932	0.000154476	0.001960443	UP
LTR16B2:ERVL:LTR	365.9517565	0.398136596	0.115327322	0.000153836	0.001960443	UP
(TGGAGCT)n:Simple_repeat:Simple_repeat	4.255560761	5.309797313	2.61149606	0.000170431	0.002153137	UP
(ACGTCC)n:Simple_repeat:Simple_repeat	4.169407097	5.260915557	2.619006102	0.000197069	0.002478455	UP
L1M3f:L1:LINE	285.0388103	0.514084033	0.158283854	0.000199132	0.002493168	UP
(GGC)n:Simple_repeat:Simple_repeat	1155.186455	0.656188063	0.211724668	0.000211105	0.002624604	UP
LTR10F:ERV1:LTR	118.801553	0.617161111	0.19689699	0.00021151	0.002624604	UP
MER92-int:ERV1:LTR	232.4625611	-0.474089514	0.145058807	0.000213848	0.002641874	DOWN
MER52A:ERV1:LTR	661.7773923	0.295605496	0.084807431	0.000220407	0.002710903	UP
MLT1L:ERVL-MaLR:LTR	2372.52514	0.186641359	0.051782818	0.000226409	0.002772512	UP
(TCC)n:Simple_repeat:Simple_repeat	2123.06089	0.178690134	0.049796733	0.000248839	0.00303388	UP
(CGGCTC)n:Simple_repeat:Simple_repeat	62.75520993	0.9101468	0.315522606	0.000264095	0.003204806	UP
(GCGCGT)n:Simple_repeat:Simple_repeat	89.47354579	0.931971888	0.326006499	0.000265154	0.003204806	UP
HERVK-int:ERVK:LTR	774.3387593	0.280561714	0.081920724	0.000295895	0.003560939	UP
MER1B:hAT-Charlie:DNA	3167.403399	0.145429162	0.040917849	0.000312095	0.0037238	UP
MSTC:ERVL-MaLR:LTR	859.6153031	0.249534291	0.072323474	0.000310812	0.0037238	UP
L1ME3G:L1:LINE	4780.304783	-0.14173872	0.039933702	0.000320397	0.003806587	DOWN
MER1A:hAT-Charlie:DNA	2862.519128	0.15940939	0.045133171	0.000326777	0.003865941	UP
MER57-int:ERV1:LTR	741.1342193	0.278560066	0.082070751	0.000334896	0.003945277	UP
THE1D:ERVL-MaLR:LTR	2367.56323	0.172307831	0.049202167	0.000350618	0.004113137	UP
(CGC)n:Simple_repeat:Simple_repeat	349.7108487	0.443904834	0.14093171	0.000358187	0.004166913	UP
MER107:hAT-Charlie:DNA	267.2617775	0.419977329	0.131870905	0.000357516	0.004166913	UP
AluSc5:Alu:SINE	6606.385829	-0.116973127	0.033289031	0.000381173	0.00441591	DOWN
MIRb:MIR:SINE	59975.03441	0.079891002	0.022611231	0.0003875	0.004470663	UP
MER4A1:ERV1:LTR	840.544671	0.249624987	0.073955019	0.000408819	0.004697209	UP
MER77:ERVL:LTR	752.3578456	0.258916958	0.077176043	0.000421525	0.004823353	UP
(TA)n:Simple_repeat:Simple_repeat	1001.261191	-0.237756295	0.070472041	0.000430536	0.004906348	DOWN
UCON74:DNA?:DNA?	25.39547989	1.238955357	0.474363896	0.000434019	0.004925936	UP
AluJo:Alu:SINE	50370.91701	0.078497427	0.022421133	0.000439694	0.004970147	UP
L1ME4c:L1:LINE	2523.680868	-0.176517656	0.051725881	0.000478562	0.005387683	DOWN
MER21A:ERVL:LTR	1701.931967	0.212252289	0.062989836	0.000491598	0.005512213	UP
MER9a3:ERVK:LTR	397.0875792	0.367227256	0.116169708	0.000495319	0.005531726	UP
(CCGCGG)n:Simple_repeat:Simple_repeat	37.3329358	1.026395709	0.393495061	0.000500065	0.005562476	UP
(CGCA)n:Simple_repeat:Simple_repeat	9.180473051	2.293539693	0.906675831	0.000506857	0.005615653	UP
LTR65:ERV1:LTR	363.5585	0.346882636	0.109497447	0.000529639	0.005844866	UP
(CCAGAGC)n:Simple_repeat:Simple_repeat	162.7081373	0.503148509	0.17147418	0.000573256	0.006301306	UP
(CTCCCG)n:Simple_repeat:Simple_repeat	9.246816745	2.301050697	0.932891978	0.000592885	0.00649151	UP
MLT2B1:ERVL:LTR	606.7025765	0.298745721	0.093316364	0.00059844	0.006526735	UP
AluJr:Alu:SINE	57685.62766	0.081986027	0.024081673	0.00062423	0.006781517	UP
Tigger3b:TcMar-Tigger:DNA	2662.452169	0.153990767	0.046102368	0.000674555	0.007299836	UP
(ATTTCT)n:Simple_repeat:Simple_repeat	8.749271216	2.247539876	0.925270093	0.000694484	0.007457692	UP
(CGCCG)n:Simple_repeat:Simple_repeat	78.45069569	0.746179592	0.283816524	0.000693851	0.007457692	UP
(GGGCA)n:Simple_repeat:Simple_repeat	14.23282811	1.621354202	0.686832669	0.000751414	0.008038117	UP
L3b:CR1:LINE	2333.034601	0.158987596	0.048196578	0.000766565	0.008137831	UP
LTR29:ERV1:LTR	484.2860656	-0.303089433	0.097146765	0.000764786	0.008137831	DOWN
MLT2B4:ERVL:LTR	906.2735286	0.242676168	0.075847267	0.000781888	0.008269062	UP
PABL_B-int:ERV1:LTR	197.1514887	0.459605707	0.159419245	0.000789095	0.008313787	UP
LTR14B:ERVK:LTR	351.4764788	0.356271368	0.117631102	0.000800755	0.008404919	UP
BLACKJACK:hAT-Blackjack:DNA	372.3576023	-0.333805882	0.10927861	0.000816121	0.008534117	DOWN
SVA_B:SVA:Retroposon	3158.162998	0.139838814	0.042539217	0.000838718	0.008737685	UP
(TGTG)n:Simple_repeat:Simple_repeat	207.5639469	0.450571614	0.156912875	0.000851583	0.008838737	UP
(CTAC)n:Simple_repeat:Simple_repeat	16.66991352	1.410239754	0.609653672	0.000866025	0.008955335	UP
(ATTGAT)n:Simple_repeat:Simple_repeat	9.112284869	2.181821878	0.9712978	0.000927595	0.00955662	UP
L1MB1:L1:LINE	1446.180912	0.184715702	0.057433927	0.000936312	0.009610965	UP
MLT1E1A:ERVL-MaLR:LTR	947.8271502	0.217742023	0.068529352	0.000941378	0.009627578	UP
HERVL74-int:ERVL:LTR	139.6242679	0.495661946	0.179772841	0.000998958	0.010179165	UP
(GGCGGC)n:Simple_repeat:Simple_repeat	40.58923921	0.921554127	0.390192421	0.00103866	0.010545232	UP
LTR40c:ERVL:LTR	225.228677	0.415782635	0.146431049	0.00109548	0.011081811	UP
MER102c:hAT-Charlie:DNA	826.9145946	0.235721187	0.076095821	0.001135114	0.011441296	UP
LTR2B:ERV1:LTR	144.0745271	0.483241008	0.178152922	0.001191801	0.011969452	UP
L1PBa1:L1:LINE	275.7540839	0.372943836	0.129829675	0.00120584	0.012067045	UP
(GAGCG)n:Simple_repeat:Simple_repeat	10.96300572	1.723473262	0.814508675	0.001264138	0.012605258	UP
MARNA:TcMar-Mariner:DNA	1171.108817	-0.196295437	0.063427524	0.001325473	0.013169823	DOWN
MLT1D:ERVL-MaLR:LTR	5974.804336	0.115887745	0.036677256	0.001409875	0.013958763	UP
L1PB4:L1:LINE	2153.198479	0.162674787	0.052047761	0.001421513	0.014024253	UP
(GAGATGCA)n:Simple_repeat:Simple_repeat	3.017349383	0.138590161	0.311444501	0.00143416	0.014099203	UP
ORSL:hAT-Tip100:DNA	224.3517157	-0.406909863	0.148096432	0.001473018	0.014430407	DOWN
MLT1J:ERVL-MaLR:LTR	3952.106141	0.133546754	0.042848116	0.001534023	0.014975501	UP
(GTGCT)n:Simple_repeat:Simple_repeat	8.589070643	1.908446998	0.937762045	0.001553708	0.015114814	UP
(TCCCT)n:Simple_repeat:Simple_repeat	16.32338231	1.325196643	0.645058836	0.001560242	0.015125679	UP
(CGCGC)n:Simple_repeat:Simple_repeat	15.44434692	1.434847339	0.723593141	0.001618214	0.015633405	UP
MER81:hAT-Blackjack:DNA	574.631467	0.258334203	0.087697323	0.001686129	0.016233356	UP
HERV3-int:ERV1:LTR	373.1387064	0.315222781	0.110520152	0.001709275	0.016399637	UP
ERVL-int:ERVL:LTR	266.1671851	0.35386803	0.128036253	0.001841602	0.017608743	UP
(TCCAT)n:Simple_repeat:Simple_repeat	48.42991237	0.804920063	0.369431713	0.001926973	0.018237657	UP
MER39:ERV1:LTR	754.3094045	0.227140362	0.077007576	0.001920892	0.018237657	UP
MLT2D:ERVL:LTR	1143.169533	0.189372649	0.063189657	0.001926639	0.018237657	UP
AluYe6:Alu:SINE	188.2970401	0.408548828	0.154772703	0.002030498	0.019103844	UP
MIR3:MIR:SINE	23361.96432	0.076673902	0.024960524	0.002032178	0.019103844	UP
L1MC:L1:LINE	2067.713543	-0.156361471	0.05198662	0.00207009	0.019394935	DOWN
(GCCGAG)n:Simple_repeat:Simple_repeat	10.36850427	1.582206828	0.849647416	0.002123238	0.019826352	UP
(ATGAA)n:Simple_repeat:Simple_repeat	101.321463	-0.519872276	0.213144639	0.002164435	0.020143672	DOWN
(CCGGCC)n:Simple_repeat:Simple_repeat	66.90100561	0.65582058	0.292987852	0.002279444	0.021105132	UP
AluSz6:Alu:SINE	35653.79489	0.067604075	0.02226077	0.002282862	0.021105132	UP
MLT1B-int:ERVL-MaLR:LTR	310.3404428	0.321487246	0.117610932	0.002364216	0.02178512	UP
(GAATG)n:Simple_repeat:Simple_repeat	5.726701087	2.513496543	1.337354536	0.002620716	0.024069204	UP
AluSx4:Alu:SINE	8298.036808	-0.088984668	0.029872077	0.00265705	0.024322899	DOWN
(CCA)n:Simple_repeat:Simple_repeat	141.6201854	0.505965284	0.213246943	0.002724263	0.024856671	UP
(CT)n:Simple_repeat:Simple_repeat	551.7640581	0.262510365	0.094473154	0.002769445	0.025109431	UP
(GCTCCA)n:Simple_repeat:Simple_repeat	23.74895124	1.044351517	0.571405599	0.002769952	0.025109431	UP
MLT1A:ERVL-MaLR:LTR	2023.730436	0.164599766	0.056570939	0.00279907	0.025291274	UP
(GACCCCC)n:Simple_repeat:Simple_repeat	7.757716397	1.788899884	1.079396311	0.002938552	0.026465924	UP
L1MA8:L1:LINE	1990.262452	-0.152427187	0.052602861	0.002997546	0.026910443	DOWN
MER20B:hAT-Charlie:DNA	1116.813956	0.1934404	0.068156403	0.003137077	0.027983128	UP
MER91A:hAT-Tip100:DNA	747.393743	0.212835872	0.075664972	0.003134987	0.027983128	UP
(GGCAGC)n:Simple_repeat:Simple_repeat	16.62683169	1.204444145	0.732657392	0.003213566	0.028574132	UP
(GGCG)n:Simple_repeat:Simple_repeat	30.8549515	0.825867318	0.438012813	0.003324801	0.029469344	UP
LTR22E:ERVK:LTR	71.5229438	0.617510553	0.291995903	0.003366821	0.029747356	UP
MER34C_:ERV1:LTR	401.3254223	0.278886876	0.105260469	0.003735099	0.032897152	UP
MER94:hAT-Blackjack:DNA	805.9408188	0.225107234	0.082305924	0.00378276	0.033212156	UP
(GCT)n:Simple_repeat:Simple_repeat	271.1081936	0.322710043	0.126188044	0.00386658	0.033841669	UP
(GCGGCG)n:Simple_repeat:Simple_repeat	101.4314306	-0.550315322	0.257605072	0.003892154	0.033959043	DOWN
HAL1ME:L1:LINE	2734.331428	0.277380815	0.105314928	0.003937618	0.034248691	UP
L1M6:L1:LINE	1140.310096	-0.181347259	0.06548547	0.004009075	0.034666957	DOWN
LTR53-int:ERVL:LTR	128.4150319	0.439976367	0.189242299	0.00401054	0.034666957	UP
LTR66:ERVL:LTR	90.80989341	-0.520110759	0.239568888	0.00410258	0.035353092	DOWN
(CA)n:Simple_repeat:Simple_repeat	2780.334644	0.134368687	0.047869143	0.004174711	0.035753967	UP
LTR18A:ERVL:LTR	49.18193087	-0.652960949	0.332829706	0.004174495	0.035753967	DOWN
Charlie4z:hAT-Charlie:DNA	2600.47503	0.136133692	0.048547052	0.004238404	0.036188451	UP
MLT1E3-int:ERVL-MaLR:LTR	127.2756852	0.439130517	0.191108824	0.004287453	0.03649564	UP
(CCCCCT)n:Simple_repeat:Simple_repeat	157.4826325	0.447247944	0.197255957	0.004399926	0.037339186	UP
(GGAGC)n:Simple_repeat:Simple_repeat	23.47825772	0.868316462	0.534857323	0.004738752	0.039971586	UP
MLT1F1:ERVL-MaLR:LTR	1048.828013	0.178072266	0.065390152	0.004725457	0.039971586	UP
(ATTTTA)n:Simple_repeat:Simple_repeat	30.13549961	-0.779398438	0.457107351	0.004831516	0.040631304	DOWN
AluYf1:Alu:SINE	1497.744445	-0.156930917	0.057335516	0.004853542	0.04069396	DOWN
(AGGAGC)n:Simple_repeat:Simple_repeat	14.50220902	1.136819403	0.861747374	0.005175298	0.043261769	UP
AluY:Alu:SINE	73565.30727	-0.061254652	0.021930544	0.005199779	0.043336662	DOWN
LTR78:ERV1:LTR	639.6608099	0.222036227	0.084510777	0.005234509	0.043496274	UP
MER4CL34:ERV1:LTR	223.8599986	0.343357008	0.142982778	0.00528245	0.043764394	UP
(CCACGG)n:Simple_repeat:Simple_repeat	6.207937087	-0.246980751	0.462552168	0.005308581	0.043850768	DOWN
(CGGCGA)n:Simple_repeat:Simple_repeat	11.89955497	1.12183369	0.895419285	0.005700113	0.046946062	UP
(TC)n:Simple_repeat:Simple_repeat	766.3448084	0.203896522	0.077985857	0.005873166	0.048229059	UP
MER50-int:ERV1:LTR	157.7877307	-0.381100319	0.167459296	0.005929499	0.048548857	DOWN
(CATGTGC)n:Simple_repeat:Simple_repeat	5.457556162	1.815662447	1.582040492	0.006093438	0.04973587	UP
MamGypLTR3a:Gypsy:LTR	216.2028672	0.33512333	0.141852643	0.006110102	0.04973587	UP
(TGGAA)n:Simple_repeat:Simple_repeat	9.91232653	1.200853614	1.068013459	0.006207897	0.050385024	None
LTR86B1:ERVL:LTR	49.20566493	0.620276539	0.347974847	0.006262725	0.05068269	None
LTR26C:ERV1:LTR	92.23585643	0.474658253	0.231277454	0.006399542	0.051640237	None
(GGTGCCA)n:Simple_repeat:Simple_repeat	20.67822708	0.817626294	0.58276199	0.006879155	0.055350433	None
L1MEi:L1:LINE	918.6693669	0.185070636	0.071720719	0.006994956	0.056120453	None
MIRc:MIR:SINE	26942.86443	0.061260758	0.022840294	0.007443429	0.059547429	None
(TTC)n:Simple_repeat:Simple_repeat	436.3939786	-0.259878057	0.107060491	0.007576862	0.060441707	None
Charlie1:hAT-Charlie:DNA	1524.901846	-0.146129872	0.056792302	0.008155673	0.064873612	None
LTR2:ERV1:LTR	548.5021876	0.21638648	0.08768351	0.008405719	0.066672638	None
(TTCTCCT)n:Simple_repeat:Simple_repeat	28.76433994	0.677349263	0.460927952	0.008564073	0.067736235	None
(TATAGT)n:Simple_repeat:Simple_repeat	3.395552115	-0.137005484	0.30798596	0.008622262	0.06800383	None
(CTGGTG)n:Simple_repeat:Simple_repeat	208.6982763	0.317579542	0.141687274	0.00906336	0.071281413	None
(GCGGTG)n:Simple_repeat:Simple_repeat	6.91364958	0.242503753	0.44254573	0.009227842	0.072371165	None
(AAC)n:Simple_repeat:Simple_repeat	480.1192927	0.240533296	0.101480087	0.009713455	0.075754099	None
MER89-int:ERV1:LTR	139.3458273	0.377969941	0.182276957	0.009693872	0.075754099	None
L1MB7:L1:LINE	14166.34416	0.068012066	0.026522886	0.009931524	0.077239036	None
(TAATA)n:Simple_repeat:Simple_repeat	6.409317891	-0.210951477	0.389673591	0.010138757	0.078631691	None
LTR16C:ERVL:LTR	1171.44408	0.157005505	0.063342414	0.010312972	0.079761269	None
MER4D:ERV1:LTR	373.7868533	0.248441015	0.106566476	0.010378193	0.080043963	None
L1ME4b:L1:LINE	8206.850182	-0.080216059	0.031628133	0.010568424	0.081286614	None
(GTGTATG)n:Simple_repeat:Simple_repeat	18.13505413	-0.74050554	0.738653114	0.01068994	0.081770718	None
AluYk12:Alu:SINE	96.31452847	-0.417424449	0.216473835	0.010668425	0.081770718	None
LTR46-int:ERV1:LTR	65.73359485	-0.476818093	0.268998985	0.010820222	0.082541146	None
(GAGCCC)n:Simple_repeat:Simple_repeat	20.82761602	0.714671622	0.684174144	0.011017112	0.083685987	None
MER58A:hAT-Charlie:DNA	4672.020508	0.089237232	0.035476618	0.011030245	0.083685987	None
(CAA)n:Simple_repeat:Simple_repeat	123.5738046	0.377958327	0.188145364	0.011117452	0.084119039	None
(GTTT)n:Simple_repeat:Simple_repeat	254.1063868	0.281588027	0.127601527	0.011904078	0.089827526	None
(TGACACA)n:Simple_repeat:Simple_repeat	5.381280923	0.202692551	0.376700464	0.012213194	0.091664617	None
MLT1G1:ERVL-MaLR:LTR	617.1561445	0.204363736	0.087062992	0.012212575	0.091664617	None
MER68B:ERVL:LTR	386.6877798	0.237354758	0.104060251	0.012468858	0.093332581	None
(CAGCC)n:Simple_repeat:Simple_repeat	148.1058955	0.352363757	0.174974926	0.01264236	0.094378256	None
LTR38C:ERV1:LTR	76.96088481	0.453149537	0.260523226	0.012715054	0.094667819	None
(TGAT)n:Simple_repeat:Simple_repeat	57.72762509	-0.503133921	0.317723001	0.013005372	0.096571803	None
(GCCGCCC)n:Simple_repeat:Simple_repeat	14.5554771	0.670144974	0.841406248	0.013119469	0.097160632	None
(TCTTGT)n:Simple_repeat:Simple_repeat	4.102289947	-0.156835333	0.325312183	0.013196341	0.097471384	None
LTR6A:ERV1:LTR	526.9475328	-0.207707225	0.090210927	0.013472224	0.09924657	None
LTR19-int:ERV1:LTR	453.7303409	0.228195964	0.101641264	0.013512922	0.099284417	None
AluSz:Alu:SINE	72186.71321	0.053780505	0.021862196	0.013761062	0.100842218	None
Tigger4b:TcMar-Tigger:DNA	1427.088225	-0.140854745	0.059000972	0.013906086	0.101638198	None
(CAGCCTC)n:Simple_repeat:Simple_repeat	3.957939276	-0.159568896	0.327681381	0.01396629	0.101811699	None
(CGGCCC)n:Simple_repeat:Simple_repeat	120.8810269	0.368237919	0.192615437	0.014296086	0.10394446	None
(GGCGC)n:Simple_repeat:Simple_repeat	85.41602481	0.461876362	0.289840167	0.015247164	0.110000212	None
AluYm1:Alu:SINE	2947.01643	-0.09982019	0.041751531	0.015229963	0.110000212	None
AmnSINE1:5S-Deu-L2:SINE	389.5971021	0.230875836	0.104271701	0.015200762	0.110000212	None
(GAGGCC)n:Simple_repeat:Simple_repeat	10.08250471	0.346312296	0.65454683	0.015369353	0.110595963	None
(CACTCC)n:Simple_repeat:Simple_repeat	6.210809007	0.219381261	0.39609715	0.015458861	0.110954089	None
(CCACCA)n:Simple_repeat:Simple_repeat	4.214722601	0.153754648	0.321173225	0.015567724	0.110966942	None
(TCCCG)n:Simple_repeat:Simple_repeat	17.27338323	0.59068155	0.769053562	0.015618946	0.110966942	None
AluYd8:Alu:SINE	144.1734632	-0.365005693	0.195082802	0.015529055	0.110966942	None
MER127:TcMar-Tigger:DNA	13.77400568	0.551955148	0.944145466	0.015630346	0.110966942	None
Tigger12c:TcMar-Tigger:DNA	290.1652165	0.25899241	0.121048623	0.015659375	0.110966942	None
(GCCGCC)n:Simple_repeat:Simple_repeat	54.49520748	0.470709809	0.304910425	0.015834076	0.111638235	None
PABL_A-int:ERV1:LTR	413.7767397	-0.230765399	0.105059528	0.015829584	0.111638235	None
(CCTTCT)n:Simple_repeat:Simple_repeat	13.84296441	-0.561769769	0.905681523	0.015975722	0.112353185	None
MamRep1151:LTR?:LTR?	131.9213049	-0.347672505	0.182711542	0.016229176	0.113848891	None
(CTCC)n:Simple_repeat:Simple_repeat	361.9491266	0.250326637	0.11714107	0.016570955	0.115479383	None
(TCTAA)n:Simple_repeat:Simple_repeat	3.995343359	-0.143252759	0.311986065	0.016527413	0.115479383	None
MLT1A1:ERVL-MaLR:LTR	1780.867899	0.121209128	0.051722274	0.016585685	0.115479383	None
MER30B:hAT-Charlie:DNA	71.3180754	0.472696852	0.316483706	0.016955135	0.117758053	None
MER44B:TcMar-Tigger:DNA	719.6265617	0.180748936	0.080105913	0.017105611	0.11850835	None
(CGGCCGG)n:Simple_repeat:Simple_repeat	18.97804062	0.485624688	0.846735477	0.017257587	0.119265307	None
L1PA15-16:L1:LINE	320.6824856	0.249062669	0.117615334	0.017357775	0.119661498	None
L1MEb:L1:LINE	548.1538756	0.202416166	0.091840348	0.017826388	0.12258935	None
LTR12D:ERV1:LTR	607.5564848	-0.189682218	0.085606401	0.018174548	0.124676504	None
Charlie25:hAT-Charlie:DNA	198.615633	0.292070159	0.146177978	0.018255597	0.124925554	None
(GGGGCG)n:Simple_repeat:Simple_repeat	12.62389908	0.395415157	0.731181024	0.018335953	0.125168656	None
(GCCCG)n:Simple_repeat:Simple_repeat	36.29366168	0.509596847	0.417874581	0.018756119	0.126796815	None
(GGCCTCT)n:Simple_repeat:Simple_repeat	8.688999993	0.292563768	0.513543758	0.018740082	0.126796815	None
L2-1_AMi:L2:LINE	269.3517509	0.257533215	0.12435793	0.01869277	0.126796815	None
MER49:ERV1:LTR	967.1695721	-0.158036237	0.070076731	0.0186227	0.126796815	None
MLT1A-int:ERVL-MaLR:LTR	168.6473968	0.316479014	0.164974196	0.018855123	0.12715822	None
(CCGCC)n:Simple_repeat:Simple_repeat	69.65282798	0.463756425	0.327272377	0.019011861	0.127906306	None
LTR1C:ERV1:LTR	31.67828931	0.519067181	0.454818942	0.019068485	0.127978872	None
L1M6B:L1:LINE	1517.451338	-0.284577346	0.143164421	0.01930033	0.129224271	None
Tigger6a:TcMar-Tigger:DNA	293.4061976	0.248432663	0.119963253	0.019640079	0.131184454	None
(TTAAGAG)n:Simple_repeat:Simple_repeat	3.643378962	-0.141620347	0.31020972	0.019725571	0.131441035	None
MER76:ERVL:LTR	118.0755037	0.353586196	0.199660456	0.020375474	0.135448392	None
(AAAT)n:Simple_repeat:Simple_repeat	520.9972887	-0.199907296	0.092917367	0.020456108	0.135661412	None
MLT2A1:ERVL:LTR	656.4494322	0.184938515	0.084957991	0.020568373	0.136082696	None
LTR89:ERVL?:LTR	191.8549903	0.296515384	0.154399136	0.021014257	0.13870403	None
(ATTTAGG)n:Simple_repeat:Simple_repeat	3.634914452	-0.135797366	0.305324981	0.021092305	0.138890839	None
PrimLTR79:ERV1:LTR	104.4062398	-0.3575079	0.206214682	0.021163126	0.139029292	None
(CACCCGC)n:Simple_repeat:Simple_repeat	28.98684409	0.496720472	0.446920767	0.021372012	0.140071963	None
(CTCCC)n:Simple_repeat:Simple_repeat	73.2580192	0.39569865	0.249215621	0.02178645	0.14245379	None
(GCAGG)n:Simple_repeat:Simple_repeat	60.073783	0.416549126	0.277118021	0.022103936	0.144192032	None
(GGCCCCC)n:Simple_repeat:Simple_repeat	3.598376342	0.118050012	0.29239536	0.022166246	0.144261443	None
Tigger3c:TcMar-Tigger:DNA	807.5156316	0.167914962	0.077457973	0.022434584	0.145668274	None
(TCTTAC)n:Simple_repeat:Simple_repeat	3.281043987	0.128177458	0.299385046	0.022589256	0.145993525	None
HERV1_LTRa:ERV1:LTR	63.59487092	0.408630786	0.269159479	0.022548705	0.145993525	None
(GCGG)n:Simple_repeat:Simple_repeat	22.88107117	0.489301868	0.552283764	0.022688272	0.146294814	None
LTR14A:ERVK:LTR	81.88821993	0.391839604	0.251035785	0.023064194	0.148376107	None
(CTC)n:Simple_repeat:Simple_repeat	325.0145037	0.244910807	0.122402924	0.023392039	0.150139248	None
(GTAG)n:Simple_repeat:Simple_repeat	8.569637464	0.203312889	0.368193006	0.023530155	0.150355515	None
LOR1-int:ERV1:LTR	854.7462814	-0.157644823	0.072899664	0.023533438	0.150355515	None
MER70C:ERVL:LTR	57.51512613	0.417807951	0.295140979	0.024347441	0.155201041	None
LTR16A:ERVL:LTR	644.938318	0.183073135	0.087179002	0.024929623	0.158258672	None
MER21-int:ERVL:LTR	326.2568462	0.226524064	0.112440607	0.024940478	0.158258672	None
(CCCGAGC)n:Simple_repeat:Simple_repeat	8.457821303	0.244830941	0.420928134	0.025175124	0.159024766	None
(CGG)n:Simple_repeat:Simple_repeat	119.6196093	0.399892942	0.273348121	0.025165112	0.159024766	None
AluSc8:Alu:SINE	15916.76839	0.058474863	0.026223627	0.025290089	0.159334462	None
MER39B:ERV1:LTR	397.9991561	0.214336198	0.105347526	0.025338288	0.159334462	None
HAL1M8:L1:LINE	1734.86355	0.115703422	0.053002361	0.02547717	0.159847773	None
LTR28C:ERV1:LTR	243.1247966	0.252212647	0.129953655	0.025724399	0.161037042	None
(AGCCTGG)n:Simple_repeat:Simple_repeat	23.61005413	0.442388339	0.559578339	0.02661835	0.16588936	None
UCON14:DNA?:DNA?	39.67345968	0.433625477	0.347669112	0.026576149	0.16588936	None
Tigger18a:TcMar-Tigger:DNA	562.1121393	0.185080438	0.089510281	0.026710798	0.166094759	None
MER3:hAT-Charlie:DNA	3043.623614	0.091449395	0.041889079	0.026813614	0.166363578	None
(TCCCC)n:Simple_repeat:Simple_repeat	149.1366515	-0.304091864	0.17207256	0.02708587	0.167309179	None
ERVL-B4-int:ERVL:LTR	1438.34869	0.121028687	0.056200798	0.027057922	0.167309179	None
(ATATTTA)n:Simple_repeat:Simple_repeat	41.91138348	-0.426707147	0.343744729	0.027468258	0.16866172	None
(TTCCT)n:Simple_repeat:Simple_repeat	24.76850578	0.442714236	0.52551452	0.027486061	0.16866172	None
L1ME3D:L1:LINE	2966.200925	-0.103211926	0.047701895	0.02745079	0.16866172	None
(CCCTCA)n:Simple_repeat:Simple_repeat	9.060184897	0.229011609	0.396186397	0.028212045	0.172736904	None
TAR1:telo:Satellite	268.7034725	0.248342414	0.130656238	0.02861393	0.174814204	None
LSU-rRNA_Hsa:rRNA:rRNA	1574168.888	0.342327476	0.213990631	0.02923942	0.178245545	None
(CCGAG)n:Simple_repeat:Simple_repeat	19.26920377	0.384108996	0.556225328	0.02957586	0.179903707	None
(CGCTGT)n:Simple_repeat:Simple_repeat	4.099126804	0.14086159	0.307005431	0.03002678	0.182249497	None
MER9B:ERVK:LTR	12.78224582	-0.301206891	0.487764904	0.030234929	0.183114799	None
LTR9:ERV1:LTR	98.01784669	0.345481771	0.221270521	0.030345435	0.183386267	None
Charlie17a:hAT-Charlie:DNA	353.4306446	0.209161212	0.106531428	0.030543975	0.18339728	None
MER102b:hAT-Charlie:DNA	1309.065527	0.143837308	0.069205637	0.030457684	0.18339728	None
MER119:hAT-Charlie:DNA	432.8532206	0.194441294	0.09754109	0.030544318	0.18339728	None
(AGG)n:Simple_repeat:Simple_repeat	109.0296805	0.31958296	0.194753316	0.031128805	0.186505628	None
(GGAC)n:Simple_repeat:Simple_repeat	121.0994013	0.323969739	0.200206206	0.031403723	0.187749884	None
MLT1H1:ERVL-MaLR:LTR	1090.84118	-0.142390617	0.069048177	0.031664606	0.188905086	None
LTR1E:ERV1:LTR	28.54228341	0.418418394	0.418612527	0.032358959	0.192635851	None
PABL_B:ERV1:LTR	400.3844932	-0.200500578	0.103371556	0.033398556	0.198401636	None
(CACCAT)n:Simple_repeat:Simple_repeat	20.516796	0.377684839	0.512703336	0.033506334	0.198619287	None
(GGCC)n:Simple_repeat:Simple_repeat	12.79150856	0.295217838	0.467512029	0.034196713	0.202282252	None
MIR:MIR:SINE	48034.57739	0.051595789	0.024601266	0.034510024	0.203703991	None
MER90:ERV1:LTR	428.3584878	0.189737867	0.097821077	0.035205336	0.207369829	None
MER8:TcMar-Tigger:DNA	872.5976443	0.14494226	0.072190703	0.035880787	0.210903486	None
(TGTTTCT)n:Simple_repeat:Simple_repeat	3.201510346	0.097979281	0.279602308	0.036368012	0.21242571	None
L1MCa:L1:LINE	1757.881732	0.106558588	0.052030756	0.036271739	0.21242571	None
THE1D-int:ERVL-MaLR:LTR	1886.411388	0.119189352	0.05857304	0.036310788	0.21242571	None
HERV1_LTRb:ERV1:LTR	16.05144864	0.334339273	0.489765341	0.036665161	0.213714259	None
(GCGCCC)n:Simple_repeat:Simple_repeat	21.42427547	0.367148653	0.47410528	0.037507326	0.218167611	None
AluSg4:Alu:SINE	5829.434014	-0.076806168	0.037097002	0.037762683	0.219196281	None
(CCCAGCG)n:Simple_repeat:Simple_repeat	10.16336013	-0.2358887	0.394437134	0.038070637	0.220525351	None
(GCGGG)n:Simple_repeat:Simple_repeat	16.3624325	0.319870025	0.473508271	0.038154479	0.220553427	None
AluSg7:Alu:SINE	6876.207769	-0.066359213	0.032327312	0.038407375	0.221277864	None
MamGypLTR2c:Gypsy:LTR	58.75690292	0.363569301	0.282342969	0.038438311	0.221277864	None
UCON8:DNA:DNA	23.55388008	-0.369436856	0.456711296	0.038605575	0.221783468	None
MER6:TcMar-Tigger:DNA	499.7028921	0.180689979	0.094420215	0.038847951	0.222717618	None
(CCCCCTC)n:Simple_repeat:Simple_repeat	91.27885178	0.336456806	0.237232062	0.038942593	0.222802702	None
UCON78:DNA:DNA	28.99862875	0.385769691	0.40193783	0.039045405	0.222934092	None
(TCTTCCC)n:Simple_repeat:Simple_repeat	6.480202862	0.144601912	0.30794074	0.039243437	0.22315209	None
Harlequin-int:ERV1:LTR	553.2362434	-0.19191672	0.101915934	0.039167897	0.22315209	None
MER47B:TcMar-Tigger:DNA	147.7697558	0.28105133	0.17144074	0.039536283	0.224360371	None
AluYc3:Alu:SINE	531.5537871	-0.171218798	0.08929707	0.039765198	0.22520169	None
(AC)n:Simple_repeat:Simple_repeat	3283.906165	0.083771483	0.041362931	0.039971043	0.225909214	None
(GGA)n:Simple_repeat:Simple_repeat	221.8921525	0.251266306	0.145587793	0.040121738	0.226302813	None
(CGGCC)n:Simple_repeat:Simple_repeat	36.02366704	0.378015389	0.359526076	0.040590806	0.227916609	None
FordPrefect:hAT-Tip100:DNA	1581.814864	0.373374326	0.333718716	0.040652748	0.227916609	None
LTR81AB:Gypsy:LTR	8.594871436	0.204906972	0.359886409	0.040575086	0.227916609	None
LTR7:ERV1:LTR	440.9288671	-0.181579189	0.09639052	0.041052269	0.228778315	None
MER45C:hAT-Tip100:DNA	129.9486688	0.288397267	0.181214528	0.041006029	0.228778315	None
Zaphod:hAT-Tip100:DNA	306.587247	-0.212163434	0.116654924	0.040906649	0.228778315	None
LTR41:ERVL:LTR	775.649419	0.147165573	0.075923324	0.041687776	0.23185711	None
(GCCCCA)n:Simple_repeat:Simple_repeat	25.53802399	0.331196978	0.450849571	0.042567459	0.236279019	None
HERV-Fc1_LTR1:ERV1:LTR	29.35722973	-0.368783368	0.384893688	0.042997954	0.238195012	None
HERVIP10FH-int:ERV1:LTR	374.8727312	0.196183717	0.107071803	0.043095295	0.238261514	None
(TG)n:Simple_repeat:Simple_repeat	3124.968869	0.090339801	0.045554308	0.04375037	0.240454787	None
LTR26:ERV1:LTR	107.7414432	0.301522661	0.201041137	0.04372818	0.240454787	None
LTR73:ERV1:LTR	48.79948256	0.358461541	0.308049622	0.043670321	0.240454787	None
(GCCGC)n:Simple_repeat:Simple_repeat	65.77541141	0.221981079	0.374491685	0.044057694	0.240722271	None
(GTCTCT)n:Simple_repeat:Simple_repeat	289.1745832	0.213760085	0.119701182	0.043984914	0.240722271	None
AluYk4:Alu:SINE	505.5585551	-0.167792949	0.089333927	0.04404051	0.240722271	None
MIR1_Amn:MIR:SINE	3590.731463	0.085257228	0.043117807	0.04467947	0.243642732	None
(CATCAC)n:Simple_repeat:Simple_repeat	19.30338645	0.280528424	0.425910124	0.045147751	0.24523837	None
Charlie24:hAT-Charlie:DNA	427.5372866	0.18673889	0.1014613	0.045087798	0.24523837	None
(CCCGG)n:Simple_repeat:Simple_repeat	32.83812256	0.360611489	0.36331803	0.045632299	0.247389084	None
MER4A1_:ERV1:LTR	134.1099627	-0.276703711	0.176654977	0.045772489	0.247668197	None
(GCCCCC)n:Simple_repeat:Simple_repeat	46.68301975	0.354763655	0.326229458	0.046382368	0.25048273	None
(AATCCAG)n:Simple_repeat:Simple_repeat	7.007473862	0.174217929	0.329485057	0.046908537	0.252835204	None
(GCCGCTC)n:Simple_repeat:Simple_repeat	3.897358902	0.115283304	0.287836815	0.047341363	0.254676467	None
MER2B:TcMar-Tigger:DNA	643.8890803	0.154994295	0.083017658	0.047649395	0.2558406	None
(CTCCGCCA)n:Simple_repeat:Simple_repeat	4.783729747	0.131638226	0.297814403	0.047754067	0.255910471	None
MER94B:hAT-Blackjack:DNA	285.1135599	-0.212965863	0.122369734	0.047947432	0.256454463	None
MLT1N2:ERVL-MaLR:LTR	805.0270709	0.148414513	0.079392117	0.048610751	0.259505195	None
(GACGCG)n:Simple_repeat:Simple_repeat	37.14807945	0.349176314	0.351048571	0.049419835	0.263320951	None
LTR54:ERV1:LTR	277.0076214	-0.210331704	0.1217105	0.049640685	0.263993892	None
Charlie6:hAT-Charlie:DNA	66.36601708	0.328903966	0.264825593	0.049945237	0.265108561	None
(CTCG)n:Simple_repeat:Simple_repeat	15.19785609	0.272098139	0.408463081	0.050125013	0.265557945	None
(GCGCCGG)n:Simple_repeat:Simple_repeat	3.630342931	0.093029947	0.276246894	0.050647527	0.267817983	None
MLT1J2:ERVL-MaLR:LTR	977.3802902	0.136536539	0.073160721	0.050870728	0.268489742	None
MER74A:ERVL:LTR	558.7107874	0.161008838	0.088284568	0.051163133	0.269523523	None
(CCGCG)n:Simple_repeat:Simple_repeat	80.51289745	0.302928814	0.220637769	0.051509219	0.270326576	None
(GCCCC)n:Simple_repeat:Simple_repeat	141.868187	0.279465963	0.188450125	0.051422104	0.270326576	None
L1MC4:L1:LINE	16729.08605	-0.057580566	0.030139433	0.052069608	0.27275487	None
MamRep38:hAT:DNA	935.2385	0.128823195	0.069159881	0.052414476	0.274047221	None
LTR105_Mam:ERVL:LTR	187.1100738	0.236920601	0.146037648	0.052729025	0.274978014	None
LTR21B:ERV1:LTR	19.30865108	-0.293382962	0.410452574	0.052789475	0.274978014	None
(CCTGCAG)n:Simple_repeat:Simple_repeat	43.79584586	0.337291279	0.31739299	0.052967075	0.275261998	None
Kanga11a:TcMar-Tc2:DNA	156.4533065	-0.249140687	0.158015902	0.053139762	0.275261998	None
L4_B_Mam:RTE-X:LINE	928.0924557	0.126467108	0.067961806	0.053088505	0.275261998	None
(GGAGGA)n:Simple_repeat:Simple_repeat	16.63304654	0.27371352	0.402545425	0.053618285	0.277226395	None
(TAACAT)n:Simple_repeat:Simple_repeat	4.370582601	-0.105430059	0.281941035	0.054488554	0.281205256	None
(GCTCCG)n:Simple_repeat:Simple_repeat	14.98437136	0.257169041	0.391461644	0.054623588	0.281382023	None
(GCCC)n:Simple_repeat:Simple_repeat	102.261639	0.279184921	0.195118242	0.05570012	0.286399146	None
(AG)n:Simple_repeat:Simple_repeat	258.006054	0.212499512	0.127762614	0.056004824	0.287436521	None
(ATGA)n:Simple_repeat:Simple_repeat	108.7772271	0.274358141	0.190711482	0.05673802	0.290235451	None
(CGCC)n:Simple_repeat:Simple_repeat	50.2419985	0.326204151	0.307329595	0.056758079	0.290235451	None
MLT1E1A-int:ERVL-MaLR:LTR	97.15640586	0.287738037	0.209529512	0.057237824	0.292153575	None
AluYk2:Alu:SINE	375.2274212	0.179965854	0.103997814	0.05751183	0.292692393	None
MER4E1:ERV1:LTR	385.9034327	0.179847971	0.103931911	0.057553053	0.292692393	None
(GGCGCG)n:Simple_repeat:Simple_repeat	25.29976858	0.3063401	0.387210436	0.057805453	0.293441499	None
(TCACCA)n:Simple_repeat:Simple_repeat	7.752450237	-0.163859201	0.317802057	0.058111405	0.293985609	None
(TGCGC)n:Simple_repeat:Simple_repeat	4.505979106	-0.123056744	0.29117453	0.058228525	0.293985609	None
X7D_LINE:CR1:LINE	3.178909816	0.097842853	0.278070275	0.05813821	0.293985609	None
MER2:TcMar-Tigger:DNA	3364.660305	0.079410256	0.042599717	0.058602762	0.295340996	None
(CACATG)n:Simple_repeat:Simple_repeat	5.633932429	0.138979696	0.300742261	0.058882433	0.296215773	None
(AGAA)n:Simple_repeat:Simple_repeat	72.18415262	0.307908491	0.253374053	0.059295918	0.297759358	None
(TTGG)n:Simple_repeat:Simple_repeat	24.40691468	0.293897609	0.388454711	0.059442304	0.29795855	None
(AACA)n:Simple_repeat:Simple_repeat	81.59823297	0.289790854	0.218830617	0.05979485	0.299138789	None
(GCCGCT)n:Simple_repeat:Simple_repeat	5.710756877	0.137455586	0.299519004	0.059999184	0.299138789	None
L1M3d:L1:LINE	94.66723822	0.286771193	0.213880945	0.059948636	0.299138789	None
(GGCCGC)n:Simple_repeat:Simple_repeat	34.98760156	0.317548936	0.348738549	0.06028716	0.299504896	None
(TATAG)n:Simple_repeat:Simple_repeat	52.49045849	-0.316241495	0.290188799	0.060183697	0.299504896	None
MLT1E:ERVL-MaLR:LTR	133.4722214	0.260219685	0.178551783	0.060431532	0.299688874	None
(TTCAT)n:Simple_repeat:Simple_repeat	16.62008434	0.254894168	0.382142639	0.060542034	0.299704538	None
(GCGCCCC)n:Simple_repeat:Simple_repeat	9.602199781	0.19699652	0.342301139	0.060732944	0.29980215	None
(GT)n:Simple_repeat:Simple_repeat	3698.62157	0.074332477	0.040144365	0.06077651	0.29980215	None
MER63A:hAT-Blackjack:DNA	456.100218	0.16415723	0.094712366	0.061244903	0.301579838	None
(GGGGCT)n:Simple_repeat:Simple_repeat	4.547434387	-0.115402281	0.286579735	0.061871703	0.303750478	None
(TCAT)n:Simple_repeat:Simple_repeat	70.95177117	0.29450924	0.233393151	0.062169578	0.303750478	None
(TTTCTGC)n:Simple_repeat:Simple_repeat	4.965284849	0.129757266	0.29471519	0.062229682	0.303750478	None
LTR19B:ERV1:LTR	178.5754063	0.247313451	0.165650388	0.062194105	0.303750478	None
LTR39:ERV1:LTR	313.3248554	0.193779866	0.11681561	0.06206088	0.303750478	None
LTR13_:ERVK:LTR	90.47444689	0.283652691	0.215691731	0.062561351	0.304836463	None
HERV17-int:ERV1:LTR	721.3046077	0.134368785	0.075860748	0.06291515	0.306026303	None
Charlie15b:hAT-Charlie:DNA	598.6497397	-0.148928383	0.085403638	0.063149493	0.306631973	None
(CCTAGC)n:Simple_repeat:Simple_repeat	3.066897181	0.095219579	0.276543068	0.064011773	0.309965961	None
(CTGAGG)n:Simple_repeat:Simple_repeat	57.40856109	-0.30218798	0.259807878	0.064169171	0.309965961	None
MER117:hAT-Charlie:DNA	780.6471609	0.130144294	0.07358607	0.064167304	0.309965961	None
(TTAA)n:Simple_repeat:Simple_repeat	37.81196618	-0.309298457	0.334139681	0.064631585	0.311660424	None
(GATAGAA)n:Simple_repeat:Simple_repeat	52.7742008	-0.303102447	0.269562121	0.06529927	0.313256978	None
(GGCCCC)n:Simple_repeat:Simple_repeat	10.53335948	0.194681319	0.338233193	0.065244234	0.313256978	None
(TCT)n:Simple_repeat:Simple_repeat	101.0299607	0.267748722	0.195030793	0.065139895	0.313256978	None
(AAAAT)n:Simple_repeat:Simple_repeat	77.41492448	-0.285736481	0.226906544	0.065808144	0.31503126	None
MER31-int:ERV1:LTR	639.356474	0.139323202	0.079983848	0.065894791	0.31503126	None
(TGACCC)n:Simple_repeat:Simple_repeat	39.49705575	-0.305712381	0.330081801	0.066146751	0.315695265	None
(CCGC)n:Simple_repeat:Simple_repeat	335.7887937	0.223726434	0.14630219	0.067126031	0.31982232	None
(GGCGCC)n:Simple_repeat:Simple_repeat	27.6393548	0.284426155	0.365285815	0.06743149	0.320184898	None
MER51-int:ERV1:LTR	263.8773813	-0.195507608	0.12141169	0.067328274	0.320184898	None
(ATAAG)n:Simple_repeat:Simple_repeat	7.579924854	-0.152804759	0.307983159	0.067919317	0.321953708	None
(TATAA)n:Simple_repeat:Simple_repeat	14.14076828	-0.224178302	0.355593565	0.068100874	0.322267188	None
(CGCGCGC)n:Simple_repeat:Simple_repeat	5.588073175	0.109759656	0.283035286	0.068344212	0.32232608	None
MER58D:hAT-Charlie:DNA	200.1362146	0.213872974	0.137735404	0.068293186	0.32232608	None
(CACCTC)n:Simple_repeat:Simple_repeat	65.07828486	0.291973648	0.248539209	0.068786808	0.323721448	None
L1MC4a:L1:LINE	4752.120509	-0.069436036	0.038641922	0.06897024	0.323721448	None
L1ME3A:L1:LINE	5911.696689	-0.058676985	0.032599532	0.068987916	0.323721448	None
MLT1E1:ERVL-MaLR:LTR	393.1348261	0.172310915	0.104198567	0.069475506	0.325462437	None
HERVI-int:ERV1:LTR	124.5361583	0.254048748	0.182604915	0.069669897	0.325826387	None
Charlie2b:hAT-Charlie:DNA	1451.46191	-0.10447529	0.059464251	0.070332226	0.328373872	None
(CCCGCCG)n:Simple_repeat:Simple_repeat	37.63883002	0.292730988	0.334706844	0.07101655	0.330354769	None
(TCTTTC)n:Simple_repeat:Simple_repeat	34.81102103	-0.292349192	0.339775296	0.071160598	0.330354769	None
HUERS-P3-int:ERV1:LTR	1882.69852	-0.086835967	0.049137829	0.071229789	0.330354769	None
LTR22C:ERVK:LTR	39.03569806	0.298507871	0.315283082	0.07111973	0.330354769	None
(TCTGG)n:Simple_repeat:Simple_repeat	31.13742817	-0.29129678	0.333823568	0.072234722	0.334459941	None
THE1C:ERVL-MaLR:LTR	2094.790222	0.090968547	0.052081803	0.07424658	0.343206043	None
UCON39:TcMar-Tigger:DNA	23.65955716	-0.259297842	0.356290741	0.074464163	0.343642879	None
(ATTCTT)n:Simple_repeat:Simple_repeat	16.97407734	0.241187943	0.356581125	0.075131394	0.346149923	None
MER61E:ERV1:LTR	709.1399959	0.131251645	0.077716279	0.07543925	0.346995693	None
(CCTCC)n:Simple_repeat:Simple_repeat	78.7357199	0.274472455	0.228053732	0.075906442	0.347583379	None
(GCGTCGG)n:Simple_repeat:Simple_repeat	2.977834709	0.089750967	0.273505636	0.075940495	0.347583379	None
AluSp:Alu:SINE	46113.6656	-0.039290174	0.022211137	0.075707209	0.347583379	None
(GGTG)n:Simple_repeat:Simple_repeat	33.00576617	0.28492169	0.330834626	0.076422496	0.349217036	None
(GATG)n:Simple_repeat:Simple_repeat	107.6653726	0.252077037	0.189478695	0.076622974	0.349561017	None
(GAATG)n:Satellite:Satellite	16.40832522	0.232346237	0.347140589	0.077948112	0.353619026	None
(TCTTC)n:Simple_repeat:Simple_repeat	15.74432497	0.229466998	0.349954039	0.077950365	0.353619026	None
(TTTTCTA)n:Simple_repeat:Simple_repeat	5.246463275	-0.120843124	0.287954048	0.078019097	0.353619026	None
MER31A:ERV1:LTR	517.0133814	0.155616993	0.095242333	0.078002357	0.353619026	None
(CCCGGC)n:Simple_repeat:Simple_repeat	28.95534056	0.279374711	0.332233469	0.078248142	0.354082353	None
(CTGC)n:Simple_repeat:Simple_repeat	116.4440967	0.2439436	0.182342194	0.079107521	0.356814539	None
MER5A1:hAT-Charlie:DNA	3480.546581	0.073335878	0.042333774	0.079006077	0.356814539	None
(CTGAGT)n:Simple_repeat:Simple_repeat	11.59548943	0.179931707	0.32208897	0.07950594	0.357845573	None
HERVE_a-int:ERV1:LTR	180.8869789	0.214355437	0.146691235	0.079720611	0.357845573	None
LTR14:ERVK:LTR	219.0227648	0.210062915	0.142214918	0.079603463	0.357845573	None
tRNA-Asp-GAY:tRNA:tRNA	21.00618809	-0.249387817	0.349957775	0.079925708	0.358190331	None
(ATTTA)n:Simple_repeat:Simple_repeat	9.708472567	-0.1758451	0.319756504	0.080123855	0.358502888	None
LTR49-int:ERV1:LTR	574.1426229	0.142666093	0.08716682	0.080584419	0.359986717	None
(GCCCCGC)n:Simple_repeat:Simple_repeat	3.063988335	0.085340488	0.271460665	0.080989038	0.361216286	None
(TTACAA)n:Simple_repeat:Simple_repeat	27.35796448	-0.263375416	0.337565798	0.081934102	0.363688415	None
Tigger14a:TcMar-Tigger:DNA	201.0228781	-0.207808506	0.141864154	0.081867462	0.363688415	None
UCON89:hAT?:DNA	3.800149821	0.104910932	0.279745306	0.081921501	0.363688415	None
(ATGGA)n:Simple_repeat:Simple_repeat	16.49131076	0.232414893	0.345807462	0.082112433	0.363898068	None
MER74B:ERVL:LTR	949.212896	-0.132665553	0.080716216	0.082242006	0.363898068	None
(GAGT)n:Simple_repeat:Simple_repeat	75.21087586	-0.270475	0.237697777	0.082439149	0.364193202	None
LTR71B:ERV1:LTR	179.8007116	-0.217057501	0.152392308	0.082685539	0.364704619	None
(GGCGCGG)n:Simple_repeat:Simple_repeat	5.844726525	0.125700809	0.289806557	0.082957581	0.365327392	None
(CACATA)n:Simple_repeat:Simple_repeat	16.42222532	-0.223655554	0.342113447	0.083465991	0.365835236	None
FAM:Alu:SINE	1818.638436	0.086873025	0.051237897	0.083326499	0.365835236	None
HSAT5:Satellite:Satellite	606.7123298	0.142170024	0.087768579	0.083444941	0.365835236	None
L1MB8:L1:LINE	10227.12808	-0.049028402	0.028598345	0.084319694	0.368420324	None
L1MEh:L1:LINE	540.8193281	0.149435755	0.093255375	0.084268437	0.368420324	None
5S:rRNA:rRNA	86.46632472	0.254671101	0.206373045	0.084977576	0.370714674	None
(ATAT)n:Simple_repeat:Simple_repeat	48.9430414	-0.273599351	0.26967147	0.086197886	0.375451634	None
(AAGA)n:Simple_repeat:Simple_repeat	75.85166943	0.266456089	0.239465836	0.08670398	0.377067778	None
(CTCCCT)n:Simple_repeat:Simple_repeat	46.30803789	0.273823636	0.277599822	0.087113182	0.378258171	None
(CCCCAC)n:Simple_repeat:Simple_repeat	91.39729478	-0.255455781	0.215976209	0.08806181	0.381191586	None
MLT-int:ERVL-MaLR:LTR	111.5480071	0.240058653	0.186756291	0.088033359	0.381191586	None
(CCCTGG)n:Simple_repeat:Simple_repeat	5.293388077	0.116071565	0.284386067	0.088596413	0.382912049	None
(CCCCCTG)n:Simple_repeat:Simple_repeat	59.24231813	-0.267412995	0.257764483	0.089625802	0.38676235	None
(CCTCCCT)n:Simple_repeat:Simple_repeat	70.05320229	0.260633594	0.233440605	0.090103515	0.388223786	None
MER65B:ERV1:LTR	62.8455889	0.263415201	0.240114485	0.090250185	0.388256574	None
(CCCCTGA)n:Simple_repeat:Simple_repeat	3.120843376	0.078308974	0.268497397	0.091279233	0.390876715	None
(GCCCGCC)n:Simple_repeat:Simple_repeat	24.8793341	0.248863112	0.329295693	0.091200066	0.390876715	None
HERVK11-int:ERVK:LTR	319.8359392	0.170576916	0.112671008	0.091177417	0.390876715	None
(GATTA)n:Simple_repeat:Simple_repeat	8.553138004	0.140494213	0.296835085	0.091658708	0.391532389	None
L1MEj:L1:LINE	584.5321851	0.138915311	0.088060594	0.091712816	0.391532389	None
(CCGCGC)n:Simple_repeat:Simple_repeat	11.20065831	0.181093794	0.31828784	0.092138996	0.392751263	None
LTR9D:ERV1:LTR	393.9911079	-0.155178293	0.101008947	0.093015352	0.395882412	None
MER113B:hAT-Charlie:DNA	131.7037888	-0.236211848	0.18891376	0.094165732	0.400168531	None
(GGAGCCC)n:Simple_repeat:Simple_repeat	35.38125534	0.257834476	0.308430416	0.094358593	0.400378711	None
(TCG)n:Simple_repeat:Simple_repeat	18.53971704	0.213816181	0.328649263	0.095788622	0.405829792	None
(AGCACC)n:Simple_repeat:Simple_repeat	47.2499401	-0.261411967	0.270237602	0.096372226	0.407497284	None
(TGGA)n:Simple_repeat:Simple_repeat	205.6927419	0.193017756	0.135930189	0.096474106	0.407497284	None
L1M3:L1:LINE	1545.677877	-0.089605182	0.055336399	0.096641177	0.407586355	None
(AATATT)n:Simple_repeat:Simple_repeat	4.478666043	-0.109103359	0.280420619	0.097829284	0.411974903	None
(TGG)n:Simple_repeat:Simple_repeat	215.1040674	0.191754345	0.136225828	0.09925099	0.417332478	None
(CTGTTC)n:Simple_repeat:Simple_repeat	6.426434116	0.116870653	0.283938094	0.099903927	0.418188553	None
(TGGCCCA)n:Simple_repeat:Simple_repeat	4.256364516	0.097117721	0.275274374	0.099670322	0.418188553	None
Charlie29a:hAT-Charlie:DNA	998.7311175	-0.106938564	0.067733047	0.099816	0.418188553	None
(TCCT)n:Simple_repeat:Simple_repeat	177.2002485	0.211484162	0.159481951	0.100178405	0.418709742	None
(GGAGGCG)n:Simple_repeat:Simple_repeat	4.48866704	0.093831938	0.273819883	0.100624653	0.419341422	None
MER41B:ERV1:LTR	610.5979038	0.133361275	0.086684334	0.10078012	0.419341422	None
PRIMA4_LTR:ERV1:LTR	109.5095231	0.230318062	0.187119334	0.10075502	0.419341422	None
(GCCGCGC)n:Simple_repeat:Simple_repeat	3.660321485	0.095129902	0.27437332	0.101093945	0.420021272	None
(CCCCG)n:Simple_repeat:Simple_repeat	68.52310358	0.252489774	0.243142693	0.101665103	0.421140903	None
(CTTTCCT)n:Simple_repeat:Simple_repeat	5.585572736	0.115059624	0.282788949	0.101520138	0.421140903	None
(CCGCGCC)n:Simple_repeat:Simple_repeat	6.73551986	0.131875654	0.290693587	0.101864683	0.42134251	None
(CCGCCCT)n:Simple_repeat:Simple_repeat	23.75902926	0.215794312	0.323958756	0.102315467	0.422581041	None
(CCTCTT)n:Simple_repeat:Simple_repeat	7.026999405	0.133092362	0.291324583	0.102619228	0.42320958	None
(CCG)n:Simple_repeat:Simple_repeat	1980.193274	0.196250307	0.143721763	0.103071642	0.424448413	None
MamGypsy2-I:Gypsy:LTR	146.7588663	0.21812746	0.171176385	0.103275943	0.424663379	None
(GCAGGC)n:Simple_repeat:Simple_repeat	6.30256906	-0.126718498	0.288058432	0.103483402	0.424890673	None
(TTTTATA)n:Simple_repeat:Simple_repeat	4.148656124	0.099454514	0.275907301	0.103984809	0.426322446	None
LTR26B:ERV1:LTR	31.8763745	0.245488715	0.296947407	0.106987276	0.437901132	None
MLT1H2:ERVL-MaLR:LTR	761.9206557	0.113927208	0.07401547	0.107122662	0.437901132	None
(CCCCAG)n:Simple_repeat:Simple_repeat	124.7893198	-0.21496627	0.170987744	0.107451851	0.438454955	None
(GAGAGT)n:Simple_repeat:Simple_repeat	5.069522205	0.107901796	0.279107832	0.107572222	0.438454955	None
(GTGCAG)n:Simple_repeat:Simple_repeat	5.354294239	0.114885101	0.282152582	0.108257762	0.440605934	None
(GGCCCCT)n:Simple_repeat:Simple_repeat	10.83081585	-0.155066702	0.300621126	0.108628803	0.440958853	None
(TATT)n:Simple_repeat:Simple_repeat	102.9003657	-0.226936188	0.191869738	0.108818284	0.440958853	None
Tigger15a:TcMar-Tigger:DNA	1619.454762	-0.0903328	0.057955337	0.108775851	0.440958853	None
(GTGGCAT)n:Simple_repeat:Simple_repeat	11.05886363	0.151685855	0.299344742	0.109052569	0.441087709	None
UCON80_AMi:Unknown:Unknown	25.17983417	-0.230083554	0.31005241	0.109166048	0.441087709	None
(TTTA)n:Simple_repeat:Simple_repeat	193.6917852	-0.193661639	0.145945777	0.110077054	0.444125919	None
(TCCG)n:Simple_repeat:Simple_repeat	5.505816678	-0.108685636	0.279189037	0.110997065	0.446873945	None
CR1-16_AMi:CR1:LINE	51.10501731	0.245687737	0.251464965	0.111078266	0.446873945	None
(CCCCA)n:Simple_repeat:Simple_repeat	50.27798653	0.24562211	0.257397259	0.111436089	0.44766843	None
(CGCGCCC)n:Simple_repeat:Simple_repeat	15.46604518	0.181830736	0.310399084	0.111733576	0.448218597	None
(TTTT)n:Simple_repeat:Simple_repeat	25.37931047	-0.223158101	0.310542664	0.112238369	0.448953477	None
LTR16B1:ERVL:LTR	463.8972103	0.13856708	0.094065241	0.112179264	0.448953477	None
(GCTC)n:Simple_repeat:Simple_repeat	12.35512781	0.175675822	0.308110208	0.11279355	0.449885132	None
LTR12C:ERV1:LTR	6371.140144	0.047724199	0.030302551	0.112639962	0.449885132	None
(ATAATAT)n:Simple_repeat:Simple_repeat	3.396698308	-0.087295007	0.270823799	0.113171822	0.450749965	None
(CCTCCT)n:Simple_repeat:Simple_repeat	71.99586934	-0.235360273	0.219613707	0.113519349	0.45127629	None
(TTTCTG)n:Simple_repeat:Simple_repeat	7.755748187	0.131370331	0.289055047	0.113655718	0.45127629	None
Charlie21a:hAT-Charlie:DNA	172.0122755	-0.207058445	0.16626784	0.113876276	0.45127629	None
UCON66:Unknown:Unknown	22.80663053	-0.216659031	0.310472515	0.114029828	0.45127629	None
tRNA-Arg-CGY_:tRNA:tRNA	4.755631999	-0.106470836	0.278129532	0.114112128	0.45127629	None
(CGCAGGCG)n:Simple_repeat:Simple_repeat	2.931993935	0.065174955	0.263948195	0.114938078	0.453258635	None
MER113:hAT-Charlie:DNA	849.1224711	0.109408636	0.072494813	0.114864854	0.453258635	None
MER45A:hAT-Tip100:DNA	368.0897186	0.150781663	0.105380738	0.115267715	0.453917433	None
MER11A:ERVK:LTR	610.0622225	0.129093393	0.087691856	0.115826759	0.455476494	None
(TGTGC)n:Simple_repeat:Simple_repeat	3.069303351	0.083590783	0.269454689	0.116071368	0.455796428	None
LTR32:ERVL:LTR	215.149467	0.178016126	0.131881065	0.116622251	0.457316466	None
(AATATAC)n:Simple_repeat:Simple_repeat	3.394582142	-0.082546781	0.269050155	0.117845327	0.460047871	None
(CTCCCTT)n:Simple_repeat:Simple_repeat	3.931010564	-0.088912372	0.271227505	0.117655203	0.460047871	None
(TTTTC)n:Simple_repeat:Simple_repeat	260.6519231	-0.173395008	0.128044556	0.117835121	0.460047871	None
LSAU:Satellite:Satellite	118.0376208	0.214246904	0.180550405	0.118056984	0.460047871	None
LTR30:ERV1:LTR	32.74049103	-0.231133039	0.291090691	0.118142666	0.460047871	None
MER53:hAT:DNA	814.2679861	-0.113685164	0.076542328	0.118386326	0.460354627	None
(AGGCG)n:Simple_repeat:Simple_repeat	5.724527103	0.11264481	0.280263681	0.118773815	0.461219041	None
(ATTTTG)n:Simple_repeat:Simple_repeat	3.825028372	-0.090650528	0.271773195	0.119163556	0.461448887	None
Charlie20a:hAT-Charlie:DNA	201.1511163	-0.184308738	0.140484997	0.119089333	0.461448887	None
MLT1C-int:ERVL-MaLR:LTR	265.065958	0.17218643	0.127182408	0.119388391	0.461679206	None
LTR64:ERV1:LTR	182.6006238	0.191827052	0.149118974	0.119755843	0.462459632	None
Charlie1b:hAT-Charlie:DNA	732.5860814	0.111914218	0.075677079	0.120817531	0.465272477	None
MER4D0:ERV1:LTR	121.8013325	0.212607522	0.180127298	0.120751902	0.465272477	None
(AATTTGC)n:Simple_repeat:Simple_repeat	12.9855849	0.167627805	0.302270337	0.121754741	0.468140623	None
U2:snRNA:snRNA	180.3339406	0.187145718	0.145154492	0.121897648	0.468140623	None
(ACGC)n:Simple_repeat:Simple_repeat	6.166767167	-0.100820448	0.275170593	0.123391375	0.473226263	None
(CCGTC)n:Simple_repeat:Simple_repeat	5.35253724	0.099224083	0.274664089	0.123892261	0.474495463	None
(AATACA)n:Simple_repeat:Simple_repeat	24.91846456	-0.207716676	0.30264687	0.124873275	0.477597514	None
(TCTGTT)n:Simple_repeat:Simple_repeat	4.026150222	0.089794603	0.271159331	0.125156336	0.478025295	None
(GCCCGC)n:Simple_repeat:Simple_repeat	73.13313834	0.22814467	0.225177434	0.125548782	0.478215824	None
(TGGATG)n:Simple_repeat:Simple_repeat	6.014143487	0.106299643	0.277013695	0.12554513	0.478215824	None
(GAGGTGG)n:Simple_repeat:Simple_repeat	9.647987793	-0.145407485	0.292605298	0.126675818	0.481195759	None
MamGypLTR1a:Gypsy:LTR	113.4705319	0.207006685	0.176230487	0.126504009	0.481195759	None
LTR86A1:ERVL:LTR	243.9426828	0.166107079	0.12503873	0.127896934	0.485174239	None
(GAGC)n:Simple_repeat:Simple_repeat	6.845806256	0.123204741	0.283411897	0.129054511	0.487578072	None
(GAGCGCC)n:Simple_repeat:Simple_repeat	3.346943701	0.069128317	0.264638196	0.128981377	0.487578072	None
MER66A:ERV1:LTR	101.0174773	0.215232409	0.19424644	0.128799077	0.487578072	None
tRNA-Asn-AAC:tRNA:tRNA	30.4597889	0.219556629	0.288343424	0.129552136	0.488796708	None
Charlie2a:hAT-Charlie:DNA	535.0584841	-0.138694342	0.100219389	0.13063332	0.492210835	None
(CCGCCC)n:Simple_repeat:Simple_repeat	29.94146416	0.20396241	0.298865306	0.131389787	0.494393914	None
(GAGAG)n:Simple_repeat:Simple_repeat	4.375980051	0.094086135	0.272225823	0.132186461	0.496722206	None
MER44A:TcMar-Tigger:DNA	856.8571261	-0.101537063	0.070389772	0.132427254	0.49695819	None
(AATATA)n:Simple_repeat:Simple_repeat	9.653930632	-0.136214717	0.28793414	0.132905345	0.497696609	None
ERV3-16A3_LTR:ERVL:LTR	176.5461975	0.190483204	0.156637651	0.132980541	0.497696609	None
(GCCCCCG)n:Simple_repeat:Simple_repeat	18.05686914	0.179106382	0.300116992	0.133294131	0.498202427	None
(GACAGA)n:Simple_repeat:Simple_repeat	28.75946486	0.209041595	0.293617586	0.133988574	0.500128474	None
(TCCC)n:Simple_repeat:Simple_repeat	197.8970126	0.173593816	0.13649955	0.134266266	0.500495881	None
(CCCAGG)n:Simple_repeat:Simple_repeat	25.60868539	-0.205006913	0.294250567	0.13541293	0.504097199	None
(GGGCGC)n:Simple_repeat:Simple_repeat	24.03423124	0.196707149	0.297358945	0.136114592	0.506034542	None
(AGCGAGG)n:Simple_repeat:Simple_repeat	8.14623438	0.124961118	0.283173257	0.136395192	0.506403426	None
MER57D:ERV1:LTR	51.65765795	-0.222063235	0.244742205	0.136967257	0.507852035	None
tRNA-Leu-TTA:tRNA:tRNA	30.37874823	-0.211384551	0.285238423	0.137253189	0.508237273	None
HY3:scRNA:scRNA	32.65260547	-0.216235058	0.277457904	0.137554671	0.508678995	None
MER34A1:ERV1:LTR	212.6898608	-0.170196646	0.135011125	0.138830781	0.512718968	None
(TCAG)n:Simple_repeat:Simple_repeat	2.97091174	0.075534674	0.26607871	0.139110301	0.513072603	None
LTR45B:ERV1:LTR	133.1878399	0.193916389	0.166516059	0.139386033	0.51341135	None
UCON44:Unknown:Unknown	82.30351201	-0.211581126	0.203047881	0.139800273	0.514258711	None
(CAGACA)n:Simple_repeat:Simple_repeat	5.424182409	-0.093049586	0.271369945	0.141019687	0.518061799	None
(CGCCCGC)n:Simple_repeat:Simple_repeat	30.84499711	0.212411676	0.278389509	0.141382405	0.518711792	None
L1M7:L1:LINE	732.7112583	0.108358218	0.077584251	0.142102069	0.519985554	None
MER99:hAT?:DNA	57.80800951	-0.217370795	0.230687539	0.142099167	0.519985554	None
(TAAGG)n:Simple_repeat:Simple_repeat	158.1927538	-0.188075457	0.160528014	0.142411213	0.520434696	None
(GCCCAG)n:Simple_repeat:Simple_repeat	12.03587894	0.153162663	0.291732238	0.142871912	0.52143579	None
MER30:hAT-Charlie:DNA	1889.119393	0.07385103	0.051504465	0.143096548	0.521573841	None
(TTGA)n:Simple_repeat:Simple_repeat	8.196847083	0.122480973	0.281631587	0.143505386	0.522382058	None
(CCCT)n:Simple_repeat:Simple_repeat	291.9397235	0.159321275	0.1245399	0.145087444	0.526767416	None
MER57C2:ERV1:LTR	34.22370674	0.212416071	0.271904886	0.144985967	0.526767416	None
tRNA-Val-GTA:tRNA:tRNA	42.71439308	0.110650878	0.277271316	0.145917725	0.529093883	None
PRIMA41-int:ERV1:LTR	132.1882024	0.194638993	0.174254223	0.146857189	0.531809691	None
MLT1K:ERVL-MaLR:LTR	3992.977387	0.054018143	0.03774743	0.148004259	0.535102041	None
PRIMAX-int:ERV1:LTR	20.76195786	-0.182851114	0.29167807	0.14814967	0.535102041	None
LTR38B:ERV1:LTR	77.43982752	-0.207239625	0.206077745	0.148524211	0.535301521	None
LTR69:ERVL:LTR	40.47411416	0.213166377	0.257917764	0.148588352	0.535301521	None
MER61-int:ERV1:LTR	411.2711149	0.131600933	0.099707768	0.150579788	0.541474011	None
MER89:ERV1:LTR	366.5969658	0.1392617	0.107222723	0.15068958	0.541474011	None
(GCAG)n:Simple_repeat:Simple_repeat	49.75911426	-0.211075879	0.2531657	0.15114593	0.541804441	None
(TATA)n:Simple_repeat:Simple_repeat	69.03642729	-0.210625641	0.228496378	0.151169649	0.541804441	None
MamSINE1:tRNA-RTE:SINE	1155.134065	0.097331144	0.070762214	0.151775255	0.543277578	None
(AGCTGG)n:Simple_repeat:Simple_repeat	52.1025231	0.211708142	0.244604164	0.152056647	0.543587911	None
(AATACT)n:Simple_repeat:Simple_repeat	3.226289091	-0.073869063	0.265135931	0.152434817	0.544242977	None
L1MD1:L1:LINE	3731.922419	0.054363295	0.038493049	0.15326978	0.546525194	None
(ATTTTAA)n:Simple_repeat:Simple_repeat	4.625994491	-0.090386896	0.269702998	0.15574382	0.546824278	None
(CCAGG)n:Simple_repeat:Simple_repeat	10.32007491	-0.134839795	0.283478755	0.155899758	0.546824278	None
(CGCGG)n:Simple_repeat:Simple_repeat	14.49365755	0.157427125	0.289204564	0.154831556	0.546824278	None
(CTCACTG)n:Simple_repeat:Simple_repeat	5.786263531	0.105058115	0.274399682	0.155099612	0.546824278	None
(GCCCCCT)n:Simple_repeat:Simple_repeat	22.81273237	-0.180115059	0.288128095	0.155465062	0.546824278	None
(GGACCCA)n:Simple_repeat:Simple_repeat	4.529388298	0.091818591	0.270279835	0.155285378	0.546824278	None
(GTGTCT)n:Simple_repeat:Simple_repeat	7.747945128	0.119822032	0.279278639	0.154667577	0.546824278	None
(TCCCTG)n:Simple_repeat:Simple_repeat	3.181771726	-0.069277106	0.264010689	0.154091065	0.546824278	None
(TGTTC)n:Simple_repeat:Simple_repeat	4.072836663	-0.088254614	0.269147881	0.154079434	0.546824278	None
(TTTTTCT)n:Simple_repeat:Simple_repeat	9.617783072	0.13538905	0.284037523	0.154920462	0.546824278	None
L1P:L1:LINE	4.798114448	-0.087938196	0.268903574	0.155775684	0.546824278	None
LTR16D:ERVL:LTR	130.9775484	-0.188225174	0.171260139	0.155277028	0.546824278	None
LTR85c:Gypsy?:LTR	92.20572449	0.200540841	0.194414456	0.153842562	0.546824278	None
LTR3B_:ERVK:LTR	62.79378246	0.207720888	0.220324436	0.156164802	0.547066661	None
(ATATTTT)n:Simple_repeat:Simple_repeat	22.63145829	-0.180162821	0.286895607	0.157663089	0.547870597	None
(CATACA)n:Simple_repeat:Simple_repeat	11.29231719	0.14149242	0.285236481	0.157034505	0.547870597	None
(CCTGCC)n:Simple_repeat:Simple_repeat	70.02483672	0.20706192	0.227380969	0.157320418	0.547870597	None
(CGCTCC)n:Simple_repeat:Simple_repeat	16.78868548	0.166484955	0.289289816	0.157567243	0.547870597	None
(TAATAC)n:Simple_repeat:Simple_repeat	3.26590907	-0.07083393	0.264192015	0.157420826	0.547870597	None
ERV24B_Prim-int:ERV1:LTR	127.8795626	0.184120917	0.165372779	0.157767894	0.547870597	None
MER87B:ERV1:LTR	105.131985	-0.19602735	0.189299156	0.157661906	0.547870597	None
(ACCCGG)n:Simple_repeat:Simple_repeat	11.64177561	0.141055001	0.284825945	0.158605848	0.548822561	None
(CAC)n:Simple_repeat:Simple_repeat	111.8140848	0.195858175	0.18932799	0.158768745	0.548822561	None
(CCCCCA)n:Simple_repeat:Simple_repeat	27.85550288	0.195325599	0.276938583	0.159024875	0.548822561	None
(TGTGTC)n:Simple_repeat:Simple_repeat	15.71151153	0.160592946	0.288245369	0.158882383	0.548822561	None
MLT1H:ERVL-MaLR:LTR	2169.461282	0.063838558	0.046081511	0.158918598	0.548822561	None
(CCAGTGT)n:Simple_repeat:Simple_repeat	5.058366981	0.093684789	0.270442478	0.160348198	0.551691501	None
(GGCGG)n:Simple_repeat:Simple_repeat	56.39727968	0.20601739	0.237271812	0.160448961	0.551691501	None
(TTCCATT)n:Simple_repeat:Simple_repeat	3.761019421	0.082651691	0.267240225	0.160379718	0.551691501	None
(AAGG)n:Simple_repeat:Simple_repeat	66.47503983	0.203067197	0.220755872	0.162485446	0.556711021	None
AluYk11:Alu:SINE	190.721771	0.163039232	0.13780087	0.162506978	0.556711021	None
MER63C:hAT-Blackjack:DNA	219.3688651	-0.162010118	0.136813736	0.162474516	0.556711021	None
(AATTTTT)n:Simple_repeat:Simple_repeat	5.589564017	-0.091006909	0.269477459	0.163538709	0.55887402	None
L1ME2:L1:LINE	5702.323995	0.050864111	0.03686044	0.163480391	0.55887402	None
MER4A:ERV1:LTR	449.9243326	0.122570153	0.095321845	0.16495893	0.563038305	None
PRIMA4-int:ERV1:LTR	417.9210617	0.129977506	0.102880243	0.165665273	0.564758782	None
MER4D1:ERV1:LTR	722.5562426	0.119557622	0.093195505	0.166966074	0.568499121	None
(CCCGCCA)n:Simple_repeat:Simple_repeat	14.12565922	0.150767222	0.284771206	0.167534255	0.569738904	None
(TCCTC)n:Simple_repeat:Simple_repeat	53.69958631	0.20155297	0.23326079	0.167869039	0.570182915	None
(CATGCA)n:Simple_repeat:Simple_repeat	4.158003703	0.083467936	0.267140996	0.168673879	0.570833296	None
(CCGCCCC)n:Simple_repeat:Simple_repeat	16.03622512	0.147271649	0.284064314	0.168568527	0.570833296	None
LTR42:ERVL:LTR	315.7958568	0.14086716	0.114665412	0.168509713	0.570833296	None
(CTGCT)n:Simple_repeat:Simple_repeat	32.21733083	0.187528273	0.274204521	0.169182123	0.571252042	None
(GGGCT)n:Simple_repeat:Simple_repeat	16.89638748	0.156608547	0.28437304	0.169411422	0.571252042	None
(TCTG)n:Simple_repeat:Simple_repeat	33.13253825	-0.193121204	0.26517794	0.169290997	0.571252042	None
MER83:ERV1:LTR	215.0748132	0.155613629	0.13189487	0.169689609	0.571499867	None
(GGGTG)n:Simple_repeat:Simple_repeat	7.98573944	-0.117586114	0.276543543	0.170513041	0.573581218	None
(CGAGGC)n:Simple_repeat:Simple_repeat	172.1111534	0.171647902	0.154819949	0.171700324	0.576880028	None
(CCCCCAC)n:Simple_repeat:Simple_repeat	4.046678271	-0.079258621	0.265807665	0.173123693	0.580265726	None
MER57B1:ERV1:LTR	161.7259094	0.166901026	0.149173012	0.17298183	0.580265726	None
Zaphod2:hAT-Tip100:DNA	80.49128328	0.192863834	0.201476429	0.173359235	0.580358494	None
(TTATAA)n:Simple_repeat:Simple_repeat	4.978327545	-0.087387538	0.267870167	0.174091461	0.582111807	None
(TTA)n:Simple_repeat:Simple_repeat	217.8316803	-0.156387546	0.135660396	0.174793039	0.58306113	None
X6A_LINE:CR1:LINE	505.5269198	0.118337219	0.093961938	0.174715584	0.58306113	None
(GGCAG)n:Simple_repeat:Simple_repeat	42.22317217	0.193989225	0.252676771	0.176220477	0.583804435	None
(TTAAT)n:Simple_repeat:Simple_repeat	4.723306321	-0.078950594	0.26561915	0.175286027	0.583804435	None
(TTTTAA)n:Simple_repeat:Simple_repeat	10.23602513	-0.126023063	0.277853689	0.176238363	0.583804435	None
Charlie17b:hAT-Charlie:DNA	111.5259661	-0.179981601	0.173184903	0.176531794	0.583804435	None
L1M3b:L1:LINE	115.6198193	0.17768152	0.168731494	0.176673912	0.583804435	None
LTR10D:ERV1:LTR	127.6443111	0.177904086	0.168848719	0.176026797	0.583804435	None
tRNA-Ala-GCG:tRNA:tRNA	12.85616223	0.134112397	0.279677552	0.176688663	0.583804435	None
tRNA-Ser-TCA_:tRNA:tRNA	7.858159536	0.115840189	0.275620534	0.17631102	0.583804435	None
(ACACAA)n:Simple_repeat:Simple_repeat	12.11731128	-0.13719086	0.279731419	0.178206646	0.585356418	None
(CCTGCTG)n:Simple_repeat:Simple_repeat	5.283315614	0.09126481	0.268777836	0.177989174	0.585356418	None
(TAAGTTT)n:Simple_repeat:Simple_repeat	4.54275004	0.084178527	0.266878226	0.178202646	0.585356418	None
LTR101_Mam:ERVL:LTR	167.4287519	0.169378651	0.155050915	0.177593177	0.585356418	None
MER74C:ERVL:LTR	17.96460355	0.159866793	0.281368358	0.177755791	0.585356418	None
(CCATCC)n:Simple_repeat:Simple_repeat	16.13349313	0.155223856	0.280949701	0.179587198	0.587272541	None
FordPrefect_a:hAT-Tip100:DNA	20.52169141	0.165225387	0.279571103	0.179127761	0.587272541	None
L1ME3C:L1:LINE	767.986697	-0.099163004	0.077770968	0.179532084	0.587272541	None
LTR86B2:ERVL:LTR	52.50422298	0.194061977	0.227858438	0.179841699	0.587272541	None
MER68C:ERVL:LTR	37.361868	0.18995581	0.257327048	0.179811035	0.587272541	None
tRNA-Leu-CTA_:tRNA:tRNA	5.320691356	-0.094157133	0.269298824	0.180178427	0.587684775	None
(AGTGC)n:Simple_repeat:Simple_repeat	20.52607639	0.166806601	0.27877515	0.180869776	0.588355986	None
(GACATG)n:Simple_repeat:Simple_repeat	274.8675317	0.145106919	0.123701863	0.180650494	0.588355986	None
HERV16-int:ERVL:LTR	328.3927083	0.133623354	0.111121476	0.181016401	0.588355986	None
(AATAGTA)n:Simple_repeat:Simple_repeat	7.487826865	0.109947311	0.273495369	0.181899294	0.590042251	None
HERV-Fc2-int:ERV1:LTR	3.492674371	-0.069474922	0.263214395	0.181957872	0.590042251	None
SVA_C:SVA:Retroposon	1574.253927	0.073802776	0.056793408	0.182327177	0.59055392	None
(ACA)n:Simple_repeat:Simple_repeat	45.14538263	-0.189651705	0.246082188	0.183137885	0.591122514	None
(TACA)n:Simple_repeat:Simple_repeat	92.43850449	-0.185369483	0.19357965	0.182821725	0.591122514	None
Kanga1b:TcMar-Tc2:DNA	106.4641765	-0.183445551	0.18819993	0.183104098	0.591122514	None
(CCCAGA)n:Simple_repeat:Simple_repeat	4.811451138	0.087562606	0.267529468	0.183430106	0.591382051	None
L1M2a1:L1:LINE	49.57330701	0.191179182	0.241916511	0.184083125	0.591438534	None
LTR107_Mam:LTR:LTR	61.43441178	-0.191047628	0.222487462	0.183882534	0.591438534	None
Tigger2b_Pri:TcMar-Tigger:DNA	599.7301382	0.103338484	0.082295785	0.18385415	0.591438534	None
(CCTGCGC)n:Simple_repeat:Simple_repeat	6.397914942	-0.086721665	0.267003854	0.184535461	0.592210353	None
UCON23:hAT-Tip100?:DNA	11.22308332	0.131285507	0.277721329	0.185077229	0.593267075	None
(GGCT)n:Simple_repeat:Simple_repeat	16.13157666	0.149862114	0.279079991	0.185550377	0.594101667	None
(CCCACTGC)n:Simple_repeat:Simple_repeat	4.822003957	0.087696018	0.267216642	0.188196859	0.594472351	None
(CCCCGCG)n:Simple_repeat:Simple_repeat	4.387106934	-0.083538169	0.266146085	0.1882141	0.594472351	None
(CCGGCGC)n:Simple_repeat:Simple_repeat	33.19409658	0.177940599	0.266209435	0.187934759	0.594472351	None
(CCTC)n:Simple_repeat:Simple_repeat	258.3932767	0.13905544	0.119413103	0.18735037	0.594472351	None
(CTCT)n:Simple_repeat:Simple_repeat	60.57407087	0.189277827	0.21584585	0.186706417	0.594472351	None
(GTGCAT)n:Simple_repeat:Simple_repeat	5.178503594	0.089490183	0.267730312	0.188434108	0.594472351	None
(TCCAC)n:Simple_repeat:Simple_repeat	4.757358278	-0.086172983	0.266919867	0.187485779	0.594472351	None
(TCTCCTT)n:Simple_repeat:Simple_repeat	6.975330493	-0.100921304	0.270606479	0.187181752	0.594472351	None
(TGGCC)n:Simple_repeat:Simple_repeat	22.66719042	0.166487952	0.275914953	0.186381165	0.594472351	None
(TTTCATT)n:Simple_repeat:Simple_repeat	34.20082592	-0.177837738	0.264607775	0.188356647	0.594472351	None
FRAM:Alu:SINE	3175.395161	0.053860907	0.041439175	0.187539495	0.594472351	None
HERVK3-int:ERVK:LTR	1017.269387	0.095898556	0.076288188	0.186759512	0.594472351	None
LTR57:ERVL:LTR	79.04821247	0.188235778	0.208031796	0.186161343	0.594472351	None
(TATATATT)n:Simple_repeat:Simple_repeat	31.92298013	-0.180322141	0.261500257	0.188672998	0.594554187	None
(CACCCT)n:Simple_repeat:Simple_repeat	9.200603285	-0.114996721	0.273651254	0.189067381	0.595125285	None
(ATGGTG)n:Simple_repeat:Simple_repeat	7.261467335	0.101606149	0.270645583	0.189798294	0.596081932	None
(GAAA)n:Simple_repeat:Simple_repeat	62.47516401	0.187386912	0.214981246	0.189648379	0.596081932	None
(CCCTGCT)n:Simple_repeat:Simple_repeat	4.436721106	-0.081298449	0.26549024	0.190549559	0.597768953	None
(AGGGC)n:Simple_repeat:Simple_repeat	6.42650178	-0.092765426	0.268192129	0.191168042	0.59903611	None
LTR104_Mam:Gypsy:LTR	219.0169396	0.145445817	0.129024612	0.191911276	0.600690898	None
(GAG)n:Simple_repeat:Simple_repeat	90.93295534	0.181369365	0.190808069	0.192475099	0.601781048	None
(GGTGGA)n:Simple_repeat:Simple_repeat	25.91432645	-0.171103043	0.268042173	0.192906402	0.602454892	None
(AACCAA)n:Simple_repeat:Simple_repeat	3.345442788	-0.073033863	0.263567446	0.193365874	0.603215105	None
(GGCGAG)n:Simple_repeat:Simple_repeat	26.75608709	0.173340114	0.267182555	0.193596654	0.603261004	None
(ATATTT)n:Simple_repeat:Simple_repeat	21.51218019	-0.157473055	0.274697507	0.19411441	0.604200037	None
(AGGTGGAGG)n:Simple_repeat:Simple_repeat	4.008746422	0.075463768	0.264066719	0.195357503	0.607392147	None
(TAAT)n:Simple_repeat:Simple_repeat	17.23815234	-0.14349266	0.276089071	0.195810923	0.607448998	None
tRNA-Met-i:tRNA:tRNA	11.82009475	-0.122031257	0.274151984	0.195808935	0.607448998	None
(CTCCCC)n:Simple_repeat:Simple_repeat	24.6046203	0.16601358	0.269818461	0.196916653	0.607504195	None
(TCCTTTC)n:Simple_repeat:Simple_repeat	6.785672911	-0.081369021	0.265219472	0.19688923	0.607504195	None
(TTTC)n:Simple_repeat:Simple_repeat	545.2271797	0.119712375	0.101340672	0.196886871	0.607504195	None
(TTTGAAT)n:Simple_repeat:Simple_repeat	5.113124451	0.085588639	0.266381442	0.19665446	0.607504195	None
CR1-L3A_Croc:CR1:LINE	47.8703017	0.184691771	0.232170229	0.196821194	0.607504195	None
(GTGAA)n:Simple_repeat:Simple_repeat	4.276046415	-0.079780288	0.264924385	0.197272175	0.607929263	None
(GAGACA)n:Simple_repeat:Simple_repeat	20.96908204	-0.153083304	0.27354376	0.198519547	0.609754208	None
(TGTGTTC)n:Simple_repeat:Simple_repeat	5.616244086	0.09204972	0.267618304	0.198518065	0.609754208	None
LTR12F:ERV1:LTR	186.7454566	-0.151208189	0.139800484	0.198118805	0.609754208	None
(CCTCAC)n:Simple_repeat:Simple_repeat	4.416146236	-0.076231288	0.263971871	0.20010059	0.610586044	None
(GCGCCT)n:Simple_repeat:Simple_repeat	3.915632791	0.067873481	0.262197422	0.199113904	0.610586044	None
(TGAA)n:Simple_repeat:Simple_repeat	138.3610376	0.166307733	0.165074	0.200102518	0.610586044	None
AluYe5:Alu:SINE	773.6906091	-0.094979535	0.078003542	0.199720257	0.610586044	None
MER112:hAT-Charlie:DNA	1119.171051	-0.080897724	0.065418411	0.199638692	0.610586044	None
tRNA-Ser-TCY:tRNA:tRNA	19.14815571	-0.144481643	0.274921773	0.199384843	0.610586044	None
(CGTGCGG)n:Simple_repeat:Simple_repeat	503.1076797	0.154750845	0.273438343	0.200784806	0.61133171	None
(CTTATTGGA)n:Simple_repeat:Simple_repeat	6.150509521	-0.092381792	0.267517379	0.200662271	0.61133171	None
(CCTCCTT)n:Simple_repeat:Simple_repeat	11.70835591	0.126640823	0.274197808	0.201727544	0.613321308	None
X6B_LINE:CR1:LINE	133.2121109	-0.161912039	0.158968281	0.201877608	0.613321308	None
L1ME3F:L1:LINE	1316.497287	-0.076286892	0.061808313	0.202672902	0.615068198	None
(TCTCT)n:Simple_repeat:Simple_repeat	7.823835939	0.106826016	0.27056064	0.203124316	0.615100965	None
(TTGGTT)n:Simple_repeat:Simple_repeat	12.69046892	0.116752885	0.272546775	0.203047468	0.615100965	None
(GCAGA)n:Simple_repeat:Simple_repeat	6.285269274	0.096593743	0.268313814	0.203575865	0.615800451	None
(CCCAG)n:Simple_repeat:Simple_repeat	34.82813233	0.176342632	0.251042623	0.204791539	0.61614006	None
(CTGTCCT)n:Simple_repeat:Simple_repeat	3.113146246	0.066877752	0.261885517	0.204679576	0.61614006	None
(TGCTTT)n:Simple_repeat:Simple_repeat	7.798829394	0.098485455	0.268808005	0.204382475	0.61614006	None
HAL1:L1:LINE	19447.88723	-0.031221594	0.024548812	0.204747488	0.61614006	None
LTR1:ERV1:LTR	31.44492516	0.17339134	0.257627026	0.204066201	0.61614006	None
(GTGATTA)n:Simple_repeat:Simple_repeat	7.005852967	0.100267572	0.268914472	0.206621022	0.619677003	None
LTR40A1:ERVL:LTR	45.28821055	-0.17760731	0.240763438	0.206632983	0.619677003	None
MER34C2:ERV1:LTR	270.0716226	0.131525782	0.117249468	0.206198842	0.619677003	None
(AGCCACAG)n:Simple_repeat:Simple_repeat	21.44355892	0.154521506	0.270113075	0.207870925	0.620723821	None
(GACCC)n:Simple_repeat:Simple_repeat	10.08031209	0.103582177	0.269244077	0.207871337	0.620723821	None
(TTCACAC)n:Simple_repeat:Simple_repeat	14.10659183	0.135335547	0.273262802	0.207364212	0.620723821	None
UCON4:Unknown:Unknown	53.96204154	0.179545335	0.223642554	0.207509258	0.620723821	None
Charlie22a:hAT-Charlie:DNA	343.2007874	0.121914834	0.107032757	0.20849988	0.621935538	None
MER9a2:ERVK:LTR	353.9692635	0.127171472	0.113203065	0.209330033	0.623745412	None
(ACATAT)n:Simple_repeat:Simple_repeat	9.8537513	-0.11526657	0.270954047	0.210167806	0.623917797	None
(CGGCGG)n:Simple_repeat:Simple_repeat	6.714632744	0.095003334	0.267493485	0.209877215	0.623917797	None
(TATTTT)n:Simple_repeat:Simple_repeat	17.85244748	0.146650595	0.271575209	0.209948992	0.623917797	None
(TCTTTTT)n:Simple_repeat:Simple_repeat	6.279972738	0.093657401	0.267199473	0.21028175	0.623917797	None
(ATTATTT)n:Simple_repeat:Simple_repeat	3.826654844	-0.070132304	0.262334609	0.211316967	0.624329477	None
(CACCCCG)n:Simple_repeat:Simple_repeat	8.843624438	0.103816074	0.268964329	0.211762183	0.624329477	None
(GCGCTGA)n:Simple_repeat:Simple_repeat	3.01134399	-0.060855307	0.260514961	0.21164678	0.624329477	None
(TAC)n:Simple_repeat:Simple_repeat	25.86439492	0.161858944	0.264344692	0.210843276	0.624329477	None
D20S16:Satellite:Satellite	128.427507	0.162916717	0.167148106	0.211506933	0.624329477	None
HERVL66-int:ERVL:LTR	57.99965319	-0.177126972	0.222498127	0.211507754	0.624329477	None
HERVIP10F-int:ERV1:LTR	304.3554922	0.125830885	0.112494109	0.212122887	0.624733227	None
(TGTGGC)n:Simple_repeat:Simple_repeat	3.493859979	0.068204674	0.261931283	0.212445336	0.625023581	None
LTR34:ERV1:LTR	73.18716027	0.174830288	0.20337574	0.212971013	0.6259106	None
(CGGCG)n:Simple_repeat:Simple_repeat	5.380933024	0.086951994	0.265584436	0.214961657	0.627139966	None
(CTCAG)n:Simple_repeat:Simple_repeat	3.156439892	0.061740719	0.260690327	0.214681963	0.627139966	None
(TTAGTAT)n:Simple_repeat:Simple_repeat	2.990669353	-0.060628473	0.260398673	0.214628492	0.627139966	None
(TTTTG)n:Simple_repeat:Simple_repeat	161.8353538	-0.156512146	0.158015626	0.214776906	0.627139966	None
AluYh3:Alu:SINE	1320.422873	-0.078235835	0.065486036	0.214757908	0.627139966	None
HERV15-int:ERV1:LTR	104.2796722	0.168923895	0.184975988	0.214895528	0.627139966	None
LTR61:ERV1:LTR	168.0374158	0.15360467	0.15108057	0.214304921	0.627139966	None
SVA_E:SVA:Retroposon	1076.667685	0.085196921	0.071799739	0.215664973	0.628535078	None
(GGGGC)n:Simple_repeat:Simple_repeat	5.440063591	0.086599795	0.26537079	0.216616107	0.629991845	None
LTR41C:ERVL:LTR	201.4468234	0.143884758	0.137475228	0.216428087	0.629991845	None
(CACAC)n:Simple_repeat:Simple_repeat	15.03688682	0.130520603	0.270948882	0.217361971	0.631119357	None
(CCCGCC)n:Simple_repeat:Simple_repeat	46.19000395	0.170056799	0.246572242	0.217455882	0.631119357	None
(GCTGG)n:Simple_repeat:Simple_repeat	37.32639259	-0.167561125	0.251149673	0.218005465	0.631704678	None
(GGTA)n:Simple_repeat:Simple_repeat	43.87812347	0.172419884	0.239896436	0.218110068	0.631704678	None
(TTTGCA)n:Simple_repeat:Simple_repeat	8.862125348	-0.105112294	0.268455955	0.219852889	0.635434024	None
LTR3:ERVK:LTR	72.34010124	-0.17212038	0.206301743	0.219760938	0.635434024	None
(GCTGGTG)n:Simple_repeat:Simple_repeat	6.858612007	0.096606495	0.267022077	0.220797502	0.636845689	None
(TCCCCC)n:Simple_repeat:Simple_repeat	83.58517663	-0.170876927	0.203258495	0.220750833	0.636845689	None
LTR33A:ERVL:LTR	232.5843499	0.134195069	0.12636425	0.221163351	0.637242596	None
(CGGCCG)n:Simple_repeat:Simple_repeat	8.8757629	0.107238092	0.26845254	0.222416011	0.640191239	None
(CCCGCGC)n:Simple_repeat:Simple_repeat	12.77055793	0.116472958	0.269343882	0.223722657	0.641966761	None
MamGypLTR1b:Gypsy:LTR	122.5210079	0.159528283	0.169035872	0.223614289	0.641966761	None
tRNA-Gly-GGA:tRNA:tRNA	15.0442225	-0.130707826	0.269462188	0.223675692	0.641966761	None
(ATTTTT)n:Simple_repeat:Simple_repeat	23.67118806	-0.153926429	0.26206661	0.224095424	0.642376204	None
(GGAGA)n:Simple_repeat:Simple_repeat	4.135503058	0.074657057	0.262716365	0.225581619	0.645973211	None
Charlie18a:hAT-Charlie:DNA	618.6465436	-0.096291391	0.084603504	0.226227691	0.646497147	None
MLT1O:ERVL-MaLR:LTR	1048.127807	0.077406386	0.066283175	0.226187714	0.646497147	None
(CGCCGCG)n:Simple_repeat:Simple_repeat	6.239500449	0.088965502	0.26513864	0.227093196	0.647644744	None
Eulor6B:DNA?:DNA?	12.01164582	0.116307366	0.26881906	0.227083831	0.647644744	None
(TATATC)n:Simple_repeat:Simple_repeat	3.166028275	0.058381494	0.259750199	0.228270926	0.649477885	None
(TGAGGC)n:Simple_repeat:Simple_repeat	3.12670764	0.061284878	0.26018004	0.228433841	0.649477885	None
tRNA-Ile-ATA:tRNA:tRNA	18.43579689	-0.136306302	0.26739558	0.228069104	0.649477885	None
(CCCCAT)n:Simple_repeat:Simple_repeat	9.555097202	0.102441962	0.267218452	0.229154444	0.650863895	None
(ACCAA)n:Simple_repeat:Simple_repeat	8.745050703	-0.100184278	0.266427863	0.230380285	0.651152776	None
(TCTTAT)n:Simple_repeat:Simple_repeat	4.957281654	-0.080524292	0.26344998	0.23030969	0.651152776	None
AluSq2:Alu:SINE	46461.40729	-0.027489752	0.022472601	0.229795385	0.651152776	None
MER5C1:hAT-Charlie:DNA	182.5255817	-0.140745472	0.13999545	0.230422257	0.651152776	None
tRNA-Leu-TTG:tRNA:tRNA	5.336216123	0.080336086	0.263542589	0.22992682	0.651152776	None
MLT1H-int:ERVL-MaLR:LTR	454.9295488	0.109943463	0.09996959	0.231355743	0.65312966	None
(TGCCAGC)n:Simple_repeat:Simple_repeat	3.239460636	-0.064700713	0.260644201	0.232019493	0.654341843	None
(CCCAGC)n:Simple_repeat:Simple_repeat	66.70814666	0.167254852	0.214320948	0.233480759	0.656324493	None
(TCTGTG)n:Simple_repeat:Simple_repeat	4.956747688	0.072147806	0.261851778	0.233072616	0.656324493	None
LTR10C:ERV1:LTR	245.9035438	0.128169074	0.122559564	0.233246895	0.656324493	None
LTR27:ERV1:LTR	21.51070139	-0.145323436	0.262505908	0.233662803	0.656324493	None
MamRep1894:hAT:DNA	67.8134694	0.165908022	0.205872242	0.234866842	0.65904344	None
LTR22A:ERVK:LTR	68.05111558	0.165560294	0.205558245	0.235306774	0.659614973	None
A-rich:Low_complexity:Low_complexity	7388.707202	-0.040942328	0.034835461	0.235577195	0.659710662	None
(CTG)n:Simple_repeat:Simple_repeat	70.68227079	0.164181506	0.198212725	0.236251367	0.660584244	None
(CTTGAC)n:Simple_repeat:Simple_repeat	4.987116754	0.075677807	0.262379031	0.236362342	0.660584244	None
LTR82B:ERVL:LTR	160.2320684	0.142772942	0.145086309	0.236717577	0.660915474	None
ORSL-2b:hAT-Tip100:DNA	132.7688594	-0.1497669	0.15930898	0.237212152	0.661634692	None
(CGCCCA)n:Simple_repeat:Simple_repeat	4.61891253	0.076514208	0.262379719	0.238336345	0.662124453	None
(GCTCAG)n:Simple_repeat:Simple_repeat	89.14528802	-0.161300129	0.18990575	0.237880672	0.662124453	None
(GGGCTG)n:Simple_repeat:Simple_repeat	6.946781953	0.088783979	0.264373805	0.238143345	0.662124453	None
(TGACCA)n:Simple_repeat:Simple_repeat	4.502893005	-0.075961941	0.262291379	0.237807657	0.662124453	None
(ATAC)n:Simple_repeat:Simple_repeat	90.7496921	-0.160052738	0.188200904	0.239921713	0.66469989	None
(CCCTG)n:Simple_repeat:Simple_repeat	140.2579946	0.145612585	0.152924739	0.240728139	0.66469989	None
(CCTCCCG)n:Simple_repeat:Simple_repeat	2.984763216	0.060293158	0.259706416	0.240798118	0.66469989	None
(GGAGCCA)n:Simple_repeat:Simple_repeat	10.87728257	0.112642741	0.266787506	0.239988674	0.66469989	None
(TTCTTTC)n:Simple_repeat:Simple_repeat	3.350591991	0.06470622	0.260420149	0.240929903	0.66469989	None
Charlie1a:hAT-Charlie:DNA	3830.36811	0.050953367	0.044156295	0.239840513	0.66469989	None
Tigger17a:TcMar-Tigger:DNA	1232.215822	0.074290538	0.065510877	0.240314125	0.66469989	None
(AAACC)n:Simple_repeat:Simple_repeat	26.85941965	0.147765449	0.257604762	0.242410351	0.666417552	None
(ACTGAA)n:Simple_repeat:Simple_repeat	10.65011804	0.107390833	0.266142713	0.242190173	0.666417552	None
(CCCCCGG)n:Simple_repeat:Simple_repeat	10.7035869	0.102077161	0.265578548	0.24271916	0.666417552	None
(TGC)n:Simple_repeat:Simple_repeat	26.13867644	0.14952774	0.255947337	0.242745935	0.666417552	None
MER63B:hAT-Blackjack:DNA	416.6891542	0.106300734	0.098236044	0.242192982	0.666417552	None
(TACC)n:Simple_repeat:Simple_repeat	6.208326346	0.078457403	0.262358626	0.243472442	0.666948429	None
(TCCCTT)n:Simple_repeat:Simple_repeat	4.154586355	-0.06898142	0.260943982	0.243655945	0.666948429	None
MLT1N2-int:ERVL-MaLR:LTR	5.056915502	-0.075247968	0.261929385	0.243253887	0.666948429	None
(CCATC)n:Simple_repeat:Simple_repeat	6.433462235	0.079444762	0.262506626	0.245016654	0.66805322	None
(CGCAGG)n:Simple_repeat:Simple_repeat	5.070102329	0.075688792	0.261913924	0.244572683	0.66805322	None
LTR3A:ERVK:LTR	153.326387	0.14225575	0.149043561	0.2448248	0.66805322	None
LTR7B:ERV1:LTR	619.7550927	0.090559703	0.082400588	0.244993558	0.66805322	None
(AAGTA)n:Simple_repeat:Simple_repeat	3.675290813	-0.0658915	0.260324988	0.247516161	0.669647034	None
(AATTT)n:Simple_repeat:Simple_repeat	18.84336844	-0.134810038	0.262160798	0.247519964	0.669647034	None
(CCGGAG)n:Simple_repeat:Simple_repeat	169.0853259	0.139231565	0.144609895	0.246299201	0.669647034	None
(GTATGT)n:Simple_repeat:Simple_repeat	15.46093116	0.125841879	0.264897683	0.247125644	0.669647034	None
(TCTC)n:Simple_repeat:Simple_repeat	462.4327441	0.099627662	0.092406661	0.246730127	0.669647034	None
HERV1_LTRe:ERV1:LTR	9.65770549	0.100222535	0.264987638	0.247043082	0.669647034	None
Helitron1Na_Mam:Helitron:RC	39.97981784	-0.152361579	0.24901416	0.247238556	0.669647034	None
LTR25:ERV1:LTR	246.8916237	0.123021093	0.120437206	0.24656489	0.669647034	None
(TTCTC)n:Simple_repeat:Simple_repeat	36.32513445	0.155225606	0.246701572	0.247949866	0.670160722	None
MLT1F2-int:ERVL-MaLR:LTR	290.9358184	-0.118341537	0.115519382	0.249097849	0.672612373	None
(CAGAGG)n:Simple_repeat:Simple_repeat	32.47929101	-0.149982604	0.249759085	0.25035193	0.672971026	None
(GAAAG)n:Simple_repeat:Simple_repeat	3.700150218	0.065579855	0.26028242	0.249504206	0.672971026	None
(TAGG)n:Simple_repeat:Simple_repeat	3.591253276	-0.06217897	0.259783326	0.250676886	0.672971026	None
MER57E3:ERV1:LTR	196.6353748	0.133968632	0.137788645	0.250356701	0.672971026	None
MamRep434:TcMar-Tigger:DNA	382.4083214	-0.107901889	0.102931405	0.250387759	0.672971026	None
UCON27:Unknown:Unknown	6.062474062	-0.06623366	0.260203216	0.250631902	0.672971026	None
(CCTGTCA)n:Simple_repeat:Simple_repeat	4.29329676	0.069409031	0.260695493	0.25103207	0.673277175	None
(CCCCTGC)n:Simple_repeat:Simple_repeat	26.85399137	-0.146596795	0.252685461	0.252005627	0.673324868	None
(CCCTCC)n:Simple_repeat:Simple_repeat	16.52394434	0.128460023	0.263189826	0.25164267	0.673324868	None
(CG)n:Simple_repeat:Simple_repeat	29.28330472	0.150940173	0.248380014	0.252014501	0.673324868	None
(CGCCT)n:Simple_repeat:Simple_repeat	4.238027117	0.063308521	0.259948306	0.251550393	0.673324868	None
(CAGCAG)n:Simple_repeat:Simple_repeat	5.274376247	0.080011712	0.26212727	0.253118089	0.674366207	None
(CGAG)n:Simple_repeat:Simple_repeat	16.80150344	0.125405132	0.263641699	0.25320023	0.674366207	None
(CTCA)n:Simple_repeat:Simple_repeat	21.53284247	0.139232598	0.258430446	0.253516484	0.674366207	None
LTR43-int:ERV1:LTR	38.98624857	-0.154960458	0.237219539	0.253406503	0.674366207	None
UCON31:Unknown:Unknown	5.305787957	-0.077832159	0.261787449	0.253611933	0.674366207	None
LTR86A2:ERVL:LTR	85.26439801	0.158582841	0.199010325	0.253866281	0.674400243	None
(AATTTA)n:Simple_repeat:Simple_repeat	9.022922494	0.100000865	0.264029223	0.256362288	0.674516135	None
(AGCAGT)n:Simple_repeat:Simple_repeat	38.24541295	0.153813911	0.238221581	0.257182459	0.674516135	None
(ATATTAA)n:Simple_repeat:Simple_repeat	4.816364281	-0.066886889	0.260151095	0.254313275	0.674516135	None
(ATTTAAT)n:Simple_repeat:Simple_repeat	3.602580218	-0.064708955	0.259796671	0.257775328	0.674516135	None
(CAGGC)n:Simple_repeat:Simple_repeat	17.86860026	-0.127983781	0.261326834	0.257031758	0.674516135	None
(CCCGAGG)n:Simple_repeat:Simple_repeat	2.982375486	0.054225543	0.258599439	0.254652818	0.674516135	None
(CGGCT)n:Simple_repeat:Simple_repeat	18.73006923	0.133920144	0.260063422	0.256118627	0.674516135	None
(GCCCGCT)n:Simple_repeat:Simple_repeat	45.33775557	0.156569288	0.226882318	0.257301075	0.674516135	None
Charlie4:hAT-Charlie:DNA	60.75576874	0.157600315	0.211096095	0.257071481	0.674516135	None
ERV24_Prim-int:ERV1:LTR	108.9119657	0.149577322	0.172488747	0.257451204	0.674516135	None
ERV3-16A3_I-int:ERVL:LTR	1392.743756	0.066528208	0.060278356	0.256013658	0.674516135	None
LTR19A:ERV1:LTR	189.131367	0.133550127	0.140402171	0.257274235	0.674516135	None
MLT2B3:ERVL:LTR	1383.750719	0.064155241	0.057867466	0.254982387	0.674516135	None
MSTA1:ERVL-MaLR:LTR	148.8002524	0.141900336	0.154790583	0.255920693	0.674516135	None
Tigger12:TcMar-Tigger:DNA	205.5841809	0.129214302	0.134715547	0.257614277	0.674516135	None
UCON40:Unknown:Unknown	8.346253278	-0.096730482	0.263658999	0.25566586	0.674516135	None
(CATC)n:Simple_repeat:Simple_repeat	173.3482549	0.14340335	0.160028111	0.258227996	0.675067945	None
(TTCTTTG)n:Simple_repeat:Simple_repeat	3.622408783	-0.060844953	0.259318281	0.25901881	0.676501888	None
Chap1_Mam:hAT-Charlie:DNA	222.2823744	0.129699455	0.136129605	0.2600869	0.676759203	None
LTR47B2:ERVL:LTR	31.88966979	0.145205117	0.25022748	0.260085076	0.676759203	None
MLT2B5:ERVL:LTR	18.89989593	-0.127247832	0.260886732	0.25961042	0.676759203	None
tRNA-Arg-CGA:tRNA:tRNA	4.04049235	-0.056294416	0.258593016	0.259968895	0.676759203	None
MER4B-int:ERV1:LTR	190.9041718	-0.130136586	0.137186694	0.261858538	0.680610837	None
MER92B:ERV1:LTR	489.0732307	0.098781776	0.095051133	0.262054674	0.680610837	None
(CCTCCGT)n:Simple_repeat:Simple_repeat	3.193169621	0.061552315	0.259271789	0.264054998	0.68326372	None
(TGGAGG)n:Simple_repeat:Simple_repeat	3.406654352	0.060310547	0.259043712	0.264025851	0.68326372	None
UCON82:Unknown:Unknown	4.846202617	-0.074544609	0.260816442	0.263976749	0.68326372	None
X9_LINE:L1:LINE	87.74983931	0.152414365	0.190625312	0.263351665	0.68326372	None
(CTCCAG)n:Simple_repeat:Simple_repeat	13.86560799	-0.116641816	0.262034294	0.265013329	0.68447476	None
(GGCTT)n:Simple_repeat:Simple_repeat	7.403027524	0.088692834	0.262444767	0.264913732	0.68447476	None
(GGCCC)n:Simple_repeat:Simple_repeat	8.89665563	0.098294888	0.26284634	0.266432617	0.687504497	None
(AATA)n:Simple_repeat:Simple_repeat	125.9015168	-0.140653692	0.160514573	0.267661472	0.68785131	None
(AGA)n:Simple_repeat:Simple_repeat	14.16470751	0.117444616	0.261473599	0.26903067	0.68785131	None
(CGGAG)n:Simple_repeat:Simple_repeat	7.313337447	-0.077273737	0.260870811	0.268061415	0.68785131	None
(CTTGCC)n:Simple_repeat:Simple_repeat	3.70534687	0.063638774	0.259367908	0.267843419	0.68785131	None
(GGAGCAG)n:Simple_repeat:Simple_repeat	14.01246335	0.114383296	0.261941496	0.268467115	0.68785131	None
(GTCT)n:Simple_repeat:Simple_repeat	6.259064024	-0.079834135	0.261111032	0.268266346	0.68785131	None
(TCTGTC)n:Simple_repeat:Simple_repeat	22.68606376	0.12840435	0.258455132	0.26891835	0.68785131	None
AluSc:Alu:SINE	24343.18885	0.024799366	0.022786633	0.268628517	0.68785131	None
Charlie26a:hAT-Charlie:DNA	65.37162425	-0.153123038	0.208550214	0.266994008	0.68785131	None
MamRep605:LTR?:LTR?	971.449147	0.073922881	0.069288415	0.267270699	0.68785131	None
(CCCAGGC)n:Simple_repeat:Simple_repeat	8.843548359	-0.090624082	0.261936428	0.269939642	0.688284456	None
(CTGGAG)n:Simple_repeat:Simple_repeat	3.369250308	0.057847849	0.258619707	0.269898264	0.688284456	None
(TCCCTTT)n:Simple_repeat:Simple_repeat	8.758671898	0.095838134	0.262510863	0.26982471	0.688284456	None
MER63D:hAT-Blackjack:DNA	290.963914	-0.113758399	0.11628827	0.270559048	0.688606072	None
MER66-int:ERV1:LTR	154.6638042	0.134472765	0.148609387	0.27033941	0.688606072	None
LTR23:ERV1:LTR	189.4424004	0.126660199	0.13529075	0.2708716	0.688773686	None
(CCTGA)n:Simple_repeat:Simple_repeat	5.268383874	-0.070844155	0.260086354	0.271687845	0.69022062	None
(TCCTT)n:Simple_repeat:Simple_repeat	19.57317731	0.128830709	0.256987977	0.272861016	0.690888615	None
(TGCG)n:Simple_repeat:Simple_repeat	14.37311395	0.116600834	0.260882571	0.273130606	0.690888615	None
LFSINE_Vert:tRNA:SINE	456.3129042	0.093220292	0.091247024	0.273376111	0.690888615	None
LTR1A1:ERV1:LTR	198.4823244	0.126583402	0.135922774	0.272973835	0.690888615	None
LTR28B:ERV1:LTR	72.35931288	-0.149868614	0.19476262	0.272458264	0.690888615	None
MER66B:ERV1:LTR	362.2709723	0.106373948	0.107403411	0.273435501	0.690888615	None
LTR102_Mam:ERVL:LTR	65.89850839	0.150741764	0.203149241	0.273707692	0.690951064	None
(GCCTGC)n:Simple_repeat:Simple_repeat	5.556339319	0.077206333	0.260622717	0.274656167	0.692093879	None
MER83B:ERV1:LTR	128.0763063	-0.143240322	0.171851804	0.274541383	0.692093879	None
(TTTTGT)n:Simple_repeat:Simple_repeat	68.86914688	-0.149459302	0.198198157	0.275199024	0.692836498	None
MamRep4096:hAT-Tip100:DNA	136.5944452	-0.139449555	0.163313587	0.275793871	0.693708547	None
(AACC)n:Simple_repeat:Simple_repeat	24.43616091	0.131948047	0.251731352	0.281368741	0.694943147	None
(AGTGAT)n:Simple_repeat:Simple_repeat	6.208722511	0.078194578	0.260303741	0.282258427	0.694943147	None
(CAGG)n:Simple_repeat:Simple_repeat	53.66762466	-0.147226364	0.221112539	0.28142758	0.694943147	None
(CCGG)n:Simple_repeat:Simple_repeat	19.76989007	-0.124943579	0.255377076	0.281240406	0.694943147	None
(CGCCCC)n:Simple_repeat:Simple_repeat	23.99269378	0.123401797	0.256233659	0.281501457	0.694943147	None
(CTCCAGG)n:Simple_repeat:Simple_repeat	3.221937398	0.054473025	0.258114176	0.278489673	0.694943147	None
(CTTTTC)n:Simple_repeat:Simple_repeat	4.118134389	-0.060663279	0.258593898	0.280282848	0.694943147	None
(GATGAG)n:Simple_repeat:Simple_repeat	88.71665449	0.145044794	0.183372011	0.28083543	0.694943147	None
(GCAGGCA)n:Simple_repeat:Simple_repeat	3.892826782	-0.062417951	0.258801584	0.281508638	0.694943147	None
(GGCTGG)n:Simple_repeat:Simple_repeat	26.78184567	0.138020185	0.248275489	0.277238465	0.694943147	None
(GGT)n:Simple_repeat:Simple_repeat	150.7412244	-0.133130646	0.152954769	0.281128438	0.694943147	None
(TCTT)n:Simple_repeat:Simple_repeat	267.4962358	0.116458539	0.121552739	0.278792421	0.694943147	None
(TGCCCA)n:Simple_repeat:Simple_repeat	3.583905327	0.060341774	0.258740969	0.277992995	0.694943147	None
(TGGTGGTAG)n:Simple_repeat:Simple_repeat	215.4159019	0.123644551	0.134004352	0.279846282	0.694943147	None
(TTTG)n:Simple_repeat:Simple_repeat	212.9838048	0.122479869	0.13207619	0.281720772	0.694943147	None
CR1-8_Crp:CR1:LINE	5.972340931	0.079261676	0.260589624	0.277581613	0.694943147	None
L1P4c:L1:LINE	3.042570296	0.050478663	0.257584975	0.279228954	0.694943147	None
LTR16A2:ERVL:LTR	238.975349	0.11604983	0.123205493	0.282098172	0.694943147	None
MER121:hAT?:DNA	113.8239549	0.138795949	0.165099429	0.281899786	0.694943147	None
MLT1-int:ERVL-MaLR:LTR	84.35357563	0.148496676	0.19608438	0.279863035	0.694943147	None
MLT1J1:ERVL-MaLR:LTR	899.0039373	0.070982634	0.068394729	0.281435838	0.694943147	None
MSTC-int:ERVL-MaLR:LTR	71.47926593	-0.147911322	0.197239907	0.279080414	0.694943147	None
UCON132b:hAT-Tip100:DNA	203.3744134	0.122154136	0.131908262	0.280854786	0.694943147	None
UCON53:Unknown:Unknown	6.449776548	-0.079811999	0.260662161	0.277124441	0.694943147	None
MLT1I-int:ERVL-MaLR:LTR	147.0550615	0.13417252	0.155393877	0.282957942	0.696051606	None
(ATTAA)n:Simple_repeat:Simple_repeat	10.52345077	-0.098257659	0.260562386	0.28448934	0.69891196	None
(CTCCCA)n:Simple_repeat:Simple_repeat	9.064477582	0.093684179	0.260909091	0.284991051	0.69891196	None
(CTGACC)n:Simple_repeat:Simple_repeat	3.890791866	-0.06344387	0.258715048	0.285157374	0.69891196	None
(TCCAGC)n:Simple_repeat:Simple_repeat	4.380620673	0.06415149	0.258862953	0.285372362	0.69891196	None
MER72B:ERV1:LTR	15.84982367	-0.116401132	0.258007814	0.284882147	0.69891196	None
(ACATTAT)n:Simple_repeat:Simple_repeat	3.250787539	-0.052729916	0.257554942	0.286758936	0.70169233	None
UCON26:Unknown:Unknown	9.04203963	0.09003343	0.260388047	0.287804856	0.70363499	None
(AACAA)n:Simple_repeat:Simple_repeat	71.79838078	-0.144669628	0.198793703	0.289079976	0.705033391	None
(CCCTCTTG)n:Simple_repeat:Simple_repeat	4.702103956	0.066889408	0.258951708	0.289639434	0.705033391	None
(GCCAG)n:Simple_repeat:Simple_repeat	14.1949109	0.110016235	0.258807011	0.289534048	0.705033391	None
CR1-3_Croc:CR1:LINE	191.5951686	0.12303866	0.137431598	0.289595014	0.705033391	None
MSTD-int:ERVL-MaLR:LTR	569.9135668	0.086629439	0.087046738	0.288893527	0.705033391	None
(ATTC)n:Simple_repeat:Simple_repeat	73.93046446	-0.143547186	0.192885289	0.29041375	0.705074079	None
(CTGTC)n:Simple_repeat:Simple_repeat	8.457170342	0.090580283	0.260188038	0.290369197	0.705074079	None
MER90a:ERV1:LTR	630.5065755	-0.086852606	0.08770295	0.290275941	0.705074079	None
(CGCTCT)n:Simple_repeat:Simple_repeat	14.35142223	0.104683453	0.259259533	0.290866134	0.705310203	None
(TATATT)n:Simple_repeat:Simple_repeat	7.98225051	-0.08410174	0.259752835	0.291016244	0.705310203	None
UCON107:hAT-Tag1:DNA	21.11469096	-0.118441621	0.255183166	0.291933878	0.706920543	None
(GAGCAGG)n:Simple_repeat:Simple_repeat	4.623063535	0.067482035	0.258904317	0.292583412	0.70724496	None
MER34B:ERV1:LTR	134.9690839	0.131717299	0.155267018	0.292827784	0.70724496	None
MST-int:ERVL-MaLR:LTR	111.0664883	0.138348518	0.171904381	0.292398698	0.70724496	None
LTR12B:ERV1:LTR	81.6626612	-0.140701735	0.184352712	0.293863844	0.709133839	None
LTR80A:ERVL:LTR	37.13775125	0.140026697	0.231926288	0.294823385	0.710834967	None
(GCGCCTG)n:Simple_repeat:Simple_repeat	2.994630122	-0.053701643	0.257499941	0.296173318	0.713351533	None
LTR2752:ERV1:LTR	63.96593514	0.143122315	0.208008647	0.296378144	0.713351533	None
(GCAGCG)n:Simple_repeat:Simple_repeat	23.77325702	0.117745417	0.254531166	0.29787051	0.716325981	None
(CATCAT)n:Simple_repeat:Simple_repeat	8.359642954	-0.08711985	0.259363783	0.298582712	0.717420768	None
(AAGAC)n:Simple_repeat:Simple_repeat	8.715019162	0.088258366	0.259471133	0.299282829	0.71756018	None
LTR10B2:ERV1:LTR	31.60241878	0.134974136	0.238871824	0.29937289	0.71756018	None
MER5B:hAT-Charlie:DNA	6174.333911	0.034431348	0.03346818	0.299411751	0.71756018	None
(GGAGG)n:Simple_repeat:Simple_repeat	5.514902556	0.071832221	0.258777785	0.3002908	0.718910861	None
Eulor6D:DNA?:DNA?	5.531769918	-0.072685428	0.258734169	0.30049032	0.718910861	None
(TTTTTCA)n:Simple_repeat:Simple_repeat	5.901156671	-0.074573075	0.25881088	0.301604086	0.720957713	None
(CCCTCTC)n:Simple_repeat:Simple_repeat	19.85038822	-0.119946597	0.251748183	0.30191956	0.721094451	None
MamTip3:hAT-Tip100:DNA	145.7150517	-0.126895419	0.153110092	0.303360391	0.72391642	None
(CCTCG)n:Simple_repeat:Simple_repeat	10.40767831	0.086841324	0.258954955	0.303846911	0.724259919	None
Tigger3d:TcMar-Tigger:DNA	62.13224055	-0.140141837	0.203438021	0.304023146	0.724259919	None
Ricksha_0:MULE-MuDR:DNA	127.4319994	-0.131380445	0.163957928	0.304292455	0.724283491	None
(GCTG)n:Simple_repeat:Simple_repeat	19.50485829	0.114683705	0.254070619	0.304599983	0.724397915	None
(GCA)n:Simple_repeat:Simple_repeat	169.390946	0.122027233	0.143342717	0.305996201	0.724632892	None
(GGACAG)n:Simple_repeat:Simple_repeat	3.444076992	0.057569664	0.257592246	0.306202768	0.724632892	None
(GTGGCGG)n:Simple_repeat:Simple_repeat	5.477823684	-0.07247901	0.258432649	0.305995036	0.724632892	None
(TATTTA)n:Simple_repeat:Simple_repeat	7.742429392	-0.07940685	0.258540398	0.306710681	0.724632892	None
(TCCCCAA)n:Simple_repeat:Simple_repeat	6.127493974	0.069880049	0.258465761	0.306608853	0.724632892	None
(TTTGGTT)n:Simple_repeat:Simple_repeat	10.42818739	0.085562603	0.258838714	0.307034639	0.724632892	None
AmnSINE2:tRNA-Deu:SINE	200.0956397	0.115380205	0.13145694	0.306629023	0.724632892	None
LTR10E:ERV1:LTR	161.0298772	0.127940532	0.15592975	0.306872733	0.724632892	None
MER57E1:ERV1:LTR	189.2243983	0.12292347	0.144963519	0.305819456	0.724632892	None
(AATAT)n:Simple_repeat:Simple_repeat	9.580366009	0.089193719	0.25830504	0.309060601	0.724700553	None
(CACA)n:Simple_repeat:Simple_repeat	143.9543194	0.125862565	0.152419169	0.308310173	0.724700553	None
(CCCCTCC)n:Simple_repeat:Simple_repeat	14.96297243	-0.106751587	0.255815504	0.308010558	0.724700553	None
(CCTCAGTTTC)n:Simple_repeat:Simple_repeat	3.505827397	-0.054327929	0.257127924	0.30965894	0.724700553	None
(CCTCTCC)n:Simple_repeat:Simple_repeat	14.98785285	0.10239483	0.256998679	0.307775625	0.724700553	None
(GAGGGA)n:Simple_repeat:Simple_repeat	7.558692741	0.073648492	0.258397016	0.309062299	0.724700553	None
(GGCCTGAG)n:Simple_repeat:Simple_repeat	17.56773089	0.113363046	0.253712138	0.30916619	0.724700553	None
MER102a:hAT-Charlie:DNA	1017.918703	0.065166647	0.066133342	0.30757456	0.724700553	None
U3:snRNA:snRNA	338.9003908	0.104612654	0.115453632	0.309462933	0.724700553	None
tRNA-Lys-AAG:tRNA:tRNA	9.876845088	-0.089525022	0.258245525	0.309309772	0.724700553	None
(CCATCA)n:Simple_repeat:Simple_repeat	10.9448962	0.089060106	0.258389434	0.309994697	0.724878721	None
(CCACCCC)n:Simple_repeat:Simple_repeat	4.367206458	-0.058046803	0.257367717	0.311563602	0.72672145	None
(CTGGG)n:Simple_repeat:Simple_repeat	3.999014492	0.056658494	0.257306578	0.31141095	0.72672145	None
tRNA-Thr-ACY_:tRNA:tRNA	9.052223614	-0.086151416	0.258192571	0.311518802	0.72672145	None
HUERS-P1-int:ERV1:LTR	188.7891445	0.12347255	0.149740133	0.311940797	0.72699391	None
Charlie10:hAT-Charlie:DNA	451.0325581	-0.100994692	0.111707754	0.312993885	0.72823244	None
HERVH48-int:ERV1:LTR	253.9530027	0.106184325	0.118967222	0.312862625	0.72823244	None
(ATTTT)n:Simple_repeat:Simple_repeat	125.8894816	-0.129025851	0.166314386	0.315347489	0.72976293	None
(GCTCCTC)n:Simple_repeat:Simple_repeat	10.73741712	0.077619736	0.25801719	0.315123065	0.72976293	None
(TAATTT)n:Simple_repeat:Simple_repeat	2.979998209	-0.049856642	0.256745594	0.314145975	0.72976293	None
Charlie23a:hAT-Charlie:DNA	211.8915701	-0.111087658	0.127601767	0.314466432	0.72976293	None
HERVH-int:ERV1:LTR	2564.426251	0.130933296	0.170265537	0.315645818	0.72976293	None
LTR38:ERV1:LTR	38.08134541	0.132751214	0.230366749	0.3157427	0.72976293	None
LTR38A1:ERV1:LTR	24.82003391	-0.121716139	0.2457701	0.314940923	0.72976293	None
MSTB1-int:ERVL-MaLR:LTR	120.5188124	0.128255585	0.16198813	0.314841606	0.72976293	None
(TAAAAA)n:Simple_repeat:Simple_repeat	6.157251472	-0.063794943	0.257527808	0.316590219	0.731116535	None
(CCCGCG)n:Simple_repeat:Simple_repeat	7.609589326	0.079220611	0.25792545	0.317503844	0.732015468	None
(CTGACA)n:Simple_repeat:Simple_repeat	4.204081128	0.057873896	0.257299468	0.317288188	0.732015468	None
(ATATCT)n:Simple_repeat:Simple_repeat	3.78107343	-0.048213296	0.256494829	0.31956647	0.734619587	None
(C)n:Simple_repeat:Simple_repeat	444.415956	0.088074621	0.095532859	0.319937108	0.734619587	None
(CAGGCC)n:Simple_repeat:Simple_repeat	30.02540541	0.124132269	0.24018303	0.323159092	0.734619587	None
(CTCTGT)n:Simple_repeat:Simple_repeat	24.9016335	-0.119019252	0.245458623	0.322701163	0.734619587	None
(CTTCCCT)n:Simple_repeat:Simple_repeat	3.035647443	0.050749888	0.256728939	0.320073422	0.734619587	None
(GCCCGG)n:Simple_repeat:Simple_repeat	4.963292545	0.062859344	0.257371451	0.321491268	0.734619587	None
(GCGCGC)n:Simple_repeat:Simple_repeat	4.954975252	-0.06525619	0.257338198	0.322626485	0.734619587	None
(GCTGGCT)n:Simple_repeat:Simple_repeat	7.166851834	0.070391928	0.257725134	0.321095112	0.734619587	None
(GGCCCA)n:Simple_repeat:Simple_repeat	27.07512655	-0.115500567	0.247722378	0.323246109	0.734619587	None
(TCCCGGC)n:Simple_repeat:Simple_repeat	9.677865133	0.084136755	0.257343847	0.321242362	0.734619587	None
(TTACTT)n:Simple_repeat:Simple_repeat	3.458229546	-0.052475846	0.256641519	0.323206978	0.734619587	None
LTR1A2:ERV1:LTR	418.637983	0.08883308	0.096219796	0.319953394	0.734619587	None
LTR36:ERV1:LTR	83.99132041	0.133489162	0.18581736	0.319954154	0.734619587	None
LTR80B:ERVL:LTR	28.20351205	0.123310159	0.241065807	0.323369438	0.734619587	None
MER67B:ERV1:LTR	376.1266752	0.091909701	0.101484248	0.323166549	0.734619587	None
MLT1J2-int:ERVL-MaLR:LTR	127.8012458	0.124150824	0.157229993	0.322983649	0.734619587	None
Tigger2a:TcMar-Tigger:DNA	1183.897782	0.060042258	0.062373855	0.320654896	0.734619587	None
UCON49:L2:LINE	11.06451695	-0.08391189	0.257349616	0.321068693	0.734619587	None
LTR17:ERV1:LTR	471.8605939	0.091797353	0.101529354	0.324202402	0.735913094	None
(CAGCCA)n:Simple_repeat:Simple_repeat	3.724714672	-0.057181964	0.256880652	0.324817696	0.736370733	None
(TATTTCT)n:Simple_repeat:Simple_repeat	3.21182786	0.051322518	0.256556189	0.324931498	0.736370733	None
(GCAGT)n:Simple_repeat:Simple_repeat	2.915571183	-0.050851306	0.256511189	0.325465383	0.73698244	None
(GCCCCG)n:Simple_repeat:Simple_repeat	93.42412882	0.129877749	0.177090424	0.325772597	0.737080302	None
(GGCCGG)n:Simple_repeat:Simple_repeat	24.98965001	0.117852911	0.245560287	0.326141786	0.73731811	None
(CTTTC)n:Simple_repeat:Simple_repeat	24.139292	-0.119060656	0.243821312	0.326415962	0.73734091	None
(CCCCACC)n:Simple_repeat:Simple_repeat	4.284257702	0.060900467	0.256957926	0.326848624	0.73759517	None
(GCCTGCC)n:Simple_repeat:Simple_repeat	8.135705694	0.07844327	0.2572467	0.327056884	0.73759517	None
(CCCCAGC)n:Simple_repeat:Simple_repeat	5.803539183	-0.06937313	0.257147827	0.327502955	0.738005045	None
L1ME5:L1:LINE	706.4392259	0.073216343	0.078663278	0.327795551	0.738068693	None
(AAGC)n:Simple_repeat:Simple_repeat	3.027382469	0.052742029	0.256572663	0.328349272	0.738638223	None
(GAAG)n:Simple_repeat:Simple_repeat	32.81216993	-0.123378316	0.238118064	0.328577605	0.738638223	None
(GGTGG)n:Simple_repeat:Simple_repeat	53.57720353	0.132572153	0.208493185	0.329182695	0.739403126	None
(CAGCCCC)n:Simple_repeat:Simple_repeat	10.53543333	0.08710975	0.256373429	0.33079715	0.740658637	None
HERVK14C-int:ERVK:LTR	34.5039237	-0.124932963	0.233395577	0.330755626	0.740658637	None
MER61A:ERV1:LTR	337.0206317	0.093336279	0.105608127	0.330802765	0.740658637	None
MLT1M:ERVL-MaLR:LTR	464.9354435	0.08255419	0.090858705	0.330428857	0.740658637	None
(CCTGTC)n:Simple_repeat:Simple_repeat	30.18541477	-0.120080237	0.241134407	0.331248206	0.740968995	None
(CTGCTCC)n:Simple_repeat:Simple_repeat	4.310944522	-0.056541676	0.25659781	0.331472161	0.740968995	None
(CCTGC)n:Simple_repeat:Simple_repeat	55.3383903	0.131339545	0.211926863	0.332204405	0.74201176	None
LTR1C3:ERV1:LTR	13.66947784	0.09592772	0.2545222	0.333946666	0.745307027	None
AluSx3:Alu:SINE	23143.07479	-0.02437276	0.025382007	0.334531199	0.746015262	None
LTR31:ERV1:LTR	58.62261759	-0.129974319	0.206872059	0.335546106	0.746489822	None
MER96B:hAT-Tip100:DNA	314.5646409	-0.094116667	0.108121256	0.335173711	0.746489822	None
MERX:TcMar-Tigger:DNA	62.73116365	0.130702139	0.209244205	0.33529045	0.746489822	None
(ATTT)n:Simple_repeat:Simple_repeat	143.7625986	0.118496013	0.151931793	0.33603608	0.746984662	None
LTR72B:ERV1:LTR	15.37633771	0.097363577	0.253779515	0.336620741	0.747689028	None
LTR13A:ERVK:LTR	706.4001041	0.076695003	0.084734005	0.337149836	0.748268953	None
(AGAATG)n:Simple_repeat:Simple_repeat	5.122304022	-0.061387708	0.256456519	0.338597862	0.748507705	None
(TTCT)n:Simple_repeat:Simple_repeat	205.4706064	0.107957259	0.130449067	0.337906181	0.748507705	None
(TTTTT)n:Simple_repeat:Simple_repeat	15.87869907	0.09845108	0.253158198	0.338285505	0.748507705	None
Eulor9C:DNA:DNA	7.159267787	-0.072934344	0.256330267	0.338505076	0.748507705	None
LTR67B:ERVL:LTR	1114.663216	0.060807588	0.065641524	0.337688813	0.748507705	None
(ATTAT)n:Simple_repeat:Simple_repeat	20.80544903	-0.104177441	0.250195694	0.339541581	0.749544271	None
(CGCACA)n:Simple_repeat:Simple_repeat	3.471691211	-0.050974759	0.256063781	0.339939903	0.749544271	None
(GTGTGT)n:Simple_repeat:Simple_repeat	11.93882867	0.090702991	0.254488915	0.340140613	0.749544271	None
tRNA-Leu-CTY:tRNA:tRNA	24.14660494	-0.115233571	0.242226217	0.33982914	0.749544271	None
Merlin1_HS:Merlin:DNA	27.38678712	0.116227619	0.241275679	0.341490953	0.751926452	None
(AAAAACC)n:Simple_repeat:Simple_repeat	30.54410896	0.118963489	0.237705793	0.342106255	0.752144097	None
(GGCTGC)n:Simple_repeat:Simple_repeat	4.698143186	0.0601476	0.256286266	0.342128583	0.752144097	None
(CACCTGC)n:Simple_repeat:Simple_repeat	4.793372984	0.062194218	0.256426467	0.342762884	0.75238664	None
LTR16D2:ERVL:LTR	35.70740449	-0.123112631	0.229191215	0.342777868	0.75238664	None
(AGTG)n:Simple_repeat:Simple_repeat	9.745291066	-0.083726286	0.255084869	0.344338999	0.753686829	None
(CACGCA)n:Simple_repeat:Simple_repeat	83.877198	0.126140863	0.185540625	0.345144256	0.753686829	None
(CACGT)n:Simple_repeat:Simple_repeat	7.617360963	0.073556562	0.255989736	0.345104537	0.753686829	None
(CCACAGC)n:Simple_repeat:Simple_repeat	3.058537938	0.050224854	0.255995925	0.344353592	0.753686829	None
(GGCAGA)n:Simple_repeat:Simple_repeat	3.637851522	0.04839434	0.255949408	0.345259833	0.753686829	None
MER51D:ERV1:LTR	83.4261016	-0.125954478	0.185285607	0.344839695	0.753686829	None
MLT1G3-int:ERVL-MaLR:LTR	25.31752302	-0.114180442	0.24133203	0.344963244	0.753686829	None
(GCACAT)n:Simple_repeat:Simple_repeat	13.22937408	-0.095242064	0.252361372	0.345749	0.754090674	None
(TCCCACC)n:Simple_repeat:Simple_repeat	6.615326014	0.071678552	0.256144013	0.345985012	0.754090674	None
L1MB4:L1:LINE	5927.079226	0.030016978	0.032149353	0.346753097	0.755175231	None
(GGCTCCC)n:Simple_repeat:Simple_repeat	3.3529982	0.05295305	0.256023423	0.347438747	0.756078708	None
(GATGAC)n:Simple_repeat:Simple_repeat	23.46538523	-0.105149241	0.247402242	0.348216699	0.757181484	None
(CCTT)n:Simple_repeat:Simple_repeat	200.1335098	0.109917187	0.139680465	0.348672161	0.757581846	None
MamRep564:Unknown:Unknown	134.5718549	0.116479843	0.155571497	0.349751837	0.759336802	None
LTR22C0:ERVK:LTR	32.42764875	-0.118085031	0.233790055	0.350045231	0.759383283	None
(TGGCCC)n:Simple_repeat:Simple_repeat	87.00538973	-0.123477345	0.181570021	0.351521065	0.761401717	None
(TTTATTA)n:Simple_repeat:Simple_repeat	15.489295	-0.096165429	0.251177766	0.351500084	0.761401717	None
(ATAGAA)n:Simple_repeat:Simple_repeat	5.291936443	-0.060650819	0.25579586	0.354616376	0.765523557	None
(ATGTGT)n:Simple_repeat:Simple_repeat	19.95372207	0.103836041	0.247101276	0.355269171	0.765523557	None
(GCCTCA)n:Simple_repeat:Simple_repeat	10.39748693	-0.084098441	0.253840223	0.355357852	0.765523557	None
(GGCCCCG)n:Simple_repeat:Simple_repeat	5.864632577	0.060133603	0.255838309	0.354150495	0.765523557	None
(TATTTTTG)n:Simple_repeat:Simple_repeat	22.64641954	-0.109780476	0.241713023	0.355617498	0.765523557	None
LTR108a_Mam:ERVL:LTR	10.51892851	-0.085627524	0.253514301	0.354877846	0.765523557	None
LTR44:ERV1:LTR	29.881264	-0.114166133	0.237487989	0.353926949	0.765523557	None
LTR8B:ERV1:LTR	493.1786845	0.083698416	0.099118373	0.354279712	0.765523557	None
(CTTG)n:Simple_repeat:Simple_repeat	36.98936469	-0.120712247	0.223630595	0.356033109	0.765827767	None
(TTATA)n:Simple_repeat:Simple_repeat	5.771313273	-0.064492385	0.255550217	0.356371261	0.76596502	None
(AGAC)n:Simple_repeat:Simple_repeat	70.18729028	0.12280812	0.190161431	0.359448701	0.769043387	None
(CACTG)n:Simple_repeat:Simple_repeat	3.669516978	-0.051071452	0.255555756	0.360407356	0.769043387	None
(CAGA)n:Simple_repeat:Simple_repeat	34.37301217	0.117175281	0.230232937	0.360064482	0.769043387	None
(CCACCG)n:Simple_repeat:Simple_repeat	15.28734715	0.095690455	0.250066664	0.360451804	0.769043387	None
(CCC)n:Simple_repeat:Simple_repeat	4.454195781	0.057041312	0.255715882	0.358735778	0.769043387	None
(CCCTC)n:Simple_repeat:Simple_repeat	126.5572769	0.114236417	0.154819574	0.358436496	0.769043387	None
(CCTGGC)n:Simple_repeat:Simple_repeat	8.204436924	0.07523481	0.254813193	0.359162878	0.769043387	None
(CTCTCT)n:Simple_repeat:Simple_repeat	30.3958471	0.114781217	0.233818532	0.361384285	0.769043387	None
(GCAGCC)n:Simple_repeat:Simple_repeat	84.81458084	-0.121011243	0.180396979	0.359521518	0.769043387	None
(GTGACA)n:Simple_repeat:Simple_repeat	3.824962444	0.051692464	0.255524508	0.361296134	0.769043387	None
AluSq10:Alu:SINE	1032.517956	-0.059384654	0.067256986	0.359214317	0.769043387	None
MER57C1:ERV1:LTR	256.5140781	-0.095899645	0.119137076	0.36134259	0.769043387	None
MLT2C1:ERVL:LTR	418.7352582	-0.081481832	0.096728599	0.361275883	0.769043387	None
(GCCGG)n:Simple_repeat:Simple_repeat	67.28222847	-0.122025869	0.199386393	0.362683403	0.771220154	None
HERV1_LTRd:ERV1:LTR	10.18072206	-0.079934714	0.253597087	0.363906296	0.773231643	None
(GCCGGA)n:Simple_repeat:Simple_repeat	6.546121	-0.068960322	0.254809182	0.364655507	0.774234355	None
(GCAGAGG)n:Simple_repeat:Simple_repeat	5.606430867	0.060979364	0.255338566	0.364939439	0.774248414	None
(TGCGTG)n:Simple_repeat:Simple_repeat	17.49016707	0.09413487	0.249488609	0.365943716	0.775200953	None
MADE2:TcMar-Mariner:DNA	328.0629186	0.08996048	0.110498574	0.365909576	0.775200953	None
(ATCTGGA)n:Simple_repeat:Simple_repeat	3.853269458	-0.048378155	0.255270511	0.367042027	0.776929083	None
L1ME2z:L1:LINE	2783.510249	-0.037259423	0.041934144	0.367408416	0.776929083	None
MER65C:ERV1:LTR	167.5255021	0.106326704	0.140830243	0.367594312	0.776929083	None
(GAGGCA)n:Simple_repeat:Simple_repeat	44.10228113	0.119116871	0.21649382	0.369553281	0.77962057	None
(GGAT)n:Simple_repeat:Simple_repeat	136.7683627	-0.113814072	0.162349959	0.369705456	0.77962057	None
LTR35A:ERV1:LTR	23.8769859	-0.105406195	0.241130085	0.369604903	0.77962057	None
(CATGAG)n:Simple_repeat:Simple_repeat	30.00194645	0.110667851	0.235314944	0.371053489	0.781872711	None
Tigger3a:TcMar-Tigger:DNA	3357.393128	-0.039059229	0.044379737	0.371829422	0.782916853	None
(TGGT)n:Simple_repeat:Simple_repeat	12.5106164	-0.08453388	0.251457995	0.372803955	0.783012354	None
MER124:DNA?:DNA?	81.78541996	0.119249536	0.188469416	0.372554624	0.783012354	None
MLT1H1-int:ERVL-MaLR:LTR	44.94560389	-0.115348379	0.22409655	0.372996573	0.783012354	None
MamGyp-int:Gypsy:LTR	252.0567803	-0.094364093	0.120214376	0.372377651	0.783012354	None
LTR10B:ERV1:LTR	15.79849107	0.094413002	0.248163535	0.373687105	0.783872576	None
MER70A:ERVL:LTR	156.7120906	0.108670887	0.150116336	0.37421884	0.784398649	None
(CCACAG)n:Simple_repeat:Simple_repeat	5.498650447	0.062882567	0.254766231	0.374696022	0.78470429	None
AluSq4:Alu:SINE	1388.922158	-0.050954921	0.059099727	0.374926763	0.78470429	None
(GGAAA)n:Simple_repeat:Simple_repeat	3.31397872	-0.047058881	0.25499481	0.376829879	0.787506752	None
LTR06:ERV1:LTR	17.14082698	0.095537941	0.246702033	0.376805382	0.787506752	None
(ACATC)n:Simple_repeat:Simple_repeat	4.407833929	0.056380895	0.254867581	0.378097712	0.789565304	None
(GCCCCAG)n:Simple_repeat:Simple_repeat	25.09849185	-0.105303414	0.238117124	0.378712062	0.790257157	None
(CTCCACC)n:Simple_repeat:Simple_repeat	35.50360496	0.112728211	0.226799469	0.379752923	0.791837312	None
(AAAACA)n:Simple_repeat:Simple_repeat	20.56045397	-0.09955942	0.242588088	0.380360282	0.792444916	None
(CACTCA)n:Simple_repeat:Simple_repeat	6.101061491	-0.064120359	0.254144793	0.380895802	0.792444916	None
Charlie14a:hAT-Charlie:DNA	51.92363356	-0.116627804	0.209019319	0.380778993	0.792444916	None
(TATTATC)n:Simple_repeat:Simple_repeat	5.186054097	-0.058017034	0.254612324	0.381424193	0.792953348	None
LTR16B:ERVL:LTR	235.0931538	0.093777139	0.122303286	0.382584465	0.79377164	None
LTR90B:LTR:LTR	36.58646208	0.113343419	0.223607544	0.382293214	0.79377164	None
MER34-int:ERV1:LTR	123.4176828	0.10966798	0.157863426	0.382670712	0.79377164	None
(GGCTCAG)n:Simple_repeat:Simple_repeat	5.307495678	-0.059357042	0.254374194	0.383016952	0.793900022	None
(GTGC)n:Simple_repeat:Simple_repeat	67.32712795	0.116750429	0.197836622	0.383442902	0.79419331	None
(GATTCACA)n:Simple_repeat:Simple_repeat	6.860310022	-0.065031269	0.253900468	0.384694832	0.79605211	None
(TAATTTT)n:Simple_repeat:Simple_repeat	3.531614457	-0.048387738	0.254824973	0.384910583	0.79605211	None
(CCGTCCAC)n:Simple_repeat:Simple_repeat	21.20135074	-0.09970946	0.24129331	0.385483881	0.796517209	None
(GGCA)n:Simple_repeat:Simple_repeat	71.69446653	0.116093353	0.192975588	0.385706041	0.796517209	None
MamRep4096:hAT?:DNA	9.69049289	0.074998875	0.252369993	0.386136171	0.796816105	None
(TGATAA)n:Simple_repeat:Simple_repeat	4.356335739	-0.053423432	0.2546028	0.386546173	0.797073054	None
L1MCb:L1:LINE	356.6682587	-0.083471236	0.106664373	0.38736282	0.798167523	None
(CCACAGG)n:Simple_repeat:Simple_repeat	3.969141359	0.050695061	0.254729562	0.388114369	0.799126341	None
7SK:RNA:RNA	184.0238873	0.108625994	0.157082773	0.389002684	0.800365138	None
(CCGCCA)n:Simple_repeat:Simple_repeat	41.54819101	0.109020965	0.227777501	0.389630037	0.800476133	None
MER50C:ERV1:LTR	59.52657147	0.114935704	0.206653112	0.389537552	0.800476133	None
(CCTGGTG)n:Simple_repeat:Simple_repeat	8.290693553	-0.070218998	0.252847738	0.390416761	0.801502644	None
(TATATAA)n:Simple_repeat:Simple_repeat	5.35529942	-0.057863511	0.254100088	0.390725052	0.801546177	None
(CTGAG)n:Simple_repeat:Simple_repeat	4.388661495	-0.050461277	0.254547127	0.392061122	0.802572498	None
(GGCTG)n:Simple_repeat:Simple_repeat	8.333447527	-0.067288226	0.252966479	0.392024556	0.802572498	None
Tigger17:TcMar-Tigger:DNA	72.40137042	0.113834328	0.186756301	0.39208771	0.802572498	None
(AATTAA)n:Simple_repeat:Simple_repeat	4.398736938	-0.053702468	0.254300808	0.392778125	0.803396721	None
(CGCTGC)n:Simple_repeat:Simple_repeat	24.69110654	0.102620106	0.235784462	0.394368894	0.805718291	None
(TTTTCCT)n:Simple_repeat:Simple_repeat	9.931125282	0.076634803	0.251297554	0.394490295	0.805718291	None
(GATGGAG)n:Simple_repeat:Simple_repeat	3.642675015	-0.048094347	0.254443541	0.39478544	0.805731687	None
(CGCCTC)n:Simple_repeat:Simple_repeat	7.534465856	0.066998616	0.252930302	0.396936912	0.809530942	None
(AATG)n:Simple_repeat:Simple_repeat	133.4516283	0.104596943	0.161069569	0.402700921	0.810129499	None
(AATT)n:Simple_repeat:Simple_repeat	29.68785794	-0.100899598	0.234701912	0.400206928	0.810129499	None
(ACAA)n:Simple_repeat:Simple_repeat	48.17635512	-0.110075726	0.209353517	0.404065261	0.810129499	None
(ACTCC)n:Simple_repeat:Simple_repeat	7.828666875	0.066615613	0.252725915	0.401572828	0.810129499	None
(AGGTG)n:Simple_repeat:Simple_repeat	43.72737315	0.109827429	0.213856152	0.403635805	0.810129499	None
(ATTCC)n:Simple_repeat:Simple_repeat	3.061618501	0.040261919	0.254475992	0.404308565	0.810129499	None
(CAGCCCT)n:Simple_repeat:Simple_repeat	6.380267882	0.05999652	0.253490061	0.400067206	0.810129499	None
(CGCGCC)n:Simple_repeat:Simple_repeat	37.97103045	0.108366701	0.22012467	0.403053578	0.810129499	None
(CTCACC)n:Simple_repeat:Simple_repeat	16.50343479	0.087328831	0.245669216	0.404771776	0.810129499	None
(CTGTGC)n:Simple_repeat:Simple_repeat	4.719988034	0.054540217	0.254037493	0.399764982	0.810129499	None
(CTGTT)n:Simple_repeat:Simple_repeat	5.821285422	0.057610565	0.253798035	0.400616363	0.810129499	None
(GACAGG)n:Simple_repeat:Simple_repeat	29.34121703	0.103791791	0.231507007	0.400921442	0.810129499	None
(GACCCCA)n:Simple_repeat:Simple_repeat	10.33549437	0.076603544	0.250642731	0.400105876	0.810129499	None
(GAGCCG)n:Simple_repeat:Simple_repeat	4.633834408	0.05454183	0.253999057	0.401565975	0.810129499	None
(GCCGCGG)n:Simple_repeat:Simple_repeat	12.49541637	-0.075791756	0.250710971	0.398031983	0.810129499	None
(GCGA)n:Simple_repeat:Simple_repeat	8.508563739	-0.069264446	0.251953349	0.400633212	0.810129499	None
(GGAAGTT)n:Simple_repeat:Simple_repeat	7.688919751	0.066376104	0.252480871	0.403751944	0.810129499	None
(TTAATTT)n:Simple_repeat:Simple_repeat	27.5760913	0.103523583	0.231988044	0.400465077	0.810129499	None
(TTAGA)n:Simple_repeat:Simple_repeat	21.64292434	-0.095561135	0.23922078	0.404774588	0.810129499	None
(TTCCTT)n:Simple_repeat:Simple_repeat	36.56066263	0.107377786	0.222346157	0.404109735	0.810129499	None
(TTTCCT)n:Simple_repeat:Simple_repeat	7.013745871	0.062960082	0.253218912	0.400405846	0.810129499	None
LTR12_:ERV1:LTR	329.2375213	0.082845464	0.109784644	0.403169593	0.810129499	None
LTR5_Hs:ERVK:LTR	2217.884946	-0.039416442	0.048050899	0.40324087	0.810129499	None
LTR68:ERV1:LTR	51.32318667	-0.109571167	0.21260011	0.402234722	0.810129499	None
MER83B-int:ERV1:LTR	33.06041475	0.104974526	0.228949395	0.401760273	0.810129499	None
UCON46:Unknown:Unknown	6.054228462	-0.059533374	0.253457867	0.40040584	0.810129499	None
X1_LINE:CR1:LINE	4.752107977	0.053673748	0.253822915	0.405604839	0.811209678	None
(TGGTG)n:Simple_repeat:Simple_repeat	3.924524264	0.046263288	0.254306684	0.406880131	0.813177757	None
(ACCTCC)n:Simple_repeat:Simple_repeat	3.518152909	-0.046478045	0.254129559	0.408488468	0.814669028	None
(CAGTGGC)n:Simple_repeat:Simple_repeat	10.08055428	0.07434807	0.250245198	0.408782327	0.814669028	None
(GGATTT)n:Simple_repeat:Simple_repeat	6.830080763	0.059587991	0.253215358	0.40875479	0.814669028	None
LTR47B4:ERVL:LTR	109.9851417	-0.107698994	0.175411756	0.408793449	0.814669028	None
(TATCCA)n:Simple_repeat:Simple_repeat	3.057515607	-0.042110122	0.254308902	0.409846177	0.816184398	None
(ATTA)n:Simple_repeat:Simple_repeat	16.14278645	-0.084249562	0.245139086	0.413784838	0.816285615	None
(CCACGTC)n:Simple_repeat:Simple_repeat	10.65767053	0.071842189	0.250750788	0.4118339	0.816285615	None
(CCCAGGT)n:Simple_repeat:Simple_repeat	19.40889335	-0.091006508	0.2413379	0.41123286	0.816285615	None
(CCTTTC)n:Simple_repeat:Simple_repeat	8.169267371	0.064681715	0.252181708	0.412432548	0.816285615	None
(CTCTGCC)n:Simple_repeat:Simple_repeat	4.426492207	0.051278083	0.253703142	0.412211835	0.816285615	None
(CTGCCAC)n:Simple_repeat:Simple_repeat	14.13826458	0.081224921	0.247152755	0.413990126	0.816285615	None
(TCCTTT)n:Simple_repeat:Simple_repeat	23.54747565	-0.096129213	0.235717676	0.41353053	0.816285615	None
(TGTCCTC)n:Simple_repeat:Simple_repeat	2.904207127	-0.037222296	0.254304693	0.413478288	0.816285615	None
(TTCACT)n:Simple_repeat:Simple_repeat	5.601074622	0.053982561	0.253611045	0.410745852	0.816285615	None
(TTCC)n:Simple_repeat:Simple_repeat	353.2607723	-0.078328263	0.105228196	0.412414118	0.816285615	None
LTR22B1:ERVK:LTR	37.14476391	0.105618925	0.219667202	0.413254376	0.816285615	None
MER41D:ERV1:LTR	188.5207236	-0.096276897	0.140691474	0.411701547	0.816285615	None
MER65A:ERV1:LTR	992.328048	-0.052849671	0.06649611	0.413095909	0.816285615	None
MER91C:hAT-Tip100:DNA	232.5405284	0.090246261	0.126354547	0.411485392	0.816285615	None
Helitron2Na_Mam:Helitron?:RC?	111.6071754	-0.104218229	0.166033281	0.414507238	0.816728447	None
(TCTCTCTT)n:Simple_repeat:Simple_repeat	3.950596865	-0.048804152	0.253682424	0.415555777	0.817064599	None
LTR108e_Mam:ERVL:LTR	6.7441987	0.061956099	0.252423275	0.415531564	0.817064599	None
MER34A:ERV1:LTR	267.4607073	0.083991222	0.115667664	0.4150568	0.817064599	None
(GTGTGG)n:Simple_repeat:Simple_repeat	7.071778472	-0.062628678	0.252074158	0.416485017	0.817112083	None
(TCCTAC)n:Simple_repeat:Simple_repeat	3.024244011	-0.041699944	0.254160535	0.416566838	0.817112083	None
Charlie19a:hAT-Charlie:DNA	439.3434986	-0.074119003	0.09919936	0.415994208	0.817112083	None
MER70B:ERVL:LTR	25.51486342	0.097437366	0.233738638	0.416750575	0.817112083	None
(ATGATG)n:Simple_repeat:Simple_repeat	3.635160847	0.044671603	0.253959801	0.418978106	0.8203274	None
(CGTGAG)n:Simple_repeat:Simple_repeat	4.466332053	-0.049328705	0.253502055	0.418772686	0.8203274	None
(TAATAT)n:Simple_repeat:Simple_repeat	14.00085183	0.082232485	0.245786992	0.419392065	0.820562471	None
(TCATCA)n:Simple_repeat:Simple_repeat	8.30826911	-0.067295619	0.250776038	0.419731485	0.820651229	None
(TCTGCC)n:Simple_repeat:Simple_repeat	3.538885403	0.046270463	0.253817877	0.420066858	0.820651229	None
LTR24B:ERV1:LTR	192.8136445	0.090810452	0.131141291	0.420319218	0.820651229	None
(TT)n:Simple_repeat:Simple_repeat	58.16171555	-0.106599073	0.19711461	0.420938982	0.821286959	None
(AAAACAA)n:Simple_repeat:Simple_repeat	3.11462993	-0.042047399	0.253754183	0.428082719	0.821569484	None
(AAGATT)n:Simple_repeat:Simple_repeat	4.630986031	-0.051098113	0.253040204	0.427890516	0.821569484	None
(ACTGTT)n:Simple_repeat:Simple_repeat	7.166324363	0.052354833	0.252976321	0.425897715	0.821569484	None
(CCACCCT)n:Simple_repeat:Simple_repeat	3.15519099	0.040268355	0.254053048	0.425231138	0.821569484	None
(CCAGC)n:Simple_repeat:Simple_repeat	17.94064026	-0.083447975	0.243940016	0.423170873	0.821569484	None
(CCCCTC)n:Simple_repeat:Simple_repeat	36.87128399	0.101737796	0.220363681	0.426973251	0.821569484	None
(CCCG)n:Simple_repeat:Simple_repeat	21.92509755	0.09180921	0.236970547	0.426921028	0.821569484	None
(CCCGCT)n:Simple_repeat:Simple_repeat	3.573051259	-0.04427588	0.253584504	0.428404404	0.821569484	None
(GAAT)n:Simple_repeat:Simple_repeat	88.95099673	0.103479035	0.176046138	0.42831729	0.821569484	None
(GAGGG)n:Simple_repeat:Simple_repeat	12.97118183	-0.075085952	0.247601124	0.426796562	0.821569484	None
(GCTGGA)n:Simple_repeat:Simple_repeat	4.748213914	-0.050024927	0.253322946	0.423788766	0.821569484	None
(GTTCTA)n:Simple_repeat:Simple_repeat	4.607975437	0.0500184	0.253381695	0.424994871	0.821569484	None
(TTAATT)n:Simple_repeat:Simple_repeat	7.742126992	-0.059988998	0.251846255	0.424952874	0.821569484	None
(TTATAT)n:Simple_repeat:Simple_repeat	5.172673721	-0.050414952	0.253100451	0.426768821	0.821569484	None
(TTTCATC)n:Simple_repeat:Simple_repeat	3.224515364	0.040727689	0.25390478	0.428440246	0.821569484	None
Charlie9:hAT-Charlie:DNA	468.951998	-0.067568753	0.090719723	0.424493922	0.821569484	None
LTR1B:ERV1:LTR	99.90362004	0.103720692	0.17121735	0.423179281	0.821569484	None
LTR25-int:ERV1:LTR	285.1110047	-0.08084947	0.113579711	0.425190521	0.821569484	None
LTR59:ERV1:LTR	18.81577581	0.086841477	0.241552408	0.426671189	0.821569484	None
LTR77:ERV1:LTR	59.27495444	-0.106220043	0.197618801	0.422532807	0.821569484	None
MER41E:ERV1:LTR	245.0731949	0.084362205	0.120171906	0.426367822	0.821569484	None
MLT1D-int:ERVL-MaLR:LTR	161.5287545	0.097634449	0.149435249	0.42352387	0.821569484	None
MLT2E:ERVL:LTR	81.79295067	0.105042677	0.184823068	0.427349388	0.821569484	None
Penelope1_Vert:Penelope:LINE	206.5378189	0.089332895	0.130035401	0.426200549	0.821569484	None
U5:snRNA:snRNA	14.4139821	0.073229669	0.248393365	0.42799583	0.821569484	None
(ATATTGT)n:Simple_repeat:Simple_repeat	3.670650152	-0.043437978	0.253541654	0.430397954	0.821936449	None
(ATCTTTC)n:Simple_repeat:Simple_repeat	9.503600824	-0.06384959	0.250675541	0.429744256	0.821936449	None
(CCCATCC)n:Simple_repeat:Simple_repeat	17.01090754	-0.084718716	0.241734223	0.430145651	0.821936449	None
L1MDb:L1:LINE	278.9291157	0.083587351	0.119874093	0.429853565	0.821936449	None
MamGypsy2-LTR:Gypsy:LTR	58.61592407	0.104686598	0.199057699	0.429838831	0.821936449	None
Zaphod3:hAT-Tip100:DNA	172.5636693	0.093266019	0.140501409	0.429663476	0.821936449	None
(AATCAA)n:Simple_repeat:Simple_repeat	3.856078458	-0.041430162	0.253786101	0.431169158	0.822226107	None
(AGAT)n:Simple_repeat:Simple_repeat	59.31017649	-0.103978518	0.20063394	0.431421588	0.822226107	None
Charlie16a:hAT-Charlie:DNA	716.4282621	-0.059738495	0.080176522	0.431433112	0.822226107	None
(TTTATA)n:Simple_repeat:Simple_repeat	17.52871236	-0.080630644	0.243868352	0.431747532	0.822264059	None
(TATTTTT)n:Simple_repeat:Simple_repeat	3.132224005	-0.041907024	0.253633035	0.432064112	0.822306068	None
LTR4:ERV1:LTR	73.26102795	-0.103606306	0.199207124	0.433317031	0.824128848	None
(CCACCC)n:Simple_repeat:Simple_repeat	11.26878863	0.072078378	0.247897754	0.436251811	0.824582102	None
(CCAGGC)n:Simple_repeat:Simple_repeat	8.367192906	0.062590764	0.25094381	0.434690535	0.824582102	None
(TCCCCA)n:Simple_repeat:Simple_repeat	8.408882559	0.062559688	0.250559345	0.437099395	0.824582102	None
(TTATATA)n:Simple_repeat:Simple_repeat	4.220340548	-0.040992515	0.253576238	0.436634513	0.824582102	None
(TTATG)n:Simple_repeat:Simple_repeat	5.344208833	0.052433718	0.252533584	0.436982222	0.824582102	None
HERVL40-int:ERVL:LTR	274.5906964	0.079871724	0.11383845	0.435083948	0.824582102	None
LTR33A_:ERVL:LTR	326.9616728	-0.080454623	0.115776367	0.436035801	0.824582102	None
LTR53B:ERVL:LTR	47.8849412	0.102021388	0.210607438	0.43589845	0.824582102	None
MER47C:TcMar-Tigger:DNA	173.6302596	-0.091253682	0.139981885	0.435695261	0.824582102	None
MER92D:ERV1:LTR	15.13614799	-0.07732992	0.245260013	0.434432024	0.824582102	None
Tigger16a:TcMar-Tigger:DNA	473.4942714	-0.068404951	0.094484434	0.434531396	0.824582102	None
Tigger20a:TcMar-Tigger:DNA	386.1921535	0.072212228	0.100622827	0.435170085	0.824582102	None
(ATATAG)n:Simple_repeat:Simple_repeat	3.265099778	0.041522926	0.253555222	0.437623263	0.82501293	None
LTR43:ERV1:LTR	247.7442382	0.082501848	0.121253902	0.438065425	0.82528925	None
(CTGCG)n:Simple_repeat:Simple_repeat	18.08692095	0.084095811	0.240437464	0.440015062	0.827845049	None
Charlie7a:hAT-Charlie:DNA	239.8330802	0.082103683	0.120415591	0.439785058	0.827845049	None
(CTCCG)n:Simple_repeat:Simple_repeat	16.48227634	0.075539128	0.245439155	0.441823421	0.829310525	None
(CTTCCT)n:Simple_repeat:Simple_repeat	13.13777427	0.073936644	0.246392972	0.441531417	0.829310525	None
(TATGTG)n:Simple_repeat:Simple_repeat	14.6625295	-0.075339955	0.245264069	0.441982113	0.829310525	None
MER4E:ERV1:LTR	296.0584725	0.081617494	0.120050488	0.441370936	0.829310525	None
(AAGTAT)n:Simple_repeat:Simple_repeat	3.956444516	0.041943257	0.2533288	0.446395525	0.830337312	None
(AGT)n:Simple_repeat:Simple_repeat	15.79698946	-0.080135216	0.242217699	0.44321652	0.830337312	None
(CAT)n:Simple_repeat:Simple_repeat	50.88623034	-0.099063778	0.209787928	0.445553331	0.830337312	None
(CCCCGA)n:Simple_repeat:Simple_repeat	11.67259883	0.068625334	0.248117919	0.446128155	0.830337312	None
(CTCAC)n:Simple_repeat:Simple_repeat	33.07476565	0.095414344	0.225080549	0.443619908	0.830337312	None
(GCCAGC)n:Simple_repeat:Simple_repeat	4.979392488	-0.049087605	0.252462222	0.446307724	0.830337312	None
(GCTT)n:Simple_repeat:Simple_repeat	8.823207871	0.061310468	0.250369272	0.445784832	0.830337312	None
(GGACCT)n:Simple_repeat:Simple_repeat	5.579283617	-0.050086605	0.252370108	0.444344801	0.830337312	None
(GGAGCGC)n:Simple_repeat:Simple_repeat	5.046468433	0.046282609	0.252914123	0.445638402	0.830337312	None
(TCCTCTT)n:Simple_repeat:Simple_repeat	4.098760426	0.039694035	0.253595401	0.443152715	0.830337312	None
(TCTCTC)n:Simple_repeat:Simple_repeat	61.95093055	0.100969601	0.19186489	0.445853871	0.830337312	None
LTR10B1:ERV1:LTR	144.32704	-0.09291585	0.149781135	0.445001531	0.830337312	None
MER125:DNA:DNA	6.476578495	-0.054713736	0.251540573	0.444339715	0.830337312	None
(CCTCTCA)n:Simple_repeat:Simple_repeat	4.672202849	0.048020688	0.252555471	0.448584936	0.833854289	None
(GAAAT)n:Simple_repeat:Simple_repeat	16.38092507	-0.07633394	0.243601223	0.449121768	0.834296724	None
(ATTATAT)n:Simple_repeat:Simple_repeat	10.09522427	-0.067212614	0.247837278	0.45001343	0.835397271	None
LTR22C2:ERVK:LTR	11.51617881	-0.070005528	0.246708198	0.450355038	0.835475924	None
(AGCCAC)n:Simple_repeat:Simple_repeat	5.789687747	-0.052769642	0.25161166	0.451228502	0.835985386	None
(CTCTCC)n:Simple_repeat:Simple_repeat	49.54161561	0.097786279	0.212494429	0.451030866	0.835985386	None
(AGAAG)n:Simple_repeat:Simple_repeat	23.05489453	0.085478566	0.235958252	0.451933733	0.836203216	None
(GCAGCT)n:Simple_repeat:Simple_repeat	58.13031087	0.099431818	0.197648338	0.452244576	0.836203216	None
(GCATGT)n:Simple_repeat:Simple_repeat	9.405658163	0.065368224	0.248509957	0.452019133	0.836203216	None
(GTCC)n:Simple_repeat:Simple_repeat	5.578474209	0.051364228	0.251899357	0.452765372	0.836612124	None
(CCTGTCC)n:Simple_repeat:Simple_repeat	4.221214399	-0.042279841	0.252927074	0.455767531	0.838521827	None
(CTCCTC)n:Simple_repeat:Simple_repeat	6.317714274	-0.053327637	0.251164958	0.455563628	0.838521827	None
(GATTTGG)n:Simple_repeat:Simple_repeat	4.850126234	-0.043205609	0.252752456	0.455852055	0.838521827	None
(GGCTGGT)n:Simple_repeat:Simple_repeat	8.969827908	0.061980779	0.249249622	0.455024123	0.838521827	None
(TCTATA)n:Simple_repeat:Simple_repeat	3.465052747	-0.041834526	0.252921703	0.455623324	0.838521827	None
L4_C_Mam:RTE-X:LINE	1093.294689	0.046845764	0.06495557	0.455901194	0.838521827	None
LTR37B:ERV1:LTR	192.4778499	0.084299023	0.131045758	0.454187194	0.838521827	None
(TAGGAG)n:Simple_repeat:Simple_repeat	8.878318232	0.058693834	0.250160704	0.456580373	0.839218171	None
(CTGCCC)n:Simple_repeat:Simple_repeat	8.952487135	-0.062625983	0.248696767	0.45716886	0.839747012	None
(CCCCTCT)n:Simple_repeat:Simple_repeat	4.58122398	0.046336196	0.252390261	0.457840803	0.839823221	None
(GCGGCGG)n:Simple_repeat:Simple_repeat	10.49163076	0.063747054	0.248324459	0.458270477	0.839823221	None
(GGTTT)n:Simple_repeat:Simple_repeat	8.948107701	0.05985785	0.249710188	0.458413535	0.839823221	None
MER51A:ERV1:LTR	508.798131	-0.063845045	0.092647079	0.45826081	0.839823221	None
(CTGCC)n:Simple_repeat:Simple_repeat	68.99935167	0.09744537	0.197477752	0.460175232	0.840447136	None
(TGCCTG)n:Simple_repeat:Simple_repeat	10.55055879	-0.064949052	0.247513548	0.460259194	0.840447136	None
(TTCACTT)n:Simple_repeat:Simple_repeat	2.937125988	-0.03614751	0.253455889	0.459915115	0.840447136	None
L1ME3B:L1:LINE	2885.967496	0.03062287	0.041956852	0.459448584	0.840447136	None
tRNA-Tyr-TAC:tRNA:tRNA	20.66182332	-0.082989361	0.235804282	0.460051168	0.840447136	None
LTR53:ERVL:LTR	199.0781964	0.084302708	0.13399404	0.460689753	0.840683523	None
(TCAA)n:Simple_repeat:Simple_repeat	10.02986033	0.063912093	0.247900048	0.462249886	0.842979544	None
(TATAATA)n:Simple_repeat:Simple_repeat	4.080120628	0.042130124	0.252764182	0.463842453	0.845331676	None
(CCTCCG)n:Simple_repeat:Simple_repeat	17.29795884	0.072963536	0.243317597	0.464689235	0.84552077	None
(GGGGA)n:Simple_repeat:Simple_repeat	9.942848389	0.061095712	0.248805351	0.464413715	0.84552077	None
(TGGTGG)n:Simple_repeat:Simple_repeat	28.91721275	0.088890479	0.226891879	0.464854721	0.84552077	None
(TCTGGT)n:Simple_repeat:Simple_repeat	18.69153751	0.080581647	0.237465974	0.465922452	0.846911123	None
(TTTGTG)n:Simple_repeat:Simple_repeat	5.914842411	0.050997835	0.251170215	0.466935578	0.848200478	None
AluYi6_4d:Alu:SINE	55.64256579	0.095760973	0.197376639	0.467825646	0.848531349	None
HY5:scRNA:scRNA	8.048725471	-0.059042803	0.248918635	0.468029469	0.848531349	None
LTR88c:Gypsy?:LTR	48.36452439	-0.094902067	0.209207507	0.467758423	0.848531349	None
(CAGGACC)n:Simple_repeat:Simple_repeat	147.8356879	0.087648944	0.147443282	0.46853209	0.848891367	None
AluYh7:Alu:SINE	47.55096767	-0.093905358	0.206632783	0.469788001	0.85061485	None
(GGCTCGG)n:Simple_repeat:Simple_repeat	6.957618833	-0.053956038	0.250114184	0.470871487	0.852024103	None
(CAGGTGA)n:Simple_repeat:Simple_repeat	48.79210179	0.093959281	0.207575556	0.471277875	0.852207142	None
(ACACAG)n:Simple_repeat:Simple_repeat	7.589494851	0.05654631	0.249346311	0.474750691	0.853013126	None
(AGAAA)n:Simple_repeat:Simple_repeat	8.713941977	0.059371393	0.248209019	0.476632403	0.853013126	None
(ATATATC)n:Simple_repeat:Simple_repeat	3.75548033	-0.042559033	0.252276055	0.472167622	0.853013126	None
(ATCATC)n:Simple_repeat:Simple_repeat	4.757410674	0.043645362	0.252118086	0.476194227	0.853013126	None
(CCTTT)n:Simple_repeat:Simple_repeat	33.70279736	0.088968404	0.220864001	0.47608439	0.853013126	None
(CGCCGG)n:Simple_repeat:Simple_repeat	9.909489227	0.063214801	0.246763776	0.477243306	0.853013126	None
(CTGCTG)n:Simple_repeat:Simple_repeat	3.029528228	-0.036366404	0.253021723	0.473768652	0.853013126	None
(GACGG)n:Simple_repeat:Simple_repeat	106.2456793	0.091157238	0.167171308	0.476896082	0.853013126	None
(GCGCC)n:Simple_repeat:Simple_repeat	3.756620947	0.041486979	0.252515617	0.473279489	0.853013126	None
(TTTTTAA)n:Simple_repeat:Simple_repeat	8.976194848	0.06124762	0.247516167	0.47702579	0.853013126	None
HSMAR1:TcMar-Mariner:DNA	423.5243069	0.061491804	0.094646898	0.477834	0.853013126	None
L1M3e:L1:LINE	211.5648698	0.080696996	0.132989211	0.477580559	0.853013126	None
MER50:ERV1:LTR	999.3996114	-0.046223964	0.066258338	0.473077655	0.853013126	None
MER97b:hAT-Tip100:DNA	8.374440932	-0.05761475	0.248915867	0.473488152	0.853013126	None
MamGypLTR3:Gypsy:LTR	83.30017078	0.093270757	0.182910589	0.477803936	0.853013126	None
THE1-int:ERVL-MaLR:LTR	63.17747697	0.093619139	0.203777924	0.474826672	0.853013126	None
UCON28a:Unknown:Unknown	9.588005945	0.062926618	0.247100454	0.474959843	0.853013126	None
UCON86:L2:LINE	18.120442	-0.076864965	0.237866941	0.475623869	0.853013126	None
tRNA-Gln-CAG:tRNA:tRNA	20.52049683	-0.078864789	0.236924608	0.472535691	0.853013126	None
tRNA-Lys-AAA:tRNA:tRNA	33.57835802	-0.088814193	0.220506736	0.47519222	0.853013126	None
(AGCTCCG)n:Simple_repeat:Simple_repeat	8.829999612	0.058099271	0.248225131	0.480795937	0.853715013	None
(AGGA)n:Simple_repeat:Simple_repeat	38.14084766	-0.088519542	0.217859229	0.4798376	0.853715013	None
(CATTA)n:Simple_repeat:Simple_repeat	4.557410846	-0.045110384	0.251581382	0.478777072	0.853715013	None
(CGGCGCC)n:Simple_repeat:Simple_repeat	5.220145508	0.04506218	0.251693003	0.479252985	0.853715013	None
(GTGCGT)n:Simple_repeat:Simple_repeat	4.656944886	-0.043848955	0.25170154	0.48082359	0.853715013	None
(GTTG)n:Simple_repeat:Simple_repeat	14.43893887	-0.068772521	0.242986419	0.480516208	0.853715013	None
(TCGC)n:Simple_repeat:Simple_repeat	12.33862761	0.068428814	0.243889627	0.478969936	0.853715013	None
MER115:hAT-Tip100:DNA	449.7098821	0.066032217	0.102001952	0.480459997	0.853715013	None
UCON5:Unknown:Unknown	26.66351487	0.083407544	0.229670207	0.480979124	0.853715013	None
LTR52:ERVL:LTR	149.6580277	0.084104172	0.144331991	0.481416124	0.853947788	None
LTR1F:ERV1:LTR	16.88851762	0.070920628	0.241917581	0.481936343	0.85432779	None
MER11C:ERVK:LTR	1200.838863	0.042716128	0.062796517	0.482581761	0.854929109	None
(CCCCT)n:Simple_repeat:Simple_repeat	73.42573669	0.092070541	0.188576069	0.484245097	0.855250178	None
(CTCTTG)n:Simple_repeat:Simple_repeat	11.70451897	0.064520269	0.245424118	0.483417866	0.855250178	None
(TACAA)n:Simple_repeat:Simple_repeat	5.544709315	0.048788701	0.250726417	0.483156309	0.855250178	None
(TTATT)n:Simple_repeat:Simple_repeat	46.40231783	0.091015253	0.207627286	0.483784341	0.855250178	None
LTR70:ERV1:LTR	201.2894886	-0.077809047	0.129498703	0.484294603	0.855250178	None
(CTCGC)n:Simple_repeat:Simple_repeat	14.54507393	0.068203038	0.243279125	0.48494639	0.855859875	None
(CACACA)n:Simple_repeat:Simple_repeat	38.40375179	0.086295462	0.221419205	0.486529609	0.857569866	None
(TTTGACA)n:Simple_repeat:Simple_repeat	6.195841009	0.049225419	0.250431637	0.486285077	0.857569866	None
(AGCC)n:Simple_repeat:Simple_repeat	44.97975925	0.089642751	0.210049871	0.486974433	0.857687718	None
HERV9-int:ERV1:LTR	362.4135121	-0.066770554	0.1059157	0.48721086	0.857687718	None
(CCGGCCC)n:Simple_repeat:Simple_repeat	25.21724444	0.081582436	0.229720721	0.487672887	0.857960115	None
Arthur1B:hAT-Tip100:DNA	230.9210615	-0.073950032	0.121649736	0.488310425	0.858000445	None
Tigger1a_Mars:TcMar-Tigger:DNA	18.34052163	0.075448257	0.236923143	0.488176411	0.858000445	None
(CAGCCTGC)n:Simple_repeat:Simple_repeat	3.058556417	0.034519527	0.252897399	0.49039513	0.858422071	None
(CCCTCT)n:Simple_repeat:Simple_repeat	28.29301969	0.081307172	0.229370545	0.489727358	0.858422071	None
(CTCCGGC)n:Simple_repeat:Simple_repeat	10.36699361	-0.061290432	0.245820136	0.490205556	0.858422071	None
(TGTGAG)n:Simple_repeat:Simple_repeat	3.306654866	0.038398687	0.252367409	0.49030104	0.858422071	None
LTR7Y:ERV1:LTR	114.1154856	0.087707079	0.164171106	0.490269633	0.858422071	None
UCON35:Unknown:Unknown	18.91699776	-0.074708062	0.236707403	0.489537587	0.858422071	None
LTR60B:ERV1:LTR	47.62680458	0.089412134	0.207133155	0.4911901	0.859274912	None
(CTCCAT)n:Simple_repeat:Simple_repeat	4.160025561	0.041383981	0.251796768	0.492085825	0.859382243	None
(GAGCAG)n:Simple_repeat:Simple_repeat	17.86417854	-0.074216844	0.236632766	0.491994379	0.859382243	None
(TGTATA)n:Simple_repeat:Simple_repeat	4.905024662	-0.040866308	0.251684047	0.492174859	0.859382243	None
(TGCATG)n:Simple_repeat:Simple_repeat	35.75559757	0.086577157	0.216826646	0.493028352	0.859797101	None
MER46C:TcMar-Tigger:DNA	1252.784594	0.039899671	0.059851092	0.492939293	0.859797101	None
LTR1F1:ERV1:LTR	34.100078	0.085816428	0.21814363	0.493840358	0.860675579	None
(GTTTTT)n:Simple_repeat:Simple_repeat	18.53269185	0.073503761	0.237512986	0.494353998	0.860688654	None
MER54B:ERVL:LTR	160.0853445	0.080416511	0.140744739	0.494464399	0.860688654	None
(CAGCAGC)n:Simple_repeat:Simple_repeat	8.00213802	0.050236466	0.249652561	0.494949838	0.860922881	None
(CATTTT)n:Simple_repeat:Simple_repeat	4.830927926	-0.039829406	0.25192869	0.495215669	0.860922881	None
(AACAATT)n:Simple_repeat:Simple_repeat	4.52615557	-0.042334948	0.251288244	0.497458132	0.864283202	None
(TGCCTC)n:Simple_repeat:Simple_repeat	2.981039096	0.036211631	0.25243413	0.497804393	0.864346931	None
Eulor5A:DNA?:DNA?	23.75890703	-0.076765926	0.231653269	0.498778434	0.865064661	None
MER54A:ERVL:LTR	277.4876251	0.069382648	0.114837378	0.49883743	0.865064661	None
(AAGCA)n:Simple_repeat:Simple_repeat	3.438029766	-0.036383401	0.252193689	0.500907059	0.867397418	None
(GTGATG)n:Simple_repeat:Simple_repeat	4.623754501	-0.04261899	0.250982684	0.500987835	0.867397418	None
MLT1G:ERVL-MaLR:LTR	833.0614616	0.049834241	0.077633288	0.501114626	0.867397418	None
(TAAA)n:Simple_repeat:Simple_repeat	33.05695493	-0.083504658	0.218147743	0.502158541	0.867590746	None
(TGGGG)n:Simple_repeat:Simple_repeat	48.57360766	0.086532767	0.208076166	0.502052119	0.867590746	None
UCON100:DNA?:DNA?	2.932875215	-0.03497021	0.252405861	0.501750866	0.867590746	None
(CGCCCG)n:Simple_repeat:Simple_repeat	11.41043007	0.062248013	0.243729316	0.505103548	0.870241112	None
(TCAAGAG)n:Simple_repeat:Simple_repeat	14.4706309	0.066154869	0.241311937	0.505044479	0.870241112	None
LTR75_1:ERV1:LTR	78.90149199	-0.087069759	0.189988427	0.504884133	0.870241112	None
ORSL-2a:hAT-Tip100:DNA	26.95255039	0.08025656	0.224862967	0.505251018	0.870241112	None
tRNA-Trp-TGG:tRNA:tRNA	3.994942396	-0.038412522	0.251772612	0.504202201	0.870241112	None
LTR27E:ERV1:LTR	46.19792853	0.086172447	0.206203662	0.505771849	0.870601111	None
MER84-int:ERV1:LTR	7.860012618	0.051181686	0.248653879	0.506215503	0.870827902	None
(TTAATAA)n:Simple_repeat:Simple_repeat	5.340477232	-0.044654082	0.250231504	0.507068203	0.87175765	None
(AACT)n:Simple_repeat:Simple_repeat	4.420521394	0.039748831	0.251432494	0.508645213	0.872856443	None
(GATA)n:Simple_repeat:Simple_repeat	22.38550326	-0.075382911	0.230725206	0.508339149	0.872856443	None
(TGGGC)n:Simple_repeat:Simple_repeat	3.667658321	0.038555922	0.251685413	0.508512443	0.872856443	None
(AGAGTG)n:Simple_repeat:Simple_repeat	16.58381696	-0.06706873	0.239178029	0.51033227	0.873020738	None
(CAACCCA)n:Simple_repeat:Simple_repeat	4.095005431	0.03939185	0.251404081	0.510665033	0.873020738	None
(CTTC)n:Simple_repeat:Simple_repeat	198.6165764	0.074710739	0.132262155	0.510057291	0.873020738	None
Charlie10b:hAT-Charlie:DNA	69.8853879	0.086401653	0.189091031	0.510382846	0.873020738	None
LTR88a:Gypsy?:LTR	143.239292	0.080530704	0.151027094	0.510603846	0.873020738	None
MamGypLTR1c:Gypsy:LTR	133.3882538	0.080009441	0.149390168	0.510929759	0.873020738	None
tRNA-Val-GTG:tRNA:tRNA	11.51101604	0.060988337	0.243931392	0.509547119	0.873020738	None
(CCCACTT)n:Simple_repeat:Simple_repeat	5.726957329	0.045700084	0.249974822	0.511362275	0.873225365	None
(ACAGGC)n:Simple_repeat:Simple_repeat	8.628059915	0.054895762	0.246622277	0.511910681	0.873627519	None
(GCCGCG)n:Simple_repeat:Simple_repeat	8.514522312	-0.053501196	0.246814095	0.512997278	0.874947099	None
(GAGCGG)n:Simple_repeat:Simple_repeat	4.14975538	-0.037571428	0.251558355	0.513676131	0.87557006	None
(GCCGGG)n:Simple_repeat:Simple_repeat	6.948915976	0.048966827	0.248670798	0.514616001	0.876190795	None
LTR16E2:ERVL:LTR	309.2757427	-0.064693289	0.110519746	0.514667945	0.876190795	None
MamRep137:TcMar?:DNA	82.21152685	-0.084824486	0.189478274	0.515016664	0.876250168	None
HERVIP10B3-int:ERV1:LTR	1076.667519	-0.043134779	0.069059828	0.515879255	0.876649349	None
LTR85a:Gypsy?:LTR	198.9951098	0.073861242	0.132848745	0.515753276	0.876649349	None
Tigger13a:TcMar-Tigger:DNA	1013.027606	-0.042389935	0.067918098	0.51667168	0.877461881	None
(ATATAC)n:Simple_repeat:Simple_repeat	12.54830503	-0.06183107	0.241878872	0.517324044	0.878035703	None
Kanga1d:TcMar-Tc2:DNA	131.5486325	-0.081224419	0.16163124	0.517781002	0.878277373	None
(CCAACCT)n:Simple_repeat:Simple_repeat	5.165059863	0.042485412	0.250388268	0.518312939	0.878645856	None
(CTGGCC)n:Simple_repeat:Simple_repeat	3.589321886	-0.034536393	0.252050615	0.518725605	0.878811826	None
(TTCTA)n:Simple_repeat:Simple_repeat	5.456940293	-0.041060288	0.250519241	0.519331057	0.879304009	None
(CCGGGG)n:Simple_repeat:Simple_repeat	43.87295131	-0.07885209	0.219168856	0.519962541	0.879322881	None
MER134:DNA?:DNA?	8.302765609	0.04885944	0.248441423	0.51997209	0.879322881	None
(AAGATAT)n:Simple_repeat:Simple_repeat	12.03475692	0.060828446	0.242184372	0.523466203	0.880525482	None
(ATTATA)n:Simple_repeat:Simple_repeat	6.254983895	0.045565718	0.249166028	0.523739137	0.880525482	None
(CCTGGCC)n:Simple_repeat:Simple_repeat	4.80714793	-0.039392149	0.250785447	0.523375589	0.880525482	None
(TGCCC)n:Simple_repeat:Simple_repeat	10.9749775	0.05818491	0.243858456	0.522144602	0.880525482	None
(TGCTACC)n:Simple_repeat:Simple_repeat	3.962994326	-0.034107392	0.251831324	0.524152346	0.880525482	None
AluYc:Alu:SINE	2030.231903	-0.033485144	0.053811452	0.523575039	0.880525482	None
L2-1_Crp:L2:LINE	3.539156927	0.03413621	0.251975853	0.521228553	0.880525482	None
LTR16A1:ERVL:LTR	356.3628587	0.060972605	0.10431513	0.522835909	0.880525482	None
LTR88b:Gypsy?:LTR	210.1307001	-0.072226586	0.132611136	0.522926428	0.880525482	None
X7A_LINE:CR1:LINE	378.7160351	0.057942849	0.098558344	0.523969956	0.880525482	None
tRNA-Met_:tRNA:tRNA	3.916261103	-0.034583972	0.251809626	0.522469329	0.880525482	None
(CACCCAT)n:Simple_repeat:Simple_repeat	10.79321681	-0.056467888	0.244336969	0.524851701	0.881170143	None
(AGGG)n:Simple_repeat:Simple_repeat	38.29625402	-0.079702149	0.211662984	0.52751795	0.881983028	None
(ATACAA)n:Simple_repeat:Simple_repeat	5.116240106	-0.042247814	0.249863987	0.527807847	0.881983028	None
(ATCTTAA)n:Simple_repeat:Simple_repeat	3.021423936	0.031617418	0.25225222	0.529126638	0.881983028	None
(CAGCCC)n:Simple_repeat:Simple_repeat	24.15549493	0.073710003	0.22819368	0.526029216	0.881983028	None
(CATA)n:Simple_repeat:Simple_repeat	21.38621499	0.070661979	0.231797195	0.529025809	0.881983028	None
(GGCGA)n:Simple_repeat:Simple_repeat	3.692365638	0.033918445	0.25187301	0.528652939	0.881983028	None
(TTCTG)n:Simple_repeat:Simple_repeat	5.082667315	0.037167549	0.251274514	0.528918189	0.881983028	None
HERVL32-int:ERVL:LTR	24.88241778	0.074222549	0.22638476	0.528892378	0.881983028	None
Kanga1c:TcMar-Tc2:DNA	227.1772274	0.069458378	0.126600112	0.527719477	0.881983028	None
MER31B:ERV1:LTR	313.2540169	0.062435523	0.108971479	0.526449375	0.881983028	None
MER45R:hAT-Tip100:DNA	77.68401562	0.082456331	0.17910678	0.525918036	0.881983028	None
MER95:ERV1:LTR	91.38529584	-0.082175745	0.181961719	0.527024977	0.881983028	None
(GTATAT)n:Simple_repeat:Simple_repeat	10.32225815	-0.054849698	0.244503331	0.530110285	0.883095415	None
(CTAT)n:Simple_repeat:Simple_repeat	53.1931711	0.08077761	0.2008616	0.533530073	0.883138897	None
(GA)n:Simple_repeat:Simple_repeat	263.1280888	0.069947677	0.130365113	0.533592276	0.883138897	None
(GAA)n:Simple_repeat:Simple_repeat	13.15901679	0.061788965	0.240278864	0.530754752	0.883138897	None
(GCCCCACA)n:Simple_repeat:Simple_repeat	41.40087661	0.079258537	0.211040534	0.532534877	0.883138897	None
(TATG)n:Simple_repeat:Simple_repeat	49.89527293	-0.080691261	0.199827557	0.533615802	0.883138897	None
(TTCCATC)n:Simple_repeat:Simple_repeat	3.045366354	0.032370011	0.251999226	0.532510346	0.883138897	None
(TTG)n:Simple_repeat:Simple_repeat	284.4693098	-0.062620517	0.111687825	0.531643605	0.883138897	None
LTR1B1:ERV1:LTR	9.638447926	-0.052847647	0.245377284	0.532859602	0.883138897	None
MADE1:TcMar-Mariner:DNA	518.3407907	-0.051206511	0.087162794	0.531127622	0.883138897	None
MER131:DNA?:DNA?	158.727616	-0.07264394	0.139433086	0.532795844	0.883138897	None
MER9a1:ERVK:LTR	142.5364391	0.076447734	0.151681935	0.53308091	0.883138897	None
UCON33:TcMar-Tigger:DNA	23.1921501	-0.06835199	0.232520158	0.534036998	0.88331238	None
(ACCGAG)n:Simple_repeat:Simple_repeat	4.648731569	0.036606546	0.25104002	0.534449884	0.883471922	None
(GCCCT)n:Simple_repeat:Simple_repeat	53.58340699	0.080365478	0.202181366	0.535484177	0.884319241	None
MLT1G-int:ERVL-MaLR:LTR	115.5814331	-0.077315235	0.159866772	0.53559593	0.884319241	None
(TGTCTC)n:Simple_repeat:Simple_repeat	4.15159076	-0.035102783	0.251233257	0.536794423	0.885774249	None
(AGTGTG)n:Simple_repeat:Simple_repeat	4.328318728	0.038443978	0.250497407	0.538148403	0.885914117	None
(CCACC)n:Simple_repeat:Simple_repeat	17.80290093	-0.065503224	0.234840388	0.537917183	0.885914117	None
(GAAAA)n:Simple_repeat:Simple_repeat	8.751868328	-0.051090424	0.24562033	0.537882931	0.885914117	None
(TAACAA)n:Simple_repeat:Simple_repeat	12.25743056	-0.051889269	0.245234312	0.538089143	0.885914117	None
(AAAAC)n:Simple_repeat:Simple_repeat	306.6344294	-0.060655561	0.109626429	0.538807051	0.886284269	None
(CCCCCCG)n:Simple_repeat:Simple_repeat	4.137506359	0.03611944	0.250920325	0.540277875	0.886284269	None
(CGTG)n:Simple_repeat:Simple_repeat	11.41478077	0.055443301	0.243442804	0.539704297	0.886284269	None
(GCAGGA)n:Simple_repeat:Simple_repeat	6.20234959	-0.042151829	0.249224835	0.53969473	0.886284269	None
(GTCCCA)n:Simple_repeat:Simple_repeat	3.227535052	-0.032360598	0.2517572	0.53951995	0.886284269	None
HERV9NC-int:ERV1:LTR	889.4833201	0.045841431	0.078620556	0.540272666	0.886284269	None
(GCCCCT)n:Simple_repeat:Simple_repeat	30.89834377	-0.074068481	0.220423108	0.54064984	0.886373666	None
(AGGCC)n:Simple_repeat:Simple_repeat	19.50236354	0.065330441	0.234479742	0.54282124	0.887824529	None
(CCAG)n:Simple_repeat:Simple_repeat	23.69003854	0.069404273	0.229148189	0.543228508	0.887824529	None
(CCTTTT)n:Simple_repeat:Simple_repeat	5.01993503	0.040543484	0.249584557	0.544078714	0.887824529	None
(GACTGT)n:Simple_repeat:Simple_repeat	4.348128815	0.034025318	0.251373473	0.543996655	0.887824529	None
(GCTCCC)n:Simple_repeat:Simple_repeat	15.11834524	-0.060760062	0.238427336	0.543403229	0.887824529	None
(TCCCCCT)n:Simple_repeat:Simple_repeat	3.223663015	0.028006069	0.252516811	0.54250623	0.887824529	None
(TTGGCC)n:Simple_repeat:Simple_repeat	9.230111985	-0.046291709	0.247296785	0.543795376	0.887824529	None
LTR18B:ERVL:LTR	75.75398907	0.078865686	0.178051702	0.543288093	0.887824529	None
(ATGG)n:Simple_repeat:Simple_repeat	130.4708271	0.074011356	0.155467044	0.551356588	0.887845533	None
(CAGAG)n:Simple_repeat:Simple_repeat	19.54186468	0.063545552	0.235499199	0.548241504	0.887845533	None
(CAGCCT)n:Simple_repeat:Simple_repeat	10.01159186	0.05206229	0.244101639	0.549761202	0.887845533	None
(CCAGAGG)n:Simple_repeat:Simple_repeat	4.300243823	0.03731537	0.250425787	0.546604436	0.887845533	None
(CCAGT)n:Simple_repeat:Simple_repeat	3.668722563	0.033038696	0.251358062	0.549544257	0.887845533	None
(CCCTCAC)n:Simple_repeat:Simple_repeat	14.48286015	-0.058361363	0.239334971	0.54942474	0.887845533	None
(CCGCAC)n:Simple_repeat:Simple_repeat	6.068551776	-0.042663512	0.248496635	0.546997013	0.887845533	None
(CTCCGC)n:Simple_repeat:Simple_repeat	19.73029289	0.065697186	0.232614841	0.548685062	0.887845533	None
(CTCTTCC)n:Simple_repeat:Simple_repeat	8.094037701	0.04610434	0.24699634	0.55076155	0.887845533	None
(GCACT)n:Simple_repeat:Simple_repeat	5.232573728	0.04044666	0.249304275	0.550846502	0.887845533	None
(GCAGCTGG)n:Simple_repeat:Simple_repeat	8.337750696	0.049121651	0.245670054	0.551012114	0.887845533	None
(GCGGT)n:Simple_repeat:Simple_repeat	19.18202528	0.063458608	0.235340429	0.549442831	0.887845533	None
(TAATAG)n:Simple_repeat:Simple_repeat	3.804677617	0.032304228	0.251595489	0.54604791	0.887845533	None
(TATTTG)n:Simple_repeat:Simple_repeat	5.660815099	-0.040864364	0.249195669	0.546323797	0.887845533	None
(TTCCCTT)n:Simple_repeat:Simple_repeat	6.720847442	-0.044944296	0.247310988	0.551405499	0.887845533	None
(TTTCT)n:Simple_repeat:Simple_repeat	60.84160943	-0.078121275	0.190704381	0.547216091	0.887845533	None
Arthur1:hAT-Tip100:DNA	214.3618311	0.071181929	0.144130547	0.550885577	0.887845533	None
HERVK22-int:ERVK:LTR	250.2993736	0.064931263	0.122979892	0.547347555	0.887845533	None
HSATI:Satellite:Satellite	8.120940095	-0.047537546	0.246643706	0.54614184	0.887845533	None
Helitron1Nb_Mam:Helitron:RC	39.28660992	-0.075806504	0.212198835	0.544431052	0.887845533	None
LTR87:ERVL?:LTR	1314.989783	-0.034479726	0.058988764	0.547443046	0.887845533	None
MER88:ERVL:LTR	19.91204455	0.063917961	0.235354758	0.54602041	0.887845533	None
UCON48:Unknown:Unknown	22.27245464	0.068674708	0.228160559	0.549463288	0.887845533	None
(ACATAC)n:Simple_repeat:Simple_repeat	9.626573922	0.049854308	0.24512091	0.552714523	0.888002617	None
(ATATGT)n:Simple_repeat:Simple_repeat	8.865837576	-0.048400279	0.245470669	0.554139132	0.888002617	None
(CCCCGG)n:Simple_repeat:Simple_repeat	121.9516624	-0.074340756	0.160879709	0.552166632	0.888002617	None
(CTCACCT)n:Simple_repeat:Simple_repeat	3.191461822	0.030742707	0.251752393	0.554717227	0.888002617	None
(GCTGCC)n:Simple_repeat:Simple_repeat	5.725312378	0.041138193	0.248703786	0.555637741	0.888002617	None
(GGCCAGA)n:Simple_repeat:Simple_repeat	3.627877661	-0.030699204	0.251644386	0.554999239	0.888002617	None
(GTCTGC)n:Simple_repeat:Simple_repeat	5.174648207	0.038700051	0.249672399	0.552016217	0.888002617	None
(TCCTG)n:Simple_repeat:Simple_repeat	5.148441221	-0.037276799	0.249911956	0.554215771	0.888002617	None
(TTTGTA)n:Simple_repeat:Simple_repeat	7.007300316	0.043253418	0.24797154	0.555258252	0.888002617	None
Arthur1A:hAT-Tip100:DNA	185.9982211	0.070205428	0.142904669	0.554857944	0.888002617	None
LTR2C:ERV1:LTR	328.6657785	-0.056567608	0.105548854	0.554860753	0.888002617	None
LTR33C:ERVL:LTR	223.9857651	-0.06515822	0.12538264	0.553181462	0.888002617	None
MER130:DNA:DNA	27.87876864	0.070375048	0.222821156	0.555469297	0.888002617	None
(AAAATA)n:Simple_repeat:Simple_repeat	3.225319157	-0.031291268	0.251375428	0.558219373	0.888131389	None
(AAAG)n:Simple_repeat:Simple_repeat	147.1623451	0.069464345	0.142892954	0.558451687	0.888131389	None
(AATACTA)n:Simple_repeat:Simple_repeat	3.491804243	-0.031403301	0.251235081	0.562942972	0.888131389	None
(AATATTG)n:Simple_repeat:Simple_repeat	6.671998092	-0.042653116	0.247365252	0.564149911	0.888131389	None
(ACCCCC)n:Simple_repeat:Simple_repeat	13.86212481	0.055583343	0.24049409	0.560809734	0.888131389	None
(AGACAG)n:Simple_repeat:Simple_repeat	17.78515712	0.058279558	0.238494703	0.558445403	0.888131389	None
(GAGGA)n:Simple_repeat:Simple_repeat	99.90802443	-0.073352652	0.168299826	0.564136672	0.888131389	None
(GCAGAGAG)n:Simple_repeat:Simple_repeat	6.170253524	0.041751758	0.248208968	0.558986358	0.888131389	None
(GCGCGG)n:Simple_repeat:Simple_repeat	27.27544775	0.068256031	0.224785226	0.560380625	0.888131389	None
(GGAG)n:Simple_repeat:Simple_repeat	14.10169396	-0.056660989	0.238473392	0.56414509	0.888131389	None
(GGCCCT)n:Simple_repeat:Simple_repeat	9.398475911	0.050276698	0.244419068	0.557521063	0.888131389	None
(GGCCG)n:Simple_repeat:Simple_repeat	107.6441789	-0.075293339	0.172885262	0.557329427	0.888131389	None
(GGCCTG)n:Simple_repeat:Simple_repeat	11.13852418	-0.053030728	0.241778412	0.561536713	0.888131389	None
(TGCAGC)n:Simple_repeat:Simple_repeat	4.36043871	0.033015601	0.250882721	0.562978966	0.888131389	None
(TTCA)n:Simple_repeat:Simple_repeat	104.5346552	0.073177201	0.161512109	0.561433058	0.888131389	None
AluSq:Alu:SINE	14244.15483	-0.015281175	0.02678482	0.564306979	0.888131389	None
Charlie15a:hAT-Charlie:DNA	1076.942279	0.036032246	0.063256433	0.556913531	0.888131389	None
HUERS-P2-int:ERV1:LTR	25.07008719	-0.066521517	0.226285902	0.562765635	0.888131389	None
HY1:scRNA:scRNA	29.19969023	0.069261374	0.222269963	0.562252675	0.888131389	None
LTR5A:ERVK:LTR	1228.659229	0.033841229	0.059868186	0.560899981	0.888131389	None
LTR60:ERV1:LTR	14.13904427	0.057736605	0.238318498	0.561926237	0.888131389	None
MER34D:ERV1:LTR	36.69797441	0.070842414	0.217390945	0.562603032	0.888131389	None
MER57A1:ERV1:LTR	282.141916	0.059794122	0.114392248	0.563237107	0.888131389	None
MER61D:ERV1:LTR	68.04930207	0.075490594	0.183724677	0.562435891	0.888131389	None
MamGypLTR1d:Gypsy:LTR	44.29473621	-0.073797888	0.207100591	0.559077877	0.888131389	None
Tigger6b:TcMar-Tigger:DNA	83.14810713	0.074391554	0.173960102	0.564215653	0.888131389	None
UCON76:Unknown:Unknown	9.966993362	0.05149388	0.242903451	0.563868523	0.888131389	None
(CCTAAC)n:Simple_repeat:Simple_repeat	12.13720995	-0.05238779	0.241669483	0.565737685	0.889881474	None
(TTGTTT)n:Simple_repeat:Simple_repeat	15.95273233	0.057741827	0.237500177	0.566399005	0.890420057	None
Eulor10:DNA?:DNA?	4.685793914	-0.036856703	0.249422553	0.567406591	0.891502084	None
(CTTTCTT)n:Simple_repeat:Simple_repeat	3.616226581	-0.031082381	0.25104398	0.568968593	0.892200601	None
(GCTCTGG)n:Simple_repeat:Simple_repeat	13.1582706	0.053074261	0.241297676	0.568405259	0.892200601	None
(TTTCTTT)n:Simple_repeat:Simple_repeat	5.335892164	-0.034994598	0.250000726	0.569129395	0.892200601	None
L1MD:L1:LINE	3625.936437	0.02553616	0.045536069	0.568983488	0.892200601	None
(GGATG)n:Simple_repeat:Simple_repeat	5.629840649	-0.038881742	0.248481173	0.56957028	0.892390696	None
(CCCAT)n:Simple_repeat:Simple_repeat	118.9596623	-0.071796179	0.167083352	0.570749077	0.893736075	None
(CAAC)n:Simple_repeat:Simple_repeat	5.465798333	-0.038374116	0.24846721	0.574116046	0.894935893	None
(CAGCTGG)n:Simple_repeat:Simple_repeat	6.994545617	-0.041388267	0.246956366	0.577235462	0.894935893	None
(CTGTCTT)n:Simple_repeat:Simple_repeat	3.52359773	0.032421891	0.250655626	0.572610446	0.894935893	None
(CTTCCTC)n:Simple_repeat:Simple_repeat	4.029626172	0.033073058	0.250415243	0.573527065	0.894935893	None
(G)n:Simple_repeat:Simple_repeat	107.3235483	0.070761253	0.164998762	0.577213143	0.894935893	None
(GAGGTG)n:Simple_repeat:Simple_repeat	15.94841894	0.055359402	0.238156699	0.575863496	0.894935893	None
(GCAGCGG)n:Simple_repeat:Simple_repeat	6.848255	0.041982259	0.247083825	0.575706204	0.894935893	None
(TCCCCGCG)n:Simple_repeat:Simple_repeat	3.502285113	-0.031093439	0.250883684	0.574618448	0.894935893	None
(TCCGGC)n:Simple_repeat:Simple_repeat	5.38489479	-0.034688482	0.249596887	0.576243825	0.894935893	None
(TCCTGC)n:Simple_repeat:Simple_repeat	27.54491927	-0.066080472	0.222643755	0.574261855	0.894935893	None
(TCTTCCA)n:Simple_repeat:Simple_repeat	6.363211536	-0.036091874	0.249194192	0.575979655	0.894935893	None
(TGTATG)n:Simple_repeat:Simple_repeat	17.80551032	-0.058237822	0.234360319	0.576353444	0.894935893	None
(TTATTTT)n:Simple_repeat:Simple_repeat	33.72626809	0.068511253	0.216275335	0.576603202	0.894935893	None
HERV4_I-int:ERV1:LTR	358.9772029	0.052885984	0.103544593	0.577284937	0.894935893	None
LTR83:ERVL:LTR	92.90957449	-0.071960021	0.170837827	0.572912691	0.894935893	None
MER110A:ERV1:LTR	63.68492279	-0.072346615	0.19008469	0.576409245	0.894935893	None
MER83C:ERV1:LTR	13.80374108	-0.051913276	0.241001881	0.572072268	0.894935893	None
UCON12:Unknown:Unknown	7.082815371	-0.042819949	0.2465742	0.572828659	0.894935893	None
(TTTTCT)n:Simple_repeat:Simple_repeat	49.9383033	0.070855059	0.204251524	0.579045033	0.897166333	None
(TTTTCA)n:Simple_repeat:Simple_repeat	4.229460894	-0.030697498	0.250692845	0.579733093	0.897734218	None
(CCTCCA)n:Simple_repeat:Simple_repeat	12.6367455	0.051726947	0.240318249	0.581564672	0.899572612	None
(CTGGTGG)n:Simple_repeat:Simple_repeat	10.71424532	-0.04793803	0.242886733	0.581336945	0.899572612	None
(TTAT)n:Simple_repeat:Simple_repeat	107.7668539	-0.06928017	0.164265785	0.582312561	0.899732524	None
MLT1F-int:ERVL-MaLR:LTR	191.1449211	-0.061683037	0.130922875	0.582039907	0.899732524	None
(TGTCCC)n:Simple_repeat:Simple_repeat	3.780753717	0.032182719	0.250283113	0.584270552	0.901759747	None
MER85:PiggyBac:DNA	347.7649604	-0.052487284	0.105913221	0.584099502	0.901759747	None
(CTGGT)n:Simple_repeat:Simple_repeat	211.49731	-0.06126447	0.131033104	0.584841748	0.902142629	None
(CTGTCT)n:Simple_repeat:Simple_repeat	22.70940542	-0.058367134	0.231962207	0.585516393	0.902684577	None
(TAG)n:Simple_repeat:Simple_repeat	10.6002717	0.046963864	0.243161734	0.587638098	0.903092525	None
(TAGGTG)n:Simple_repeat:Simple_repeat	3.105875339	-0.029398233	0.250883197	0.586812029	0.903092525	None
(TTCTGCC)n:Simple_repeat:Simple_repeat	16.8025664	0.057000739	0.233859928	0.587996456	0.903092525	None
(TTTTTA)n:Simple_repeat:Simple_repeat	85.68392101	-0.069138679	0.171653017	0.588319499	0.903092525	None
Charlie13b:hAT-Charlie:DNA	165.6866211	-0.065105114	0.147175068	0.587903863	0.903092525	None
LTR103b_Mam:ERV1?:LTR	32.84674524	0.066632445	0.215424544	0.587724022	0.903092525	None
LTR51:ERV1:LTR	113.5331684	-0.06705095	0.158042335	0.588692119	0.903092525	None
LTR84a:ERVL:LTR	168.0677845	-0.062557411	0.137541144	0.588474196	0.903092525	None
MamGypLTR2b:Gypsy:LTR	51.7980341	0.070157667	0.195969696	0.587857912	0.903092525	None
(TTTTAC)n:Simple_repeat:Simple_repeat	9.882731416	0.04278406	0.24535949	0.589705491	0.904150319	None
(CGCCGGC)n:Simple_repeat:Simple_repeat	3.168005258	-0.025441266	0.251798989	0.591472662	0.90528054	None
(CTTCCCC)n:Simple_repeat:Simple_repeat	5.300785265	-0.033178243	0.249495016	0.591438304	0.90528054	None
(TGAG)n:Simple_repeat:Simple_repeat	44.92577524	0.067122401	0.210314851	0.591772297	0.90528054	None
(TTTTTTG)n:Simple_repeat:Simple_repeat	6.278252075	0.038052934	0.24758968	0.592070677	0.90528054	None
AluYj4:Alu:SINE	1343.890275	-0.029652306	0.056893215	0.59238809	0.90528054	None
MLT1F:ERVL-MaLR:LTR	2022.402586	-0.027469816	0.052387388	0.591251623	0.90528054	None
(CTGCCA)n:Simple_repeat:Simple_repeat	4.441314357	0.032824841	0.249658673	0.59371096	0.905321583	None
(TATGT)n:Simple_repeat:Simple_repeat	7.164741166	0.039674296	0.246814214	0.59371197	0.905321583	None
HY4:scRNA:scRNA	34.88760403	0.06774928	0.213904816	0.593402484	0.905321583	None
MER6B:TcMar-Tigger:DNA	184.045813	0.064618693	0.147494432	0.593078251	0.905321583	None
(CACACT)n:Simple_repeat:Simple_repeat	5.753903897	-0.034932571	0.248604367	0.594731631	0.905886914	None
(CACCG)n:Simple_repeat:Simple_repeat	171.1606381	0.062252172	0.138832873	0.594658488	0.905886914	None
(CTCCTTT)n:Simple_repeat:Simple_repeat	7.190512688	0.040921206	0.246020968	0.595318569	0.906286502	None
(AAT)n:Simple_repeat:Simple_repeat	171.514262	-0.062682782	0.144300251	0.597543001	0.906635676	None
(GCACCCA)n:Simple_repeat:Simple_repeat	5.016506568	-0.035094297	0.248403145	0.597422297	0.906635676	None
(GGCAGG)n:Simple_repeat:Simple_repeat	34.36844417	-0.063941956	0.2168226	0.596364769	0.906635676	None
(TGACTGA)n:Simple_repeat:Simple_repeat	3.284549569	-0.026830325	0.251197926	0.597821017	0.906635676	None
(TTGT)n:Simple_repeat:Simple_repeat	73.62070921	0.068662144	0.184894566	0.597019034	0.906635676	None
LTR1D1:ERV1:LTR	110.3989791	-0.067055674	0.167002959	0.596643937	0.906635676	None
MER44D:TcMar-Tigger:DNA	168.5572276	-0.061568012	0.139418788	0.59651264	0.906635676	None
(CACTGGC)n:Simple_repeat:Simple_repeat	3.063474179	-0.02757152	0.251006125	0.59895628	0.907404798	None
(CCAACA)n:Simple_repeat:Simple_repeat	10.20741986	0.046352303	0.242205396	0.598978167	0.907404798	None
(TCTAACA)n:Simple_repeat:Simple_repeat	3.547440381	0.027592774	0.251050957	0.599445007	0.907619554	None
(AGTC)n:Simple_repeat:Simple_repeat	21.65547777	0.05868073	0.22785277	0.600897133	0.908079247	None
(ATATT)n:Simple_repeat:Simple_repeat	3.491785686	-0.029398532	0.250306012	0.601049588	0.908079247	None
(CAGCTCC)n:Simple_repeat:Simple_repeat	3.885979564	-0.030803083	0.249895962	0.600464912	0.908079247	None
MER44C:TcMar-Tigger:DNA	609.7251374	-0.041378629	0.083664973	0.600366861	0.908079247	None
(GCGCGGA)n:Simple_repeat:Simple_repeat	2.899289443	0.02687371	0.251148089	0.601384513	0.908093868	None
(AGCAGA)n:Simple_repeat:Simple_repeat	9.257004361	-0.040475347	0.245055225	0.603980384	0.909258956	None
(CGCCCCAGCC)n:Simple_repeat:Simple_repeat	17.94790744	-0.054740947	0.232113752	0.603563816	0.909258956	None
(TGCTCTG)n:Simple_repeat:Simple_repeat	3.474191612	-0.02848168	0.250542071	0.602967699	0.909258956	None
(TGGTGTG)n:Simple_repeat:Simple_repeat	15.17571146	0.05262649	0.235441156	0.604110087	0.909258956	None
Eulor2B:DNA?:DNA?	9.812533113	0.044715114	0.242698513	0.603381125	0.909258956	None
tRNA-Gln-CAA:tRNA:tRNA	6.667847087	-0.038275533	0.246383594	0.603601626	0.909258956	None
(ATATAT)n:Simple_repeat:Simple_repeat	7.05780871	-0.038483645	0.246172122	0.605248528	0.909811972	None
(CCAA)n:Simple_repeat:Simple_repeat	4.259930933	0.03085998	0.249760467	0.604958021	0.909811972	None
LOR1b:ERV1:LTR	233.3965186	-0.055010884	0.12129604	0.605455101	0.909811972	None
(TCGCTCC)n:Simple_repeat:Simple_repeat	12.33141762	0.045435951	0.241960144	0.605865737	0.909939288	None
(AAGAAT)n:Simple_repeat:Simple_repeat	3.373116808	0.02747008	0.250902674	0.606633628	0.910602737	None
(AGAGGTC)n:Simple_repeat:Simple_repeat	5.026881315	-0.031445634	0.249274929	0.607506633	0.911422154	None
(ATAAA)n:Simple_repeat:Simple_repeat	4.201114426	-0.030709821	0.249385583	0.612294635	0.911422154	None
(CAAA)n:Simple_repeat:Simple_repeat	91.57029342	0.065134652	0.170079584	0.610787096	0.911422154	None
(CATTT)n:Simple_repeat:Simple_repeat	16.1138661	-0.047682235	0.23828031	0.613512604	0.911422154	None
(CCTCTA)n:Simple_repeat:Simple_repeat	10.75759243	-0.045130125	0.240723296	0.613398662	0.911422154	None
(CTCGCG)n:Simple_repeat:Simple_repeat	20.88492801	-0.056667831	0.227431651	0.609955003	0.911422154	None
(CTTCC)n:Simple_repeat:Simple_repeat	15.06188668	-0.049626453	0.236442201	0.612931966	0.911422154	None
(GCCT)n:Simple_repeat:Simple_repeat	19.53012975	-0.053715872	0.231169139	0.613041509	0.911422154	None
(GGAGGCA)n:Simple_repeat:Simple_repeat	70.24000586	-0.065720226	0.188343381	0.610449727	0.911422154	None
(GGTGAG)n:Simple_repeat:Simple_repeat	3.094430072	-0.026940988	0.250726732	0.611630627	0.911422154	None
(TATTTAC)n:Simple_repeat:Simple_repeat	6.564347556	0.03671092	0.246715174	0.613627083	0.911422154	None
(TCCCA)n:Simple_repeat:Simple_repeat	10.73148038	-0.043802605	0.242246754	0.611287756	0.911422154	None
(TGTTTC)n:Simple_repeat:Simple_repeat	11.31575656	-0.045435977	0.240715997	0.612053014	0.911422154	None
(TTTTTTC)n:Simple_repeat:Simple_repeat	5.461466309	-0.033531323	0.248295802	0.610197646	0.911422154	None
Eulor8:TcMar?:DNA	4.543145465	0.032349035	0.248880669	0.611366776	0.911422154	None
HERVK11D-int:ERVK:LTR	6.806125403	0.038684621	0.245865644	0.611233323	0.911422154	None
LTR1C1:ERV1:LTR	17.79283518	-0.052461709	0.233592694	0.610931353	0.911422154	None
LTR57-int:ERVL:LTR	196.2922434	-0.056069566	0.129134447	0.613529488	0.911422154	None
MER6C:TcMar-Tigger:DNA	74.6831802	-0.065889953	0.180412132	0.608836778	0.911422154	None
SSU-rRNA_Hsa:rRNA:rRNA	952412.7502	0.058451543	0.135958375	0.613708327	0.911422154	None
LTR82A:ERVL:LTR	222.0094833	0.055332432	0.126010913	0.614134296	0.911569886	None
(AAAAG)n:Simple_repeat:Simple_repeat	36.2127353	-0.060648388	0.210233167	0.622244181	0.912451768	None
(AATAAGA)n:Simple_repeat:Simple_repeat	24.41629932	0.058125822	0.222682956	0.617589779	0.912451768	None
(ACAAA)n:Simple_repeat:Simple_repeat	11.07992629	0.045736499	0.239675683	0.620116276	0.912451768	None
(ACGGAGG)n:Simple_repeat:Simple_repeat	5.999614616	-0.033366499	0.247631781	0.622571855	0.912451768	None
(CGCG)n:Simple_repeat:Simple_repeat	7.304894418	0.035172273	0.247193083	0.616908975	0.912451768	None
(CTAACC)n:Simple_repeat:Simple_repeat	6.840100907	-0.036273268	0.246316387	0.619175865	0.912451768	None
(CTTCTG)n:Simple_repeat:Simple_repeat	5.487785305	0.034369194	0.247598919	0.618230771	0.912451768	None
(GACCAG)n:Simple_repeat:Simple_repeat	6.101893508	0.034331235	0.247774266	0.615109897	0.912451768	None
(GACCCC)n:Simple_repeat:Simple_repeat	3.353801954	-0.026879378	0.250397058	0.621912051	0.912451768	None
(GAGGCT)n:Simple_repeat:Simple_repeat	10.21916621	-0.043684072	0.241415453	0.617512566	0.912451768	None
(GCCATGT)n:Simple_repeat:Simple_repeat	6.143448635	0.035919252	0.246665569	0.620272183	0.912451768	None
(GGAAGT)n:Simple_repeat:Simple_repeat	9.507897678	0.042739363	0.242341099	0.619244893	0.912451768	None
(GTTTT)n:Simple_repeat:Simple_repeat	136.5589774	0.060233821	0.149481938	0.620506107	0.912451768	None
(TCCCTGG)n:Simple_repeat:Simple_repeat	28.53610808	0.057687975	0.222796564	0.619477437	0.912451768	None
(TTCTCTC)n:Simple_repeat:Simple_repeat	5.554228729	0.03465537	0.247533916	0.616624048	0.912451768	None
L1M2a:L1:LINE	331.3344165	-0.05262501	0.120584019	0.619071559	0.912451768	None
L1MEa:L1:LINE	75.0595853	0.06359599	0.177990012	0.622162379	0.912451768	None
LTR1F2:ERV1:LTR	17.30312968	0.050766199	0.234269377	0.620824176	0.912451768	None
MER41G:ERV1:LTR	74.20109913	0.064354329	0.177751872	0.617936948	0.912451768	None
MER51B:ERV1:LTR	251.3854178	-0.052315925	0.118941043	0.618133872	0.912451768	None
MLT1H2-int:ERVL-MaLR:LTR	87.38240789	-0.064316554	0.18326268	0.617051149	0.912451768	None
Tigger8:TcMar-Tigger:DNA	429.8112133	0.045238137	0.098319335	0.619097453	0.912451768	None
UCON37:Unknown:Unknown	16.19048489	-0.050932084	0.232899287	0.622015964	0.912451768	None
tRNA-Gly-GGG:tRNA:tRNA	11.95539492	0.046115223	0.238909735	0.622391699	0.912451768	None
(CATTTTA)n:Simple_repeat:Simple_repeat	88.99569379	0.06332807	0.181120739	0.624676942	0.912627297	None
(CCTTTTC)n:Simple_repeat:Simple_repeat	3.083084613	-0.026165231	0.250514878	0.624349214	0.912627297	None
(TTATCA)n:Simple_repeat:Simple_repeat	3.848161538	0.028507601	0.249765915	0.624565752	0.912627297	None
LTR33B:ERVL:LTR	954.6069476	0.03195738	0.06761377	0.624409054	0.912627297	None
LTR75:ERVL:LTR	314.420726	-0.048291089	0.10908786	0.623265681	0.912627297	None
MLT1K-int:ERVL-MaLR:LTR	13.083373	-0.044417593	0.239672054	0.624979725	0.912627297	None
tRNA-Glu-GAA:tRNA:tRNA	6.217005264	0.03604762	0.246250968	0.62415154	0.912627297	None
(CAG)n:Simple_repeat:Simple_repeat	62.56583069	0.062932987	0.190062717	0.626586177	0.914494829	None
(TCTCCT)n:Simple_repeat:Simple_repeat	24.07642936	0.055943814	0.223231583	0.627951245	0.914574792	None
(TTTTGA)n:Simple_repeat:Simple_repeat	4.830637883	-0.028245042	0.249667445	0.627835129	0.914574792	None
CR1-11_Crp:CR1:LINE	3.13405009	-0.025277929	0.250671543	0.627755552	0.914574792	None
Tigger5:TcMar-Tigger:DNA	162.2360989	0.058170546	0.142133089	0.627615534	0.914574792	None
(GCGCG)n:Simple_repeat:Simple_repeat	14.95866239	0.046633118	0.23732803	0.628572637	0.915002503	None
(ATTTAC)n:Simple_repeat:Simple_repeat	4.826260229	0.029784009	0.248996721	0.630260602	0.915153981	None
(CAGCT)n:Simple_repeat:Simple_repeat	4.856264006	0.031759264	0.248113936	0.629505864	0.915153981	None
(GACCCT)n:Simple_repeat:Simple_repeat	4.854347531	0.030637023	0.248664594	0.629198617	0.915153981	None
(GCCCA)n:Simple_repeat:Simple_repeat	10.74508119	0.043575978	0.240109642	0.630971137	0.915153981	None
(GCTGC)n:Simple_repeat:Simple_repeat	5.153904716	0.030064718	0.248888913	0.630217489	0.915153981	None
(GTGAGT)n:Simple_repeat:Simple_repeat	4.745303294	0.03137872	0.248276907	0.63075285	0.915153981	None
(TGAGTT)n:Simple_repeat:Simple_repeat	3.011438182	-0.022479281	0.251488282	0.630893989	0.915153981	None
(CCCCACT)n:Simple_repeat:Simple_repeat	11.28848589	0.043678265	0.239692518	0.632399845	0.916274192	None
(TAGTA)n:Simple_repeat:Simple_repeat	5.925154388	0.03165576	0.248038545	0.632203054	0.916274192	None
(ATTCTC)n:Simple_repeat:Simple_repeat	4.497276911	0.027665092	0.249722335	0.633449015	0.917318284	None
(CCCTCTG)n:Simple_repeat:Simple_repeat	37.29263736	-0.058924713	0.208810817	0.634024363	0.917675491	None
(AGAGGAT)n:Simple_repeat:Simple_repeat	4.142821375	0.028238978	0.249121734	0.639746803	0.917852348	None
(AGAGGC)n:Simple_repeat:Simple_repeat	12.92732398	-0.044830292	0.237537858	0.636382951	0.917852348	None
(AGCGG)n:Simple_repeat:Simple_repeat	3.509298588	-0.024327326	0.250731926	0.635769366	0.917852348	None
(AGGTGG)n:Simple_repeat:Simple_repeat	13.74886493	-0.045490179	0.236633099	0.637197666	0.917852348	None
(CATGTG)n:Simple_repeat:Simple_repeat	12.41895496	-0.043195529	0.238849369	0.637955577	0.917852348	None
(CCGGCT)n:Simple_repeat:Simple_repeat	115.6272626	0.059817918	0.170107597	0.64006394	0.917852348	None
(GAAAAA)n:Simple_repeat:Simple_repeat	5.944271524	0.033297353	0.246818525	0.636593586	0.917852348	None
(GAGGC)n:Simple_repeat:Simple_repeat	20.82191708	0.05034765	0.230502647	0.637809858	0.917852348	None
(GCATCCTTG)n:Simple_repeat:Simple_repeat	6.972195114	-0.031196482	0.247587332	0.637513687	0.917852348	None
(GTTTTTT)n:Simple_repeat:Simple_repeat	6.041870455	0.032915118	0.247111523	0.634929631	0.917852348	None
(TACATA)n:Simple_repeat:Simple_repeat	6.305114375	-0.031727406	0.24728612	0.63902617	0.917852348	None
(TATAAT)n:Simple_repeat:Simple_repeat	3.764419619	-0.027595702	0.249439241	0.636951356	0.917852348	None
(TTCTTC)n:Simple_repeat:Simple_repeat	3.866169595	-0.026249937	0.249954853	0.637704329	0.917852348	None
(TTGAT)n:Simple_repeat:Simple_repeat	3.298704029	-0.02451572	0.250571249	0.639831664	0.917852348	None
LTR8:ERV1:LTR	1225.571567	0.027726927	0.061098714	0.639993605	0.917852348	None
MER110-int:ERV1:LTR	117.4947924	-0.058394061	0.159994604	0.638795896	0.917852348	None
MER50B:ERV1:LTR	139.3217367	-0.056908693	0.151034168	0.639760285	0.917852348	None
MER84:ERV1:LTR	41.1091465	0.060172515	0.203956552	0.634967238	0.917852348	None
(AATGC)n:Simple_repeat:Simple_repeat	3.803544404	0.026768991	0.249614851	0.643223401	0.918075803	None
(ACGGC)n:Simple_repeat:Simple_repeat	3.057189267	0.022106967	0.251368231	0.641785443	0.918075803	None
(AGATCT)n:Simple_repeat:Simple_repeat	7.831815668	0.035094587	0.245256953	0.642469386	0.918075803	None
(CACACTA)n:Simple_repeat:Simple_repeat	5.17912559	-0.030009316	0.2481131	0.640902122	0.918075803	None
(CCCTGC)n:Simple_repeat:Simple_repeat	29.8161927	-0.05450247	0.218231754	0.643508003	0.918075803	None
(CGCCCCG)n:Simple_repeat:Simple_repeat	7.880223473	-0.035974686	0.244342811	0.643268054	0.918075803	None
(CTCTC)n:Simple_repeat:Simple_repeat	98.25819155	0.059442067	0.171827484	0.643319516	0.918075803	None
(TCTCTTT)n:Simple_repeat:Simple_repeat	2.985485682	-0.022735523	0.251124456	0.641461343	0.918075803	None
LTR23-int:ERV1:LTR	40.81052605	0.05850224	0.204791202	0.643003566	0.918075803	None
MER73:ERVL:LTR	74.91648888	0.059990082	0.177622504	0.641559101	0.918075803	None
(GATGAA)n:Simple_repeat:Simple_repeat	4.070288852	0.025771078	0.249995061	0.643935383	0.918216338	None
(GGGA)n:Simple_repeat:Simple_repeat	91.91028997	-0.057974118	0.169486591	0.647329313	0.920899907	None
(TTTCAT)n:Simple_repeat:Simple_repeat	23.5945749	-0.048637958	0.229692645	0.647066405	0.920899907	None
Charlie13a:hAT-Charlie:DNA	214.8337296	0.051237417	0.129031151	0.647466518	0.920899907	None
LTR62:ERVL:LTR	132.4486571	-0.055151903	0.148542982	0.647390279	0.920899907	None
LTR84b:ERVL:LTR	153.4928528	0.05420223	0.142354533	0.647462109	0.920899907	None
(TTTTTG)n:Simple_repeat:Simple_repeat	86.75457357	0.058619799	0.173464784	0.64810939	0.921344917	None
(TATTAA)n:Simple_repeat:Simple_repeat	7.024465126	-0.033996525	0.245276384	0.648740511	0.921772776	None
(GCTCCT)n:Simple_repeat:Simple_repeat	3.150555905	0.021956115	0.251163679	0.649122924	0.921847001	None
(TGTGTG)n:Simple_repeat:Simple_repeat	20.51711667	0.049499412	0.228254415	0.649819143	0.922366572	None
(AAGCCCCA)n:Simple_repeat:Simple_repeat	5.075737019	-0.028492352	0.2481985	0.651160588	0.923013907	None
(AGTGG)n:Simple_repeat:Simple_repeat	4.961175755	0.028489855	0.24830804	0.652589346	0.923013907	None
(CTGTTT)n:Simple_repeat:Simple_repeat	3.153660485	-0.022687037	0.250728986	0.651605417	0.923013907	None
(CTTTCTC)n:Simple_repeat:Simple_repeat	25.71736412	-0.050555424	0.224400348	0.652291605	0.923013907	None
(GCCAGG)n:Simple_repeat:Simple_repeat	14.27135654	0.043265981	0.235943802	0.652004661	0.923013907	None
CER:Satellite:Satellite	89.82419263	-0.057116716	0.167118659	0.650965484	0.923013907	None
Ricksha:MULE-MuDR:DNA	56.90340606	-0.057901073	0.191333694	0.651484152	0.923013907	None
(TTCCCT)n:Simple_repeat:Simple_repeat	3.959222056	0.024665016	0.250002455	0.653331208	0.923127901	None
MER34:ERV1:LTR	407.7098866	-0.039752115	0.095723765	0.653097676	0.923127901	None
(GTATCA)n:Simple_repeat:Simple_repeat	52.37211277	-0.057130514	0.194480758	0.654153538	0.923355246	None
LTR9B:ERV1:LTR	231.1319439	-0.049008572	0.12500811	0.653956662	0.923355246	None
(CCTCTTC)n:Simple_repeat:Simple_repeat	10.17791682	-0.038614435	0.240672407	0.656076479	0.925473223	None
CR1_Mam:CR1:LINE	459.1950558	0.038478063	0.092627597	0.65631697	0.925473223	None
(GAGGCG)n:Simple_repeat:Simple_repeat	14.56953505	-0.043274906	0.235319654	0.657082331	0.926084739	None
(ACTGTG)n:Simple_repeat:Simple_repeat	7.969457739	-0.034926626	0.243393432	0.659692326	0.926955699	None
(ATT)n:Simple_repeat:Simple_repeat	143.0951559	-0.052493293	0.144917382	0.659068476	0.926955699	None
(TGTTT)n:Simple_repeat:Simple_repeat	119.7776262	0.054510721	0.15496849	0.659395319	0.926955699	None
(TTGATTC)n:Simple_repeat:Simple_repeat	4.419587718	0.027099955	0.248677913	0.659536304	0.926955699	None
(TTTATTT)n:Simple_repeat:Simple_repeat	16.15189352	0.042305936	0.236705603	0.6593594	0.926955699	None
L1MC5:L1:LINE	7003.70611	-0.014248986	0.032517325	0.65821877	0.926955699	None
(AACTGA)n:Simple_repeat:Simple_repeat	3.393122629	-0.021598701	0.249774138	0.68828466	0.927509288	None
(AAG)n:Simple_repeat:Simple_repeat	97.10526006	0.054992803	0.16651497	0.665175134	0.927509288	None
(ACAG)n:Simple_repeat:Simple_repeat	16.08015673	0.043379964	0.232368201	0.67249614	0.927509288	None
(ACAGAA)n:Simple_repeat:Simple_repeat	86.99092129	0.054985588	0.171041082	0.667080401	0.927509288	None
(ACCC)n:Simple_repeat:Simple_repeat	15.29492459	0.035799142	0.240618112	0.678792154	0.927509288	None
(ACCCC)n:Simple_repeat:Simple_repeat	76.75021961	-0.05409798	0.178533614	0.673051199	0.927509288	None
(ACTTA)n:Simple_repeat:Simple_repeat	3.669964723	0.025385438	0.249291102	0.663218542	0.927509288	None
(AGACAC)n:Simple_repeat:Simple_repeat	7.152248852	-0.028584493	0.245972299	0.682552617	0.927509288	None
(AGGCA)n:Simple_repeat:Simple_repeat	4.348319012	0.026750462	0.248087598	0.672473009	0.927509288	None
(AGGCCG)n:Simple_repeat:Simple_repeat	27.30272586	0.051236192	0.218260385	0.664414649	0.927509288	None
(AGGCTC)n:Simple_repeat:Simple_repeat	17.73959039	0.043956592	0.22956613	0.678679436	0.927509288	None
(ATAAGA)n:Simple_repeat:Simple_repeat	3.825666391	-0.023641961	0.249003122	0.682165703	0.927509288	None
[truncated: 13,610 more rows]
