# Supplementary material for: Autonomous transposons tune their sequences to ensure somatic suppression
Source: Nature. 2024 Feb 14;626(8001):1116–24. doi: 10.1038/s41586-024-07081-0 (PMC10901741; doi:10.1038/s41586-024-07081-0)
Supplement: Supplementary file 3 — Supplementary Tables 1–15; see Supplementary Information document for full descriptions. [file 41586_2024_7081_MOESM3_ESM.zip › Table 8_HeLa_polyA_tripleKD_TEanalysis_DEseq2_output_repeat_name_DEresults_LFCshrunk.txt]

	baseMean	log2FoldChange	lfcSE	pvalue	padj	Status
L1PA6:L1:LINE	6712.058753	1.502615151	0.069853762	7.42E-104	5.79E-101	UP
L1PA5:L1:LINE	7325.55669	1.440556631	0.072828131	2.44E-88	9.52E-86	UP
L1PA4:L1:LINE	6647.957787	1.30844605	0.074224554	8.99E-71	2.34E-68	UP
L1PA3:L1:LINE	9057.71447	1.183505563	0.07211225	9.70E-62	1.89E-59	UP
L1PA8A:L1:LINE	828.6684705	1.380186199	0.109574291	1.27E-37	1.99E-35	UP
L1PA2:L1:LINE	4873.917246	0.967944134	0.076904593	1.76E-37	2.29E-35	UP
Tigger2:TcMar-Tigger:DNA	1518.460744	0.950557596	0.081043858	6.26E-33	6.97E-31	UP
L1PA7:L1:LINE	6256.207608	0.896838188	0.085125568	4.10E-27	3.99E-25	UP
L1P2:L1:LINE	1102.905332	0.971718823	0.093182361	1.25E-26	1.08E-24	UP
L1P1:L1:LINE	915.6536889	0.936428842	0.099069161	2.23E-22	1.74E-20	UP
L1P3:L1:LINE	704.5086714	0.997155259	0.10805645	1.78E-21	1.26E-19	UP
L1PB1:L1:LINE	6057.474832	0.747047818	0.084656091	8.89E-20	5.78E-18	UP
L1HS:L1:LINE	1611.669852	0.800810034	0.092034443	2.44E-19	1.47E-17	UP
L1PA8:L1:LINE	1252.23017	0.753838532	0.099125081	2.23E-15	1.24E-13	UP
L1MA1:L1:LINE	932.150952	0.839222853	0.119274561	1.33E-13	6.93E-12	UP
L1PB:L1:LINE	261.5126916	1.081181031	0.155364813	2.07E-13	1.01E-11	UP
SVA_A:SVA:Retroposon	291.9384052	1.071050502	0.157031194	5.48E-13	2.52E-11	UP
MLT1F1-int:ERVL-MaLR:LTR	81.29880224	1.737414635	0.286119831	6.80E-11	2.95E-09	UP
Tigger1:TcMar-Tigger:DNA	3689.856468	0.454217995	0.074053523	1.21E-10	4.98E-09	UP
L1MA5A:L1:LINE	670.7849298	0.634983781	0.106331177	2.09E-10	8.14E-09	UP
LOR1a:ERV1:LTR	186.843352	1.038957034	0.176874278	2.61E-10	9.68E-09	UP
L1PA10:L1:LINE	1371.891559	0.561536916	0.099626551	1.79E-09	6.33E-08	UP
L1PBa:L1:LINE	382.8152276	0.78853204	0.145319795	4.10E-09	1.39E-07	UP
MER52C:ERV1:LTR	162.3987514	1.012319291	0.188885882	5.10E-09	1.66E-07	UP
MIR3:MIR:SINE	13887.79692	0.328262269	0.060050998	1.10E-08	3.30E-07	UP
MLT1A-int:ERVL-MaLR:LTR	86.57667928	1.361316928	0.262324072	1.09E-08	3.30E-07	UP
Tigger4:TcMar-Tigger:DNA	253.7367197	0.766470869	0.148608922	1.82E-08	5.27E-07	UP
MER101-int:ERV1:LTR	346.5848932	0.680869599	0.139319013	8.06E-08	2.25E-06	UP
L1PA11:L1:LINE	1946.314595	0.424005813	0.084682479	8.43E-08	2.27E-06	UP
L1MC1:L1:LINE	2395.759876	0.449586095	0.09100913	1.08E-07	2.82E-06	UP
THE1C-int:ERVL-MaLR:LTR	245.3551244	0.818835189	0.17474068	1.87E-07	4.69E-06	UP
L1PA12:L1:LINE	419.6919488	0.580022033	0.126236982	4.09E-07	9.96E-06	UP
MER65D:ERV1:LTR	59.19279686	1.332556598	0.309399585	8.54E-07	2.02E-05	UP
SVA_D:SVA:Retroposon	1246.356027	0.383170284	0.085168715	1.21E-06	2.79E-05	UP
L1P4:L1:LINE	940.6673375	0.395365629	0.09524404	5.45E-06	0.000121348	UP
L1MA3:L1:LINE	1904.958487	0.480611993	0.120360719	7.63E-06	0.000165258	UP
L1MA4A:L1:LINE	1178.123307	0.487276405	0.124883173	1.10E-05	0.000231117	UP
L1MD3:L1:LINE	977.4317154	0.396092695	0.101379851	1.51E-05	0.000309707	UP
SVA_C:SVA:Retroposon	190.344867	0.627561382	0.169187931	1.67E-05	0.000333025	UP
L1ME3E:L1:LINE	583.9997491	0.435904534	0.115484043	2.17E-05	0.000422594	UP
AluYa5:Alu:SINE	722.6629424	0.447404243	0.120921775	2.79E-05	0.000530766	UP
L1M2:L1:LINE	1457.38347	0.387949622	0.104719662	3.49E-05	0.000648159	UP
L1PA15:L1:LINE	1292.020905	0.392188242	0.106471822	3.71E-05	0.000672543	UP
L1MDa:L1:LINE	1395.739937	0.372428799	0.101044466	4.04E-05	0.000715517	UP
L1P4e:L1:LINE	43.07504013	1.35792943	0.409236378	4.13E-05	0.000715517	UP
HSMAR2:TcMar-Mariner:DNA	410.806055	0.463910403	0.133918112	6.28E-05	0.001065503	UP
L1MEg:L1:LINE	1804.275391	0.363710354	0.101916075	6.60E-05	0.001094539	UP
SVA_F:SVA:Retroposon	397.4343773	0.461100164	0.137670575	9.68E-05	0.001572406	UP
Tigger3:TcMar-Tigger:DNA	205.6302663	0.558683472	0.172785155	0.000107103	0.001704902	UP
A-rich:Low_complexity:Low_complexity	4131.002601	0.262744606	0.073253203	0.000109325	0.001705463	UP
LTR12C:ERV1:LTR	736.1061995	0.342681609	0.101484233	0.000147547	0.002256607	UP
(A)n:Simple_repeat:Simple_repeat	2146.472576	0.279569052	0.080525715	0.00015103	0.002265454	UP
L1M2c:L1:LINE	88.96315491	0.868516956	0.298874967	0.000183879	0.002706145	UP
L1MEd:L1:LINE	2691.189451	0.309650572	0.097311594	0.000347529	0.005019868	UP
L1MA2:L1:LINE	1062.485216	0.372236384	0.123935915	0.000442247	0.006271871	UP
HERV3-int:ERV1:LTR	211.6569719	0.469914202	0.166095479	0.000498188	0.006939042	UP
L1M1:L1:LINE	1260.52931	0.311750272	0.102008257	0.000519265	0.00710573	UP
LTR37A:ERV1:LTR	122.6699661	0.660172679	0.258322676	0.000646181	0.008631332	UP
MER97d:hAT-Tip100:DNA	120.3079064	0.578408995	0.220840989	0.000652883	0.008631332	UP
(AAAG)n:Simple_repeat:Simple_repeat	79.94258518	0.667956103	0.266210481	0.000725135	0.009426758	UP
L1MA4:L1:LINE	1405.116017	0.328228329	0.112965286	0.000756047	0.009566956	UP
Tigger11a:TcMar-Tigger:DNA	65.73104562	0.739540942	0.302065461	0.00076045	0.009566956	UP
L1MD1:L1:LINE	1018.212017	0.291850542	0.100863059	0.000979285	0.011751426	UP
L1MEc:L1:LINE	2522.122389	0.265984269	0.090217124	0.000976435	0.011751426	UP
L1P4a:L1:LINE	99.86876564	0.67285851	0.282349521	0.000966637	0.011751426	UP
L1PA14:L1:LINE	501.4420764	0.341250287	0.124422872	0.001138143	0.013250027	UP
L1PB2:L1:LINE	348.3457142	0.375951115	0.140130726	0.001124943	0.013250027	UP
AluYe6:Alu:SINE	43.40873556	0.819896988	0.388083851	0.001483478	0.017016362	UP
ALR/Alpha:centr:Satellite	150.5616837	-0.495437886	0.209190891	0.001542196	0.017433517	DOWN
(T)n:Simple_repeat:Simple_repeat	3260.099807	0.221798972	0.077230746	0.001670656	0.018615883	UP
L1MEg1:L1:LINE	91.51021369	0.567763558	0.256650728	0.001839056	0.020203715	UP
SVA_B:SVA:Retroposon	370.2278763	0.331518345	0.130280486	0.002098873	0.022737795	UP
HAL1b:L1:LINE	603.5591494	0.283969416	0.107377169	0.002151777	0.022991593	UP
L1PB3:L1:LINE	464.716104	0.385626639	0.16348321	0.002506426	0.026419089	UP
ORSL-2a:hAT-Tip100:DNA	104.7918845	0.495092776	0.232103206	0.002698504	0.028064441	UP
LSU-rRNA_Hsa:rRNA:rRNA	642792.3629	-0.220667552	0.082249202	0.002943156	0.030206074	DOWN
L1MA5:L1:LINE	601.7053193	0.299550577	0.121235634	0.003098918	0.031391636	UP
L1MB5:L1:LINE	2470.114567	0.22049999	0.083505458	0.003361312	0.033613116	UP
AluSx1:Alu:SINE	40072.74332	0.443885369	0.211028554	0.003430392	0.033869696	UP
L1MB8:L1:LINE	3455.121434	0.207619655	0.078426013	0.003590163	0.035004085	UP
L1ME3Cz:L1:LINE	1421.265755	0.237925795	0.093603434	0.00391171	0.037668323	UP
MamRep38:hAT:DNA	137.403687	0.44052457	0.215282915	0.003970645	0.037769552	UP
L1PA13:L1:LINE	2437.110514	-0.219003615	0.08537128	0.004123523	0.038751178	DOWN
Charlie3:hAT-Charlie:DNA	60.60054264	0.585709917	0.343341921	0.004549398	0.042244412	UP
HAL1:L1:LINE	4721.608165	0.202546196	0.078591569	0.004630181	0.042488724	UP
(CTT)n:Simple_repeat:Simple_repeat	68.45377489	0.550854138	0.321479217	0.004931911	0.044731285	UP
HERV15-int:ERV1:LTR	40.73659063	0.696511057	0.480231467	0.005106065	0.045258305	UP
HERVK9-int:ERVK:LTR	758.285861	0.236047133	0.096391065	0.005092904	0.045258305	UP
(TA)n:Simple_repeat:Simple_repeat	904.8929296	0.245283275	0.101745595	0.005262453	0.046120373	UP
Charlie17a:hAT-Charlie:DNA	132.5482141	0.412580698	0.21350505	0.005629209	0.047725905	UP
ERVL-B4-int:ERVL:LTR	453.2912868	-0.274956087	0.11922539	0.005533552	0.047725905	DOWN
MER77B:ERVL:LTR	137.1942718	0.396048887	0.200220394	0.005583855	0.047725905	UP
MER34C:ERV1:LTR	44.60722532	0.632007033	0.445322323	0.006114567	0.051283463	None
ORSL-2b:hAT-Tip100:DNA	56.7085742	0.555858361	0.357763124	0.006215995	0.051579533	None
L1PA16:L1:LINE	1732.793422	0.225994116	0.095481574	0.006780699	0.055673109	None
HAL1ME:L1:LINE	842.1624036	0.233410412	0.100216689	0.007065532	0.057407451	None
Harlequin-int:ERV1:LTR	338.4895982	0.287066749	0.133366392	0.007344351	0.058619088	None
L1PA17:L1:LINE	512.3502066	0.248855007	0.109729465	0.007364962	0.058619088	None
L1MEi:L1:LINE	488.0783557	0.290730868	0.137163586	0.007710137	0.060746536	None
Tigger9a:TcMar-Tigger:DNA	124.0985352	0.385806786	0.213332583	0.008051799	0.062804028	None
LTR16A:ERVL:LTR	158.9181485	0.348893226	0.184710715	0.008563609	0.0661348	None
L1ME5:L1:LINE	240.0925829	0.311439876	0.158463648	0.009292788	0.071062493	None
L1PB4:L1:LINE	813.3590908	0.263214842	0.124211406	0.009402946	0.071206777	None
L1MEf:L1:LINE	1745.754078	0.237251016	0.10858014	0.009775926	0.073319445	None
LTR78:ERV1:LTR	249.5239862	0.294863153	0.148556854	0.010032224	0.074525092	None
Tigger9b:TcMar-Tigger:DNA	112.8779151	0.391016854	0.236703467	0.010159837	0.074761062	None
MSTB:ERVL-MaLR:LTR	661.0963624	0.224871393	0.103586723	0.011085169	0.080807772	None
L1ME2:L1:LINE	2130.185657	0.191010736	0.084729169	0.011645909	0.084109342	None
MER92-int:ERV1:LTR	135.793422	-0.34554765	0.202047677	0.011892125	0.085099609	None
MER61A:ERV1:LTR	60.76200287	0.425163834	0.329596345	0.013266468	0.094071319	None
LTR53-int:ERVL:LTR	85.89882163	-0.386928183	0.271090652	0.013859695	0.097392452	None
THE1B:ERVL-MaLR:LTR	1657.460284	0.189480505	0.088807857	0.015908832	0.110793649	None
L1MA6:L1:LINE	732.0304638	0.206865312	0.102730264	0.018216315	0.125740935	None
MER61E:ERV1:LTR	105.1043402	0.338376029	0.235472501	0.018432104	0.126114398	None
L1M4:L1:LINE	3254.467856	0.169842764	0.081438248	0.020103509	0.136354236	None
MER121:hAT?:DNA	51.11458727	0.373929943	0.390523399	0.020310295	0.136569224	None
MLT1F2:ERVL-MaLR:LTR	686.4153008	-0.198449474	0.100995879	0.021449108	0.142994055	None
Charlie5:hAT-Charlie:DNA	312.294117	0.236539633	0.133444117	0.023498582	0.155329607	None
HERVK-int:ERVK:LTR	153.5904665	0.27673486	0.179623602	0.025179753	0.165043759	None
L1MC2:L1:LINE	1011.028317	0.205340791	0.110376191	0.025479596	0.165617374	None
L1MB4:L1:LINE	1980.155116	0.165610216	0.087044155	0.031581823	0.201916574	None
Looper:PiggyBac:DNA	185.9737684	0.266700478	0.18575631	0.031405402	0.201916574	None
L1ME3D:L1:LINE	955.509362	0.179383986	0.09761328	0.032649532	0.207036075	None
PABL_B:ERV1:LTR	47.62259421	-0.293387244	0.343365804	0.032913427	0.207036075	None
L1M5:L1:LINE	6114.549157	0.143127417	0.073708629	0.03353729	0.209272692	None
LTR12E:ERV1:LTR	63.66261118	0.293579119	0.286732867	0.034496756	0.213551348	None
L1M4c:L1:LINE	571.1554162	0.215531937	0.131203972	0.035233223	0.214702455	None
MER49:ERV1:LTR	265.9571231	-0.222759122	0.138627724	0.035135141	0.214702455	None
L1MCa:L1:LINE	793.4035078	0.224308185	0.143225137	0.037231549	0.225120992	None
L1MB2:L1:LINE	1467.321678	0.165695116	0.091184215	0.037683113	0.22609868	None
AluSc:Alu:SINE	3924.563281	0.132750206	0.071569277	0.043587057	0.258894063	None
Tigger3b:TcMar-Tigger:DNA	1024.835272	0.179101771	0.105962134	0.043812841	0.258894063	None
AluSg7:Alu:SINE	1124.751756	0.156616723	0.088409081	0.044550328	0.259322804	None
L1M4a2:L1:LINE	274.430367	0.2401007	0.179663484	0.044486651	0.259322804	None
MER57-int:ERV1:LTR	223.4435045	0.219291242	0.151674021	0.046589226	0.269182194	None
L1ME3B:L1:LINE	1284.005108	0.15930426	0.092181981	0.047337709	0.271495685	None
MER102b:hAT-Charlie:DNA	377.6099032	0.185332609	0.115350476	0.048356447	0.275314078	None
THE1B-int:ERVL-MaLR:LTR	800.8934637	0.166226822	0.098872699	0.049231446	0.278264695	None
AluJr4:Alu:SINE	2839.752263	0.124614017	0.068884727	0.050860172	0.283538067	None
LTR82B:ERVL:LTR	122.1318978	0.236168855	0.190324518	0.050891448	0.283538067	None
L1MA9:L1:LINE	1412.055808	0.162643347	0.097299669	0.051369948	0.284174182	None
CR1_Mam:CR1:LINE	235.067942	0.206197241	0.141835147	0.052186219	0.286656695	None
HERV16-int:ERVL:LTR	68.23255685	0.244963009	0.254636181	0.052930314	0.288710805	None
AluSg4:Alu:SINE	933.0377248	0.168524581	0.103401166	0.053309236	0.28875836	None
Charlie4z:hAT-Charlie:DNA	767.4770946	0.152898352	0.090883601	0.054264654	0.289907054	None
MER21-int:ERVL:LTR	107.3019287	0.240680436	0.224134371	0.054078836	0.289907054	None
L1PREC2:L1:LINE	1582.016227	0.135047899	0.078373623	0.05658956	0.297027935	None
LTR13:ERVK:LTR	495.8893052	0.169544034	0.106449893	0.056651779	0.297027935	None
MER4E:ERV1:LTR	75.77486414	0.237069052	0.244463961	0.057120757	0.297027935	None
MER70-int:ERVL:LTR	112.4136113	0.232675768	0.204298966	0.056850184	0.297027935	None
L1MA10:L1:LINE	262.0380189	0.207705086	0.152243162	0.057799398	0.298566426	None
LTR2:ERV1:LTR	114.7380718	0.229969717	0.213540747	0.060461897	0.308237122	None
MER46C:TcMar-Tigger:DNA	432.8664923	0.17117045	0.110610915	0.060322102	0.308237122	None
Charlie1a:hAT-Charlie:DNA	1384.218512	0.136494698	0.081440441	0.06153559	0.311077501	None
MER47A:TcMar-Tigger:DNA	417.0307827	0.179246725	0.120069081	0.061816683	0.311077501	None
Charlie22a:hAT-Charlie:DNA	116.9415489	0.220608856	0.191104858	0.063432313	0.315141426	None
Tigger10:TcMar-Tigger:DNA	156.0742006	0.212048295	0.168970234	0.063095209	0.315141426	None
MER74A:ERVL:LTR	106.6942678	-0.224452982	0.212808875	0.064031465	0.3161047	None
Charlie13a:hAT-Charlie:DNA	119.9413259	0.21712356	0.188984771	0.065908235	0.321302643	None
L1MCc:L1:LINE	219.6676835	0.202036362	0.15504095	0.065864764	0.321302643	None
L1MB3:L1:LINE	3248.38779	0.123440137	0.073773937	0.066952733	0.324367278	None
L1M4a1:L1:LINE	328.6734067	0.200288083	0.158362654	0.069877022	0.336444921	None
LTR8A:ERV1:LTR	188.2290536	0.196102583	0.156210919	0.074093349	0.352395194	None
MLT1D:ERVL-MaLR:LTR	1987.756926	0.117611337	0.07166317	0.074086406	0.352395194	None
LTR9:ERV1:LTR	42.4423907	0.182352822	0.257322302	0.075873554	0.356514291	None
MER63D:hAT-Blackjack:DNA	83.62455948	0.21138856	0.225907222	0.075507587	0.356514291	None
FRAM:Alu:SINE	871.2690861	0.138054372	0.088903836	0.077203672	0.358589551	None
L1MB1:L1:LINE	721.7128269	0.162679242	0.113099797	0.077234672	0.358589551	None
Tigger16b:TcMar-Tigger:DNA	154.5247079	0.199113927	0.170041943	0.077748941	0.358841264	None
AluY:Alu:SINE	11683.77117	0.110751346	0.067463226	0.078629089	0.360768759	None
MER4-int:ERV1:LTR	337.6427591	0.174847636	0.130416936	0.080750226	0.368334363	None
FLAM_A:Alu:SINE	1501.315509	0.124018541	0.079193294	0.082344547	0.371264432	None
LTR5_Hs:ERVK:LTR	542.5562627	-0.154301256	0.106804789	0.081908712	0.371264432	None
(CAGGACC)n:Simple_repeat:Simple_repeat	42.16846561	0.178226771	0.24883042	0.083466135	0.372020485	None
ERVL-E-int:ERVL:LTR	470.9528359	0.154892966	0.107920484	0.083135645	0.372020485	None
(GTGTGTG)n:Simple_repeat:Simple_repeat	59.48865012	0.191758639	0.238720406	0.085087185	0.375840537	None
L1MD2:L1:LINE	1714.3142	0.13711233	0.091480594	0.085286891	0.375840537	None
AluSc5:Alu:SINE	951.7310054	0.146864862	0.10190593	0.087866078	0.38292029	None
Tigger6a:TcMar-Tigger:DNA	121.4474674	0.195287795	0.184743155	0.087875297	0.38292029	None
L4_A_Mam:RTE-X:LINE	669.0910308	0.136550134	0.092783665	0.088902238	0.383114615	None
MER85:PiggyBac:DNA	72.19292573	0.189319422	0.232367552	0.088681876	0.383114615	None
MER34C_:ERV1:LTR	91.71745113	0.195551004	0.201637485	0.089752019	0.384651511	None
MLT1A:ERVL-MaLR:LTR	592.3484965	0.142571039	0.099760628	0.092252198	0.393206089	None
HERVL-int:ERVL:LTR	528.8811571	0.146778113	0.104905849	0.094129994	0.398244674	None
X7B_LINE:CR1:LINE	80.0408339	0.190400958	0.21065718	0.094455468	0.398244674	None
L3:CR1:LINE	4620.729115	0.099343147	0.063959874	0.096807004	0.405964855	None
Charlie1b:hAT-Charlie:DNA	304.7648046	0.164863472	0.130758159	0.098467965	0.410721994	None
AluSx:Alu:SINE	15084.33993	0.100234625	0.065833658	0.102259301	0.424267311	None
MER6A:TcMar-Tigger:DNA	178.3398492	0.172581245	0.15015457	0.103650221	0.427762816	None
LTR67B:ERVL:LTR	308.180214	0.158964595	0.126123333	0.105835355	0.433854885	None
MER115:hAT-Tip100:DNA	127.5174944	0.180102529	0.184191601	0.106238824	0.433854885	None
MER63A:hAT-Blackjack:DNA	159.5855564	-0.172758386	0.156336456	0.107614645	0.437184495	None
L1ME3C:L1:LINE	362.1201573	0.156412048	0.126631981	0.109912803	0.444207183	None
L3b:CR1:LINE	888.2350939	0.130403556	0.094856023	0.110508551	0.444312731	None
HERVK22-int:ERVK:LTR	87.40490967	-0.176356913	0.198398243	0.11204022	0.445874344	None
MLT1A1:ERVL-MaLR:LTR	504.3581933	0.141442057	0.107475454	0.111613206	0.445874344	None
LTR12:ERV1:LTR	83.59180415	0.172520595	0.20468108	0.115660679	0.457945837	None
(ATTT)n:Simple_repeat:Simple_repeat	66.89671013	0.170139227	0.208812077	0.116616424	0.459398035	None
MER67A:ERV1:LTR	77.07511428	0.163884882	0.214727731	0.119191428	0.466498283	None
Tigger2b_Pri:TcMar-Tigger:DNA	224.3550457	0.15978593	0.140827474	0.119614944	0.466498283	None
Charlie17:hAT-Charlie:DNA	213.3555937	0.156433253	0.137684522	0.123815246	0.479642784	None
LTR12D:ERV1:LTR	41.15917973	0.145036885	0.219905304	0.126961974	0.479642784	None
LTR16:ERVL:LTR	98.80181838	0.167881	0.184389535	0.125861357	0.479642784	None
MER51B:ERV1:LTR	82.69649396	-0.165770209	0.194489051	0.126572437	0.479642784	None
MLT1B:ERVL-MaLR:LTR	1147.88651	0.113757507	0.083455232	0.126176489	0.479642784	None
MLT1H:ERVL-MaLR:LTR	573.6736569	0.130436316	0.101623007	0.127289816	0.479642784	None
Tigger12A:TcMar-Tigger:DNA	53.66990494	0.151695631	0.218311952	0.125949103	0.479642784	None
Charlie4a:hAT-Charlie:DNA	373.3965541	0.143816932	0.120041134	0.129352273	0.485071024	None
L1ME3G:L1:LINE	1992.572177	0.116461423	0.087320885	0.130120036	0.485615447	None
L1MB7:L1:LINE	5129.333897	0.102398194	0.074344387	0.131312659	0.487732734	None
FLAM_C:Alu:SINE	2826.894548	0.100521129	0.073523237	0.135031907	0.499170081	None
LTR6A:ERV1:LTR	121.6986143	-0.160293761	0.173247683	0.137158459	0.502270413	None
MER113B:hAT-Charlie:DNA	39.67084501	-0.131982098	0.215828105	0.136567878	0.502270413	None
(CCG)n:Simple_repeat:Simple_repeat	243.1987773	-0.147894909	0.135134331	0.139556616	0.506298422	None
MER117:hAT-Charlie:DNA	244.4398234	0.145898483	0.129983859	0.139093394	0.506298422	None
HERVE-int:ERV1:LTR	106.3338171	0.158091462	0.183309239	0.141939623	0.512559751	None
Charlie25:hAT-Charlie:DNA	129.8371485	0.157492921	0.172535078	0.143273091	0.514990835	None
MER2B:TcMar-Tigger:DNA	185.6180156	0.154577489	0.158315052	0.144557579	0.517224365	None
LTR19A:ERV1:LTR	40.34620559	0.131291122	0.211712189	0.148394788	0.526126976	None
MLT2B3:ERVL:LTR	279.5411156	-0.141264803	0.12793739	0.147903042	0.526126976	None
MER21A:ERVL:LTR	393.2991276	0.135050148	0.118249926	0.149284331	0.526885876	None
AluYg6:Alu:SINE	57.0932073	0.143165883	0.205795974	0.149975029	0.52693929	None
(GTTTT)n:Simple_repeat:Simple_repeat	57.32556502	0.142102592	0.206053686	0.15082281	0.527541669	None
AluSq:Alu:SINE	2451.992671	0.093480475	0.071057772	0.152982354	0.530016033	None
LTR43:ERV1:LTR	56.98842491	-0.138919895	0.205518076	0.153568748	0.530016033	None
LTR47A:ERVL:LTR	54.35561647	0.142485428	0.203800808	0.153417101	0.530016033	None
L1MC4a:L1:LINE	1563.298387	0.114416273	0.09390988	0.158064305	0.543128449	None
Tigger7:TcMar-Tigger:DNA	454.9397819	0.124466173	0.107214655	0.159439369	0.545450474	None
AluSz6:Alu:SINE	7035.929295	0.090046409	0.069454673	0.160228296	0.545755768	None
7SK:RNA:RNA	87.66633107	-0.145978888	0.187359787	0.161701857	0.548380212	None
L2a:L2:LINE	19847.17105	0.083520319	0.064313161	0.165049435	0.557309782	None
MLT2B1:ERVL:LTR	193.9534385	0.140206036	0.139931758	0.166016076	0.558157496	None
(ATCC)n:Simple_repeat:Simple_repeat	41.48866276	0.122724699	0.20551505	0.167712815	0.559042718	None
MER20B:hAT-Charlie:DNA	301.2904626	0.13234246	0.124846037	0.167218521	0.559042718	None
Kanga1c:TcMar-Tc2:DNA	95.83079844	0.142574286	0.175960172	0.173725507	0.576620833	None
(ATGA)n:Simple_repeat:Simple_repeat	50.79314692	0.12828917	0.198840809	0.178446768	0.584889148	None
AluYb8:Alu:SINE	294.9065677	0.131408304	0.129039532	0.178466176	0.584889148	None
MLT2F:ERVL:LTR	124.7514378	0.141387721	0.169020927	0.17776275	0.584889148	None
(TCCT)n:Simple_repeat:Simple_repeat	68.46819005	0.135312891	0.189404304	0.181555178	0.592356349	None
L2c:L2:LINE	14293.24545	0.079434681	0.063789988	0.182263492	0.592356349	None
AluYj4:Alu:SINE	255.6555917	0.13069534	0.132453084	0.185182997	0.59934746	None
Kanga1b:TcMar-Tc2:DNA	54.56568187	0.122077588	0.197076528	0.190326605	0.603087054	None
L1MEj:L1:LINE	214.5709691	0.132726882	0.141096886	0.189892625	0.603087054	None
LTR52:ERVL:LTR	54.26465793	0.126324745	0.1940289	0.190061211	0.603087054	None
LTR5A:ERVK:LTR	144.3194708	0.134909468	0.152933452	0.190977567	0.603087054	None
MIRc:MIR:SINE	7727.062295	0.076663663	0.062051515	0.188806453	0.603087054	None
SST1:centr:Satellite	247.4865055	0.12831396	0.128321017	0.187288487	0.603087054	None
AluJo:Alu:SINE	11485.70885	0.082065372	0.067718018	0.191756747	0.603105898	None
(CAA)n:Simple_repeat:Simple_repeat	56.28852866	0.124339573	0.193117903	0.194942885	0.608420913	None
(TGGA)n:Simple_repeat:Simple_repeat	49.0064077	-0.117282921	0.196788033	0.195006703	0.608420913	None
AluSz:Alu:SINE	14055.83596	0.081369396	0.068097609	0.197559766	0.611088926	None
MER45B:hAT-Tip100:DNA	66.24709565	0.124536643	0.19207621	0.196719427	0.611088926	None
MER6B:TcMar-Tigger:DNA	88.39112763	0.132355362	0.174336859	0.198212177	0.611088926	None
(TTTTA)n:Simple_repeat:Simple_repeat	62.59051084	0.122209232	0.191518738	0.201179059	0.617766268	None
MER41-int:ERV1:LTR	240.8049853	-0.1251212	0.132636283	0.201962049	0.617766268	None
LTR17:ERV1:LTR	98.65126545	0.128392778	0.178482892	0.20524622	0.622060404	None
MER8:TcMar-Tigger:DNA	281.4669055	0.119987995	0.121431444	0.204236716	0.622060404	None
X7A_LINE:CR1:LINE	157.6004623	0.129805424	0.161294411	0.205758441	0.622060404	None
L1M3:L1:LINE	822.9101872	0.109583274	0.105014803	0.208495605	0.622857964	None
L1MC5:L1:LINE	2666.1071	0.08581207	0.075003136	0.208702002	0.622857964	None
MER39:ERV1:LTR	275.5032748	0.125377387	0.136354695	0.206984044	0.622857964	None
Tigger18a:TcMar-Tigger:DNA	240.1779555	0.12179016	0.12922491	0.209216393	0.622857964	None
Helitron2Na_Mam:Helitron?:RC?	55.1667435	0.115486555	0.192041389	0.212248593	0.629482519	None
(CGTGCGG)n:Simple_repeat:Simple_repeat	108.7853552	0.127300184	0.169573518	0.213155409	0.629777344	None
L1MD:L1:LINE	1462.945677	0.096819888	0.088865388	0.214134974	0.630284075	None
(AAC)n:Simple_repeat:Simple_repeat	141.0335507	0.125756953	0.152921046	0.217568644	0.630868187	None
LTR79:ERVL:LTR	331.1623921	0.116666032	0.121086215	0.216094865	0.630868187	None
MSTB1:ERVL-MaLR:LTR	345.7873099	0.114848835	0.117753783	0.217014006	0.630868187	None
THE1D-int:ERVL-MaLR:LTR	283.7627496	0.119497901	0.127759016	0.21633184	0.630868187	None
(CTC)n:Simple_repeat:Simple_repeat	58.34049112	0.113831457	0.189585852	0.220611762	0.63141707	None
Alu:Alu:SINE	209.4792561	0.122446944	0.145281445	0.2246428	0.63141707	None
AluJr:Alu:SINE	13183.16649	0.072870206	0.064116484	0.224616593	0.63141707	None
Charlie9:hAT-Charlie:DNA	170.7071114	0.12571991	0.161674924	0.219605508	0.63141707	None
L1MA7:L1:LINE	896.7496191	0.104420143	0.103167645	0.224580834	0.63141707	None
MER2:TcMar-Tigger:DNA	1150.949921	0.090821705	0.084111463	0.22469364	0.63141707	None
MER33:hAT-Charlie:DNA	1109.676655	0.088184488	0.080351594	0.221727738	0.63141707	None
MER4C:ERV1:LTR	67.2146498	0.113718559	0.187795995	0.22504352	0.63141707	None
MLT2A2:ERVL:LTR	351.6481282	-0.111746993	0.114535964	0.221651641	0.63141707	None
MER5C:hAT-Charlie:DNA	97.50086986	0.118139214	0.180620376	0.22727475	0.635391775	None
(TC)n:Simple_repeat:Simple_repeat	244.5309065	-0.117478709	0.135421277	0.232801898	0.641644808	None
(TG)n:Simple_repeat:Simple_repeat	969.7786361	0.090983534	0.086217535	0.232382598	0.641644808	None
LTR33A:ERVL:LTR	110.1933951	-0.12073008	0.164321292	0.232712276	0.641644808	None
MER4D1:ERV1:LTR	142.1188777	0.121477589	0.160172846	0.232450156	0.641644808	None
MER11C:ERVK:LTR	235.3031055	-0.112858845	0.125742686	0.237790425	0.64851934	None
MER30:hAT-Charlie:DNA	592.4372712	0.100838388	0.101679063	0.2374355	0.64851934	None
MER41B:ERV1:LTR	156.656659	0.119963044	0.159809207	0.236759774	0.64851934	None
Arthur1:hAT-Tip100:DNA	86.43093506	-0.114898472	0.173469457	0.243073561	0.656041697	None
L1M3a:L1:LINE	168.9550083	-0.117406695	0.152916177	0.243912939	0.656041697	None
MER1B:hAT-Charlie:DNA	742.2791251	-0.090506664	0.088603918	0.243445696	0.656041697	None
Plat_L3:CR1:LINE	258.6240188	-0.111083799	0.124600084	0.243111351	0.656041697	None
Cheshire:hAT-Charlie:DNA	144.5289217	0.116432439	0.149079429	0.247183511	0.656627478	None
HAL1M8:L1:LINE	617.572325	0.095699948	0.096764198	0.245099317	0.656627478	None
LOR1b:ERV1:LTR	51.1404938	-0.096408189	0.189870435	0.246104099	0.656627478	None
MER11D:ERVK:LTR	113.6005825	0.1168244	0.160812172	0.247498049	0.656627478	None
L1M8:L1:LINE	209.4434326	0.115077821	0.146018834	0.250273862	0.661085109	None
MER72:ERV1:LTR	100.9918647	0.115191309	0.165208801	0.250873323	0.661085109	None
MER52A:ERV1:LTR	109.0020375	0.114745332	0.164035898	0.252406564	0.662885926	None
7SLRNA:srpRNA:srpRNA	935.7436463	-0.1096316	0.175992241	0.25587068	0.665263769	None
AluSx3:Alu:SINE	3942.170738	0.076136341	0.072930212	0.254824157	0.665263769	None
THE1A:ERVL-MaLR:LTR	296.6725775	0.108586702	0.12565347	0.255799858	0.665263769	None
(TTAT)n:Simple_repeat:Simple_repeat	57.52228219	-0.10247599	0.182757313	0.260172957	0.674202348	None
(TCT)n:Simple_repeat:Simple_repeat	72.64207386	0.104450055	0.176337183	0.269748605	0.674992901	None
(TGT)n:Simple_repeat:Simple_repeat	39.25899753	-0.094072574	0.186253868	0.267053231	0.674992901	None
AluJb:Alu:SINE	19391.91693	0.066170169	0.06413826	0.270609744	0.674992901	None
HERVH48-int:ERV1:LTR	135.3181514	-0.109655572	0.161285491	0.26973659	0.674992901	None
L1ME3A:L1:LINE	2054.400516	0.080693532	0.081847125	0.270862536	0.674992901	None
L1PA15-16:L1:LINE	128.7600948	0.108747822	0.170768631	0.265345616	0.674992901	None
L5:RTE-X:LINE	57.23226354	-0.102065278	0.179588218	0.269360543	0.674992901	None
MER21B:ERVL:LTR	463.7653625	0.105952728	0.113035571	0.267174231	0.674992901	None
MER34A1:ERV1:LTR	47.63590952	0.098575341	0.184308703	0.267853296	0.674992901	None
MLT1E3:ERVL-MaLR:LTR	192.7882798	0.109569986	0.13631037	0.262029821	0.674992901	None
MSTB2:ERVL-MaLR:LTR	109.9642983	-0.11062106	0.166023694	0.263543973	0.674992901	None
Tigger4b:TcMar-Tigger:DNA	481.9208257	0.094339939	0.101091183	0.267168651	0.674992901	None
MER44B:TcMar-Tigger:DNA	284.0499644	0.106209165	0.130534443	0.272150057	0.676041544	None
L1MEh:L1:LINE	328.4677761	0.099854167	0.113850995	0.273170432	0.676422023	None
MER119:hAT-Charlie:DNA	118.4923089	0.109204786	0.157760246	0.274224629	0.676883578	None
AluYk4:Alu:SINE	88.79906179	0.106740433	0.165011151	0.278722771	0.68440686	None
L1ME3F:L1:LINE	777.5032316	0.086834106	0.092644369	0.279027412	0.68440686	None
AluSq2:Alu:SINE	8367.064551	0.066165055	0.065860843	0.280533774	0.685944652	None
(AC)n:Simple_repeat:Simple_repeat	1031.172786	0.084552397	0.090411702	0.283693143	0.687206993	None
Charlie15b:hAT-Charlie:DNA	171.33751	0.106974534	0.149225998	0.282951251	0.687206993	None
L1MA8:L1:LINE	1077.118022	0.09003765	0.098720703	0.282377632	0.687206993	None
(GT)n:Simple_repeat:Simple_repeat	914.5908518	0.081242221	0.086090478	0.285709429	0.689948465	None
(ACC)n:Simple_repeat:Simple_repeat	84.35104925	0.103035112	0.168829795	0.287121834	0.691219231	None
(ACAC)n:Simple_repeat:Simple_repeat	43.70796331	0.090071211	0.183181059	0.290223451	0.692276121	None
(CAACTAT)n:Simple_repeat:Simple_repeat	1040.797857	-0.077597408	0.082097174	0.289912359	0.692276121	None
MamRep605:LTR?:LTR?	278.4422266	0.100355159	0.124647801	0.290206846	0.692276121	None
L1ME4b:L1:LINE	3092.935593	0.071764216	0.074683266	0.292561632	0.695725833	None
LTR16C:ERVL:LTR	259.4298905	0.097553547	0.121052655	0.297609355	0.70557841	None
MER20:hAT-Charlie:DNA	1766.015615	0.06738341	0.070614889	0.299513481	0.705802161	None
MER77:ERVL:LTR	177.9736319	0.102832215	0.143834108	0.299470046	0.705802161	None
(TTGTT)n:Simple_repeat:Simple_repeat	47.02550648	-0.089619864	0.180185522	0.302046671	0.708189516	None
Charlie19a:hAT-Charlie:DNA	158.0637966	0.100370388	0.13993443	0.306882123	0.708189516	None
LTR53:ERVL:LTR	45.03292257	-0.087434193	0.180543483	0.306721474	0.708189516	None
MADE1:TcMar-Mariner:DNA	211.4203575	0.100488978	0.131946749	0.306613392	0.708189516	None
MER113:hAT-Charlie:DNA	308.2585621	0.094450592	0.117552955	0.30633322	0.708189516	None
MLT1C:ERVL-MaLR:LTR	1811.509165	0.071060146	0.076231344	0.305013501	0.708189516	None
SSU-rRNA_Hsa:rRNA:rRNA	440283.2345	-0.101272976	0.154547143	0.30252891	0.708189516	None
U2:snRNA:snRNA	63.62891035	0.094696285	0.172569723	0.309710107	0.712607327	None
(AATTTT)n:Simple_repeat:Simple_repeat	58.53731328	-0.092545998	0.174395864	0.311207961	0.712820182	None
(GCC)n:Simple_repeat:Simple_repeat	74.81909068	0.096532906	0.16798961	0.311630362	0.712820182	None
(ATAC)n:Simple_repeat:Simple_repeat	50.01873962	0.089612321	0.17748075	0.313249177	0.713802661	None
L1MC3:L1:LINE	1620.70766	-0.080535714	0.092625024	0.313890145	0.713802661	None
MER96:hAT-Tip100:DNA	66.65362937	0.091063203	0.17527257	0.314878304	0.713968248	None
HERVK13-int:ERVK:LTR	194.5289231	0.096664409	0.1325299	0.318979557	0.719310956	None
MIR:MIR:SINE	15064.67276	0.056137397	0.059372521	0.319078962	0.719310956	None
(TTTG)n:Simple_repeat:Simple_repeat	91.59177146	-0.094683032	0.163529526	0.321981283	0.721815611	None
MER68:ERVL:LTR	307.901381	0.091649031	0.116195192	0.322040811	0.721815611	None
AluYm1:Alu:SINE	492.7041922	0.08497079	0.104103588	0.326310957	0.72308322	None
MER112:hAT-Charlie:DNA	472.833134	0.086434558	0.10750275	0.326314479	0.72308322	None
MLT1E1A:ERVL-MaLR:LTR	259.673192	-0.09170566	0.12156839	0.326193007	0.72308322	None
MamRep1151:LTR?:LTR?	53.29013492	-0.087923824	0.175187981	0.32439544	0.72308322	None
(GGC)n:Simple_repeat:Simple_repeat	52.76911072	0.086449686	0.175159718	0.331496095	0.730415125	None
LTR10A:ERV1:LTR	49.73511766	0.085146098	0.176362915	0.331301553	0.730415125	None
L1MCb:L1:LINE	101.2283652	0.093903242	0.158134167	0.333412749	0.732568857	None
L1ME4c:L1:LINE	1175.929796	0.072106207	0.084082917	0.335145086	0.734306648	None
LTR37-int:ERV1:LTR	85.53518008	0.091683234	0.16215672	0.338532628	0.73965112	None
L1ME1:L1:LINE	4919.401056	0.07018454	0.08193726	0.33970261	0.740134179	None
MER65C:ERV1:LTR	40.28011556	0.077222314	0.179882596	0.341739671	0.740435953	None
Tigger3c:TcMar-Tigger:DNA	266.5201548	0.087993266	0.118623278	0.341680089	0.740435953	None
LFSINE_Vert:tRNA:SINE	127.5674241	0.092130265	0.152291959	0.346052627	0.744905908	None
LTR28C:ERV1:LTR	50.99396594	0.080740899	0.176478932	0.346626503	0.744905908	None
MSTD-int:ERVL-MaLR:LTR	95.23155862	0.089535957	0.162912593	0.34666775	0.744905908	None
Charlie7a:hAT-Charlie:DNA	93.08941947	0.09057442	0.157572738	0.348725251	0.747268396	None
(CACA)n:Simple_repeat:Simple_repeat	39.93269229	0.074844949	0.178513871	0.356913945	0.762458254	None
L1MC:L1:LINE	843.8759427	0.074042164	0.093420293	0.358746383	0.762458254	None
MLT1F-int:ERVL-MaLR:LTR	63.98320624	0.084583613	0.16773657	0.35843475	0.762458254	None
Kanga1a:TcMar-Tc2:DNA	58.4813836	0.078499211	0.175618369	0.359877738	0.762784335	None
LTR14B:ERVK:LTR	40.89777576	0.073851939	0.178347552	0.361015764	0.763122752	None
AluSp:Alu:SINE	7733.166417	0.05794477	0.068907366	0.363260309	0.763727873	None
Helitron3Na_Mam:Helitron:RC	79.99870131	0.086539838	0.160460103	0.363054497	0.763727873	None
MER106A:hAT-Charlie:DNA	99.04465781	0.08595002	0.160623208	0.365351605	0.766059817	None
(TTCAGA)n:Simple_repeat:Simple_repeat	847.8599533	-0.071986036	0.092156776	0.366388202	0.766173719	None
Ricksha_c:MULE-MuDR:DNA	57.28536665	-0.080059889	0.170652719	0.367665072	0.766788118	None
MER65-int:ERV1:LTR	75.44486838	0.083026912	0.164800313	0.371885402	0.773521637	None
Zaphod3:hAT-Tip100:DNA	50.48920707	0.077312917	0.172876768	0.372976135	0.773727089	None
GA-rich:Low_complexity:Low_complexity	1379.502292	0.06251446	0.078195183	0.376334017	0.776562257	None
Penelope1_Vert:Penelope:LINE	66.0608771	0.080131481	0.168344909	0.375473711	0.776562257	None
(GTTT)n:Simple_repeat:Simple_repeat	79.403904	0.081793394	0.160692936	0.384545727	0.780930954	None
AluSc8:Alu:SINE	2726.711076	0.063616982	0.082598406	0.389464284	0.780930954	None
Arthur1B:hAT-Tip100:DNA	70.3202954	-0.078740852	0.165475892	0.386865682	0.780930954	None
HUERS-P3b-int:ERV1:LTR	132.5272532	0.083090734	0.152699085	0.387245487	0.780930954	None
L1ME2z:L1:LINE	1000.605092	0.066299235	0.087097255	0.387637036	0.780930954	None
LTR104_Mam:Gypsy:LTR	66.12464576	-0.079465182	0.165063258	0.384999864	0.780930954	None
MADE2:TcMar-Mariner:DNA	150.817432	0.083288457	0.142254853	0.389393468	0.780930954	None
MER9a3:ERVK:LTR	101.3451883	0.083817164	0.15465381	0.382569356	0.780930954	None
MLT1K:ERVL-MaLR:LTR	1030.325522	0.063992096	0.082270127	0.384530984	0.780930954	None
THE1D:ERVL-MaLR:LTR	736.5425232	0.069257602	0.092075632	0.385788362	0.780930954	None
UCON44:Unknown:Unknown	47.86969065	-0.07446284	0.173093388	0.382537824	0.780930954	None
MSTA:ERVL-MaLR:LTR	1455.497527	0.061725632	0.080197798	0.392452109	0.784904218	None
L1MC4:L1:LINE	5486.677778	0.052235664	0.06580101	0.397046968	0.788355137	None
MER91B:hAT-Tip100:DNA	89.4812366	0.07891999	0.160061096	0.397209704	0.788355137	None
Zaphod:hAT-Tip100:DNA	63.58454523	-0.076411137	0.166503145	0.395331594	0.788355137	None
(TCTA)n:Simple_repeat:Simple_repeat	39.23844729	-0.06867464	0.174385834	0.399960165	0.789023519	None
Charlie30a:hAT-Charlie:DNA	40.71126649	-0.068058418	0.174714314	0.401237425	0.789023519	None
L1ME4a:L1:LINE	3561.407464	0.05492058	0.071115567	0.402259087	0.789023519	None
LTR33B:ERVL:LTR	187.2596633	-0.079592273	0.13082297	0.402604309	0.789023519	None
MER58A:hAT-Charlie:DNA	1392.28636	0.05903384	0.077221667	0.39960381	0.789023519	None
CR1-3_Croc:CR1:LINE	73.46756813	0.075692761	0.165068012	0.404682831	0.791109293	None
Chap1_Mam:hAT-Charlie:DNA	91.55006846	-0.077677644	0.158004164	0.406712017	0.791110656	None
MER107:hAT-Charlie:DNA	68.07799795	-0.075503573	0.163875759	0.406176736	0.791110656	None
MER68-int:ERVL:LTR	50.76562889	0.069104601	0.172739221	0.407750873	0.79115841	None
AluSg:Alu:SINE	5363.437564	0.052653715	0.070341665	0.415535279	0.794413167	None
AluYc3:Alu:SINE	74.38438048	-0.073255514	0.164040971	0.416557674	0.794413167	None
AluYe5:Alu:SINE	118.1927531	0.077130387	0.153688509	0.41619223	0.794413167	None
L2:L2:LINE	7562.874225	0.054960841	0.073382065	0.413359452	0.794413167	None
LTR10B1:ERV1:LTR	44.81144468	0.065984487	0.173974265	0.41536009	0.794413167	None
MER91A:hAT-Tip100:DNA	177.0052525	0.078861096	0.134945586	0.411058428	0.794413167	None
PABL_A-int:ERV1:LTR	103.6977617	-0.07743444	0.150373909	0.415940742	0.794413167	None
MARNA:TcMar-Mariner:DNA	428.0095116	0.068542488	0.10432169	0.41869225	0.796536476	None
LTR82A:ERVL:LTR	61.01692802	0.071535587	0.165904858	0.421184166	0.799327614	None
MLT2C2:ERVL:LTR	73.24452079	-0.072004719	0.163834263	0.423304709	0.801402119	None
(CTTT)n:Simple_repeat:Simple_repeat	67.606003	0.071004451	0.165085341	0.427017178	0.805711192	None
(TGG)n:Simple_repeat:Simple_repeat	85.06729545	0.073532755	0.159184495	0.42764671	0.805711192	None
LTR7Y:ERV1:LTR	471.4254576	0.067127684	0.102357043	0.432202927	0.812333212	None
LTR71B:ERV1:LTR	56.63218097	-0.066509613	0.167277646	0.440170783	0.825320218	None
Charlie17b:hAT-Charlie:DNA	58.50431502	0.067119273	0.166078777	0.444398237	0.831248501	None
LTR57-int:ERVL:LTR	77.87930701	-0.069121849	0.158481949	0.449915173	0.83955463	None
HERV17-int:ERV1:LTR	150.6752374	0.070447345	0.138018865	0.459925074	0.843981978	None
Kanga2_a:TcMar-Tc2:DNA	153.2568376	0.071100644	0.134844127	0.455975588	0.843981978	None
L1M3e:L1:LINE	74.60619212	0.066968303	0.160905107	0.458874827	0.843981978	None
LTR50:ERVL:LTR	152.2773649	-0.070813491	0.141615295	0.456801836	0.843981978	None
MER81:hAT-Blackjack:DNA	136.9696184	0.070885872	0.140867502	0.458332271	0.843981978	None
MIRb:MIR:SINE	18815.80986	0.040230767	0.058128019	0.458878072	0.843981978	None
MamRTE1:RTE-BovB:LINE	585.9287908	0.061294374	0.097773218	0.460944003	0.843981978	None
Tigger2a:TcMar-Tigger:DNA	439.0476571	0.065002117	0.106122236	0.456547972	0.843981978	None
MER34C2:ERV1:LTR	74.47042984	-0.066418348	0.158988436	0.464117942	0.845919534	None
Tigger3a:TcMar-Tigger:DNA	594.3489199	0.061614609	0.099851144	0.464171232	0.845919534	None
G-rich:Low_complexity:Low_complexity	690.1372511	0.05754877	0.094986727	0.47264133	0.849491675	None
L1M3f:L1:LINE	101.1672912	0.067946949	0.151180617	0.470246379	0.849491675	None
LTR16A2:ERVL:LTR	47.97298741	0.059017938	0.169707086	0.471641769	0.849491675	None
LTR32:ERVL:LTR	71.96588532	0.064245171	0.161944343	0.471129847	0.849491675	None
Tigger8:TcMar-Tigger:DNA	114.0730701	0.067644472	0.150076241	0.472665881	0.849491675	None
X6A_LINE:CR1:LINE	53.05227689	0.061034867	0.168113266	0.468014218	0.849491675	None
Charlie15a:hAT-Charlie:DNA	320.411825	-0.064335199	0.113441207	0.474552557	0.850921827	None
(TCAT)n:Simple_repeat:Simple_repeat	39.63069731	-0.054751545	0.170586547	0.489367836	0.852909591	None
(TTCT)n:Simple_repeat:Simple_repeat	101.5918178	0.064114712	0.148721479	0.495055663	0.852909591	None
(TTGT)n:Simple_repeat:Simple_repeat	44.88964228	0.058523174	0.168437116	0.480097481	0.852909591	None
AluYk2:Alu:SINE	123.912126	0.065893578	0.147195412	0.485439636	0.852909591	None
HERVK14-int:ERVK:LTR	88.71309852	0.063812052	0.150997125	0.494454155	0.852909591	None
LTR33A_:ERVL:LTR	60.98674195	0.060084858	0.164988119	0.485942993	0.852909591	None
LTR40b:ERVL:LTR	76.69415268	0.063400484	0.156080781	0.489615764	0.852909591	None
LTR49-int:ERV1:LTR	176.2807722	0.066984868	0.133055732	0.47985527	0.852909591	None
LTR49:ERV1:LTR	134.7902926	0.065255048	0.143081973	0.492136721	0.852909591	None
LTR8:ERV1:LTR	318.1042061	-0.063028405	0.108787433	0.478257202	0.852909591	None
MER103C:hAT-Charlie:DNA	713.2417181	0.055749748	0.091999027	0.484910096	0.852909591	None
MER4A:ERV1:LTR	145.3412147	0.065637363	0.136011034	0.48944082	0.852909591	None
MER4E1:ERV1:LTR	81.7596639	0.061948455	0.160278322	0.488743238	0.852909591	None
MER53:hAT:DNA	220.13353	0.063259139	0.12268887	0.495557479	0.852909591	None
MER57A1:ERV1:LTR	69.49771737	0.063540621	0.158402503	0.483974868	0.852909591	None
MER57F:ERV1:LTR	58.02587965	-0.060740774	0.162297219	0.490766713	0.852909591	None
MER58B:hAT-Charlie:DNA	663.189323	0.056097131	0.093426432	0.479106578	0.852909591	None
Tigger19a:TcMar-Tigger:DNA	344.344925	0.060718804	0.109434925	0.493333901	0.852909591	None
X7C_LINE:CR1:LINE	52.30038636	0.057031779	0.165858305	0.496437121	0.852909591	None
L1M3b:L1:LINE	58.05907387	0.055913117	0.16754623	0.498721514	0.854527994	None
SVA_E:SVA:Retroposon	189.3683031	-0.063556831	0.130680665	0.499570212	0.854527994	None
HERVL74-int:ERVL:LTR	83.37870432	0.061916477	0.152957368	0.503617133	0.857798144	None
MLT1A0-int:ERVL-MaLR:LTR	73.76664651	-0.059874248	0.158410601	0.503681474	0.857798144	None
MamRep564:Unknown:Unknown	45.62618945	-0.052849701	0.168829316	0.509223269	0.865346731	None
FAM:Alu:SINE	491.1188453	0.054728196	0.099394529	0.514491686	0.868622327	None
MLT1A0:ERVL-MaLR:LTR	1303.780451	0.046456241	0.078640471	0.512802067	0.868622327	None
MLT1H1:ERVL-MaLR:LTR	266.3738226	0.058218318	0.121475278	0.513973982	0.868622327	None
(AATG)n:Simple_repeat:Simple_repeat	52.0384738	0.05459819	0.163583793	0.523286025	0.871187635	None
(CCCAT)n:Simple_repeat:Simple_repeat	84.19474006	-0.054070793	0.164745652	0.520696721	0.871187635	None
Charlie29a:hAT-Charlie:DNA	166.8840326	0.060951762	0.139357694	0.520143278	0.871187635	None
LTR65:ERV1:LTR	58.25664469	0.054994548	0.162047374	0.526063303	0.871187635	None
LTR81A:Gypsy:LTR	46.70409119	-0.053322642	0.165900806	0.520003002	0.871187635	None
MER63C:hAT-Blackjack:DNA	64.23827494	0.057124836	0.159233099	0.520202641	0.871187635	None
MLT1H2:ERVL-MaLR:LTR	205.8116077	0.060428341	0.125387901	0.525774917	0.871187635	None
MLT1J2:ERVL-MaLR:LTR	282.4439705	0.057691789	0.113470737	0.521876038	0.871187635	None
MamGypLTR3a:Gypsy:LTR	42.28941805	0.051411589	0.167947969	0.525072493	0.871187635	None
MER47C:TcMar-Tigger:DNA	47.29129441	0.05254205	0.166001503	0.527260927	0.871321024	None
(AG)n:Simple_repeat:Simple_repeat	82.2145986	0.053810579	0.152198687	0.556338853	0.873127375	None
(AT)n:Simple_repeat:Simple_repeat	499.6751893	0.049331113	0.097849035	0.553740343	0.873127375	None
(TCCA)n:Simple_repeat:Simple_repeat	43.10665904	0.049417211	0.16755567	0.539505232	0.873127375	None
AluSq4:Alu:SINE	196.9675089	0.057771243	0.129394336	0.539064513	0.873127375	None
BLACKJACK:hAT-Blackjack:DNA	148.2157604	-0.053845929	0.143053689	0.553210655	0.873127375	None
Charlie10:hAT-Charlie:DNA	152.5266914	-0.055315574	0.134166064	0.556018996	0.873127375	None
Charlie10b:hAT-Charlie:DNA	45.01503208	0.048605473	0.166873621	0.54819363	0.873127375	None
HERV9NC-int:ERV1:LTR	101.9880192	0.05728927	0.146990141	0.540635899	0.873127375	None
L1M4b:L1:LINE	881.3941361	0.048571224	0.093554575	0.547606559	0.873127375	None
L1ME3:L1:LINE	1289.717758	0.046741176	0.090528689	0.553813431	0.873127375	None
L2b:L2:LINE	9674.495442	0.035812197	0.060244551	0.530729513	0.873127375	None
LTR16B1:ERVL:LTR	93.63612533	0.053694545	0.152661813	0.555937785	0.873127375	None
LTR24B:ERV1:LTR	81.37610189	0.055672978	0.152085894	0.544146445	0.873127375	None
LTR25:ERV1:LTR	99.10229328	0.05510334	0.14991423	0.550755117	0.873127375	None
LTR37B:ERV1:LTR	96.00617166	0.057820292	0.150754857	0.531960023	0.873127375	None
LTR54:ERV1:LTR	71.78255479	0.053874743	0.157447779	0.545689647	0.873127375	None
LTR70:ERV1:LTR	45.76514263	-0.048493473	0.16549785	0.552988359	0.873127375	None
LTR84a:ERVL:LTR	47.77510606	-0.049494816	0.168952783	0.530110699	0.873127375	None
MER102c:hAT-Charlie:DNA	374.3701806	0.051899584	0.106870802	0.55276018	0.873127375	None
MER11B:ERVK:LTR	103.7721732	-0.05740082	0.149859831	0.533714583	0.873127375	None
MER57A-int:ERV1:LTR	240.8826738	-0.056118418	0.121275574	0.542200857	0.873127375	None
MLT1C-int:ERVL-MaLR:LTR	41.44051303	0.045581745	0.170673107	0.548091963	0.873127375	None
MLT2B4:ERVL:LTR	289.2509177	0.05526254	0.112703366	0.538433276	0.873127375	None
THE1-int:ERVL-MaLR:LTR	51.53004171	0.050838556	0.162815672	0.550073836	0.873127375	None
Tigger14a:TcMar-Tigger:DNA	103.5173143	0.055411134	0.147659167	0.551485414	0.873127375	None
(ATT)n:Simple_repeat:Simple_repeat	67.45133602	-0.05142154	0.157089423	0.559708356	0.875301128	None
MER9a2:ERVK:LTR	72.49322907	0.051809999	0.157085945	0.559968285	0.875301128	None
MER74B:ERVL:LTR	141.4411463	-0.053912964	0.136334805	0.565372211	0.881980649	None
Tigger12c:TcMar-Tigger:DNA	105.633407	0.053235661	0.143445059	0.569691815	0.886945341	None
(CA)n:Simple_repeat:Simple_repeat	751.1661055	0.042001308	0.086995944	0.584562578	0.887940895	None
(TTCC)n:Simple_repeat:Simple_repeat	194.4997038	0.05151671	0.126034666	0.580794488	0.887940895	None
Charlie2a:hAT-Charlie:DNA	178.4633616	-0.050488446	0.127946858	0.587839982	0.887940895	None
FordPrefect:hAT-Tip100:DNA	157.6248641	0.050604417	0.136553863	0.590515732	0.887940895	None
L1PBa1:L1:LINE	183.8586551	0.050080375	0.131880424	0.59180432	0.887940895	None
LTR12_:ERV1:LTR	71.95379079	0.049171399	0.155058794	0.582320157	0.887940895	None
LTR75:ERVL:LTR	89.30450961	0.050691754	0.150586541	0.57982061	0.887940895	None
LTR84b:ERVL:LTR	45.57043748	-0.042609454	0.166600921	0.588062893	0.887940895	None
LTR89:ERVL?:LTR	57.97903799	-0.043875926	0.163747746	0.591960596	0.887940895	None
MER113A:hAT-Charlie:DNA	126.7480033	-0.051918703	0.138289641	0.578928636	0.887940895	None
MER3:hAT-Charlie:DNA	1043.014916	0.039527206	0.081882424	0.590248843	0.887940895	None
MER75:PiggyBac:DNA	46.73305657	0.042850552	0.167904072	0.583534025	0.887940895	None
MER89:ERV1:LTR	65.87631027	-0.048895749	0.157288936	0.576524483	0.887940895	None
MER90:ERV1:LTR	102.8054999	0.051712791	0.147655708	0.576033023	0.887940895	None
MLT1D-int:ERVL-MaLR:LTR	59.15321947	0.045011069	0.162594728	0.590831201	0.887940895	None
MLT1E1:ERVL-MaLR:LTR	92.11312236	-0.04906444	0.148709776	0.5914838	0.887940895	None
MLT1H-int:ERVL-MaLR:LTR	157.8326603	0.052073291	0.131167496	0.578079793	0.887940895	None
THE1C:ERVL-MaLR:LTR	650.4131185	0.044213309	0.089456338	0.572315709	0.887940895	None
Tigger16a:TcMar-Tigger:DNA	189.7808724	0.049808321	0.12353321	0.591560408	0.887940895	None
(AAAC)n:Simple_repeat:Simple_repeat	117.2182709	0.049002846	0.145200012	0.597602145	0.888174065	None
(TCTC)n:Simple_repeat:Simple_repeat	165.0171659	-0.048048033	0.133295353	0.606829182	0.888174065	None
Charlie23a:hAT-Charlie:DNA	118.8729901	0.049753925	0.138935316	0.595877979	0.888174065	None
Charlie2b:hAT-Charlie:DNA	405.3493602	0.045895304	0.107475305	0.60069308	0.888174065	None
HSAT4:centr:Satellite	63.40589897	0.045002722	0.157910905	0.6049528	0.888174065	None
L1M3c:L1:LINE	60.34071723	0.043871245	0.161210764	0.603618984	0.888174065	None
L2-3_Crp:L2:LINE	163.746672	0.049480635	0.130707037	0.596475433	0.888174065	None
L4_B_Mam:RTE-X:LINE	307.9960819	0.046815418	0.111475907	0.600406323	0.888174065	None
LTR1A2:ERV1:LTR	69.05100193	0.044744765	0.158070274	0.606918944	0.888174065	None
LTR40c:ERVL:LTR	61.43850397	0.044246604	0.162864207	0.594382224	0.888174065	None
LTR85a:Gypsy?:LTR	49.10991092	0.043623092	0.162411232	0.601383454	0.888174065	None
MER96B:hAT-Tip100:DNA	82.520616	-0.046493365	0.153215487	0.602661221	0.888174065	None
Tigger17b:TcMar-Tigger:DNA	42.76270807	-0.042379666	0.164739085	0.598702036	0.888174065	None
AluSx4:Alu:SINE	1302.950991	0.037817706	0.084368573	0.614845516	0.897584247	None
AluYk3:Alu:SINE	127.3634869	0.046760442	0.142773905	0.616137545	0.897584247	None
Tigger19b:TcMar-Tigger:DNA	422.6573627	-0.04194617	0.099861287	0.616801483	0.897584247	None
(CTCC)n:Simple_repeat:Simple_repeat	82.30475198	0.044059161	0.150267499	0.627048839	0.900378842	None
Charlie7:hAT-Charlie:DNA	251.9695677	0.044584371	0.1143888	0.621252261	0.900378842	None
HERVIP10FH-int:ERV1:LTR	108.4757651	0.045417069	0.144244974	0.6228984	0.900378842	None
Kanga11a:TcMar-Tc2:DNA	60.00884372	-0.040963844	0.15951959	0.627956526	0.900378842	None
L2-1_AMi:L2:LINE	78.11703488	-0.044398592	0.151050667	0.623440228	0.900378842	None
MER57E3:ERV1:LTR	50.12042683	0.040468836	0.161929583	0.626304559	0.900378842	None
MER87B:ERV1:LTR	41.27340546	-0.03741453	0.16709507	0.624529847	0.900378842	None
MamRep137:TcMar-Tigger:DNA	233.8659343	0.045202652	0.118250078	0.621952542	0.900378842	None
LTR86A1:ERVL:LTR	79.76952343	0.042928079	0.153419328	0.630438505	0.902126657	None
MamTip2:hAT-Tip100:DNA	271.7234495	-0.043995828	0.121789103	0.63148866	0.902126657	None
Charlie1:hAT-Charlie:DNA	392.338328	0.041580244	0.106719403	0.633684339	0.902784757	None
L1MEg2:L1:LINE	69.06831152	-0.041776215	0.155625792	0.634264162	0.902784757	None
L1MC5a:L1:LINE	3942.742219	0.027874554	0.065732071	0.640105031	0.907192585	None
LTR13A:ERVK:LTR	107.5458517	0.043289229	0.141147545	0.641779974	0.907192585	None
LTR33:ERVL:LTR	394.0148506	-0.039539417	0.103990393	0.642013214	0.907192585	None
MER6:TcMar-Tigger:DNA	151.9705858	0.043771991	0.133607962	0.639037361	0.907192585	None
MLT1E2:ERVL-MaLR:LTR	398.1090881	-0.040625055	0.107326613	0.643460777	0.907593862	None
LTR19B:ERV1:LTR	41.73857569	0.035496436	0.165634073	0.650407671	0.909172014	None
LTR61:ERV1:LTR	106.5251047	0.041891919	0.146752988	0.646671417	0.909172014	None
LTR88b:Gypsy?:LTR	49.24487395	0.036575063	0.16366426	0.6498037	0.909172014	None
MER68B:ERVL:LTR	86.74156772	0.041296766	0.150218315	0.647901465	0.909172014	None
Tigger17a:TcMar-Tigger:DNA	325.4494916	-0.039273274	0.106232055	0.649618947	0.909172014	None
(CCT)n:Simple_repeat:Simple_repeat	103.3221932	0.041249098	0.145483266	0.65435038	0.909791972	None
LTR41B:ERVL:LTR	138.7449939	0.04191503	0.140132611	0.652618729	0.909791972	None
Tigger5:TcMar-Tigger:DNA	42.49343501	-0.034854127	0.165301916	0.654196897	0.909791972	None
PRIMA4-int:ERV1:LTR	80.31425124	0.040345194	0.149441366	0.655864004	0.910273884	None
HERVIP10B3-int:ERV1:LTR	304.4244042	0.039120093	0.10858091	0.657060144	0.910314232	None
(AAT)n:Simple_repeat:Simple_repeat	124.865863	0.040011947	0.137119757	0.666848083	0.910338993	None
(C)n:Simple_repeat:Simple_repeat	56.21713268	0.03856166	0.158163605	0.659915029	0.910338993	None
(TTA)n:Simple_repeat:Simple_repeat	137.5816881	-0.03913827	0.133991578	0.673417434	0.910338993	None
ERV3-16A3_I-int:ERVL:LTR	322.7681809	0.037882811	0.110982943	0.671119236	0.910338993	None
ERVL-int:ERVL:LTR	104.3023929	-0.039593185	0.142849781	0.667044921	0.910338993	None
HERVH-int:ERV1:LTR	4786.194144	0.029131165	0.073037773	0.665404409	0.910338993	None
L1M:L1:LINE	40.72147017	0.032432843	0.166704997	0.670793163	0.910338993	None
LTR2C:ERV1:LTR	46.78921838	-0.035413242	0.162566345	0.661154509	0.910338993	None
LTR7B:ERV1:LTR	107.9286167	-0.039949596	0.140666191	0.665051081	0.910338993	None
MER21C:ERVL:LTR	822.5761636	0.032662354	0.085819023	0.667724951	0.910338993	None
MER31B:ERV1:LTR	113.1998105	0.039874167	0.142890059	0.664370903	0.910338993	None
MER47B:TcMar-Tigger:DNA	43.88915487	0.034268612	0.16241755	0.673332354	0.910338993	None
MER4B:ERV1:LTR	181.251014	0.039244515	0.130126915	0.67229788	0.910338993	None
PABL_A:ERV1:LTR	117.5747901	-0.038586179	0.143257859	0.673217536	0.910338993	None
L1MDb:L1:LINE	97.12596071	0.038338698	0.145095517	0.675571287	0.911670595	None
(TATT)n:Simple_repeat:Simple_repeat	45.95387176	0.033599424	0.161679422	0.682403456	0.915617409	None
(TTC)n:Simple_repeat:Simple_repeat	159.7603442	0.036597394	0.128893849	0.692845102	0.915617409	None
(TTTTG)n:Simple_repeat:Simple_repeat	52.37014998	0.031406851	0.159699192	0.705558018	0.915617409	None
(TTTTTG)n:Simple_repeat:Simple_repeat	57.8551718	-0.033993166	0.158570264	0.685040156	0.915617409	None
BSR/Beta:Satellite:Satellite	122.0417209	0.036990696	0.14129144	0.689362088	0.915617409	None
HERV4_I-int:ERV1:LTR	102.0359842	0.034648332	0.141898512	0.707297736	0.915617409	None
HERVK3-int:ERVK:LTR	222.7467071	-0.033620445	0.118075085	0.710523513	0.915617409	None
HSAT5:Satellite:Satellite	45.13916574	-0.029587815	0.161503866	0.712538163	0.915617409	None
LTR16A1:ERVL:LTR	78.3478728	0.035699335	0.149259436	0.69242582	0.915617409	None
LTR23:ERV1:LTR	51.77883326	0.030367222	0.160929911	0.710556947	0.915617409	None
LTR40a:ERVL:LTR	94.38923733	-0.036206847	0.144277433	0.689335133	0.915617409	None
LTR45C:ERV1:LTR	55.12768709	0.031526455	0.157088656	0.711041542	0.915617409	None
LTR7:ERV1:LTR	134.1773026	0.035710646	0.133940837	0.702357516	0.915617409	None
MER102a:hAT-Charlie:DNA	258.4474303	0.035414059	0.114726182	0.694648903	0.915617409	None
MER11A:ERVK:LTR	196.0223107	-0.033979059	0.125672189	0.712133436	0.915617409	None
MER124:DNA?:DNA?	57.12048726	0.031680952	0.161418278	0.696635555	0.915617409	None
MER34A:ERV1:LTR	90.98909554	0.036617108	0.151477163	0.679734258	0.915617409	None
MER41C:ERV1:LTR	58.12311053	-0.033302647	0.160045272	0.686457369	0.915617409	None
MER4A1:ERV1:LTR	231.6524908	0.035130074	0.126027048	0.704534781	0.915617409	None
MER4B-int:ERV1:LTR	62.9734056	0.031698118	0.15672847	0.710592992	0.915617409	None
MER58C:hAT-Charlie:DNA	314.0670812	-0.034387416	0.106731421	0.69214562	0.915617409	None
MER58D:hAT-Charlie:DNA	78.04920023	-0.033150931	0.151475188	0.706791643	0.915617409	None
MER63B:hAT-Blackjack:DNA	106.3261306	0.034006552	0.150895988	0.702326073	0.915617409	None
MER94:hAT-Blackjack:DNA	234.9329397	0.036819478	0.117494689	0.687594658	0.915617409	None
MIR1_Amn:MIR:SINE	984.8676213	0.029000265	0.084161675	0.69982353	0.915617409	None
MLT1F:ERVL-MaLR:LTR	465.9066177	0.033275602	0.100549671	0.692321986	0.915617409	None
MLT1J:ERVL-MaLR:LTR	1064.407726	0.02785112	0.082446169	0.706215609	0.915617409	None
Tigger13a:TcMar-Tigger:DNA	336.9357345	0.033238976	0.112162072	0.709802836	0.915617409	None
Tigger4a:TcMar-Tigger:DNA	552.3917228	0.032475269	0.095569257	0.6920901	0.915617409	None
(GA)n:Simple_repeat:Simple_repeat	89.79587362	0.032426492	0.147487831	0.720299119	0.921038218	None
LOR1-int:ERV1:LTR	431.5720312	-0.02977589	0.098802294	0.720185711	0.921038218	None
LTR78B:ERV1:LTR	93.95709307	0.032538933	0.148063771	0.718732918	0.921038218	None
Arthur1A:hAT-Tip100:DNA	56.10769164	-0.029627972	0.157184822	0.724339837	0.922889593	None
LTR33C:ERVL:LTR	50.83574362	0.02794613	0.163340986	0.723511302	0.922889593	None
X8_LINE:CR1:LINE	43.58556776	0.028220036	0.162158297	0.725296565	0.922889593	None
Charlie13b:hAT-Charlie:DNA	86.09757107	0.030974406	0.149747679	0.729248824	0.925639663	None
MLT2C1:ERVL:LTR	151.104309	0.032133306	0.134552192	0.729831273	0.925639663	None
LTR51:ERV1:LTR	41.18176718	-0.026401591	0.163844307	0.733115061	0.928295045	None
HERVIP10F-int:ERV1:LTR	93.13209051	-0.030365059	0.146050149	0.735861974	0.929180486	None
L1M2a:L1:LINE	166.5397223	0.031151523	0.128256798	0.736196846	0.929180486	None
(TTTAAA)n:Simple_repeat:Simple_repeat	56.08119165	0.028043103	0.15613265	0.742292097	0.934741406	None
MER4D:ERV1:LTR	400.6776076	-0.028672562	0.106874308	0.742999579	0.934741406	None
MLT1F2-int:ERVL-MaLR:LTR	74.46903233	0.028804771	0.150591647	0.745595703	0.934991396	None
MLT2D:ERVL:LTR	326.1261417	-0.029495438	0.119382695	0.745150599	0.934991396	None
MamRep4096:hAT-Tip100:DNA	43.43125758	0.024459519	0.164686287	0.749510965	0.93839254	None
(CT)n:Simple_repeat:Simple_repeat	166.2205473	0.028931212	0.136640949	0.755474833	0.944343542	None
LTR5B:ERVK:LTR	436.8119092	-0.025484015	0.098378742	0.758342408	0.946411326	None
LTR16B2:ERVL:LTR	63.93865294	-0.025677277	0.155040197	0.762036148	0.949501909	None
MLT1J1:ERVL-MaLR:LTR	215.9288034	-0.027054739	0.117848358	0.764379858	0.95010783	None
X6B_LINE:CR1:LINE	43.47418452	-0.02238797	0.165056376	0.764958612	0.95010783	None
MSTC:ERVL-MaLR:LTR	267.2679591	0.026499274	0.121626548	0.773123254	0.957575401	None
MSTD:ERVL-MaLR:LTR	533.7403446	0.024097741	0.099436703	0.773426286	0.957575401	None
(ATAA)n:Simple_repeat:Simple_repeat	45.37671333	0.020311993	0.165654417	0.785662466	0.958977708	None
(TGTT)n:Simple_repeat:Simple_repeat	50.57851668	-0.02308154	0.158279948	0.777385236	0.958977708	None
Charlie24:hAT-Charlie:DNA	117.6342409	-0.024986599	0.140223828	0.783877703	0.958977708	None
HERVK11-int:ERVK:LTR	69.67097628	0.023283883	0.154496696	0.786625729	0.958977708	None
L4_C_Mam:RTE-X:LINE	470.52582	0.024188449	0.106455419	0.7821539	0.958977708	None
LTR76:ERV1:LTR	96.43612262	-0.024174699	0.144543021	0.788082962	0.958977708	None
MER44A:TcMar-Tigger:DNA	307.2355162	0.024077831	0.109291014	0.785265079	0.958977708	None
MER66-int:ERV1:LTR	47.99983423	0.021538544	0.161571766	0.787424174	0.958977708	None
MER66B:ERV1:LTR	92.98030281	-0.023675872	0.150271607	0.786411593	0.958977708	None
MLT1G3:ERVL-MaLR:LTR	229.0750256	0.02487695	0.118508523	0.785289438	0.958977708	None
MamSINE1:tRNA-RTE:SINE	378.5528798	-0.022931465	0.101145274	0.785385971	0.958977708	None
(CTTTTT)n:Simple_repeat:Simple_repeat	250.6745258	-0.023890167	0.1266074	0.794530296	0.964137397	None
MER34B-int:ERV1:LTR	184.7859621	0.024061428	0.130077409	0.794795315	0.964137397	None
LTR22B:ERVK:LTR	65.9298835	0.022165622	0.154547562	0.796542216	0.9647561	None
(AAAAC)n:Simple_repeat:Simple_repeat	102.0123665	0.022929154	0.143364436	0.802036503	0.967147998	None
Charlie18a:hAT-Charlie:DNA	305.8661494	-0.021906116	0.110352289	0.802634098	0.967147998	None
L1M6B:L1:LINE	255.7327487	-0.022538337	0.119676019	0.803476798	0.967147998	None
LTR16E1:ERVL:LTR	62.51616365	-0.021512242	0.154068959	0.800064201	0.967147998	None
(AATA)n:Simple_repeat:Simple_repeat	61.06466978	0.015050106	0.154417327	0.860512073	0.972424296	None
(ATGG)n:Simple_repeat:Simple_repeat	60.24070343	0.014662286	0.155439767	0.861701563	0.972424296	None
(G)n:Simple_repeat:Simple_repeat	39.31150008	0.016271402	0.163156238	0.834445348	0.972424296	None
(GATG)n:Simple_repeat:Simple_repeat	46.73262047	-0.018177853	0.160105048	0.819092099	0.972424296	None
(GGAT)n:Simple_repeat:Simple_repeat	47.81877434	0.012702693	0.160392258	0.875191598	0.972424296	None
(TAA)n:Simple_repeat:Simple_repeat	78.37618599	-0.017541046	0.149398154	0.840439581	0.972424296	None
(TCCC)n:Simple_repeat:Simple_repeat	41.34605554	0.015826051	0.161846826	0.841111072	0.972424296	None
(TGTTT)n:Simple_repeat:Simple_repeat	44.08768858	0.014412632	0.161742208	0.855302843	0.972424296	None
AluYf1:Alu:SINE	183.3796373	-0.014788006	0.129103922	0.871399376	0.972424296	None
AmnSINE1:5S-Deu-L2:SINE	130.2171731	0.014768632	0.136767893	0.872066647	0.972424296	None
Charlie20a:hAT-Charlie:DNA	80.08608781	0.014519888	0.149295197	0.869094131	0.972424296	None
Charlie21a:hAT-Charlie:DNA	64.40835867	0.01961999	0.153959931	0.819527519	0.972424296	None
GSATII:centr:Satellite	166.4443749	-0.021770666	0.131274948	0.812732374	0.972424296	None
HERVS71-int:ERV1:LTR	39.53559584	0.014682851	0.161994169	0.851906875	0.972424296	None
L1M6:L1:LINE	375.1725713	-0.017206339	0.110747547	0.844862113	0.972424296	None
LTR101_Mam:ERVL:LTR	51.57677901	0.013788231	0.159878961	0.864802999	0.972424296	None
LTR10E:ERV1:LTR	44.89453811	-0.016206149	0.162244564	0.833339271	0.972424296	None
LTR16B:ERVL:LTR	41.90836212	-0.014357578	0.164043525	0.847367025	0.972424296	None
LTR29:ERV1:LTR	57.45357162	-0.013633084	0.156932075	0.867551464	0.972424296	None
LTR41C:ERVL:LTR	67.67862323	0.019319361	0.154562425	0.821530299	0.972424296	None
LTR48:ERV1:LTR	80.56659438	-0.017289786	0.148356638	0.843905165	0.972424296	None
LTR54B:ERV1:LTR	60.27833855	0.018524843	0.153687205	0.829802781	0.972424296	None
LTR87:ERVL?:LTR	219.0472049	0.018565504	0.117333956	0.838793603	0.972424296	None
LTR8B:ERV1:LTR	142.9686893	-0.014717756	0.133750951	0.871874036	0.972424296	None
LTR9B:ERV1:LTR	88.43627939	-0.017463236	0.146146992	0.843864259	0.972424296	None
LTR9D:ERV1:LTR	56.17160432	0.017552149	0.158418901	0.831306583	0.972424296	None
MER1A:hAT-Charlie:DNA	583.7339316	0.013379182	0.097630095	0.871920131	0.972424296	None
MER31-int:ERV1:LTR	715.9178076	0.01441617	0.092380738	0.857650328	0.972424296	None
MER31A:ERV1:LTR	96.5495275	0.01577221	0.148190888	0.859768932	0.972424296	None
MER39B:ERV1:LTR	127.1512846	0.014261267	0.133450358	0.877675262	0.972424296	None
MER41A:ERV1:LTR	191.6323458	-0.015149044	0.123090112	0.870347174	0.972424296	None
MER45A:hAT-Tip100:DNA	148.8482306	-0.014168455	0.13494118	0.876320454	0.972424296	None
MER51-int:ERV1:LTR	62.03057143	-0.0202658	0.153125712	0.812680996	0.972424296	None
MER51A:ERV1:LTR	219.5174122	-0.021460843	0.117260327	0.811478383	0.972424296	None
MER57B1:ERV1:LTR	77.17125806	0.018533794	0.148310187	0.835451075	0.972424296	None
MER57B2:ERV1:LTR	46.26554347	-0.015065411	0.160667653	0.845620287	0.972424296	None
MER5B:hAT-Charlie:DNA	1897.597968	-0.01470406	0.072831834	0.825409825	0.972424296	None
MER67C:ERV1:LTR	115.9871813	-0.019358493	0.138284438	0.831773788	0.972424296	None
MER90a:ERV1:LTR	139.3751032	0.017084084	0.139094821	0.85296469	0.972424296	None
MER91C:hAT-Tip100:DNA	69.12876981	-0.019663347	0.153255638	0.817713885	0.972424296	None
MLT1B-int:ERVL-MaLR:LTR	73.47124337	-0.019855012	0.153265497	0.816231727	0.972424296	None
MLT1G1:ERVL-MaLR:LTR	195.2503689	0.016694964	0.12169528	0.860551107	0.972424296	None
MLT1G:ERVL-MaLR:LTR	132.401754	-0.014793871	0.134462531	0.871110273	0.972424296	None
MLT1I:ERVL-MaLR:LTR	553.8717774	0.015884461	0.096713271	0.848007442	0.972424296	None
MLT1M:ERVL-MaLR:LTR	124.5711993	-0.015609628	0.135901341	0.864035567	0.972424296	None
MLT1O:ERVL-MaLR:LTR	258.9393568	0.016605642	0.114543966	0.853996227	0.972424296	None
MLT2A1:ERVL:LTR	230.3780782	0.015349774	0.116577063	0.866957591	0.972424296	None
MLT2B2:ERVL:LTR	143.640491	-0.010993257	0.140135268	0.876774927	0.972424296	None
MSR1:Satellite:Satellite	39.62635227	0.012157647	0.164054914	0.872899554	0.972424296	None
MamGypLTR1c:Gypsy:LTR	44.5889026	0.01719326	0.159999726	0.831709171	0.972424296	None
MamGypsy2-I:Gypsy:LTR	91.76071521	0.017422317	0.148613551	0.843923994	0.972424296	None
MamTip1:hAT-Tip100:DNA	52.12442265	-0.014012944	0.15782479	0.862812154	0.972424296	None
PRIMA41-int:ERV1:LTR	47.19236144	0.015049626	0.161039682	0.850485918	0.972424296	None
THE1A-int:ERVL-MaLR:LTR	610.1511398	0.012537426	0.093156426	0.876850526	0.972424296	None
Tigger12:TcMar-Tigger:DNA	103.5824279	0.020287019	0.143507938	0.824077565	0.972424296	None
UCON105:Unknown:Unknown	50.76796782	0.014248423	0.161308405	0.857764592	0.972424296	None
(GCG)n:Simple_repeat:Simple_repeat	73.34274998	0.012900609	0.152672057	0.881826865	0.974575627	None
AmnSINE2:tRNA-Deu:SINE	74.70402474	-0.012364211	0.151875738	0.88460579	0.974575627	None
LTR39:ERV1:LTR	99.87545089	-0.012780978	0.14076212	0.887113712	0.974575627	None
MER4CL34:ERV1:LTR	49.86081527	-0.01137566	0.157849014	0.886871524	0.974575627	None
MER50:ERV1:LTR	148.3813033	-0.013028946	0.129578882	0.886456323	0.974575627	None
MSTA-int:ERVL-MaLR:LTR	871.6087545	-0.011075207	0.089006929	0.886609573	0.974575627	None
HUERS-P1-int:ERV1:LTR	45.13039763	0.01113384	0.160401397	0.889660091	0.975998412	None
MER54A:ERVL:LTR	77.10949917	-0.011939059	0.147992856	0.890955953	0.976047252	None
(TCC)n:Simple_repeat:Simple_repeat	476.0731308	0.01040106	0.0977447	0.90044168	0.976835203	None
AluYi6:Alu:SINE	84.9657008	-0.011432618	0.145802779	0.896817106	0.976835203	None
HERVL40-int:ERVL:LTR	99.3227418	-0.011329573	0.141933017	0.899454121	0.976835203	None
LTR12F:ERV1:LTR	39.12114064	-0.009022084	0.168199025	0.893930686	0.976835203	None
LTR25-int:ERV1:LTR	39.36373674	-0.008748102	0.16701972	0.899905877	0.976835203	None
MER41D:ERV1:LTR	46.15469049	-0.01050043	0.159560748	0.894195753	0.976835203	None
MLT1J-int:ERVL-MaLR:LTR	66.56003981	0.011245993	0.151575684	0.897754007	0.976835203	None
(AAAAT)n:Simple_repeat:Simple_repeat	39.66591011	-0.009177764	0.162848228	0.902833929	0.977436142	None
(TTG)n:Simple_repeat:Simple_repeat	121.0770134	-0.010560462	0.137577864	0.906974984	0.977436142	None
Charlie4:hAT-Charlie:DNA	52.93317194	-0.009325063	0.16067344	0.904217606	0.977436142	None
L1MEb:L1:LINE	178.2623398	0.010670226	0.124140961	0.908514363	0.977436142	None
LTR48B:ERV1:LTR	275.7900251	0.010893557	0.12267192	0.906676796	0.977436142	None
MER65A:ERV1:LTR	132.7484608	0.010746863	0.135759166	0.908193288	0.977436142	None
(ATC)n:Simple_repeat:Simple_repeat	42.77910317	-0.008197125	0.1615775	0.914478759	0.981607349	None
(TAT)n:Simple_repeat:Simple_repeat	53.91863765	-0.008625085	0.157037906	0.914908389	0.981607349	None
(AAAT)n:Simple_repeat:Simple_repeat	133.8226471	-0.009262664	0.133780271	0.918064083	0.982290788	None
(TCTT)n:Simple_repeat:Simple_repeat	67.43819082	-0.008680059	0.15329173	0.91736808	0.982290788	None
(TTTGC)n:Simple_repeat:Simple_repeat	123.8180084	0.008782651	0.137011771	0.924119486	0.985473718	None
LTR42:ERVL:LTR	84.54645504	0.008219553	0.147230409	0.927356037	0.985473718	None
MER44C:TcMar-Tigger:DNA	122.3587261	0.008688649	0.140369102	0.92519685	0.985473718	None
MLT1L:ERVL-MaLR:LTR	633.5137224	-0.007491036	0.095013854	0.925772914	0.985473718	None
Tigger20a:TcMar-Tigger:DNA	188.4504548	0.008733228	0.124406114	0.92647557	0.985473718	None
(TTTC)n:Simple_repeat:Simple_repeat	168.5384355	0.007293011	0.127001308	0.938078319	0.987450862	None
AluSq10:Alu:SINE	173.9117156	-0.007842304	0.126299447	0.93067643	0.987450862	None
AluYc:Alu:SINE	362.6265811	0.007004607	0.110079249	0.937691862	0.987450862	None
Charlie16a:hAT-Charlie:DNA	150.4275289	-0.007297627	0.134722731	0.934810345	0.987450862	None
Kanga1:TcMar-Tc2:DNA	48.53235131	-0.006429001	0.158294751	0.935589251	0.987450862	None
MER44D:TcMar-Tigger:DNA	53.22151919	0.006436464	0.162700847	0.934494928	0.987450862	None
Tigger5b:TcMar-Tigger:DNA	293.5741623	0.007200362	0.109370026	0.935647277	0.987450862	None
Tigger15a:TcMar-Tigger:DNA	591.3542742	-0.005878911	0.090375296	0.939675078	0.987798599	None
(GTT)n:Simple_repeat:Simple_repeat	50.2909772	0.004886859	0.157321267	0.953778788	0.990389595	None
LTR10C:ERV1:LTR	89.40217617	0.00582691	0.143334322	0.949275082	0.990389595	None
LTR16E2:ERVL:LTR	66.63183127	-0.00491699	0.155384595	0.95158068	0.990389595	None
LTR56:ERV1:LTR	79.70734347	0.005642074	0.146174389	0.950695365	0.990389595	None
MER5C1:hAT-Charlie:DNA	58.37562011	-0.004559361	0.154206282	0.954739517	0.990389595	None
MER61-int:ERV1:LTR	158.1906877	-0.005083154	0.132378291	0.954837148	0.990389595	None
MLT1N2:ERVL-MaLR:LTR	201.9500768	0.006026306	0.122611607	0.95395897	0.990389595	None
MamRep1879:hAT-Tip100?:DNA	71.54818195	0.005633502	0.153040149	0.948310695	0.990389595	None
MamRep434:TcMar-Tigger:DNA	152.7734999	0.006425825	0.13069097	0.945801462	0.990389595	None
UCON132b:hAT-Tip100:DNA	56.06033014	0.004974482	0.1565537	0.953666368	0.990389595	None
(CCTC)n:Simple_repeat:Simple_repeat	42.20167378	0.002983523	0.162148842	0.970613393	0.992146721	None
(CCTT)n:Simple_repeat:Simple_repeat	67.17067065	0.003382889	0.151613413	0.970002082	0.992146721	None
(TTTA)n:Simple_repeat:Simple_repeat	107.7534443	-0.00462109	0.142745669	0.957837025	0.992146721	None
AluYh3:Alu:SINE	173.0466699	-0.003347982	0.125706331	0.969563215	0.992146721	None
AluYk11:Alu:SINE	65.58617885	-0.004150349	0.151427771	0.960581385	0.992146721	None
HERV9-int:ERV1:LTR	60.36324851	0.002425935	0.156074576	0.978154908	0.992146721	None
HUERS-P3-int:ERV1:LTR	262.0965362	0.002690915	0.111763445	0.976777744	0.992146721	None
L1M7:L1:LINE	257.1065082	0.003503329	0.118377018	0.970237066	0.992146721	None
MER104:TcMar-Tc2:DNA	425.7668883	-0.002715498	0.098761267	0.973204741	0.992146721	None
MER105:hAT-Charlie:DNA	116.1203567	-0.002956936	0.138042705	0.972986849	0.992146721	None
MER106B:hAT-Charlie:DNA	77.42324331	0.003770145	0.149178137	0.967008606	0.992146721	None
MER5A1:hAT-Charlie:DNA	1005.085306	0.00206344	0.078622976	0.977573612	0.992146721	None
MER5A:hAT-Charlie:DNA	2282.408916	-0.002326916	0.074728562	0.971510138	0.992146721	None
MER67B:ERV1:LTR	72.7230346	-0.002562336	0.148560222	0.975409018	0.992146721	None
MLT1E3-int:ERVL-MaLR:LTR	60.46909436	-0.002417037	0.153614727	0.975840807	0.992146721	None
ORSL:hAT-Tip100:DNA	63.24812534	-0.003086915	0.153685598	0.969498304	0.992146721	None
OldhAT1:hAT-Ac:DNA	218.9316318	0.003159222	0.117226768	0.973771411	0.992146721	None
HSMAR1:TcMar-Mariner:DNA	122.8848588	-0.00154685	0.135155712	0.983095173	0.995013871	None
Tigger1a_Art:TcMar-Tigger:DNA	42.19352672	0.001749194	0.16154513	0.983532942	0.995013871	None
LTR41:ERVL:LTR	147.9643451	0.001832256	0.142470759	0.985244491	0.995454278	None
Charlie8:hAT-Charlie:DNA	281.5787059	0.001009765	0.110587167	0.991835934	0.995665417	None
MER34:ERV1:LTR	93.66965881	0.001517509	0.142507736	0.987568393	0.995665417	None
MER57C1:ERV1:LTR	89.38423063	0.001049116	0.149640442	0.991226109	0.995665417	None
MLT1F1:ERVL-MaLR:LTR	296.6862845	-0.001005934	0.111277413	0.989980819	0.995665417	None
Tigger17c:TcMar-Tigger:DNA	64.49498086	-0.000843735	0.15449782	0.990278994	0.995665417	None
MSTB-int:ERVL-MaLR:LTR	60.22179154	0.000881346	0.155414334	0.993325136	0.995878671	None
MER34B:ERV1:LTR	55.66140365	0.000150331	0.156730529	0.999924159	0.999924159	None
MER92B:ERV1:LTR	114.0847143	0.000440496	0.138333177	0.998935338	0.999924159	None
(AAA)n:Simple_repeat:Simple_repeat	0	NA	NA	NA	NA	None
(AAAAAAC)n:Simple_repeat:Simple_repeat	1.263384854	0.004548247	0.183451423	0.783413362	NA	None
(AAAAAAG)n:Simple_repeat:Simple_repeat	0	NA	NA	NA	NA	None
(AAAAAAT)n:Simple_repeat:Simple_repeat	0.190414069	0.004459458	0.184119363	0.79281856	NA	None
(AAAAAC)n:Simple_repeat:Simple_repeat	8.641222535	-0.000205947	0.1791175	0.994127475	NA	None
(AAAAACA)n:Simple_repeat:Simple_repeat	0.616807892	-0.006236067	0.18393098	0.629631604	NA	None
(AAAAACC)n:Simple_repeat:Simple_repeat	4.075838385	0.020886029	0.182997125	0.515670362	NA	None
(AAAAACT)n:Simple_repeat:Simple_repeat	0	NA	NA	NA	NA	None
(AAAAAG)n:Simple_repeat:Simple_repeat	0.481203243	-0.009985511	0.184367454	0.434211184	NA	None
(AAAAAGA)n:Simple_repeat:Simple_repeat	1.116432703	-0.01050616	0.183795397	0.53754843	NA	None
(AAAAAGG)n:Simple_repeat:Simple_repeat	0	NA	NA	NA	NA	None
(AAAAAT)n:Simple_repeat:Simple_repeat	0.909411755	-0.005669182	0.183724375	0.689436183	NA	None
(AAAAATA)n:Simple_repeat:Simple_repeat	0.601209121	0.009189135	0.184355356	0.386534744	NA	None
(AAAAATC)n:Simple_repeat:Simple_repeat	0	NA	NA	NA	NA	None
(AAAAATT)n:Simple_repeat:Simple_repeat	1.911889894	0.017486548	0.184371319	0.365505147	NA	None
(AAAACA)n:Simple_repeat:Simple_repeat	8.911109154	-0.013811205	0.178674871	0.761006526	NA	None
(AAAACAA)n:Simple_repeat:Simple_repeat	1.638693195	0.001303608	0.183031572	0.949360121	NA	None
(AAAACAAA)n:Simple_repeat:Simple_repeat	0	NA	NA	NA	NA	None
(AAAACAAAA)n:Simple_repeat:Simple_repeat	0	NA	NA	NA	NA	None
(AAAACAACT)n:Simple_repeat:Simple_repeat	0	NA	NA	NA	NA	None
(AAAACAC)n:Simple_repeat:Simple_repeat	0	NA	NA	NA	NA	None
(AAAACAT)n:Simple_repeat:Simple_repeat	0	NA	NA	NA	NA	None
(AAAACATTGG)n:Simple_repeat:Simple_repeat	0	NA	NA	NA	NA	None
(AAAACC)n:Simple_repeat:Simple_repeat	5.032480085	0.036492663	0.186436461	0.268918487	NA	None
(AAAACCA)n:Simple_repeat:Simple_repeat	0	NA	NA	NA	NA	None
(AAAACT)n:Simple_repeat:Simple_repeat	0	NA	NA	NA	NA	None
(AAAACTATAT)n:Simple_repeat:Simple_repeat	0	NA	NA	NA	NA	None
(AAAACTC)n:Simple_repeat:Simple_repeat	0	NA	NA	NA	NA	None
(AAAACTG)n:Simple_repeat:Simple_repeat	0	NA	NA	NA	NA	None
(AAAAG)n:Simple_repeat:Simple_repeat	17.99187502	-0.095850992	0.206547423	0.138122945	NA	None
(AAAAGA)n:Simple_repeat:Simple_repeat	0.300604561	0.005263201	0.184161751	0.657715974	NA	None
(AAAAGAA)n:Simple_repeat:Simple_repeat	0	NA	NA	NA	NA	None
(AAAAGAAA)n:Simple_repeat:Simple_repeat	0	NA	NA	NA	NA	None
(AAAAGAAAA)n:Simple_repeat:Simple_repeat	0	NA	NA	NA	NA	None
(AAAAGAAAG)n:Simple_repeat:Simple_repeat	0	NA	NA	NA	NA	None
(AAAAGAG)n:Simple_repeat:Simple_repeat	0	NA	NA	NA	NA	None
(AAAAGC)n:Simple_repeat:Simple_repeat	0	NA	NA	NA	NA	None
(AAAAGG)n:Simple_repeat:Simple_repeat	0	NA	NA	NA	NA	None
(AAAAGGA)n:Simple_repeat:Simple_repeat	0	NA	NA	NA	NA	None
(AAAAGGC)n:Simple_repeat:Simple_repeat	0	NA	NA	NA	NA	None
(AAAAGT)n:Simple_repeat:Simple_repeat	0	NA	NA	NA	NA	None
(AAAAGTA)n:Simple_repeat:Simple_repeat	0	NA	NA	NA	NA	None
(AAAAGTTA)n:Simple_repeat:Simple_repeat	0	NA	NA	NA	NA	None
(AAAAGTTTT)n:Simple_repeat:Simple_repeat	0	NA	NA	NA	NA	None
(AAAATA)n:Simple_repeat:Simple_repeat	3.360137108	0.029896125	0.185673317	0.276809668	NA	None
(AAAATAA)n:Simple_repeat:Simple_repeat	0	NA	NA	NA	NA	None
(AAAATAAA)n:Simple_repeat:Simple_repeat	0.175779085	-0.004431522	0.18412023	0.834641697	NA	None
(AAAATAAAT)n:Simple_repeat:Simple_repeat	0	NA	NA	NA	NA	None
(AAAATAAATT)n:Simple_repeat:Simple_repeat	0	NA	NA	NA	NA	None
(AAAATAC)n:Simple_repeat:Simple_repeat	0.520219372	0.010836935	0.184426972	0.379204433	NA	None
(AAAATAG)n:Simple_repeat:Simple_repeat	0	NA	NA	NA	NA	None
(AAAATAGTG)n:Simple_repeat:Simple_repeat	0	NA	NA	NA	NA	None
(AAAATAT)n:Simple_repeat:Simple_repeat	0	NA	NA	NA	NA	None
(AAAATATAAG)n:Simple_repeat:Simple_repeat	0	NA	NA	NA	NA	None
(AAAATATATA)n:Simple_repeat:Simple_repeat	0	NA	NA	NA	NA	None
(AAAATATT)n:Simple_repeat:Simple_repeat	0	NA	NA	NA	NA	None
(AAAATC)n:Simple_repeat:Simple_repeat	0	NA	NA	NA	NA	None
(AAAATCC)n:Simple_repeat:Simple_repeat	0	NA	NA	NA	NA	None
(AAAATG)n:Simple_repeat:Simple_repeat	0	NA	NA	NA	NA	None
(AAAATGC)n:Simple_repeat:Simple_repeat	0	NA	NA	NA	NA	None
(AAAATGT)n:Simple_repeat:Simple_repeat	0	NA	NA	NA	NA	None
(AAAATT)n:Simple_repeat:Simple_repeat	0.68841871	-0.011895185	0.184531448	0.315337038	NA	None
(AAAATTA)n:Simple_repeat:Simple_repeat	0	NA	NA	NA	NA	None
(AAAATTAAAA)n:Simple_repeat:Simple_repeat	0	NA	NA	NA	NA	None
(AAAATTC)n:Simple_repeat:Simple_repeat	0	NA	NA	NA	NA	None
(AAAATTT)n:Simple_repeat:Simple_repeat	0	NA	NA	NA	NA	None
(AAACA)n:Simple_repeat:Simple_repeat	17.88170343	-0.020155056	0.174612701	0.731184421	NA	None
(AAACAA)n:Simple_repeat:Simple_repeat	1.151040199	0.004128077	0.183644623	0.772692478	NA	None
(AAACAAA)n:Simple_repeat:Simple_repeat	0.491018629	0.008978253	0.184322329	0.436775135	NA	None
(AAACAAAA)n:Simple_repeat:Simple_repeat	0	NA	NA	NA	NA	None
(AAACAAAAC)n:Simple_repeat:Simple_repeat	0	NA	NA	NA	NA	None
(AAACAAAC)n:Simple_repeat:Simple_repeat	0	NA	NA	NA	NA	None
(AAACAAACAA)n:Simple_repeat:Simple_repeat	0	NA	NA	NA	NA	None
(AAACAAAT)n:Simple_repeat:Simple_repeat	0	NA	NA	NA	NA	None
(AAACAAC)n:Simple_repeat:Simple_repeat	0	NA	NA	NA	NA	None
(AAACAC)n:Simple_repeat:Simple_repeat	0	NA	NA	NA	NA	None
(AAACACAC)n:Simple_repeat:Simple_repeat	0	NA	NA	NA	NA	None
(AAACACT)n:Simple_repeat:Simple_repeat	0	NA	NA	NA	NA	None
(AAACAG)n:Simple_repeat:Simple_repeat	0	NA	NA	NA	NA	None
(AAACAGT)n:Simple_repeat:Simple_repeat	0	NA	NA	NA	NA	None
(AAACAT)n:Simple_repeat:Simple_repeat	0	NA	NA	NA	NA	None
(AAACATA)n:Simple_repeat:Simple_repeat	0	NA	NA	NA	NA	None
(AAACATAAG)n:Simple_repeat:Simple_repeat	0	NA	NA	NA	NA	None
(AAACATAT)n:Simple_repeat:Simple_repeat	0	NA	NA	NA	NA	None
(AAACC)n:Simple_repeat:Simple_repeat	4.642448434	-0.025891896	0.184800952	0.337873805	NA	None
(AAACCA)n:Simple_repeat:Simple_repeat	0	NA	NA	NA	NA	None
(AAACCAA)n:Simple_repeat:Simple_repeat	0	NA	NA	NA	NA	None
(AAACCAAA)n:Simple_repeat:Simple_repeat	0	NA	NA	NA	NA	None
(AAACCT)n:Simple_repeat:Simple_repeat	0	NA	NA	NA	NA	None
(AAACCTA)n:Simple_repeat:Simple_repeat	0	NA	NA	NA	NA	None
(AAACG)n:Simple_repeat:Simple_repeat	0	NA	NA	NA	NA	None
(AAACT)n:Simple_repeat:Simple_repeat	0.161081454	-0.004342207	0.184116176	0.834641697	NA	None
(AAACTA)n:Simple_repeat:Simple_repeat	0	NA	NA	NA	NA	None
(AAACTAT)n:Simple_repeat:Simple_repeat	0.433028109	-0.006738587	0.184225437	0.548159995	NA	None
(AAACTT)n:Simple_repeat:Simple_repeat	0	NA	NA	NA	NA	None
(AAACTTC)n:Simple_repeat:Simple_repeat	0	NA	NA	NA	NA	None
(AAACTTTCTA)n:Simple_repeat:Simple_repeat	0	NA	NA	NA	NA	None
(AAACTTTTTG)n:Simple_repeat:Simple_repeat	0	NA	NA	NA	NA	None
(AAAGA)n:Simple_repeat:Simple_repeat	2.933859653	0.023438735	0.184292759	0.390994641	NA	None
(AAAGAA)n:Simple_repeat:Simple_repeat	1.717597503	-0.034646177	0.188479005	0.027969803	NA	None
(AAAGAAA)n:Simple_repeat:Simple_repeat	0	NA	NA	NA	NA	None
(AAAGAAAA)n:Simple_repeat:Simple_repeat	0	NA	NA	NA	NA	None
(AAAGAAAG)n:Simple_repeat:Simple_repeat	0	NA	NA	NA	NA	None
(AAAGAAAGAA)n:Simple_repeat:Simple_repeat	0	NA	NA	NA	NA	None
(AAAGAACA)n:Simple_repeat:Simple_repeat	0.144342703	-0.004229494	0.184111313	0.834641697	NA	None
(AAAGAAG)n:Simple_repeat:Simple_repeat	0	NA	NA	NA	NA	None
(AAAGAAGG)n:Simple_repeat:Simple_repeat	0	NA	NA	NA	NA	None
(AAAGAC)n:Simple_repeat:Simple_repeat	0	NA	NA	NA	NA	None
(AAAGACAA)n:Simple_repeat:Simple_repeat	0	NA	NA	NA	NA	None
(AAAGAG)n:Simple_repeat:Simple_repeat	0	NA	NA	NA	NA	None
(AAAGAGAAAG)n:Simple_repeat:Simple_repeat	0	NA	NA	NA	NA	None
(AAAGAGAG)n:Simple_repeat:Simple_repeat	0	NA	NA	NA	NA	None
(AAAGAGG)n:Simple_repeat:Simple_repeat	0.179503023	0.004396664	0.184116384	0.79281856	NA	None
(AAAGAT)n:Simple_repeat:Simple_repeat	0	NA	NA	NA	NA	None
(AAAGATA)n:Simple_repeat:Simple_repeat	0	NA	NA	NA	NA	None
(AAAGC)n:Simple_repeat:Simple_repeat	0	NA	NA	NA	NA	None
(AAAGCA)n:Simple_repeat:Simple_repeat	0	NA	NA	NA	NA	None
(AAAGCAAG)n:Simple_repeat:Simple_repeat	0	NA	NA	NA	NA	None
(AAAGCAG)n:Simple_repeat:Simple_repeat	0	NA	NA	NA	NA	None
(AAAGG)n:Simple_repeat:Simple_repeat	0.479099475	-0.002017433	0.183873789	0.83925011	NA	None
(AAAGGA)n:Simple_repeat:Simple_repeat	0	NA	NA	NA	NA	None
(AAAGGAA)n:Simple_repeat:Simple_repeat	0	NA	NA	NA	NA	None
(AAAGGAAGG)n:Simple_repeat:Simple_repeat	0	NA	NA	NA	NA	None
(AAAGGAGAGG)n:Simple_repeat:Simple_repeat	0	NA	NA	NA	NA	None
(AAAGGATGT)n:Simple_repeat:Simple_repeat	0.144342703	-0.004229494	0.184111313	0.834641697	NA	None
(AAAGGC)n:Simple_repeat:Simple_repeat	0	NA	NA	NA	NA	None
(AAAGGCA)n:Simple_repeat:Simple_repeat	0	NA	NA	NA	NA	None
(AAAGGG)n:Simple_repeat:Simple_repeat	0	NA	NA	NA	NA	None
(AAAGGGA)n:Simple_repeat:Simple_repeat	0	NA	NA	NA	NA	None
(AAAGGGG)n:Simple_repeat:Simple_repeat	0	NA	NA	NA	NA	None
(AAAGT)n:Simple_repeat:Simple_repeat	0	NA	NA	NA	NA	None
(AAAGTA)n:Simple_repeat:Simple_repeat	0	NA	NA	NA	NA	None
(AAAGTC)n:Simple_repeat:Simple_repeat	0.190414069	0.004459458	0.184119363	0.79281856	NA	None
(AAAGTCC)n:Simple_repeat:Simple_repeat	0	NA	NA	NA	NA	None
(AAAGTG)n:Simple_repeat:Simple_repeat	0	NA	NA	NA	NA	None
(AAAGTTC)n:Simple_repeat:Simple_repeat	0.600069141	-0.005989672	0.183922893	0.6434102	NA	None
(AAAGTTTAAC)n:Simple_repeat:Simple_repeat	0	NA	NA	NA	NA	None
(AAATA)n:Simple_repeat:Simple_repeat	8.409999645	0.011306286	0.178995364	0.79826052	NA	None
(AAATAA)n:Simple_repeat:Simple_repeat	0.497941994	-0.008926168	0.184319464	0.454921706	NA	None
(AAATAAA)n:Simple_repeat:Simple_repeat	0.622767469	-0.000210068	0.18377224	0.986974736	NA	None
(AAATAAAT)n:Simple_repeat:Simple_repeat	0	NA	NA	NA	NA	None
(AAATAAATT)n:Simple_repeat:Simple_repeat	0	NA	NA	NA	NA	None
(AAATAACAT)n:Simple_repeat:Simple_repeat	0	NA	NA	NA	NA	None
(AAATAACT)n:Simple_repeat:Simple_repeat	0	NA	NA	NA	NA	None
(AAATAAGCATA)n:Simple_repeat:Simple_repeat	0	NA	NA	NA	NA	None
(AAATAAGT)n:Simple_repeat:Simple_repeat	0	NA	NA	NA	NA	None
(AAATAAT)n:Simple_repeat:Simple_repeat	0.15030228	0.00420534	0.184107817	0.79281856	NA	None
(AAATAC)n:Simple_repeat:Simple_repeat	0	NA	NA	NA	NA	None
(AAATACAA)n:Simple_repeat:Simple_repeat	0	NA	NA	NA	NA	None
(AAATACAT)n:Simple_repeat:Simple_repeat	0	NA	NA	NA	NA	None
(AAATACATTGT)n:Simple_repeat:Simple_repeat	0	NA	NA	NA	NA	None
(AAATACT)n:Simple_repeat:Simple_repeat	0.479099475	-0.002017433	0.183873789	0.83925011	NA	None
(AAATAG)n:Simple_repeat:Simple_repeat	0	NA	NA	NA	NA	None
(AAATAGA)n:Simple_repeat:Simple_repeat	0	NA	NA	NA	NA	None
(AAATAGAGGC)n:Simple_repeat:Simple_repeat	0	NA	NA	NA	NA	None
(AAATAGT)n:Simple_repeat:Simple_repeat	0	NA	NA	NA	NA	None
(AAATAT)n:Simple_repeat:Simple_repeat	0.161081454	-0.004342207	0.184116176	0.834641697	NA	None
(AAATATA)n:Simple_repeat:Simple_repeat	0	NA	NA	NA	NA	None
(AAATATAA)n:Simple_repeat:Simple_repeat	0	NA	NA	NA	NA	None
(AAATATAC)n:Simple_repeat:Simple_repeat	0	NA	NA	NA	NA	None
(AAATATAGT)n:Simple_repeat:Simple_repeat	0	NA	NA	NA	NA	None
(AAATATC)n:Simple_repeat:Simple_repeat	0	NA	NA	NA	NA	None
(AAATATCT)n:Simple_repeat:Simple_repeat	0	NA	NA	NA	NA	None
(AAATATGTT)n:Simple_repeat:Simple_repeat	0	NA	NA	NA	NA	None
(AAATATT)n:Simple_repeat:Simple_repeat	0	NA	NA	NA	NA	None
(AAATC)n:Simple_repeat:Simple_repeat	0.444947264	0.002860588	0.183909232	0.80269803	NA	None
(AAATCA)n:Simple_repeat:Simple_repeat	0	NA	NA	NA	NA	None
(AAATCAC)n:Simple_repeat:Simple_repeat	0	NA	NA	NA	NA	None
(AAATCACCAT)n:Simple_repeat:Simple_repeat	0	NA	NA	NA	NA	None
(AAATCATG)n:Simple_repeat:Simple_repeat	0	NA	NA	NA	NA	None
(AAATCC)n:Simple_repeat:Simple_repeat	0	NA	NA	NA	NA	None
(AAATCCC)n:Simple_repeat:Simple_repeat	0.890004591	0.010772489	0.184167822	0.400879629	NA	None
(AAATCG)n:Simple_repeat:Simple_repeat	0	NA	NA	NA	NA	None
(AAATG)n:Simple_repeat:Simple_repeat	0.340716349	0.006312965	0.184191221	0.598893961	NA	None
(AAATGA)n:Simple_repeat:Simple_repeat	0	NA	NA	NA	NA	None
(AAATGAAATG)n:Simple_repeat:Simple_repeat	0	NA	NA	NA	NA	None
(AAATGAAC)n:Simple_repeat:Simple_repeat	0	NA	NA	NA	NA	None
(AAATGACC)n:Simple_repeat:Simple_repeat	0	NA	NA	NA	NA	None
(AAATGC)n:Simple_repeat:Simple_repeat	0	NA	NA	NA	NA	None
(AAATGCA)n:Simple_repeat:Simple_repeat	0	NA	NA	NA	NA	None
(AAATGCAATA)n:Simple_repeat:Simple_repeat	0	NA	NA	NA	NA	None
(AAATGCCC)n:Simple_repeat:Simple_repeat	0	NA	NA	NA	NA	None
(AAATGCTTCA)n:Simple_repeat:Simple_repeat	0	NA	NA	NA	NA	None
(AAATGGAATC)n:Simple_repeat:Simple_repeat	0	NA	NA	NA	NA	None
(AAATGT)n:Simple_repeat:Simple_repeat	0.179503023	0.004396664	0.184116384	0.79281856	NA	None
(AAATGTA)n:Simple_repeat:Simple_repeat	0	NA	NA	NA	NA	None
(AAATGTAAAG)n:Simple_repeat:Simple_repeat	0	NA	NA	NA	NA	None
(AAATGTAT)n:Simple_repeat:Simple_repeat	0	NA	NA	NA	NA	None
(AAATGTATAC)n:Simple_repeat:Simple_repeat	0	NA	NA	NA	NA	None
(AAATGTTACA)n:Simple_repeat:Simple_repeat	0	NA	NA	NA	NA	None
(AAATT)n:Simple_repeat:Simple_repeat	1.27655037	0.01510909	0.184235442	0.392165234	NA	None
(AAATTA)n:Simple_repeat:Simple_repeat	0	NA	NA	NA	NA	None
(AAATTAA)n:Simple_repeat:Simple_repeat	0	NA	NA	NA	NA	None
(AAATTAG)n:Simple_repeat:Simple_repeat	0	NA	NA	NA	NA	None
(AAATTAGATA)n:Simple_repeat:Simple_repeat	0	NA	NA	NA	NA	None
(AAATTAT)n:Simple_repeat:Simple_repeat	0	NA	NA	NA	NA	None
(AAATTC)n:Simple_repeat:Simple_repeat	0.161081454	-0.004342207	0.184116176	0.834641697	NA	None
(AAATTG)n:Simple_repeat:Simple_repeat	0	NA	NA	NA	NA	None
(AAATTGATA)n:Simple_repeat:Simple_repeat	0	NA	NA	NA	NA	None
(AAATTGTAC)n:Simple_repeat:Simple_repeat	0	NA	NA	NA	NA	None
(AAATTT)n:Simple_repeat:Simple_repeat	0	NA	NA	NA	NA	None
(AAATTTA)n:Simple_repeat:Simple_repeat	0	NA	NA	NA	NA	None
(AAATTTAA)n:Simple_repeat:Simple_repeat	0	NA	NA	NA	NA	None
(AAATTTAGCA)n:Simple_repeat:Simple_repeat	0.179503023	0.004396664	0.184116384	0.79281856	NA	None
(AAATTTCT)n:Simple_repeat:Simple_repeat	0	NA	NA	NA	NA	None
(AAATTTT)n:Simple_repeat:Simple_repeat	0.161081454	-0.004342207	0.184116176	0.834641697	NA	None
(AAATTTTAC)n:Simple_repeat:Simple_repeat	0	NA	NA	NA	NA	None
(AACA)n:Simple_repeat:Simple_repeat	33.84177909	0.235338326	0.33313469	0.041056847	NA	None
(AACAA)n:Simple_repeat:Simple_repeat	32.39745136	-0.037934653	0.169708213	0.606052051	NA	None
(AACAAA)n:Simple_repeat:Simple_repeat	0.816022662	-0.014201722	0.184743861	0.239942566	NA	None
(AACAAAA)n:Simple_repeat:Simple_repeat	0	NA	NA	NA	NA	None
(AACAAAC)n:Simple_repeat:Simple_repeat	0	NA	NA	NA	NA	None
(AACAAC)n:Simple_repeat:Simple_repeat	3.201385421	0.021289123	0.183954435	0.43049949	NA	None
(AACAACA)n:Simple_repeat:Simple_repeat	0	NA	NA	NA	NA	None
(AACAACAA)n:Simple_repeat:Simple_repeat	0	NA	NA	NA	NA	None
(AACAACC)n:Simple_repeat:Simple_repeat	0	NA	NA	NA	NA	None
(AACAACCA)n:Simple_repeat:Simple_repeat	0	NA	NA	NA	NA	None
(AACAACT)n:Simple_repeat:Simple_repeat	0	NA	NA	NA	NA	None
(AACAAG)n:Simple_repeat:Simple_repeat	0.326081366	-0.000347365	0.183930143	0.976988501	NA	None
(AACAAGA)n:Simple_repeat:Simple_repeat	0	NA	NA	NA	NA	None
(AACAAGG)n:Simple_repeat:Simple_repeat	0	NA	NA	NA	NA	None
(AACAAGGT)n:Simple_repeat:Simple_repeat	0	NA	NA	NA	NA	None
(AACAAGT)n:Simple_repeat:Simple_repeat	0.144342703	-0.004229494	0.184111313	0.834641697	NA	None
(AACAAT)n:Simple_repeat:Simple_repeat	1.237534241	-0.006445881	0.183494564	0.708523492	NA	None
(AACAATA)n:Simple_repeat:Simple_repeat	0	NA	NA	NA	NA	None
(AACAATAC)n:Simple_repeat:Simple_repeat	0	NA	NA	NA	NA	None
(AACAATAG)n:Simple_repeat:Simple_repeat	0	NA	NA	NA	NA	None
(AACAATAT)n:Simple_repeat:Simple_repeat	0	NA	NA	NA	NA	None
(AACAATATT)n:Simple_repeat:Simple_repeat	0	NA	NA	NA	NA	None
(AACAATC)n:Simple_repeat:Simple_repeat	0	NA	NA	NA	NA	None
(AACAATG)n:Simple_repeat:Simple_repeat	0	NA	NA	NA	NA	None
(AACAATGA)n:Simple_repeat:Simple_repeat	0	NA	NA	NA	NA	None
(AACAATT)n:Simple_repeat:Simple_repeat	1.25241116	0.01083048	0.183969314	0.481881039	NA	None
(AACAATTGT)n:Simple_repeat:Simple_repeat	0	NA	NA	NA	NA	None
(AACAC)n:Simple_repeat:Simple_repeat	0.380828137	0.0059106	0.184187711	0.58952123	NA	None
(AACACA)n:Simple_repeat:Simple_repeat	0	NA	NA	NA	NA	None
(AACACAA)n:Simple_repeat:Simple_repeat	0	NA	NA	NA	NA	None
(AACACAC)n:Simple_repeat:Simple_repeat	0	NA	NA	NA	NA	None
(AACACAG)n:Simple_repeat:Simple_repeat	0	NA	NA	NA	NA	None
(AACACAT)n:Simple_repeat:Simple_repeat	0	NA	NA	NA	NA	None
(AACACC)n:Simple_repeat:Simple_repeat	0	NA	NA	NA	NA	None
(AACACCT)n:Simple_repeat:Simple_repeat	0	NA	NA	NA	NA	None
(AACACT)n:Simple_repeat:Simple_repeat	0.509308325	0.00925432	0.184338936	0.422252303	NA	None
(AACACTT)n:Simple_repeat:Simple_repeat	0	NA	NA	NA	NA	None
(AACAG)n:Simple_repeat:Simple_repeat	1.14204138	-0.010539987	0.183792132	0.536274804	NA	None
(AACAGA)n:Simple_repeat:Simple_repeat	0.311383735	-0.00015073	0.183935731	0.977389395	NA	None
(AACAGAA)n:Simple_repeat:Simple_repeat	0.495900874	-0.008894385	0.184317547	0.456760321	NA	None
(AACAGAAG)n:Simple_repeat:Simple_repeat	0	NA	NA	NA	NA	None
(AACAGAC)n:Simple_repeat:Simple_repeat	0.144342703	-0.004229494	0.184111313	0.834641697	NA	None
(AACAGAG)n:Simple_repeat:Simple_repeat	0	NA	NA	NA	NA	None
(AACAGAGTA)n:Simple_repeat:Simple_repeat	0	NA	NA	NA	NA	None
(AACAGATT)n:Simple_repeat:Simple_repeat	0	NA	NA	NA	NA	None
(AACAGC)n:Simple_repeat:Simple_repeat	0.359006045	0.005614712	0.184177737	0.611035976	NA	None
(AACAGCT)n:Simple_repeat:Simple_repeat	0.15030228	0.00420534	0.184107817	0.79281856	NA	None
(AACAGG)n:Simple_repeat:Simple_repeat	0	NA	NA	NA	NA	None
(AACAGGA)n:Simple_repeat:Simple_repeat	0	NA	NA	NA	NA	None
(AACAGGC)n:Simple_repeat:Simple_repeat	0	NA	NA	NA	NA	None
(AACAGGG)n:Simple_repeat:Simple_repeat	0	NA	NA	NA	NA	None
(AACAGT)n:Simple_repeat:Simple_repeat	0	NA	NA	NA	NA	None
(AACAGTA)n:Simple_repeat:Simple_repeat	0	NA	NA	NA	NA	None
(AACAGTCT)n:Simple_repeat:Simple_repeat	0	NA	NA	NA	NA	None
(AACAGTT)n:Simple_repeat:Simple_repeat	0	NA	NA	NA	NA	None
(AACAGTTT)n:Simple_repeat:Simple_repeat	0	NA	NA	NA	NA	None
(AACAT)n:Simple_repeat:Simple_repeat	1.883737395	-0.012560322	0.183644072	0.538427471	NA	None
(AACATA)n:Simple_repeat:Simple_repeat	1.891097215	-0.02349986	0.185355082	0.230456227	NA	None
(AACATAA)n:Simple_repeat:Simple_repeat	0.320121788	-0.005958065	0.184181303	0.645341623	NA	None
(AACATAC)n:Simple_repeat:Simple_repeat	0	NA	NA	NA	NA	None
(AACATAG)n:Simple_repeat:Simple_repeat	0	NA	NA	NA	NA	None
(AACATAGA)n:Simple_repeat:Simple_repeat	0	NA	NA	NA	NA	None
(AACATAGACA)n:Simple_repeat:Simple_repeat	0	NA	NA	NA	NA	None
(AACATAT)n:Simple_repeat:Simple_repeat	0	NA	NA	NA	NA	None
(AACATATA)n:Simple_repeat:Simple_repeat	0	NA	NA	NA	NA	None
(AACATATTT)n:Simple_repeat:Simple_repeat	0	NA	NA	NA	NA	None
(AACATC)n:Simple_repeat:Simple_repeat	0	NA	NA	NA	NA	None
(AACATCA)n:Simple_repeat:Simple_repeat	0	NA	NA	NA	NA	None
(AACATG)n:Simple_repeat:Simple_repeat	0	NA	NA	NA	NA	None
(AACATGA)n:Simple_repeat:Simple_repeat	0	NA	NA	NA	NA	None
(AACATGC)n:Simple_repeat:Simple_repeat	0	NA	NA	NA	NA	None
(AACATGGGTA)n:Simple_repeat:Simple_repeat	0	NA	NA	NA	NA	None
(AACATGT)n:Simple_repeat:Simple_repeat	0	NA	NA	NA	NA	None
(AACATT)n:Simple_repeat:Simple_repeat	0	NA	NA	NA	NA	None
(AACATTA)n:Simple_repeat:Simple_repeat	0.625545946	-0.012815793	0.184586351	0.313794868	NA	None
(AACATTC)n:Simple_repeat:Simple_repeat	0	NA	NA	NA	NA	None
(AACATTG)n:Simple_repeat:Simple_repeat	0	NA	NA	NA	NA	None
(AACATTT)n:Simple_repeat:Simple_repeat	0	NA	NA	NA	NA	None
(AACATTTT)n:Simple_repeat:Simple_repeat	0	NA	NA	NA	NA	None
(AACC)n:Simple_repeat:Simple_repeat	6.364916935	0.03321145	0.184339049	0.386381422	NA	None
(AACCA)n:Simple_repeat:Simple_repeat	0.732386308	0.000459813	0.183741398	0.96765711	NA	None
(AACCAA)n:Simple_repeat:Simple_repeat	0.490886757	0.00352715	0.183867583	0.753458214	NA	None
(AACCAAG)n:Simple_repeat:Simple_repeat	0	NA	NA	NA	NA	None
(AACCAAT)n:Simple_repeat:Simple_repeat	0	NA	NA	NA	NA	None
(AACCAC)n:Simple_repeat:Simple_repeat	0.144342703	-0.004229494	0.184111313	0.834641697	NA	None
(AACCACA)n:Simple_repeat:Simple_repeat	0	NA	NA	NA	NA	None
(AACCAG)n:Simple_repeat:Simple_repeat	0	NA	NA	NA	NA	None
(AACCAGA)n:Simple_repeat:Simple_repeat	0	NA	NA	NA	NA	None
(AACCAGC)n:Simple_repeat:Simple_repeat	0	NA	NA	NA	NA	None
(AACCAT)n:Simple_repeat:Simple_repeat	0	NA	NA	NA	NA	None
(AACCATA)n:Simple_repeat:Simple_repeat	0	NA	NA	NA	NA	None
(AACCATG)n:Simple_repeat:Simple_repeat	0	NA	NA	NA	NA	None
(AACCATT)n:Simple_repeat:Simple_repeat	0	NA	NA	NA	NA	None
(AACCC)n:Simple_repeat:Simple_repeat	0.322162909	-0.005353635	0.184169926	0.663316366	NA	None
(AACCCA)n:Simple_repeat:Simple_repeat	0	NA	NA	NA	NA	None
(AACCCC)n:Simple_repeat:Simple_repeat	0	NA	NA	NA	NA	None
(AACCCCA)n:Simple_repeat:Simple_repeat	0	NA	NA	NA	NA	None
(AACCCCC)n:Simple_repeat:Simple_repeat	0	NA	NA	NA	NA	None
(AACCCGCTC)n:Simple_repeat:Simple_repeat	0	NA	NA	NA	NA	None
(AACCCT)n:Simple_repeat:Simple_repeat	0	NA	NA	NA	NA	None
(AACCCTAAAG)n:Simple_repeat:Simple_repeat	0	NA	NA	NA	NA	None
(AACCCTG)n:Simple_repeat:Simple_repeat	0	NA	NA	NA	NA	None
(AACCCTT)n:Simple_repeat:Simple_repeat	0	NA	NA	NA	NA	None
(AACCGTA)n:Simple_repeat:Simple_repeat	0	NA	NA	NA	NA	None
(AACCT)n:Simple_repeat:Simple_repeat	0	NA	NA	NA	NA	None
(AACCTA)n:Simple_repeat:Simple_repeat	0	NA	NA	NA	NA	None
(AACCTAA)n:Simple_repeat:Simple_repeat	0	NA	NA	NA	NA	None
(AACCTC)n:Simple_repeat:Simple_repeat	0	NA	NA	NA	NA	None
(AACCTCAG)n:Simple_repeat:Simple_repeat	0	NA	NA	NA	NA	None
(AACCTCT)n:Simple_repeat:Simple_repeat	0	NA	NA	NA	NA	None
(AACCTG)n:Simple_repeat:Simple_repeat	0	NA	NA	NA	NA	None
(AACCTT)n:Simple_repeat:Simple_repeat	0	NA	NA	NA	NA	None
(AACCTTT)n:Simple_repeat:Simple_repeat	0	NA	NA	NA	NA	None
(AACG)n:Simple_repeat:Simple_repeat	0	NA	NA	NA	NA	None
(AACGA)n:Simple_repeat:Simple_repeat	0	NA	NA	NA	NA	None
(AACGAA)n:Simple_repeat:Simple_repeat	0	NA	NA	NA	NA	None
(AACGGC)n:Simple_repeat:Simple_repeat	0	NA	NA	NA	NA	None
(AACGTATTA)n:Simple_repeat:Simple_repeat	0.340716349	0.006312965	0.184191221	0.598893961	NA	None
(AACGTG)n:Simple_repeat:Simple_repeat	0	NA	NA	NA	NA	None
(AACT)n:Simple_repeat:Simple_repeat	2.071915824	-0.009682987	0.182985205	0.679543349	NA	None
(AACTA)n:Simple_repeat:Simple_repeat	0.323845725	0.00049041	0.183931762	0.977048117	NA	None
(AACTAA)n:Simple_repeat:Simple_repeat	0.600069141	-0.005989672	0.183922893	0.6434102	NA	None
(AACTAAAA)n:Simple_repeat:Simple_repeat	0	NA	NA	NA	NA	None
(AACTAAC)n:Simple_repeat:Simple_repeat	0	NA	NA	NA	NA	None
(AACTAAG)n:Simple_repeat:Simple_repeat	0	NA	NA	NA	NA	None
(AACTAAT)n:Simple_repeat:Simple_repeat	0	NA	NA	NA	NA	None
(AACTAC)n:Simple_repeat:Simple_repeat	0	NA	NA	NA	NA	None
(AACTACA)n:Simple_repeat:Simple_repeat	0	NA	NA	NA	NA	None
(AACTACT)n:Simple_repeat:Simple_repeat	0.322162909	-0.005353635	0.184169926	0.663316366	NA	None
(AACTACTT)n:Simple_repeat:Simple_repeat	0	NA	NA	NA	NA	None
(AACTAG)n:Simple_repeat:Simple_repeat	0.501860451	-0.003371288	0.183907586	0.782274481	NA	None
(AACTAGC)n:Simple_repeat:Simple_repeat	0	NA	NA	NA	NA	None
(AACTAT)n:Simple_repeat:Simple_repeat	0	NA	NA	NA	NA	None
(AACTATA)n:Simple_repeat:Simple_repeat	0.288685406	-0.005244957	0.184162615	0.689050593	NA	None
(AACTATAT)n:Simple_repeat:Simple_repeat	0	NA	NA	NA	NA	None
(AACTATC)n:Simple_repeat:Simple_repeat	0	NA	NA	NA	NA	None
(AACTATG)n:Simple_repeat:Simple_repeat	0	NA	NA	NA	NA	None
(AACTATT)n:Simple_repeat:Simple_repeat	0	NA	NA	NA	NA	None
(AACTATTT)n:Simple_repeat:Simple_repeat	0	NA	NA	NA	NA	None
(AACTC)n:Simple_repeat:Simple_repeat	0.15030228	0.00420534	0.184107817	0.79281856	NA	None
(AACTCA)n:Simple_repeat:Simple_repeat	0	NA	NA	NA	NA	None
(AACTCAC)n:Simple_repeat:Simple_repeat	0	NA	NA	NA	NA	None
(AACTCAG)n:Simple_repeat:Simple_repeat	0	NA	NA	NA	NA	None
(AACTCAT)n:Simple_repeat:Simple_repeat	0	NA	NA	NA	NA	None
(AACTCATG)n:Simple_repeat:Simple_repeat	0	NA	NA	NA	NA	None
(AACTCC)n:Simple_repeat:Simple_repeat	0	NA	NA	NA	NA	None
(AACTCCA)n:Simple_repeat:Simple_repeat	0	NA	NA	NA	NA	None
(AACTCCC)n:Simple_repeat:Simple_repeat	0.15030228	0.00420534	0.184107817	0.79281856	NA	None
(AACTCCTCT)n:Simple_repeat:Simple_repeat	0	NA	NA	NA	NA	None
(AACTCT)n:Simple_repeat:Simple_repeat	0	NA	NA	NA	NA	None
(AACTCTC)n:Simple_repeat:Simple_repeat	0	NA	NA	NA	NA	None
(AACTCTT)n:Simple_repeat:Simple_repeat	0	NA	NA	NA	NA	None
(AACTG)n:Simple_repeat:Simple_repeat	0	NA	NA	NA	NA	None
(AACTGA)n:Simple_repeat:Simple_repeat	0.48492718	-0.002746644	0.183846998	0.809683617	NA	None
(AACTGAAG)n:Simple_repeat:Simple_repeat	0	NA	NA	NA	NA	None
(AACTGAT)n:Simple_repeat:Simple_repeat	0	NA	NA	NA	NA	None
(AACTGGA)n:Simple_repeat:Simple_repeat	0	NA	NA	NA	NA	None
(AACTGGAC)n:Simple_repeat:Simple_repeat	0	NA	NA	NA	NA	None
(AACTGT)n:Simple_repeat:Simple_repeat	0	NA	NA	NA	NA	None
(AACTGTA)n:Simple_repeat:Simple_repeat	0	NA	NA	NA	NA	None
(AACTGTAATG)n:Simple_repeat:Simple_repeat	0	NA	NA	NA	NA	None
(AACTGTT)n:Simple_repeat:Simple_repeat	0.483244363	-0.007393856	0.184254523	0.505194933	NA	None
(AACTT)n:Simple_repeat:Simple_repeat	0	NA	NA	NA	NA	None
(AACTTA)n:Simple_repeat:Simple_repeat	0.438987686	-0.002522362	0.183903418	0.844597493	NA	None
(AACTTAA)n:Simple_repeat:Simple_repeat	0	NA	NA	NA	NA	None
(AACTTAT)n:Simple_repeat:Simple_repeat	0	NA	NA	NA	NA	None
(AACTTATAA)n:Simple_repeat:Simple_repeat	0	NA	NA	NA	NA	None
(AACTTC)n:Simple_repeat:Simple_repeat	0	NA	NA	NA	NA	None
(AACTTCA)n:Simple_repeat:Simple_repeat	0	NA	NA	NA	NA	None
(AACTTCT)n:Simple_repeat:Simple_repeat	0	NA	NA	NA	NA	None
(AACTTG)n:Simple_repeat:Simple_repeat	0	NA	NA	NA	NA	None
(AACTTGT)n:Simple_repeat:Simple_repeat	0	NA	NA	NA	NA	None
(AACTTGTT)n:Simple_repeat:Simple_repeat	0	NA	NA	NA	NA	None
(AACTTT)n:Simple_repeat:Simple_repeat	0	NA	NA	NA	NA	None
(AACTTTA)n:Simple_repeat:Simple_repeat	0.556607223	0.00356124	0.183890832	0.720546454	NA	None
(AACTTTAT)n:Simple_repeat:Simple_repeat	0	NA	NA	NA	NA	None
(AACTTTATGG)n:Simple_repeat:Simple_repeat	0	NA	NA	NA	NA	None
(AACTTTC)n:Simple_repeat:Simple_repeat	0	NA	NA	NA	NA	None
(AACTTTG)n:Simple_repeat:Simple_repeat	0.179503023	0.004396664	0.184116384	0.79281856	NA	None
(AACTTTT)n:Simple_repeat:Simple_repeat	0	NA	NA	NA	NA	None
(AAG)n:Simple_repeat:Simple_repeat	21.09160463	-0.015485593	0.173923703	0.791964297	NA	None
(AAGA)n:Simple_repeat:Simple_repeat	38.78579416	-0.0649039	0.173893737	0.41830728	NA	None
(AAGAA)n:Simple_repeat:Simple_repeat	5.697968518	0.009952853	0.180846971	0.782971273	NA	None
(AAGAAA)n:Simple_repeat:Simple_repeat	1.129447517	-0.017437633	0.184769824	0.260285478	NA	None
(AAGAAAA)n:Simple_repeat:Simple_repeat	0	NA	NA	NA	NA	None
(AAGAAAAT)n:Simple_repeat:Simple_repeat	0.179503023	0.004396664	0.184116384	0.79281856	NA	None
(AAGAAAG)n:Simple_repeat:Simple_repeat	0	NA	NA	NA	NA	None
(AAGAAAGC)n:Simple_repeat:Simple_repeat	0	NA	NA	NA	NA	None
(AAGAAAT)n:Simple_repeat:Simple_repeat	0	NA	NA	NA	NA	None
(AAGAAC)n:Simple_repeat:Simple_repeat	0.144342703	-0.004229494	0.184111313	0.834641697	NA	None
(AAGAACA)n:Simple_repeat:Simple_repeat	0	NA	NA	NA	NA	None
(AAGAACT)n:Simple_repeat:Simple_repeat	0	NA	NA	NA	NA	None
(AAGAACTG)n:Simple_repeat:Simple_repeat	0	NA	NA	NA	NA	None
(AAGAAG)n:Simple_repeat:Simple_repeat	0.15030228	0.00420534	0.184107817	0.79281856	NA	None
(AAGAAGA)n:Simple_repeat:Simple_repeat	0	NA	NA	NA	NA	None
(AAGAAGC)n:Simple_repeat:Simple_repeat	1.734132335	0.015204048	0.184034839	0.435304517	NA	None
(AAGAAGG)n:Simple_repeat:Simple_repeat	0	NA	NA	NA	NA	None
(AAGAAGGA)n:Simple_repeat:Simple_repeat	0	NA	NA	NA	NA	None
(AAGAAGT)n:Simple_repeat:Simple_repeat	0	NA	NA	NA	NA	None
(AAGAAT)n:Simple_repeat:Simple_repeat	2.338829532	-0.010708275	0.18312926	0.639294468	NA	None
(AAGAATA)n:Simple_repeat:Simple_repeat	0.144342703	-0.004229494	0.184111313	0.834641697	NA	None
(AAGAATAA)n:Simple_repeat:Simple_repeat	0	NA	NA	NA	NA	None
(AAGAATAG)n:Simple_repeat:Simple_repeat	0	NA	NA	NA	NA	None
(AAGAATAT)n:Simple_repeat:Simple_repeat	0	NA	NA	NA	NA	None
(AAGAATC)n:Simple_repeat:Simple_repeat	0	NA	NA	NA	NA	None
(AAGAATG)n:Simple_repeat:Simple_repeat	0.144342703	-0.004229494	0.184111313	0.834641697	NA	None
(AAGAATT)n:Simple_repeat:Simple_repeat	0.322162909	-0.005353635	0.184169926	0.663316366	NA	None
(AAGAC)n:Simple_repeat:Simple_repeat	0.505584388	0.003332796	0.183854544	0.751057405	NA	None
(AAGACA)n:Simple_repeat:Simple_repeat	0.510535857	-0.002817508	0.183839254	0.793535638	NA	None
(AAGACAA)n:Simple_repeat:Simple_repeat	1.309694472	-0.003304507	0.183467453	0.835561672	NA	None
(AAGACAAG)n:Simple_repeat:Simple_repeat	0	NA	NA	NA	NA	None
(AAGACAAT)n:Simple_repeat:Simple_repeat	0	NA	NA	NA	NA	None
(AAGACAC)n:Simple_repeat:Simple_repeat	0	NA	NA	NA	NA	None
(AAGACAG)n:Simple_repeat:Simple_repeat	0.80518084	-0.002735862	0.183603715	0.848175743	NA	None
(AAGACAT)n:Simple_repeat:Simple_repeat	0	NA	NA	NA	NA	None
(AAGACC)n:Simple_repeat:Simple_repeat	0.571242206	0.00862323	0.184317821	0.417263379	NA	None
(AAGACCA)n:Simple_repeat:Simple_repeat	0	NA	NA	NA	NA	None
(AAGACT)n:Simple_repeat:Simple_repeat	0	NA	NA	NA	NA	None
(AAGACTA)n:Simple_repeat:Simple_repeat	0	NA	NA	NA	NA	None
(AAGACTATA)n:Simple_repeat:Simple_repeat	0	NA	NA	NA	NA	None
(AAGACTTA)n:Simple_repeat:Simple_repeat	0	NA	NA	NA	NA	None
(AAGAG)n:Simple_repeat:Simple_repeat	0.56033116	0.010002061	0.184386808	0.385134096	NA	None
(AAGAGA)n:Simple_repeat:Simple_repeat	0.190414069	0.004459458	0.184119363	0.79281856	NA	None
(AAGAGAA)n:Simple_repeat:Simple_repeat	0	NA	NA	NA	NA	None
(AAGAGAAGAG)n:Simple_repeat:Simple_repeat	0	NA	NA	NA	NA	None
(AAGAGAC)n:Simple_repeat:Simple_repeat	0	NA	NA	NA	NA	None
(AAGAGAG)n:Simple_repeat:Simple_repeat	0	NA	NA	NA	NA	None
(AAGAGAT)n:Simple_repeat:Simple_repeat	0.175779085	-0.004431522	0.18412023	0.834641697	NA	None
(AAGAGATA)n:Simple_repeat:Simple_repeat	0	NA	NA	NA	NA	None
(AAGAGATG)n:Simple_repeat:Simple_repeat	0	NA	NA	NA	NA	None
(AAGAGATT)n:Simple_repeat:Simple_repeat	0.461686015	0.002645677	0.183895167	0.799863211	NA	None
(AAGAGC)n:Simple_repeat:Simple_repeat	0	NA	NA	NA	NA	None
(AAGAGCA)n:Simple_repeat:Simple_repeat	0	NA	NA	NA	NA	None
(AAGAGCC)n:Simple_repeat:Simple_repeat	0	NA	NA	NA	NA	None
(AAGAGCT)n:Simple_repeat:Simple_repeat	0	NA	NA	NA	NA	None
(AAGAGG)n:Simple_repeat:Simple_repeat	0.366193154	0.000208003	0.18391348	0.975970466	NA	None
(AAGAGGC)n:Simple_repeat:Simple_repeat	0.589289967	0.000237538	0.183782909	0.981404724	NA	None
(AAGAGGGGGC)n:Simple_repeat:Simple_repeat	0.351495523	0.000403729	0.183919955	0.976332624	NA	None
(AAGAGGT)n:Simple_repeat:Simple_repeat	0	NA	NA	NA	NA	None
(AAGAGT)n:Simple_repeat:Simple_repeat	1.103006925	0.014718419	0.184525894	0.28156461	NA	None
(AAGAGTA)n:Simple_repeat:Simple_repeat	0	NA	NA	NA	NA	None
(AAGAGTG)n:Simple_repeat:Simple_repeat	0	NA	NA	NA	NA	None
(AAGAGTGA)n:Simple_repeat:Simple_repeat	0	NA	NA	NA	NA	None
(AAGAGTT)n:Simple_repeat:Simple_repeat	0.366193154	0.000208003	0.18391348	0.975970466	NA	None
(AAGAT)n:Simple_repeat:Simple_repeat	1.630139674	0.00255854	0.183324133	0.884250687	NA	None
(AAGATA)n:Simple_repeat:Simple_repeat	2.939774909	-0.012841444	0.182616414	0.644090346	NA	None
(AAGATAA)n:Simple_repeat:Simple_repeat	1.08071956	-0.005875927	0.183763788	0.667497054	NA	None
(AAGATAC)n:Simple_repeat:Simple_repeat	0	NA	NA	NA	NA	None
(AAGATACTTC)n:Simple_repeat:Simple_repeat	0	NA	NA	NA	NA	None
(AAGATAG)n:Simple_repeat:Simple_repeat	0.15030228	0.00420534	0.184107817	0.79281856	NA	None
(AAGATAT)n:Simple_repeat:Simple_repeat	4.939951725	0.007484693	0.181197642	0.823931666	NA	None
(AAGATATT)n:Simple_repeat:Simple_repeat	0	NA	NA	NA	NA	None
(AAGATC)n:Simple_repeat:Simple_repeat	0	NA	NA	NA	NA	None
(AAGATCA)n:Simple_repeat:Simple_repeat	0.501797803	0.003684317	0.1838692	0.743075517	NA	None
(AAGATCC)n:Simple_repeat:Simple_repeat	0	NA	NA	NA	NA	None
(AAGATCG)n:Simple_repeat:Simple_repeat	0	NA	NA	NA	NA	None
(AAGATG)n:Simple_repeat:Simple_repeat	0.323845725	0.00049041	0.183931762	0.977048117	NA	None
(AAGATGA)n:Simple_repeat:Simple_repeat	0	NA	NA	NA	NA	None
(AAGATGAA)n:Simple_repeat:Simple_repeat	0	NA	NA	NA	NA	None
(AAGATGAC)n:Simple_repeat:Simple_repeat	0	NA	NA	NA	NA	None
(AAGATGC)n:Simple_repeat:Simple_repeat	0	NA	NA	NA	NA	None
(AAGATGG)n:Simple_repeat:Simple_repeat	0	NA	NA	NA	NA	None
(AAGATGT)n:Simple_repeat:Simple_repeat	0.501797803	0.003684317	0.1838692	0.743075517	NA	None
(AAGATT)n:Simple_repeat:Simple_repeat	0.616807892	-0.006236067	0.18393098	0.629631604	NA	None
(AAGATTA)n:Simple_repeat:Simple_repeat	0.369917091	0.006768148	0.184208726	0.567919639	NA	None
(AAGATTC)n:Simple_repeat:Simple_repeat	0	NA	NA	NA	NA	None
(AAGATTG)n:Simple_repeat:Simple_repeat	0	NA	NA	NA	NA	None
(AAGATTGG)n:Simple_repeat:Simple_repeat	0	NA	NA	NA	NA	None
(AAGATTT)n:Simple_repeat:Simple_repeat	0	NA	NA	NA	NA	None
(AAGATTTT)n:Simple_repeat:Simple_repeat	0	NA	NA	NA	NA	None
(AAGC)n:Simple_repeat:Simple_repeat	0.660706265	-0.006820372	0.183888994	0.591367423	NA	None
(AAGCA)n:Simple_repeat:Simple_repeat	1.46534427	0.002798782	0.183255974	0.87821283	NA	None
(AAGCAA)n:Simple_repeat:Simple_repeat	0	NA	NA	NA	NA	None
(AAGCAAC)n:Simple_repeat:Simple_repeat	0	NA	NA	NA	NA	None
(AAGCAAG)n:Simple_repeat:Simple_repeat	0	NA	NA	NA	NA	None
(AAGCAAGA)n:Simple_repeat:Simple_repeat	0	NA	NA	NA	NA	None
(AAGCAAT)n:Simple_repeat:Simple_repeat	0	NA	NA	NA	NA	None
(AAGCAC)n:Simple_repeat:Simple_repeat	0	NA	NA	NA	NA	None
(AAGCACA)n:Simple_repeat:Simple_repeat	0	NA	NA	NA	NA	None
(AAGCACT)n:Simple_repeat:Simple_repeat	0	NA	NA	NA	NA	None
(AAGCAG)n:Simple_repeat:Simple_repeat	0	NA	NA	NA	NA	None
(AAGCAGA)n:Simple_repeat:Simple_repeat	0	NA	NA	NA	NA	None
(AAGCAGAA)n:Simple_repeat:Simple_repeat	0	NA	NA	NA	NA	None
(AAGCAGAATTT)n:Simple_repeat:Simple_repeat	0	NA	NA	NA	NA	None
(AAGCAGC)n:Simple_repeat:Simple_repeat	0	NA	NA	NA	NA	None
(AAGCAGG)n:Simple_repeat:Simple_repeat	0	NA	NA	NA	NA	None
(AAGCAT)n:Simple_repeat:Simple_repeat	0	NA	NA	NA	NA	None
(AAGCATA)n:Simple_repeat:Simple_repeat	0	NA	NA	NA	NA	None
(AAGCATC)n:Simple_repeat:Simple_repeat	0.300604561	0.005263201	0.184161751	0.657715974	NA	None
(AAGCATG)n:Simple_repeat:Simple_repeat	0	NA	NA	NA	NA	None
(AAGCATT)n:Simple_repeat:Simple_repeat	0	NA	NA	NA	NA	None
(AAGCC)n:Simple_repeat:Simple_repeat	0	NA	NA	NA	NA	None
(AAGCCA)n:Simple_repeat:Simple_repeat	0	NA	NA	NA	NA	None
(AAGCCAG)n:Simple_repeat:Simple_repeat	0	NA	NA	NA	NA	None
(AAGCCC)n:Simple_repeat:Simple_repeat	0	NA	NA	NA	NA	None
(AAGCCCCA)n:Simple_repeat:Simple_repeat	0.658602497	0.001278861	0.18371622	0.916120686	NA	None
(AAGCCT)n:Simple_repeat:Simple_repeat	0	NA	NA	NA	NA	None
(AAGCCTTAA)n:Simple_repeat:Simple_repeat	0	NA	NA	NA	NA	None
(AAGCGAC)n:Simple_repeat:Simple_repeat	0	NA	NA	NA	NA	None
(AAGCGAG)n:Simple_repeat:Simple_repeat	0	NA	NA	NA	NA	None
(AAGCGG)n:Simple_repeat:Simple_repeat	0	NA	NA	NA	NA	None
(AAGCTA)n:Simple_repeat:Simple_repeat	0	NA	NA	NA	NA	None
(AAGCTAA)n:Simple_repeat:Simple_repeat	0	NA	NA	NA	NA	None
(AAGCTAC)n:Simple_repeat:Simple_repeat	0	NA	NA	NA	NA	None
(AAGCTAGA)n:Simple_repeat:Simple_repeat	0	NA	NA	NA	NA	None
(AAGCTC)n:Simple_repeat:Simple_repeat	0	NA	NA	NA	NA	None
(AAGCTCA)n:Simple_repeat:Simple_repeat	0	NA	NA	NA	NA	None
(AAGCTCC)n:Simple_repeat:Simple_repeat	0	NA	NA	NA	NA	None
(AAGCTCT)n:Simple_repeat:Simple_repeat	0	NA	NA	NA	NA	None
(AAGCTG)n:Simple_repeat:Simple_repeat	0	NA	NA	NA	NA	None
(AAGCTGCT)n:Simple_repeat:Simple_repeat	0	NA	NA	NA	NA	None
(AAGCTGG)n:Simple_repeat:Simple_repeat	0	NA	NA	NA	NA	None
(AAGCTT)n:Simple_repeat:Simple_repeat	0	NA	NA	NA	NA	None
(AAGCTTA)n:Simple_repeat:Simple_repeat	0	NA	NA	NA	NA	None
(AAGCTTATAT)n:Simple_repeat:Simple_repeat	0	NA	NA	NA	NA	None
(AAGG)n:Simple_repeat:Simple_repeat	15.04936317	0.019554203	0.176794842	0.716674891	NA	None
(AAGGA)n:Simple_repeat:Simple_repeat	0.618490709	0.000708935	0.183723607	0.952246307	NA	None
(AAGGAA)n:Simple_repeat:Simple_repeat	0	NA	NA	NA	NA	None
(AAGGAAA)n:Simple_repeat:Simple_repeat	0	NA	NA	NA	NA	None
(AAGGAAAG)n:Simple_repeat:Simple_repeat	0	NA	NA	NA	NA	None
(AAGGAAC)n:Simple_repeat:Simple_repeat	0	NA	NA	NA	NA	None
(AAGGAAG)n:Simple_repeat:Simple_repeat	0	NA	NA	NA	NA	None
(AAGGAAGG)n:Simple_repeat:Simple_repeat	0	NA	NA	NA	NA	None
(AAGGAAT)n:Simple_repeat:Simple_repeat	0	NA	NA	NA	NA	None
(AAGGAC)n:Simple_repeat:Simple_repeat	0	NA	NA	NA	NA	None
(AAGGACA)n:Simple_repeat:Simple_repeat	0	NA	NA	NA	NA	None
(AAGGACT)n:Simple_repeat:Simple_repeat	0	NA	NA	NA	NA	None
(AAGGAG)n:Simple_repeat:Simple_repeat	0	NA	NA	NA	NA	None
(AAGGAGC)n:Simple_repeat:Simple_repeat	0	NA	NA	NA	NA	None
(AAGGAGG)n:Simple_repeat:Simple_repeat	0	NA	NA	NA	NA	None
(AAGGAGGG)n:Simple_repeat:Simple_repeat	0	NA	NA	NA	NA	None
(AAGGAT)n:Simple_repeat:Simple_repeat	0	NA	NA	NA	NA	None
(AAGGATA)n:Simple_repeat:Simple_repeat	0	NA	NA	NA	NA	None
(AAGGATG)n:Simple_repeat:Simple_repeat	0.179503023	0.004396664	0.184116384	0.79281856	NA	None
(AAGGATT)n:Simple_repeat:Simple_repeat	0	NA	NA	NA	NA	None
(AAGGC)n:Simple_repeat:Simple_repeat	0	NA	NA	NA	NA	None
(AAGGCA)n:Simple_repeat:Simple_repeat	0.190414069	0.004459458	0.184119363	0.79281856	NA	None
(AAGGCAA)n:Simple_repeat:Simple_repeat	0	NA	NA	NA	NA	None
(AAGGCAC)n:Simple_repeat:Simple_repeat	0	NA	NA	NA	NA	None
(AAGGCAG)n:Simple_repeat:Simple_repeat	0	NA	NA	NA	NA	None
(AAGGCAGA)n:Simple_repeat:Simple_repeat	0	NA	NA	NA	NA	None
(AAGGCAGG)n:Simple_repeat:Simple_repeat	0	NA	NA	NA	NA	None
(AAGGCAT)n:Simple_repeat:Simple_repeat	0	NA	NA	NA	NA	None
(AAGGCC)n:Simple_repeat:Simple_repeat	0	NA	NA	NA	NA	None
(AAGGCCA)n:Simple_repeat:Simple_repeat	0	NA	NA	NA	NA	None
(AAGGCCT)n:Simple_repeat:Simple_repeat	0	NA	NA	NA	NA	None
(AAGGCT)n:Simple_repeat:Simple_repeat	0	NA	NA	NA	NA	None
(AAGGG)n:Simple_repeat:Simple_repeat	0.161081454	-0.004342207	0.184116176	0.834641697	NA	None
(AAGGGA)n:Simple_repeat:Simple_repeat	0	NA	NA	NA	NA	None
(AAGGGAGGGG)n:Simple_repeat:Simple_repeat	0	NA	NA	NA	NA	None
(AAGGGG)n:Simple_repeat:Simple_repeat	0	NA	NA	NA	NA	None
(AAGGGGG)n:Simple_repeat:Simple_repeat	0	NA	NA	NA	NA	None
(AAGGGTA)n:Simple_repeat:Simple_repeat	0	NA	NA	NA	NA	None
(AAGGT)n:Simple_repeat:Simple_repeat	0	NA	NA	NA	NA	None
(AAGGTA)n:Simple_repeat:Simple_repeat	0.355282108	6.26E-05	0.183917496	0.976238171	NA	None
(AAGGTAA)n:Simple_repeat:Simple_repeat	0	NA	NA	NA	NA	None
(AAGGTAC)n:Simple_repeat:Simple_repeat	0	NA	NA	NA	NA	None
(AAGGTAG)n:Simple_repeat:Simple_repeat	0.288685406	-0.005244957	0.184162615	0.689050593	NA	None
(AAGGTC)n:Simple_repeat:Simple_repeat	0.179503023	0.004396664	0.184116384	0.79281856	NA	None
(AAGGTG)n:Simple_repeat:Simple_repeat	0	NA	NA	NA	NA	None
(AAGGTGA)n:Simple_repeat:Simple_repeat	0	NA	NA	NA	NA	None
(AAGGTGG)n:Simple_repeat:Simple_repeat	0.175779085	-0.004431522	0.18412023	0.834641697	NA	None
(AAGGTT)n:Simple_repeat:Simple_repeat	0	NA	NA	NA	NA	None
(AAGGTTA)n:Simple_repeat:Simple_repeat	0	NA	NA	NA	NA	None
(AAGGTTG)n:Simple_repeat:Simple_repeat	0	NA	NA	NA	NA	None
(AAGGTTTC)n:Simple_repeat:Simple_repeat	0	NA	NA	NA	NA	None
(AAGT)n:Simple_repeat:Simple_repeat	0.334756772	0.000636801	0.183928277	0.976760178	NA	None
(AAGTA)n:Simple_repeat:Simple_repeat	0.479099475	-0.002017433	0.183873789	0.83925011	NA	None
(AAGTAA)n:Simple_repeat:Simple_repeat	1.065915548	0.015618837	0.184540914	0.276949364	NA	None
(AAGTAAACT)n:Simple_repeat:Simple_repeat	0	NA	NA	NA	NA	None
(AAGTAAC)n:Simple_repeat:Simple_repeat	0	NA	NA	NA	NA	None
(AAGTAAG)n:Simple_repeat:Simple_repeat	0	NA	NA	NA	NA	None
(AAGTAAT)n:Simple_repeat:Simple_repeat	0	NA	NA	NA	NA	None
(AAGTAC)n:Simple_repeat:Simple_repeat	0	NA	NA	NA	NA	None
(AAGTACA)n:Simple_repeat:Simple_repeat	0	NA	NA	NA	NA	None
(AAGTACT)n:Simple_repeat:Simple_repeat	0	NA	NA	NA	NA	None
(AAGTAG)n:Simple_repeat:Simple_repeat	0	NA	NA	NA	NA	None
(AAGTAGA)n:Simple_repeat:Simple_repeat	0.329805303	0.00614275	0.184185208	0.610636904	NA	None
(AAGTAGCAT)n:Simple_repeat:Simple_repeat	0	NA	NA	NA	NA	None
(AAGTAGG)n:Simple_repeat:Simple_repeat	0	NA	NA	NA	NA	None
(AAGTAGGA)n:Simple_repeat:Simple_repeat	0	NA	NA	NA	NA	None
(AAGTAGT)n:Simple_repeat:Simple_repeat	0	NA	NA	NA	NA	None
(AAGTAT)n:Simple_repeat:Simple_repeat	1.502535722	0.00546142	0.183361251	0.762457146	NA	None
(AAGTATA)n:Simple_repeat:Simple_repeat	0.614766772	-0.006199334	0.183929621	0.631660811	NA	None
(AAGTATAT)n:Simple_repeat:Simple_repeat	0.334756772	0.000636801	0.183928277	0.976760178	NA	None
(AAGTATG)n:Simple_repeat:Simple_repeat	0	NA	NA	NA	NA	None
(AAGTATGA)n:Simple_repeat:Simple_repeat	0	NA	NA	NA	NA	None
(AAGTATT)n:Simple_repeat:Simple_repeat	0.538509068	0.008205995	0.184294473	0.440233145	NA	None
(AAGTATTA)n:Simple_repeat:Simple_repeat	0	NA	NA	NA	NA	None
(AAGTATTG)n:Simple_repeat:Simple_repeat	0	NA	NA	NA	NA	None
(AAGTATTT)n:Simple_repeat:Simple_repeat	0	NA	NA	NA	NA	None
(AAGTC)n:Simple_repeat:Simple_repeat	0	NA	NA	NA	NA	None
(AAGTCA)n:Simple_repeat:Simple_repeat	0	NA	NA	NA	NA	None
(AAGTCAA)n:Simple_repeat:Simple_repeat	0	NA	NA	NA	NA	None
(AAGTCAC)n:Simple_repeat:Simple_repeat	0	NA	NA	NA	NA	None
(AAGTCAG)n:Simple_repeat:Simple_repeat	0.179503023	0.004396664	0.184116384	0.79281856	NA	None
(AAGTCAT)n:Simple_repeat:Simple_repeat	1.166359878	0.01275268	0.183997302	0.458710905	NA	None
(AAGTCCA)n:Simple_repeat:Simple_repeat	0	NA	NA	NA	NA	None
(AAGTCCC)n:Simple_repeat:Simple_repeat	0	NA	NA	NA	NA	None
(AAGTCT)n:Simple_repeat:Simple_repeat	0	NA	NA	NA	NA	None
(AAGTCTA)n:Simple_repeat:Simple_repeat	0.190414069	0.004459458	0.184119363	0.79281856	NA	None
(AAGTCTT)n:Simple_repeat:Simple_repeat	0	NA	NA	NA	NA	None
(AAGTG)n:Simple_repeat:Simple_repeat	0	NA	NA	NA	NA	None
(AAGTGA)n:Simple_repeat:Simple_repeat	0.161081454	-0.004342207	0.184116176	0.834641697	NA	None
(AAGTGAA)n:Simple_repeat:Simple_repeat	0	NA	NA	NA	NA	None
(AAGTGAC)n:Simple_repeat:Simple_repeat	0	NA	NA	NA	NA	None
(AAGTGAG)n:Simple_repeat:Simple_repeat	0	NA	NA	NA	NA	None
(AAGTGC)n:Simple_repeat:Simple_repeat	0	NA	NA	NA	NA	None
(AAGTGG)n:Simple_repeat:Simple_repeat	0.179503023	0.004396664	0.184116384	0.79281856	NA	None
(AAGTGGA)n:Simple_repeat:Simple_repeat	0	NA	NA	NA	NA	None
(AAGTGGC)n:Simple_repeat:Simple_repeat	0	NA	NA	NA	NA	None
(AAGTGGTGG)n:Simple_repeat:Simple_repeat	0	NA	NA	NA	NA	None
(AAGTGT)n:Simple_repeat:Simple_repeat	0	NA	NA	NA	NA	None
(AAGTGTA)n:Simple_repeat:Simple_repeat	0	NA	NA	NA	NA	None
(AAGTGTGAGC)n:Simple_repeat:Simple_repeat	0	NA	NA	NA	NA	None
(AAGTT)n:Simple_repeat:Simple_repeat	0.326081366	-0.000347365	0.183930143	0.976988501	NA	None
(AAGTTA)n:Simple_repeat:Simple_repeat	0.659610606	0.011940615	0.184535085	0.305722665	NA	None
(AAGTTAA)n:Simple_repeat:Simple_repeat	0.614766772	-0.006199334	0.183929621	0.631660811	NA	None
(AAGTTAG)n:Simple_repeat:Simple_repeat	0	NA	NA	NA	NA	None
(AAGTTAT)n:Simple_repeat:Simple_repeat	0	NA	NA	NA	NA	None
(AAGTTATTA)n:Simple_repeat:Simple_repeat	0	NA	NA	NA	NA	None
(AAGTTC)n:Simple_repeat:Simple_repeat	0	NA	NA	NA	NA	None
(AAGTTCA)n:Simple_repeat:Simple_repeat	0	NA	NA	NA	NA	None
(AAGTTCT)n:Simple_repeat:Simple_repeat	0	NA	NA	NA	NA	None
(AAGTTG)n:Simple_repeat:Simple_repeat	0	NA	NA	NA	NA	None
(AAGTTGG)n:Simple_repeat:Simple_repeat	0	NA	NA	NA	NA	None
(AAGTTGT)n:Simple_repeat:Simple_repeat	0	NA	NA	NA	NA	None
(AAGTTT)n:Simple_repeat:Simple_repeat	0.520219372	0.010836935	0.184426972	0.379204433	NA	None
(AAGTTTA)n:Simple_repeat:Simple_repeat	0.380828137	0.0059106	0.184187711	0.58952123	NA	None
(AAGTTTAA)n:Simple_repeat:Simple_repeat	0	NA	NA	NA	NA	None
(AAGTTTC)n:Simple_repeat:Simple_repeat	0	NA	NA	NA	NA	None
(AAGTTTG)n:Simple_repeat:Simple_repeat	0	NA	NA	NA	NA	None
(AAGTTTT)n:Simple_repeat:Simple_repeat	0.305424157	-0.00573172	0.184174192	0.661978425	NA	None
(AATAA)n:Simple_repeat:Simple_repeat	24.81698927	-0.067841358	0.18433768	0.332035409	NA	None
(AATAAA)n:Simple_repeat:Simple_repeat	5.492228194	-0.020482692	0.182338851	0.555109328	NA	None
(AATAAAA)n:Simple_repeat:Simple_repeat	0	NA	NA	NA	NA	None
(AATAAACTT)n:Simple_repeat:Simple_repeat	0	NA	NA	NA	NA	None
(AATAAAT)n:Simple_repeat:Simple_repeat	0	NA	NA	NA	NA	None
(AATAAATAGA)n:Simple_repeat:Simple_repeat	0	NA	NA	NA	NA	None
(AATAAATC)n:Simple_repeat:Simple_repeat	0	NA	NA	NA	NA	None
(AATAAATT)n:Simple_repeat:Simple_repeat	0	NA	NA	NA	NA	None
(AATAAC)n:Simple_repeat:Simple_repeat	1.398194744	0.004539826	0.18334283	0.800593716	NA	None
(AATAACA)n:Simple_repeat:Simple_repeat	0.73363267	-0.002215084	0.183743052	0.857652503	NA	None
(AATAACAA)n:Simple_repeat:Simple_repeat	0	NA	NA	NA	NA	None
(AATAACT)n:Simple_repeat:Simple_repeat	0.334756772	0.000636801	0.183928277	0.976760178	NA	None
(AATAACTC)n:Simple_repeat:Simple_repeat	0.175779085	-0.004431522	0.18412023	0.834641697	NA	None
(AATAACTT)n:Simple_repeat:Simple_repeat	1.041857816	0.011913231	0.184327484	0.345452916	NA	None
(AATAAG)n:Simple_repeat:Simple_repeat	1.154861675	-0.016226629	0.184602107	0.266649078	NA	None
(AATAAGA)n:Simple_repeat:Simple_repeat	6.832254462	-0.009674461	0.179780898	0.808978726	NA	None
(AATAAGAT)n:Simple_repeat:Simple_repeat	0	NA	NA	NA	NA	None
(AATAAGC)n:Simple_repeat:Simple_repeat	0	NA	NA	NA	NA	None
(AATAAGCCAC)n:Simple_repeat:Simple_repeat	0	NA	NA	NA	NA	None
(AATAAGG)n:Simple_repeat:Simple_repeat	0.144342703	-0.004229494	0.184111313	0.834641697	NA	None
(AATAAGT)n:Simple_repeat:Simple_repeat	0.175779085	-0.004431522	0.18412023	0.834641697	NA	None
(AATAAGTA)n:Simple_repeat:Simple_repeat	0	NA	NA	NA	NA	None
(AATAAGTG)n:Simple_repeat:Simple_repeat	0	NA	NA	NA	NA	None
(AATAAGTTAGC)n:Simple_repeat:Simple_repeat	0	NA	NA	NA	NA	None
(AATAAT)n:Simple_repeat:Simple_repeat	1.710498533	-0.006802195	0.183254444	0.727504319	NA	None
(AATAATA)n:Simple_repeat:Simple_repeat	0.541972239	-0.002864414	0.183874468	0.776827388	NA	None
(AATAATAC)n:Simple_repeat:Simple_repeat	0	NA	NA	NA	NA	None
(AATAATC)n:Simple_repeat:Simple_repeat	0	NA	NA	NA	NA	None
(AATAATCAT)n:Simple_repeat:Simple_repeat	0	NA	NA	NA	NA	None
(AATAATG)n:Simple_repeat:Simple_repeat	1.096413046	0.012538991	0.184382379	0.324204832	NA	None
(AATAATT)n:Simple_repeat:Simple_repeat	1.22686513	0.004478088	0.183456337	0.78623959	NA	None
(AATAATTA)n:Simple_repeat:Simple_repeat	0	NA	NA	NA	NA	None
(AATAATTT)n:Simple_repeat:Simple_repeat	0	NA	NA	NA	NA	None
(AATAC)n:Simple_repeat:Simple_repeat	1.742173168	-0.022551986	0.185276906	0.236131578	NA	None
(AATACA)n:Simple_repeat:Simple_repeat	18.13612394	0.021762521	0.17412899	0.721093481	NA	None
(AATACAA)n:Simple_repeat:Simple_repeat	0.311383735	-0.00015073	0.183935731	0.977389395	NA	None
(AATACAC)n:Simple_repeat:Simple_repeat	0	NA	NA	NA	NA	None
(AATACAG)n:Simple_repeat:Simple_repeat	0	NA	NA	NA	NA	None
(AATACAT)n:Simple_repeat:Simple_repeat	0	NA	NA	NA	NA	None
(AATACATA)n:Simple_repeat:Simple_repeat	0	NA	NA	NA	NA	None
(AATACATAA)n:Simple_repeat:Simple_repeat	0.483244363	-0.007393856	0.184254523	0.505194933	NA	None
(AATACATAT)n:Simple_repeat:Simple_repeat	0	NA	NA	NA	NA	None
(AATACC)n:Simple_repeat:Simple_repeat	0	NA	NA	NA	NA	None
(AATACCA)n:Simple_repeat:Simple_repeat	0	NA	NA	NA	NA	None
(AATACCT)n:Simple_repeat:Simple_repeat	0	NA	NA	NA	NA	None
(AATACCTAAG)n:Simple_repeat:Simple_repeat	0	NA	NA	NA	NA	None
(AATACG)n:Simple_repeat:Simple_repeat	0	NA	NA	NA	NA	None
(AATACT)n:Simple_repeat:Simple_repeat	0.179503023	0.004396664	0.184116384	0.79281856	NA	None
(AATACTA)n:Simple_repeat:Simple_repeat	0.673658432	-0.005124479	0.183908453	0.634902809	NA	None
(AATACTAGAT)n:Simple_repeat:Simple_repeat	0	NA	NA	NA	NA	None
(AATACTAT)n:Simple_repeat:Simple_repeat	0	NA	NA	NA	NA	None
(AATACTC)n:Simple_repeat:Simple_repeat	0	NA	NA	NA	NA	None
(AATACTG)n:Simple_repeat:Simple_repeat	0	NA	NA	NA	NA	None
(AATACTT)n:Simple_repeat:Simple_repeat	0.144342703	-0.004229494	0.184111313	0.834641697	NA	None
(AATAG)n:Simple_repeat:Simple_repeat	4.081094437	0.018756407	0.182648548	0.55826598	NA	None
(AATAGA)n:Simple_repeat:Simple_repeat	2.704997783	0.013251951	0.183230331	0.583039859	NA	None
(AATAGAA)n:Simple_repeat:Simple_repeat	0.179503023	0.004396664	0.184116384	0.79281856	NA	None
(AATAGAC)n:Simple_repeat:Simple_repeat	0	NA	NA	NA	NA	None
(AATAGAG)n:Simple_repeat:Simple_repeat	0	NA	NA	NA	NA	None
(AATAGAT)n:Simple_repeat:Simple_repeat	0.311383735	-0.00015073	0.183935731	0.977389395	NA	None
(AATAGATAG)n:Simple_repeat:Simple_repeat	0	NA	NA	NA	NA	None
(AATAGATT)n:Simple_repeat:Simple_repeat	0	NA	NA	NA	NA	None
(AATAGATTT)n:Simple_repeat:Simple_repeat	0	NA	NA	NA	NA	None
(AATAGC)n:Simple_repeat:Simple_repeat	0.190414069	0.004459458	0.184119363	0.79281856	NA	None
(AATAGCA)n:Simple_repeat:Simple_repeat	0	NA	NA	NA	NA	None
(AATAGCAA)n:Simple_repeat:Simple_repeat	0	NA	NA	NA	NA	None
(AATAGCC)n:Simple_repeat:Simple_repeat	0	NA	NA	NA	NA	None
(AATAGG)n:Simple_repeat:Simple_repeat	0.190414069	0.004459458	0.184119363	0.79281856	NA	None
(AATAGGA)n:Simple_repeat:Simple_repeat	0.161081454	-0.004342207	0.184116176	0.834641697	NA	None
(AATAGGAA)n:Simple_repeat:Simple_repeat	0	NA	NA	NA	NA	None
(AATAGT)n:Simple_repeat:Simple_repeat	1.523683106	0.011150536	0.183718135	0.543604626	NA	None
(AATAGTA)n:Simple_repeat:Simple_repeat	3.307321393	0.014621693	0.183117527	0.576771228	NA	None
(AATAGTAA)n:Simple_repeat:Simple_repeat	0	NA	NA	NA	NA	None
(AATAGTAT)n:Simple_repeat:Simple_repeat	0	NA	NA	NA	NA	None
(AATAGTATT)n:Simple_repeat:Simple_repeat	0	NA	NA	NA	NA	None
(AATAGTC)n:Simple_repeat:Simple_repeat	0	NA	NA	NA	NA	None
(AATAGTG)n:Simple_repeat:Simple_repeat	0.340584477	0.000258049	0.183923735	0.976609426	NA	None
(AATAGTT)n:Simple_repeat:Simple_repeat	0	NA	NA	NA	NA	None
(AATAGTTCTT)n:Simple_repeat:Simple_repeat	0	NA	NA	NA	NA	None
(AATAGTTGGG)n:Simple_repeat:Simple_repeat	0	NA	NA	NA	NA	None
(AATAT)n:Simple_repeat:Simple_repeat	12.31426813	-0.030425549	0.180235177	0.540568234	NA	None
(AATATA)n:Simple_repeat:Simple_repeat	5.377030162	0.012422379	0.180900104	0.735867189	NA	None
(AATATAA)n:Simple_repeat:Simple_repeat	5.457598961	0.029906029	0.183915702	0.413017697	NA	None
(AATATAAC)n:Simple_repeat:Simple_repeat	0	NA	NA	NA	NA	None
(AATATAACA)n:Simple_repeat:Simple_repeat	0	NA	NA	NA	NA	None
(AATATAAG)n:Simple_repeat:Simple_repeat	0	NA	NA	NA	NA	None
(AATATAAT)n:Simple_repeat:Simple_repeat	0	NA	NA	NA	NA	None
(AATATAC)n:Simple_repeat:Simple_repeat	0.938069661	0.005256287	0.183708005	0.707198333	NA	None
(AATATACA)n:Simple_repeat:Simple_repeat	0	NA	NA	NA	NA	None
(AATATACT)n:Simple_repeat:Simple_repeat	0	NA	NA	NA	NA	None
(AATATACTGA)n:Simple_repeat:Simple_repeat	0	NA	NA	NA	NA	None
(AATATAG)n:Simple_repeat:Simple_repeat	0	NA	NA	NA	NA	None
(AATATAGAG)n:Simple_repeat:Simple_repeat	0	NA	NA	NA	NA	None
(AATATAGT)n:Simple_repeat:Simple_repeat	0	NA	NA	NA	NA	None
(AATATAT)n:Simple_repeat:Simple_repeat	1.232011119	-0.002256723	0.183392591	0.890441941	NA	None
(AATATATA)n:Simple_repeat:Simple_repeat	0	NA	NA	NA	NA	None
(AATATATATG)n:Simple_repeat:Simple_repeat	0	NA	NA	NA	NA	None
(AATATATC)n:Simple_repeat:Simple_repeat	0	NA	NA	NA	NA	None
(AATATATGAA)n:Simple_repeat:Simple_repeat	0	NA	NA	NA	NA	None
(AATATATT)n:Simple_repeat:Simple_repeat	0.175779085	-0.004431522	0.18412023	0.834641697	NA	None
(AATATATTT)n:Simple_repeat:Simple_repeat	0	NA	NA	NA	NA	None
(AATATC)n:Simple_repeat:Simple_repeat	0.44976686	-0.008220798	0.184280869	0.495184612	NA	None
(AATATCA)n:Simple_repeat:Simple_repeat	0	NA	NA	NA	NA	None
(AATATCC)n:Simple_repeat:Simple_repeat	0	NA	NA	NA	NA	None
(AATATCT)n:Simple_repeat:Simple_repeat	0	NA	NA	NA	NA	None
(AATATG)n:Simple_repeat:Simple_repeat	1.442514069	-0.010539556	0.183566497	0.584862494	NA	None
(AATATGA)n:Simple_repeat:Simple_repeat	0.179503023	0.004396664	0.184116384	0.79281856	NA	None
(AATATGAA)n:Simple_repeat:Simple_repeat	0	NA	NA	NA	NA	None
(AATATGC)n:Simple_repeat:Simple_repeat	0	NA	NA	NA	NA	None
(AATATGG)n:Simple_repeat:Simple_repeat	0	NA	NA	NA	NA	None
(AATATGGC)n:Simple_repeat:Simple_repeat	0	NA	NA	NA	NA	None
(AATATGT)n:Simple_repeat:Simple_repeat	1.675275566	-0.006436082	0.183162112	0.749451022	NA	None
(AATATGTGT)n:Simple_repeat:Simple_repeat	0	NA	NA	NA	NA	None
(AATATT)n:Simple_repeat:Simple_repeat	3.544136314	0.007298376	0.181831452	0.808319477	NA	None
(AATATTA)n:Simple_repeat:Simple_repeat	3.46779345	-0.005241704	0.182015493	0.850526585	NA	None
(AATATTAA)n:Simple_repeat:Simple_repeat	0.161081454	-0.004342207	0.184116176	0.834641697	NA	None
(AATATTAAT)n:Simple_repeat:Simple_repeat	0	NA	NA	NA	NA	None
(AATATTAG)n:Simple_repeat:Simple_repeat	0.468188428	-0.002148409	0.183881141	0.840670382	NA	None
(AATATTAGTG)n:Simple_repeat:Simple_repeat	0	NA	NA	NA	NA	None
(AATATTAT)n:Simple_repeat:Simple_repeat	0	NA	NA	NA	NA	None
(AATATTC)n:Simple_repeat:Simple_repeat	0	NA	NA	NA	NA	None
(AATATTCC)n:Simple_repeat:Simple_repeat	0	NA	NA	NA	NA	None
(AATATTCTG)n:Simple_repeat:Simple_repeat	0	NA	NA	NA	NA	None
(AATATTG)n:Simple_repeat:Simple_repeat	3.209684125	0.008168503	0.182717439	0.7400573	NA	None
(AATATTGAAT)n:Simple_repeat:Simple_repeat	0	NA	NA	NA	NA	None
(AATATTGT)n:Simple_repeat:Simple_repeat	0	NA	NA	NA	NA	None
(AATATTT)n:Simple_repeat:Simple_repeat	2.929105798	-0.000156737	0.182330267	0.993368354	NA	None
(AATATTTA)n:Simple_repeat:Simple_repeat	0	NA	NA	NA	NA	None
(AATATTTC)n:Simple_repeat:Simple_repeat	0	NA	NA	NA	NA	None
(AATATTTT)n:Simple_repeat:Simple_repeat	0	NA	NA	NA	NA	None
(AATC)n:Simple_repeat:Simple_repeat	11.40216274	0.005137496	0.17727976	0.916990561	NA	None
(AATCA)n:Simple_repeat:Simple_repeat	0.161081454	-0.004342207	0.184116176	0.834641697	NA	None
(AATCAA)n:Simple_repeat:Simple_repeat	0.825511657	-0.002194229	0.183647437	0.871240322	NA	None
(AATCAAATGG)n:Simple_repeat:Simple_repeat	0	NA	NA	NA	NA	None
(AATCAAC)n:Simple_repeat:Simple_repeat	0	NA	NA	NA	NA	None
(AATCAAG)n:Simple_repeat:Simple_repeat	0	NA	NA	NA	NA	None
(AATCAAGG)n:Simple_repeat:Simple_repeat	0	NA	NA	NA	NA	None
(AATCAAT)n:Simple_repeat:Simple_repeat	0.15030228	0.00420534	0.184107817	0.79281856	NA	None
(AATCAC)n:Simple_repeat:Simple_repeat	0	NA	NA	NA	NA	None
(AATCACA)n:Simple_repeat:Simple_repeat	0.703053694	-0.006368232	0.183903817	0.587131357	NA	None
(AATCACCA)n:Simple_repeat:Simple_repeat	0	NA	NA	NA	NA	None
(AATCACT)n:Simple_repeat:Simple_repeat	0.853161454	-0.002241569	0.183649239	0.867781227	NA	None
(AATCACTACT)n:Simple_repeat:Simple_repeat	0	NA	NA	NA	NA	None
(AATCAG)n:Simple_repeat:Simple_repeat	0	NA	NA	NA	NA	None
(AATCAGA)n:Simple_repeat:Simple_repeat	0	NA	NA	NA	NA	None
(AATCAGAG)n:Simple_repeat:Simple_repeat	0	NA	NA	NA	NA	None
(AATCAGC)n:Simple_repeat:Simple_repeat	0	NA	NA	NA	NA	None
(AATCAGG)n:Simple_repeat:Simple_repeat	0	NA	NA	NA	NA	None
(AATCAGT)n:Simple_repeat:Simple_repeat	0	NA	NA	NA	NA	None
(AATCAT)n:Simple_repeat:Simple_repeat	0.161081454	-0.004342207	0.184116176	0.834641697	NA	None
(AATCATA)n:Simple_repeat:Simple_repeat	0	NA	NA	NA	NA	None
(AATCATAC)n:Simple_repeat:Simple_repeat	0	NA	NA	NA	NA	None
(AATCATAT)n:Simple_repeat:Simple_repeat	0	NA	NA	NA	NA	None
(AATCATC)n:Simple_repeat:Simple_repeat	0	NA	NA	NA	NA	None
(AATCATG)n:Simple_repeat:Simple_repeat	0	NA	NA	NA	NA	None
(AATCATT)n:Simple_repeat:Simple_repeat	1.016358498	-0.011398037	0.184279642	0.375736699	NA	None
(AATCATTA)n:Simple_repeat:Simple_repeat	0	NA	NA	NA	NA	None
(AATCC)n:Simple_repeat:Simple_repeat	0	NA	NA	NA	NA	None
(AATCCA)n:Simple_repeat:Simple_repeat	0	NA	NA	NA	NA	None
(AATCCAA)n:Simple_repeat:Simple_repeat	0	NA	NA	NA	NA	None
(AATCCAG)n:Simple_repeat:Simple_repeat	4.632879084	0.044151056	0.189009978	0.179133341	NA	None
(AATCCAT)n:Simple_repeat:Simple_repeat	0	NA	NA	NA	NA	None
(AATCCATT)n:Simple_repeat:Simple_repeat	0	NA	NA	NA	NA	None
(AATCCC)n:Simple_repeat:Simple_repeat	0.175779085	-0.004431522	0.18412023	0.834641697	NA	None
(AATCCCA)n:Simple_repeat:Simple_repeat	0	NA	NA	NA	NA	None
(AATCCGC)n:Simple_repeat:Simple_repeat	0	NA	NA	NA	NA	None
(AATCCT)n:Simple_repeat:Simple_repeat	0	NA	NA	NA	NA	None
(AATCCTA)n:Simple_repeat:Simple_repeat	0	NA	NA	NA	NA	None
(AATCCTAATT)n:Simple_repeat:Simple_repeat	0	NA	NA	NA	NA	None
(AATCCTC)n:Simple_repeat:Simple_repeat	0.320121788	-0.005958065	0.184181303	0.645341623	NA	None
(AATCCTG)n:Simple_repeat:Simple_repeat	0	NA	NA	NA	NA	None
(AATCCTT)n:Simple_repeat:Simple_repeat	0	NA	NA	NA	NA	None
(AATCGAA)n:Simple_repeat:Simple_repeat	0	NA	NA	NA	NA	None
(AATCGAATGG)n:Simple_repeat:Simple_repeat	0	NA	NA	NA	NA	None
(AATCGAC)n:Simple_repeat:Simple_repeat	0	NA	NA	NA	NA	None
(AATCGTC)n:Simple_repeat:Simple_repeat	0	NA	NA	NA	NA	None
(AATCT)n:Simple_repeat:Simple_repeat	1.350946241	0.013746889	0.184236271	0.389159987	NA	None
(AATCTA)n:Simple_repeat:Simple_repeat	0	NA	NA	NA	NA	None
(AATCTAA)n:Simple_repeat:Simple_repeat	0.15030228	0.00420534	0.184107817	0.79281856	NA	None
(AATCTAAT)n:Simple_repeat:Simple_repeat	0.660706265	-0.006820372	0.183888994	0.591367423	NA	None
(AATCTAG)n:Simple_repeat:Simple_repeat	0.65487856	-0.005677126	0.183881244	0.624529371	NA	None
(AATCTAT)n:Simple_repeat:Simple_repeat	0	NA	NA	NA	NA	None
(AATCTATA)n:Simple_repeat:Simple_repeat	0	NA	NA	NA	NA	None
(AATCTC)n:Simple_repeat:Simple_repeat	0.480107583	0.008815191	0.184312946	0.445413182	NA	None
(AATCTCA)n:Simple_repeat:Simple_repeat	0.351558171	-0.005502617	0.184177099	0.640720782	NA	None
(AATCTCCC)n:Simple_repeat:Simple_repeat	0	NA	NA	NA	NA	None
(AATCTG)n:Simple_repeat:Simple_repeat	0.340716349	0.006312965	0.184191221	0.598893961	NA	None
(AATCTGA)n:Simple_repeat:Simple_repeat	0	NA	NA	NA	NA	None
(AATCTGAA)n:Simple_repeat:Simple_repeat	0	NA	NA	NA	NA	None
(AATCTGG)n:Simple_repeat:Simple_repeat	0	NA	NA	NA	NA	None
(AATCTT)n:Simple_repeat:Simple_repeat	0	NA	NA	NA	NA	None
(AATCTTA)n:Simple_repeat:Simple_repeat	0	NA	NA	NA	NA	None
(AATCTTT)n:Simple_repeat:Simple_repeat	0.721544486	0.012635673	0.184597062	0.277086123	NA	None
(AATGA)n:Simple_repeat:Simple_repeat	8.56616346	-0.006579895	0.179055994	0.874422784	NA	None
(AATGAA)n:Simple_repeat:Simple_repeat	3.523648134	-0.029821748	0.185469471	0.294496655	NA	None
(AATGAAA)n:Simple_repeat:Simple_repeat	0	NA	NA	NA	NA	None
(AATGAAATG)n:Simple_repeat:Simple_repeat	0.15030228	0.00420534	0.184107817	0.79281856	NA	None
(AATGAAC)n:Simple_repeat:Simple_repeat	0	NA	NA	NA	NA	None
(AATGAAG)n:Simple_repeat:Simple_repeat	0	NA	NA	NA	NA	None
(AATGAAT)n:Simple_repeat:Simple_repeat	0.190414069	0.004459458	0.184119363	0.79281856	NA	None
(AATGAATA)n:Simple_repeat:Simple_repeat	0	NA	NA	NA	NA	None
(AATGAATC)n:Simple_repeat:Simple_repeat	0	NA	NA	NA	NA	None
(AATGAATGC)n:Simple_repeat:Simple_repeat	0	NA	NA	NA	NA	None
(AATGAATTC)n:Simple_repeat:Simple_repeat	0	NA	NA	NA	NA	None
(AATGAC)n:Simple_repeat:Simple_repeat	0	NA	NA	NA	NA	None
(AATGACA)n:Simple_repeat:Simple_repeat	0.33686054	-0.006214416	0.184190009	0.626608929	NA	None
(AATGACATAC)n:Simple_repeat:Simple_repeat	0	NA	NA	NA	NA	None
(AATGACC)n:Simple_repeat:Simple_repeat	0	NA	NA	NA	NA	None
(AATGACT)n:Simple_repeat:Simple_repeat	0	NA	NA	NA	NA	None
(AATGAG)n:Simple_repeat:Simple_repeat	0	NA	NA	NA	NA	None
(AATGAGA)n:Simple_repeat:Simple_repeat	0	NA	NA	NA	NA	None
(AATGAGAA)n:Simple_repeat:Simple_repeat	0.175779085	-0.004431522	0.18412023	0.834641697	NA	None
(AATGAGAG)n:Simple_repeat:Simple_repeat	0	NA	NA	NA	NA	None
(AATGAGG)n:Simple_repeat:Simple_repeat	0	NA	NA	NA	NA	None
(AATGAGT)n:Simple_repeat:Simple_repeat	0	NA	NA	NA	NA	None
(AATGAGTA)n:Simple_repeat:Simple_repeat	0	NA	NA	NA	NA	None
(AATGAT)n:Simple_repeat:Simple_repeat	0.340716349	0.006312965	0.184191221	0.598893961	NA	None
(AATGATA)n:Simple_repeat:Simple_repeat	0.161081454	-0.004342207	0.184116176	0.834641697	NA	None
(AATGATC)n:Simple_repeat:Simple_repeat	0	NA	NA	NA	NA	None
(AATGATG)n:Simple_repeat:Simple_repeat	0.190414069	0.004459458	0.184119363	0.79281856	NA	None
(AATGATT)n:Simple_repeat:Simple_repeat	0	NA	NA	NA	NA	None
(AATGATTT)n:Simple_repeat:Simple_repeat	0	NA	NA	NA	NA	None
(AATGC)n:Simple_repeat:Simple_repeat	0.8029452	-0.001544326	0.183650802	0.908264319	NA	None
(AATGCA)n:Simple_repeat:Simple_repeat	0.144342703	-0.004229494	0.184111313	0.834641697	NA	None
(AATGCAA)n:Simple_repeat:Simple_repeat	0	NA	NA	NA	NA	None
(AATGCAAAT)n:Simple_repeat:Simple_repeat	0	NA	NA	NA	NA	None
(AATGCAATGG)n:Simple_repeat:Simple_repeat	0	NA	NA	NA	NA	None
(AATGCAC)n:Simple_repeat:Simple_repeat	0	NA	NA	NA	NA	None
(AATGCAG)n:Simple_repeat:Simple_repeat	0	NA	NA	NA	NA	None
(AATGCAT)n:Simple_repeat:Simple_repeat	0	NA	NA	NA	NA	None
(AATGCC)n:Simple_repeat:Simple_repeat	0	NA	NA	NA	NA	None
(AATGCCA)n:Simple_repeat:Simple_repeat	0	NA	NA	NA	NA	None
(AATGCCT)n:Simple_repeat:Simple_repeat	0	NA	NA	NA	NA	None
(AATGCT)n:Simple_repeat:Simple_repeat	0	NA	NA	NA	NA	None
(AATGCTG)n:Simple_repeat:Simple_repeat	0	NA	NA	NA	NA	None
(AATGCTT)n:Simple_repeat:Simple_repeat	0	NA	NA	NA	NA	None
(AATGG)n:Simple_repeat:Simple_repeat	22.30297172	0.12014496	0.223541764	0.097057017	NA	None
(AATGGA)n:Simple_repeat:Simple_repeat	0.926524314	0.010876945	0.18416391	0.387794573	NA	None
(AATGGAA)n:Simple_repeat:Simple_repeat	0	NA	NA	NA	NA	None
(AATGGAATCA)n:Simple_repeat:Simple_repeat	0	NA	NA	NA	NA	None
(AATGGAATCATC)n:Simple_repeat:Simple_repeat	0	NA	NA	NA	NA	None
(AATGGAATCATCA)n:Simple_repeat:Simple_repeat	0	NA	NA	NA	NA	None
(AATGGAATCG)n:Simple_repeat:Simple_repeat	0	NA	NA	NA	NA	None
(AATGGAATGG)n:Simple_repeat:Simple_repeat	0	NA	NA	NA	NA	None
(AATGGACTCG)n:Simple_repeat:Simple_repeat	0	NA	NA	NA	NA	None
(AATGGAG)n:Simple_repeat:Simple_repeat	0	NA	NA	NA	NA	None
(AATGGAGC)n:Simple_repeat:Simple_repeat	0	NA	NA	NA	NA	None
(AATGGAT)n:Simple_repeat:Simple_repeat	0	NA	NA	NA	NA	None
(AATGGATG)n:Simple_repeat:Simple_repeat	0	NA	NA	NA	NA	None
(AATGGATT)n:Simple_repeat:Simple_repeat	0	NA	NA	NA	NA	None
(AATGGC)n:Simple_repeat:Simple_repeat	0	NA	NA	NA	NA	None
(AATGGCA)n:Simple_repeat:Simple_repeat	0	NA	NA	NA	NA	None
(AATGGT)n:Simple_repeat:Simple_repeat	0	NA	NA	NA	NA	None
(AATGGTA)n:Simple_repeat:Simple_repeat	0	NA	NA	NA	NA	None
(AATGGTGTT)n:Simple_repeat:Simple_repeat	0	NA	NA	NA	NA	None
(AATGGTT)n:Simple_repeat:Simple_repeat	0	NA	NA	NA	NA	None
(AATGGTTCTGA)n:Simple_repeat:Simple_repeat	0	NA	NA	NA	NA	None
(AATGGTTGAA)n:Simple_repeat:Simple_repeat	0	NA	NA	NA	NA	None
(AATGT)n:Simple_repeat:Simple_repeat	0.911958555	0.015519695	0.184893491	0.191055035	NA	None
(AATGTA)n:Simple_repeat:Simple_repeat	0.464464491	-0.008436797	0.184292173	0.482647691	NA	None
(AATGTAA)n:Simple_repeat:Simple_repeat	0.986593111	-0.005057798	0.18367347	0.722887941	NA	None
(AATGTAAAAC)n:Simple_repeat:Simple_repeat	0	NA	NA	NA	NA	None
(AATGTAC)n:Simple_repeat:Simple_repeat	0.652162731	-0.000584059	0.183764819	0.961038578	NA	None
(AATGTAGCT)n:Simple_repeat:Simple_repeat	0	NA	NA	NA	NA	None
(AATGTAT)n:Simple_repeat:Simple_repeat	0	NA	NA	NA	NA	None
(AATGTATA)n:Simple_repeat:Simple_repeat	0.190414069	0.004459458	0.184119363	0.79281856	NA	None
(AATGTATT)n:Simple_repeat:Simple_repeat	0	NA	NA	NA	NA	None
(AATGTC)n:Simple_repeat:Simple_repeat	0	NA	NA	NA	NA	None
(AATGTCA)n:Simple_repeat:Simple_repeat	0	NA	NA	NA	NA	None
(AATGTCTAA)n:Simple_repeat:Simple_repeat	0	NA	NA	NA	NA	None
(AATGTCTTTAC)n:Simple_repeat:Simple_repeat	0	NA	NA	NA	NA	None
(AATGTG)n:Simple_repeat:Simple_repeat	0	NA	NA	NA	NA	None
(AATGTGT)n:Simple_repeat:Simple_repeat	0	NA	NA	NA	NA	None
(AATGTGTT)n:Simple_repeat:Simple_repeat	0	NA	NA	NA	NA	None
(AATGTT)n:Simple_repeat:Simple_repeat	1.250354536	-0.011227075	0.184018579	0.468156476	NA	None
(AATGTTA)n:Simple_repeat:Simple_repeat	1.491345584	0.030394537	0.187428604	0.040539164	NA	None
(AATGTTACTA)n:Simple_repeat:Simple_repeat	0	NA	NA	NA	NA	None
(AATGTTC)n:Simple_repeat:Simple_repeat	0	NA	NA	NA	NA	None
(AATGTTG)n:Simple_repeat:Simple_repeat	0	NA	NA	NA	NA	None
(AATGTTT)n:Simple_repeat:Simple_repeat	0	NA	NA	NA	NA	None
(AATGTTTT)n:Simple_repeat:Simple_repeat	0	NA	NA	NA	NA	None
(AATT)n:Simple_repeat:Simple_repeat	20.5012522	-0.028128259	0.174692587	0.64625206	NA	None
(AATTA)n:Simple_repeat:Simple_repeat	6.324820495	-0.005532699	0.180047291	0.883179341	NA	None
(AATTAA)n:Simple_repeat:Simple_repeat	5.440452068	-0.023732853	0.182884202	0.498242931	NA	None
(AATTAAA)n:Simple_repeat:Simple_repeat	0.161081454	-0.004342207	0.184116176	0.834641697	NA	None
(AATTAAACTGA)n:Simple_repeat:Simple_repeat	0	NA	NA	NA	NA	None
(AATTAAC)n:Simple_repeat:Simple_repeat	0	NA	NA	NA	NA	None
(AATTAAG)n:Simple_repeat:Simple_repeat	0	NA	NA	NA	NA	None
(AATTAAGA)n:Simple_repeat:Simple_repeat	0	NA	NA	NA	NA	None
(AATTAAT)n:Simple_repeat:Simple_repeat	0.995525685	-0.012128528	0.184247263	0.364470715	NA	None
(AATTAATA)n:Simple_repeat:Simple_repeat	0	NA	NA	NA	NA	None
(AATTAATC)n:Simple_repeat:Simple_repeat	0	NA	NA	NA	NA	None
(AATTAATGT)n:Simple_repeat:Simple_repeat	0	NA	NA	NA	NA	None
(AATTAC)n:Simple_repeat:Simple_repeat	0	NA	NA	NA	NA	None
(AATTACA)n:Simple_repeat:Simple_repeat	0	NA	NA	NA	NA	None
(AATTACAA)n:Simple_repeat:Simple_repeat	0	NA	NA	NA	NA	None
(AATTACAT)n:Simple_repeat:Simple_repeat	0	NA	NA	NA	NA	None
(AATTACC)n:Simple_repeat:Simple_repeat	0	NA	NA	NA	NA	None
(AATTACT)n:Simple_repeat:Simple_repeat	0	NA	NA	NA	NA	None
(AATTACTCT)n:Simple_repeat:Simple_repeat	0	NA	NA	NA	NA	None
(AATTACTTAA)n:Simple_repeat:Simple_repeat	0	NA	NA	NA	NA	None
(AATTAG)n:Simple_repeat:Simple_repeat	0.15030228	0.00420534	0.184107817	0.79281856	NA	None
(AATTAGA)n:Simple_repeat:Simple_repeat	0.461686015	0.002645677	0.183895167	0.799863211	NA	None
(AATTAGAA)n:Simple_repeat:Simple_repeat	0	NA	NA	NA	NA	None
(AATTAGAGAT)n:Simple_repeat:Simple_repeat	0	NA	NA	NA	NA	None
(AATTAGC)n:Simple_repeat:Simple_repeat	0.69208	0.000785245	0.183701399	0.948371621	NA	None
(AATTAGG)n:Simple_repeat:Simple_repeat	0	NA	NA	NA	NA	None
(AATTAGT)n:Simple_repeat:Simple_repeat	0.512639625	-0.009137312	0.184331775	0.443451532	NA	None
(AATTAGTAC)n:Simple_repeat:Simple_repeat	0	NA	NA	NA	NA	None
(AATTAT)n:Simple_repeat:Simple_repeat	2.697641057	-0.002569134	0.182496011	0.914435752	NA	None
(AATTATA)n:Simple_repeat:Simple_repeat	1.765374198	0.013659	0.183985171	0.454507177	NA	None
(AATTATAA)n:Simple_repeat:Simple_repeat	0	NA	NA	NA	NA	None
(AATTATAC)n:Simple_repeat:Simple_repeat	0	NA	NA	NA	NA	None
(AATTATAG)n:Simple_repeat:Simple_repeat	0	NA	NA	NA	NA	None
(AATTATAT)n:Simple_repeat:Simple_repeat	0	NA	NA	NA	NA	None
(AATTATC)n:Simple_repeat:Simple_repeat	0.862354793	0.009345203	0.184134484	0.442370086	NA	None
(AATTATG)n:Simple_repeat:Simple_repeat	0.681432698	0.012254604	0.184561462	0.293996132	NA	None
(AATTATGA)n:Simple_repeat:Simple_repeat	0	NA	NA	NA	NA	None
(AATTATT)n:Simple_repeat:Simple_repeat	0	NA	NA	NA	NA	None
(AATTATTA)n:Simple_repeat:Simple_repeat	0	NA	NA	NA	NA	None
(AATTATTCT)n:Simple_repeat:Simple_repeat	0	NA	NA	NA	NA	None
(AATTATTT)n:Simple_repeat:Simple_repeat	0	NA	NA	NA	NA	None
(AATTC)n:Simple_repeat:Simple_repeat	1.869545444	0.011550086	0.183489362	0.577649555	NA	None
(AATTCA)n:Simple_repeat:Simple_repeat	1.366520109	0.022485425	0.185479748	0.160071909	NA	None
(AATTCAA)n:Simple_repeat:Simple_repeat	0.300604561	0.005263201	0.184161751	0.657715974	NA	None
(AATTCAC)n:Simple_repeat:Simple_repeat	0	NA	NA	NA	NA	None
(AATTCACCA)n:Simple_repeat:Simple_repeat	0	NA	NA	NA	NA	None
(AATTCAG)n:Simple_repeat:Simple_repeat	0	NA	NA	NA	NA	None
(AATTCAT)n:Simple_repeat:Simple_repeat	0.288685406	-0.005244957	0.184162615	0.689050593	NA	None
(AATTCATA)n:Simple_repeat:Simple_repeat	0	NA	NA	NA	NA	None
(AATTCATG)n:Simple_repeat:Simple_repeat	0	NA	NA	NA	NA	None
(AATTCC)n:Simple_repeat:Simple_repeat	0	NA	NA	NA	NA	None
(AATTCCA)n:Simple_repeat:Simple_repeat	0	NA	NA	NA	NA	None
(AATTCCT)n:Simple_repeat:Simple_repeat	0	NA	NA	NA	NA	None
(AATTCT)n:Simple_repeat:Simple_repeat	0.288685406	-0.005244957	0.184162615	0.689050593	NA	None
(AATTCTA)n:Simple_repeat:Simple_repeat	0.527337256	-0.00795047	0.184281942	0.470901107	NA	None
(AATTCTC)n:Simple_repeat:Simple_repeat	0	NA	NA	NA	NA	None
(AATTCTG)n:Simple_repeat:Simple_repeat	0.483244363	-0.007393856	0.184254523	0.505194933	NA	None
(AATTCTGA)n:Simple_repeat:Simple_repeat	0	NA	NA	NA	NA	None
(AATTCTGT)n:Simple_repeat:Simple_repeat	0	NA	NA	NA	NA	None
(AATTCTT)n:Simple_repeat:Simple_repeat	2.315431592	0.012058325	0.183348641	0.589069334	NA	None
(AATTCTTA)n:Simple_repeat:Simple_repeat	0	NA	NA	NA	NA	None
(AATTG)n:Simple_repeat:Simple_repeat	0.495900874	-0.008894385	0.184317547	0.456760321	NA	None
(AATTGA)n:Simple_repeat:Simple_repeat	0	NA	NA	NA	NA	None
(AATTGAA)n:Simple_repeat:Simple_repeat	0	NA	NA	NA	NA	None
(AATTGAATGG)n:Simple_repeat:Simple_repeat	0	NA	NA	NA	NA	None
(AATTGAG)n:Simple_repeat:Simple_repeat	0	NA	NA	NA	NA	None
(AATTGAT)n:Simple_repeat:Simple_repeat	0	NA	NA	NA	NA	None
(AATTGC)n:Simple_repeat:Simple_repeat	0	NA	NA	NA	NA	None
(AATTGCA)n:Simple_repeat:Simple_repeat	0	NA	NA	NA	NA	None
(AATTGCATT)n:Simple_repeat:Simple_repeat	0	NA	NA	NA	NA	None
(AATTGCC)n:Simple_repeat:Simple_repeat	0	NA	NA	NA	NA	None
(AATTGCT)n:Simple_repeat:Simple_repeat	0	NA	NA	NA	NA	None
(AATTGG)n:Simple_repeat:Simple_repeat	0	NA	NA	NA	NA	None
(AATTGGA)n:Simple_repeat:Simple_repeat	0	NA	NA	NA	NA	None
(AATTGGC)n:Simple_repeat:Simple_repeat	0	NA	NA	NA	NA	None
(AATTGGT)n:Simple_repeat:Simple_repeat	0	NA	NA	NA	NA	None
(AATTGT)n:Simple_repeat:Simple_repeat	0	NA	NA	NA	NA	None
(AATTGTA)n:Simple_repeat:Simple_repeat	0	NA	NA	NA	NA	None
(AATTGTCAA)n:Simple_repeat:Simple_repeat	0	NA	NA	NA	NA	None
(AATTGTG)n:Simple_repeat:Simple_repeat	0	NA	NA	NA	NA	None
(AATTGTT)n:Simple_repeat:Simple_repeat	0	NA	NA	NA	NA	None
(AATTGTTA)n:Simple_repeat:Simple_repeat	0.190414069	0.004459458	0.184119363	0.79281856	NA	None
(AATTGTTAT)n:Simple_repeat:Simple_repeat	0	NA	NA	NA	NA	None
(AATTGTTCCT)n:Simple_repeat:Simple_repeat	0	NA	NA	NA	NA	None
(AATTT)n:Simple_repeat:Simple_repeat	6.393640151	0.017905622	0.181947886	0.609209302	NA	None
(AATTTA)n:Simple_repeat:Simple_repeat	4.177551085	-0.007212388	0.181350769	0.822226851	NA	None
(AATTTAA)n:Simple_repeat:Simple_repeat	3.458179592	-0.015717815	0.18269046	0.591964086	NA	None
(AATTTAC)n:Simple_repeat:Simple_repeat	0.501860451	-0.003371288	0.183907586	0.782274481	NA	None
(AATTTAG)n:Simple_repeat:Simple_repeat	0.380828137	0.0059106	0.184187711	0.58952123	NA	None
(AATTTAT)n:Simple_repeat:Simple_repeat	2.762686814	0.002920934	0.182386242	0.908960989	NA	None
(AATTTATT)n:Simple_repeat:Simple_repeat	0	NA	NA	NA	NA	None
(AATTTC)n:Simple_repeat:Simple_repeat	0.322162909	-0.005353635	0.184169926	0.663316366	NA	None
(AATTTCA)n:Simple_repeat:Simple_repeat	0	NA	NA	NA	NA	None
(AATTTCAA)n:Simple_repeat:Simple_repeat	0	NA	NA	NA	NA	None
(AATTTCCA)n:Simple_repeat:Simple_repeat	0	NA	NA	NA	NA	None
(AATTTCT)n:Simple_repeat:Simple_repeat	0	NA	NA	NA	NA	None
(AATTTCTA)n:Simple_repeat:Simple_repeat	0	NA	NA	NA	NA	None
(AATTTG)n:Simple_repeat:Simple_repeat	0.86203138	-0.002378955	0.183579751	0.868520117	NA	None
(AATTTGA)n:Simple_repeat:Simple_repeat	2.442448386	-0.016572125	0.183723972	0.48112137	NA	None
(AATTTGATA)n:Simple_repeat:Simple_repeat	0	NA	NA	NA	NA	None
(AATTTGC)n:Simple_repeat:Simple_repeat	3.15367556	0.047718037	0.191769338	0.06546668	NA	None
(AATTTGG)n:Simple_repeat:Simple_repeat	0	NA	NA	NA	NA	None
(AATTTGGC)n:Simple_repeat:Simple_repeat	0.340584477	0.000258049	0.183923735	0.976609426	NA	None
(AATTTGT)n:Simple_repeat:Simple_repeat	0.369917091	0.006768148	0.184208726	0.567919639	NA	None
(AATTTTA)n:Simple_repeat:Simple_repeat	1.644979164	0.012289462	0.18381362	0.506461276	NA	None
(AATTTTAC)n:Simple_repeat:Simple_repeat	0	NA	NA	NA	NA	None
(AATTTTATA)n:Simple_repeat:Simple_repeat	0	NA	NA	NA	NA	None
(AATTTTC)n:Simple_repeat:Simple_repeat	0	NA	NA	NA	NA	None
(AATTTTCTA)n:Simple_repeat:Simple_repeat	0	NA	NA	NA	NA	None
(AATTTTG)n:Simple_repeat:Simple_repeat	0.995525685	-0.012128528	0.184247263	0.364470715	NA	None
(AATTTTGA)n:Simple_repeat:Simple_repeat	0	NA	NA	NA	NA	None
(AATTTTT)n:Simple_repeat:Simple_repeat	6.796504163	0.029557162	0.182912899	0.4640178	NA	None
(ACA)n:Simple_repeat:Simple_repeat	16.5105048	0.022182504	0.175905184	0.697628931	NA	None
(ACAA)n:Simple_repeat:Simple_repeat	18.31723985	-0.012823441	0.174538228	0.820418907	NA	None
(ACAAA)n:Simple_repeat:Simple_repeat	7.172986315	0.023765614	0.181400856	0.566185493	NA	None
(ACAAAA)n:Simple_repeat:Simple_repeat	1.149489254	0.005366054	0.183418233	0.758026651	NA	None
(ACAAAAA)n:Simple_repeat:Simple_repeat	0.15030228	0.00420534	0.184107817	0.79281856	NA	None
(ACAAAAG)n:Simple_repeat:Simple_repeat	0	NA	NA	NA	NA	None
(ACAAAAT)n:Simple_repeat:Simple_repeat	0	NA	NA	NA	NA	None
(ACAAAC)n:Simple_repeat:Simple_repeat	0.33686054	-0.006214416	0.184190009	0.626608929	NA	None
(ACAAAT)n:Simple_repeat:Simple_repeat	0	NA	NA	NA	NA	None
(ACAAC)n:Simple_repeat:Simple_repeat	0.369917091	0.006768148	0.184208726	0.567919639	NA	None
(ACAACA)n:Simple_repeat:Simple_repeat	0	NA	NA	NA	NA	None
(ACAACAA)n:Simple_repeat:Simple_repeat	0.175779085	-0.004431522	0.18412023	0.834641697	NA	None
(ACAACAC)n:Simple_repeat:Simple_repeat	0	NA	NA	NA	NA	None
(ACAACAT)n:Simple_repeat:Simple_repeat	0	NA	NA	NA	NA	None
(ACAACC)n:Simple_repeat:Simple_repeat	0	NA	NA	NA	NA	None
(ACAACCA)n:Simple_repeat:Simple_repeat	0	NA	NA	NA	NA	None
(ACAACG)n:Simple_repeat:Simple_repeat	0	NA	NA	NA	NA	None
(ACAACT)n:Simple_repeat:Simple_repeat	0	NA	NA	NA	NA	None
(ACAACTA)n:Simple_repeat:Simple_repeat	0	NA	NA	NA	NA	None
(ACAACTG)n:Simple_repeat:Simple_repeat	0	NA	NA	NA	NA	None
(ACAAG)n:Simple_repeat:Simple_repeat	0	NA	NA	NA	NA	None
(ACAAGA)n:Simple_repeat:Simple_repeat	1.769075623	-0.014560483	0.183878054	0.469342497	NA	None
(ACAAGAA)n:Simple_repeat:Simple_repeat	0	NA	NA	NA	NA	None
(ACAAGAC)n:Simple_repeat:Simple_repeat	0	NA	NA	NA	NA	None
(ACAAGACT)n:Simple_repeat:Simple_repeat	0	NA	NA	NA	NA	None
(ACAAGAG)n:Simple_repeat:Simple_repeat	0	NA	NA	NA	NA	None
(ACAAGAT)n:Simple_repeat:Simple_repeat	0	NA	NA	NA	NA	None
(ACAAGC)n:Simple_repeat:Simple_repeat	0	NA	NA	NA	NA	None
(ACAAGCA)n:Simple_repeat:Simple_repeat	0	NA	NA	NA	NA	None
(ACAAGG)n:Simple_repeat:Simple_repeat	0.797993731	0.004114111	0.183709504	0.758708271	NA	None
(ACAAGGA)n:Simple_repeat:Simple_repeat	0	NA	NA	NA	NA	None
(ACAAGGC)n:Simple_repeat:Simple_repeat	0	NA	NA	NA	NA	None
(ACAAGT)n:Simple_repeat:Simple_repeat	0	NA	NA	NA	NA	None
(ACAAGTAATT)n:Simple_repeat:Simple_repeat	0	NA	NA	NA	NA	None
(ACAAGTT)n:Simple_repeat:Simple_repeat	0	NA	NA	NA	NA	None
(ACAAT)n:Simple_repeat:Simple_repeat	0.351495523	0.000403729	0.183919955	0.976332624	NA	None
(ACAATA)n:Simple_repeat:Simple_repeat	0.44976686	-0.008220798	0.184280869	0.495184612	NA	None
(ACAATAA)n:Simple_repeat:Simple_repeat	0	NA	NA	NA	NA	None
(ACAATAAT)n:Simple_repeat:Simple_repeat	0	NA	NA	NA	NA	None
(ACAATAC)n:Simple_repeat:Simple_repeat	0	NA	NA	NA	NA	None
(ACAATAG)n:Simple_repeat:Simple_repeat	0	NA	NA	NA	NA	None
(ACAATAT)n:Simple_repeat:Simple_repeat	0	NA	NA	NA	NA	None
(ACAATC)n:Simple_repeat:Simple_repeat	0	NA	NA	NA	NA	None
(ACAATCA)n:Simple_repeat:Simple_repeat	0	NA	NA	NA	NA	None
(ACAATG)n:Simple_repeat:Simple_repeat	0	NA	NA	NA	NA	None
(ACAATGA)n:Simple_repeat:Simple_repeat	0	NA	NA	NA	NA	None
(ACAATGC)n:Simple_repeat:Simple_repeat	0	NA	NA	NA	NA	None
(ACAATGGAAT)n:Simple_repeat:Simple_repeat	0	NA	NA	NA	NA	None
(ACAATGT)n:Simple_repeat:Simple_repeat	0	NA	NA	NA	NA	None
(ACAATT)n:Simple_repeat:Simple_repeat	0.179503023	0.004396664	0.184116384	0.79281856	NA	None
(ACAATTC)n:Simple_repeat:Simple_repeat	0	NA	NA	NA	NA	None
(ACAATTT)n:Simple_repeat:Simple_repeat	0	NA	NA	NA	NA	None
(ACAATTTA)n:Simple_repeat:Simple_repeat	0	NA	NA	NA	NA	None
(ACACA)n:Simple_repeat:Simple_repeat	3.811841531	-0.029636753	0.185242686	0.315110857	NA	None
(ACACAA)n:Simple_repeat:Simple_repeat	3.746205793	0.010517217	0.181946052	0.731477243	NA	None
(ACACAAA)n:Simple_repeat:Simple_repeat	0	NA	NA	NA	NA	None
(ACACAAC)n:Simple_repeat:Simple_repeat	0.538509068	0.008205995	0.184294473	0.440233145	NA	None
(ACACAAGA)n:Simple_repeat:Simple_repeat	0	NA	NA	NA	NA	None
(ACACAC)n:Simple_repeat:Simple_repeat	5.948790301	0.037146031	0.18564087	0.320995096	NA	None
(ACACACA)n:Simple_repeat:Simple_repeat	0	NA	NA	NA	NA	None
(ACACACAC)n:Simple_repeat:Simple_repeat	0	NA	NA	NA	NA	None
(ACACACACAA)n:Simple_repeat:Simple_repeat	0	NA	NA	NA	NA	None
(ACACACACAT)n:Simple_repeat:Simple_repeat	0	NA	NA	NA	NA	None
(ACACACACCT)n:Simple_repeat:Simple_repeat	0	NA	NA	NA	NA	None
(ACACACAG)n:Simple_repeat:Simple_repeat	0	NA	NA	NA	NA	None
(ACACACAGAT)n:Simple_repeat:Simple_repeat	0	NA	NA	NA	NA	None
(ACACACAGTC)n:Simple_repeat:Simple_repeat	0	NA	NA	NA	NA	None
(ACACACAT)n:Simple_repeat:Simple_repeat	0	NA	NA	NA	NA	None
(ACACACATAC)n:Simple_repeat:Simple_repeat	0	NA	NA	NA	NA	None
(ACACACATAT)n:Simple_repeat:Simple_repeat	0	NA	NA	NA	NA	None
(ACACACATGC)n:Simple_repeat:Simple_repeat	0	NA	NA	NA	NA	None
(ACACACATGCAT)n:Simple_repeat:Simple_repeat	0	NA	NA	NA	NA	None
(ACACACC)n:Simple_repeat:Simple_repeat	0	NA	NA	NA	NA	None
(ACACACCC)n:Simple_repeat:Simple_repeat	0	NA	NA	NA	NA	None
(ACACACG)n:Simple_repeat:Simple_repeat	0	NA	NA	NA	NA	None
(ACACACGC)n:Simple_repeat:Simple_repeat	0	NA	NA	NA	NA	None
(ACACACT)n:Simple_repeat:Simple_repeat	0	NA	NA	NA	NA	None
(ACACAG)n:Simple_repeat:Simple_repeat	1.036582934	0.008458143	0.183700882	0.601099943	NA	None
(ACACAGA)n:Simple_repeat:Simple_repeat	0	NA	NA	NA	NA	None
(ACACAGAC)n:Simple_repeat:Simple_repeat	0	NA	NA	NA	NA	None
(ACACAGC)n:Simple_repeat:Simple_repeat	0	NA	NA	NA	NA	None
(ACACAGCA)n:Simple_repeat:Simple_repeat	0	NA	NA	NA	NA	None
(ACACAGG)n:Simple_repeat:Simple_repeat	0	NA	NA	NA	NA	None
(ACACAGGG)n:Simple_repeat:Simple_repeat	0	NA	NA	NA	NA	None
(ACACAGT)n:Simple_repeat:Simple_repeat	0	NA	NA	NA	NA	None
(ACACAT)n:Simple_repeat:Simple_repeat	21.27964065	-0.03263352	0.1758033	0.594422781	NA	None
(ACACATA)n:Simple_repeat:Simple_repeat	0	NA	NA	NA	NA	None
(ACACATAC)n:Simple_repeat:Simple_repeat	0	NA	NA	NA	NA	None
(ACACATACAC)n:Simple_repeat:Simple_repeat	0	NA	NA	NA	NA	None
(ACACATAT)n:Simple_repeat:Simple_repeat	0	NA	NA	NA	NA	None
(ACACATATAC)n:Simple_repeat:Simple_repeat	0	NA	NA	NA	NA	None
(ACACATATAT)n:Simple_repeat:Simple_repeat	0	NA	NA	NA	NA	None
(ACACATATTAT)n:Simple_repeat:Simple_repeat	0	NA	NA	NA	NA	None
(ACACATC)n:Simple_repeat:Simple_repeat	0	NA	NA	NA	NA	None
(ACACATGC)n:Simple_repeat:Simple_repeat	0	NA	NA	NA	NA	None
(ACACATGCAC)n:Simple_repeat:Simple_repeat	0	NA	NA	NA	NA	None
(ACACATGCAT)n:Simple_repeat:Simple_repeat	0	NA	NA	NA	NA	None
(ACACATGG)n:Simple_repeat:Simple_repeat	0	NA	NA	NA	NA	None
(ACACATT)n:Simple_repeat:Simple_repeat	0	NA	NA	NA	NA	None
(ACACC)n:Simple_repeat:Simple_repeat	0.161081454	-0.004342207	0.184116176	0.834641697	NA	None
(ACACCA)n:Simple_repeat:Simple_repeat	0.359006045	0.005614712	0.184177737	0.611035976	NA	None
(ACACCAC)n:Simple_repeat:Simple_repeat	0.512576977	-0.002477405	0.183873297	0.804892353	NA	None
(ACACCACAC)n:Simple_repeat:Simple_repeat	0	NA	NA	NA	NA	None
(ACACCC)n:Simple_repeat:Simple_repeat	2.308244483	0.017136958	0.184126171	0.414270794	NA	None
(ACACCCA)n:Simple_repeat:Simple_repeat	0	NA	NA	NA	NA	None
(ACACCCC)n:Simple_repeat:Simple_repeat	0	NA	NA	NA	NA	None
(ACACCT)n:Simple_repeat:Simple_repeat	0	NA	NA	NA	NA	None
(ACACGAC)n:Simple_repeat:Simple_repeat	0	NA	NA	NA	NA	None
(ACACGC)n:Simple_repeat:Simple_repeat	0.15030228	0.00420534	0.184107817	0.79281856	NA	None
(ACACGCAC)n:Simple_repeat:Simple_repeat	0	NA	NA	NA	NA	None
(ACACGG)n:Simple_repeat:Simple_repeat	0	NA	NA	NA	NA	None
(ACACGT)n:Simple_repeat:Simple_repeat	0	NA	NA	NA	NA	None
(ACACGTC)n:Simple_repeat:Simple_repeat	0	NA	NA	NA	NA	None
(ACACGTGCAC)n:Simple_repeat:Simple_repeat	0	NA	NA	NA	NA	None
(ACACT)n:Simple_repeat:Simple_repeat	0	NA	NA	NA	NA	None
(ACACTA)n:Simple_repeat:Simple_repeat	0	NA	NA	NA	NA	None
(ACACTAA)n:Simple_repeat:Simple_repeat	0	NA	NA	NA	NA	None
(ACACTAC)n:Simple_repeat:Simple_repeat	0	NA	NA	NA	NA	None
(ACACTAT)n:Simple_repeat:Simple_repeat	0	NA	NA	NA	NA	None
(ACACTC)n:Simple_repeat:Simple_repeat	0.53478513	0.003273951	0.183887964	0.740132493	NA	None
(ACACTCC)n:Simple_repeat:Simple_repeat	0	NA	NA	NA	NA	None
(ACACTG)n:Simple_repeat:Simple_repeat	0.351495523	0.000403729	0.183919955	0.976332624	NA	None
(ACACTGA)n:Simple_repeat:Simple_repeat	0	NA	NA	NA	NA	None
(ACACTGC)n:Simple_repeat:Simple_repeat	0	NA	NA	NA	NA	None
(ACACTGGT)n:Simple_repeat:Simple_repeat	0	NA	NA	NA	NA	None
(ACACTGT)n:Simple_repeat:Simple_repeat	0	NA	NA	NA	NA	None
(ACACTT)n:Simple_repeat:Simple_repeat	0	NA	NA	NA	NA	None
(ACACTTT)n:Simple_repeat:Simple_repeat	0	NA	NA	NA	NA	None
(ACAG)n:Simple_repeat:Simple_repeat	4.008531581	-0.017571526	0.182695528	0.566209563	NA	None
(ACAGA)n:Simple_repeat:Simple_repeat	0.300604561	0.005263201	0.184161751	0.657715974	NA	None
(ACAGAA)n:Simple_repeat:Simple_repeat	12.85535547	-0.001453299	0.176153619	0.975557663	NA	None
(ACAGAAC)n:Simple_repeat:Simple_repeat	0	NA	NA	NA	NA	None
(ACAGAAG)n:Simple_repeat:Simple_repeat	0	NA	NA	NA	NA	None
(ACAGAAT)n:Simple_repeat:Simple_repeat	1.184517702	0.004225672	0.18355296	0.78365175	NA	None
(ACAGAC)n:Simple_repeat:Simple_repeat	0.662747386	-0.00524844	0.183919389	0.63679164	NA	None
(ACAGACACAC)n:Simple_repeat:Simple_repeat	0	NA	NA	NA	NA	None
(ACAGACC)n:Simple_repeat:Simple_repeat	0	NA	NA	NA	NA	None
(ACAGAG)n:Simple_repeat:Simple_repeat	1.979472192	0.000908276	0.182673167	0.969716483	NA	None
(ACAGAGA)n:Simple_repeat:Simple_repeat	0	NA	NA	NA	NA	None
(ACAGAGAG)n:Simple_repeat:Simple_repeat	0	NA	NA	NA	NA	None
(ACAGAGC)n:Simple_repeat:Simple_repeat	0.288685406	-0.005244957	0.184162615	0.689050593	NA	None
(ACAGAGCC)n:Simple_repeat:Simple_repeat	0	NA	NA	NA	NA	None
(ACAGAGG)n:Simple_repeat:Simple_repeat	0.15030228	0.00420534	0.184107817	0.79281856	NA	None
(ACAGAT)n:Simple_repeat:Simple_repeat	0	NA	NA	NA	NA	None
(ACAGATA)n:Simple_repeat:Simple_repeat	0	NA	NA	NA	NA	None
(ACAGATAT)n:Simple_repeat:Simple_repeat	0	NA	NA	NA	NA	None
(ACAGATG)n:Simple_repeat:Simple_repeat	0	NA	NA	NA	NA	None
(ACAGATGA)n:Simple_repeat:Simple_repeat	0	NA	NA	NA	NA	None
(ACAGC)n:Simple_repeat:Simple_repeat	2.037811028	0.008887608	0.183183011	0.679168503	NA	None
(ACAGCA)n:Simple_repeat:Simple_repeat	0	NA	NA	NA	NA	None
(ACAGCAA)n:Simple_repeat:Simple_repeat	0	NA	NA	NA	NA	None
(ACAGCAGG)n:Simple_repeat:Simple_repeat	0	NA	NA	NA	NA	None
(ACAGCC)n:Simple_repeat:Simple_repeat	0	NA	NA	NA	NA	None
(ACAGCCC)n:Simple_repeat:Simple_repeat	0.161081454	-0.004342207	0.184116176	0.834641697	NA	None
(ACAGCGC)n:Simple_repeat:Simple_repeat	0	NA	NA	NA	NA	None
(ACAGCT)n:Simple_repeat:Simple_repeat	2.954604412	-0.005272453	0.182142659	0.845855294	NA	None
(ACAGCTC)n:Simple_repeat:Simple_repeat	0	NA	NA	NA	NA	None
(ACAGCTG)n:Simple_repeat:Simple_repeat	0	NA	NA	NA	NA	None
(ACAGCTT)n:Simple_repeat:Simple_repeat	0	NA	NA	NA	NA	None
(ACAGG)n:Simple_repeat:Simple_repeat	0.681300826	0.008044159	0.183960381	0.529386133	NA	None
(ACAGGA)n:Simple_repeat:Simple_repeat	0	NA	NA	NA	NA	None
(ACAGGAA)n:Simple_repeat:Simple_repeat	0	NA	NA	NA	NA	None
(ACAGGAGG)n:Simple_repeat:Simple_repeat	0	NA	NA	NA	NA	None
(ACAGGC)n:Simple_repeat:Simple_repeat	3.883445844	0.008034042	0.181848354	0.791362388	NA	None
(ACAGGCACTA)n:Simple_repeat:Simple_repeat	0	NA	NA	NA	NA	None
(ACAGGCC)n:Simple_repeat:Simple_repeat	0.366193154	0.000208003	0.18391348	0.975970466	NA	None
(ACAGGCGGG)n:Simple_repeat:Simple_repeat	0	NA	NA	NA	NA	None
(ACAGGCT)n:Simple_repeat:Simple_repeat	0	NA	NA	NA	NA	None
(ACAGGT)n:Simple_repeat:Simple_repeat	0	NA	NA	NA	NA	None
(ACAGGTC)n:Simple_repeat:Simple_repeat	0	NA	NA	NA	NA	None
(ACAGGTG)n:Simple_repeat:Simple_repeat	0.144342703	-0.004229494	0.184111313	0.834641697	NA	None
(ACAGGTGA)n:Simple_repeat:Simple_repeat	0	NA	NA	NA	NA	None
(ACAGT)n:Simple_repeat:Simple_repeat	0.854906919	-0.002587217	0.183648021	0.848866737	NA	None
(ACAGTA)n:Simple_repeat:Simple_repeat	0	NA	NA	NA	NA	None
(ACAGTAA)n:Simple_repeat:Simple_repeat	0	NA	NA	NA	NA	None
(ACAGTAG)n:Simple_repeat:Simple_repeat	1.6838191	-0.012596752	0.183665594	0.5278069	NA	None
(ACAGTCA)n:Simple_repeat:Simple_repeat	0	NA	NA	NA	NA	None
(ACAGTCAC)n:Simple_repeat:Simple_repeat	0	NA	NA	NA	NA	None
(ACAGTCACAC)n:Simple_repeat:Simple_repeat	0	NA	NA	NA	NA	None
(ACAGTCT)n:Simple_repeat:Simple_repeat	0	NA	NA	NA	NA	None
(ACAGTG)n:Simple_repeat:Simple_repeat	0	NA	NA	NA	NA	None
(ACAGTGA)n:Simple_repeat:Simple_repeat	0.912127583	-0.008907795	0.184071879	0.449049035	NA	None
(ACAGTGC)n:Simple_repeat:Simple_repeat	0	NA	NA	NA	NA	None
(ACAGTGGA)n:Simple_repeat:Simple_repeat	0	NA	NA	NA	NA	None
(ACAGTT)n:Simple_repeat:Simple_repeat	0	NA	NA	NA	NA	None
(ACAGTTA)n:Simple_repeat:Simple_repeat	0.288685406	-0.005244957	0.184162615	0.689050593	NA	None
[truncated: 13,610 more rows]
