# Supplementary material for: Autonomous transposons tune their sequences to ensure somatic suppression
Source: Nature. 2024 Feb 14;626(8001):1116–24. doi: 10.1038/s41586-024-07081-0 (PMC10901741; doi:10.1038/s41586-024-07081-0)
Supplement: Supplementary file 3 — Supplementary Tables 1–15; see Supplementary Information document for full descriptions. [file 41586_2024_7081_MOESM3_ESM.zip › Table 9_HCT116_polyA_tripleKD_TEanalysis_DEseq2_output_repeat_name_DEresults_LFCshrunk.txt]

	baseMean	log2FoldChange	lfcSE	pvalue	padj	Status
L1PA6:L1:LINE	10667.42602	1.956208533	0.051268643	0	0	UP
L1PA5:L1:LINE	14814.60129	1.745255661	0.048496331	7.75E-285	4.71E-282	UP
L1PA3:L1:LINE	17067.0953	1.706334254	0.047452411	4.69E-284	1.90E-281	UP
L1PA2:L1:LINE	9128.240525	1.897854403	0.053219176	8.75E-280	2.66E-277	UP
L1PA4:L1:LINE	12431.71534	1.603304043	0.050938785	2.42E-218	5.88E-216	UP
L1PA8A:L1:LINE	1878.23638	1.877521456	0.064768893	5.54E-186	1.12E-183	UP
L1P2:L1:LINE	1835.716317	1.949375278	0.072843571	4.76E-159	8.25E-157	UP
L1PA7:L1:LINE	10703.3651	1.373891359	0.056842245	4.61E-130	6.99E-128	UP
L1HS:L1:LINE	1781.819344	1.487043194	0.066321863	1.61E-112	2.17E-110	UP
L1P1:L1:LINE	1715.886019	1.272108176	0.070943193	4.24E-73	5.15E-71	UP
L1PB1:L1:LINE	10568.3767	0.930239847	0.052883237	2.33E-70	2.57E-68	UP
Tigger2:TcMar-Tigger:DNA	2970.330649	1.055046052	0.061213106	1.07E-67	1.08E-65	UP
Tigger1:TcMar-Tigger:DNA	10033.80272	0.722915346	0.048730733	2.90E-51	2.70E-49	UP
L1P3:L1:LINE	1442.952394	1.277609651	0.087673426	2.61E-49	2.27E-47	UP
Charlie12:hAT-Charlie:DNA	134.2207564	-3.55054139	0.251203966	2.54E-46	2.05E-44	DOWN
L1PA8:L1:LINE	2836.866701	0.938582509	0.070000919	4.54E-42	3.45E-40	UP
MLT1F1-int:ERVL-MaLR:LTR	211.6527894	2.158295267	0.166359237	1.17E-39	8.37E-38	UP
L1PB2:L1:LINE	952.7394768	0.901253392	0.090219272	1.34E-24	9.06E-23	UP
L1PA10:L1:LINE	3110.520752	0.684276662	0.068940411	3.43E-24	2.19E-22	UP
L1P4d:L1:LINE	121.1475281	2.170916794	0.225414558	3.48E-23	2.11E-21	UP
L1MD1:L1:LINE	3303.164095	0.587602886	0.062077505	3.82E-22	2.21E-20	UP
HSMAR2:TcMar-Mariner:DNA	1181.251186	0.69761796	0.074288904	6.37E-22	3.51E-20	UP
Tigger4:TcMar-Tigger:DNA	705.9879298	0.926614555	0.099289101	8.08E-22	4.27E-20	UP
L1PB:L1:LINE	567.9365956	0.958866062	0.106600623	1.77E-20	8.94E-19	UP
L1MC1:L1:LINE	5213.553561	0.511278242	0.058801465	5.67E-19	2.75E-17	UP
L1PA14:L1:LINE	1446.161873	0.616165459	0.073449561	5.95E-18	2.78E-16	UP
Tigger3:TcMar-Tigger:DNA	551.7045377	0.940027257	0.114703314	1.89E-17	8.49E-16	UP
L1MDa:L1:LINE	3743.807091	0.472724093	0.058934438	1.89E-16	8.21E-15	UP
L1PBa:L1:LINE	932.3562184	0.759285125	0.097856565	7.89E-16	3.30E-14	UP
L1PA11:L1:LINE	2619.797207	0.495514753	0.063610607	8.40E-16	3.40E-14	UP
SVA_A:SVA:Retroposon	670.7698064	0.743100631	0.101335036	2.12E-14	8.30E-13	UP
L1PB3:L1:LINE	1129.474996	0.618142406	0.088590411	3.54E-13	1.34E-11	UP
L1MA5A:L1:LINE	1309.578606	0.553027971	0.079948005	6.39E-13	2.35E-11	UP
MER34C_:ERV1:LTR	224.1319785	1.017795435	0.153926235	2.73E-12	9.74E-11	UP
Charlie3:hAT-Charlie:DNA	183.839588	1.09454733	0.167870464	4.72E-12	1.64E-10	UP
L1MA3:L1:LINE	3919.941763	0.448141508	0.067345534	5.53E-12	1.87E-10	UP
L1PA12:L1:LINE	896.9008087	0.516674582	0.081358146	3.31E-11	1.08E-09	UP
MER72:ERV1:LTR	278.6361236	0.830301521	0.134895995	6.19E-11	1.98E-09	UP
L1MA1:L1:LINE	2019.169174	0.449542217	0.072624479	1.15E-10	3.59E-09	UP
MSTA-int:ERVL-MaLR:LTR	1349.978636	0.484607163	0.079260714	1.64E-10	4.98E-09	UP
L1PA13:L1:LINE	3312.097284	0.40444703	0.065770247	1.79E-10	5.29E-09	UP
THE1A-int:ERVL-MaLR:LTR	1388.976315	0.406924416	0.067728564	4.27E-10	1.23E-08	UP
Tigger11a:TcMar-Tigger:DNA	196.8868407	1.009376957	0.175149816	5.52E-10	1.56E-08	UP
L1M3a:L1:LINE	390.2922797	-0.674003564	0.116671168	7.73E-10	2.13E-08	DOWN
L1MA5:L1:LINE	1664.726002	0.446771363	0.077210118	1.38E-09	3.73E-08	UP
L1PA15:L1:LINE	2684.512939	0.399869954	0.069742861	2.29E-09	5.91E-08	UP
MER65D:ERV1:LTR	115.6605002	1.228262634	0.223300993	2.25E-09	5.91E-08	UP
MLT1B-int:ERVL-MaLR:LTR	222.5101086	0.815823036	0.149518494	3.99E-09	1.01E-07	UP
L1MA4:L1:LINE	3454.593196	0.37249361	0.06836483	1.32E-08	3.28E-07	UP
LTR7Y:ERV1:LTR	9100.740507	-0.269406711	0.048871273	1.57E-08	3.81E-07	DOWN
L1MA4A:L1:LINE	3034.95361	0.428813855	0.079862592	1.61E-08	3.84E-07	UP
SATR2:Satellite:Satellite	54.72485903	1.5604679	0.304409955	1.66E-08	3.87E-07	UP
L1P4a:L1:LINE	228.194832	0.814739496	0.16007523	2.90E-08	6.65E-07	UP
L1M2b:L1:LINE	82.90516325	1.310683044	0.262204348	3.24E-08	7.27E-07	UP
L1MEc:L1:LINE	6359.144863	0.303435767	0.056853631	3.52E-08	7.78E-07	UP
MER57-int:ERV1:LTR	623.5778909	0.482249024	0.093433828	4.09E-08	8.88E-07	UP
ALR/Alpha:centr:Satellite	416.9822023	-0.612563572	0.121112255	4.84E-08	1.02E-06	DOWN
L1ME3Cz:L1:LINE	3040.456942	0.360991335	0.069159163	4.89E-08	1.02E-06	UP
SVA_D:SVA:Retroposon	2056.656651	0.339997859	0.065311057	5.85E-08	1.20E-06	UP
LOR1a:ERV1:LTR	163.2792022	0.852310599	0.17365948	7.02E-08	1.42E-06	UP
Charlie25:hAT-Charlie:DNA	184.0933237	0.801101612	0.16304343	7.35E-08	1.46E-06	UP
L1PB4:L1:LINE	1762.183175	0.376474567	0.074058326	9.40E-08	1.84E-06	UP
MER101-int:ERV1:LTR	854.8999719	0.439210678	0.090287744	2.22E-07	4.27E-06	UP
L1M2:L1:LINE	3785.687325	0.314604929	0.064131072	3.17E-07	6.02E-06	UP
L1MEg:L1:LINE	3726.024071	0.302881549	0.063169941	6.01E-07	1.12E-05	UP
L1MB8:L1:LINE	7878.913511	0.257640271	0.054608993	6.44E-07	1.15E-05	UP
L1MD2:L1:LINE	4083.085617	0.289214886	0.060375833	6.47E-07	1.15E-05	UP
MER4A1:ERV1:LTR	532.1773323	0.469913518	0.10160741	6.40E-07	1.15E-05	UP
L1P4e:L1:LINE	32.825587	1.747883931	0.413107839	1.21E-06	2.13E-05	UP
L1MB5:L1:LINE	3826.705615	0.266359441	0.057515523	1.59E-06	2.76E-05	UP
(CAC)n:Simple_repeat:Simple_repeat	80.43726537	1.047412972	0.254917148	2.45E-06	4.19E-05	UP
L1MA7:L1:LINE	1848.133494	0.341496653	0.076903513	2.64E-06	4.45E-05	UP
HERV3-int:ERV1:LTR	218.7998917	0.633239656	0.151947304	3.21E-06	5.34E-05	UP
MamRep137:TcMar-Tigger:DNA	575.1082725	0.41932985	0.097440241	3.45E-06	5.65E-05	UP
MLT1C:ERVL-MaLR:LTR	3973.488987	0.232583796	0.052412927	4.73E-06	7.66E-05	UP
L1MEg1:L1:LINE	176.8432018	0.697110997	0.174867119	5.98E-06	9.55E-05	UP
L1MC5:L1:LINE	7286.994658	0.22761864	0.052741875	8.39E-06	0.000132345	UP
HAL1b:L1:LINE	1126.725313	0.360084221	0.087229299	9.73E-06	0.000151412	UP
L1MD3:L1:LINE	1825.807863	0.288411645	0.069360561	1.23E-05	0.000189232	UP
SATR1:Satellite:Satellite	58.8056515	1.105212153	0.301363123	1.39E-05	0.000211443	UP
MER31-int:ERV1:LTR	375.1036886	0.469578585	0.119725126	1.43E-05	0.000215029	UP
L1MA2:L1:LINE	2685.87034	0.284667307	0.069839234	1.79E-05	0.000264464	UP
LTR14C:ERVK:LTR	24.61211432	1.690971178	0.477065583	1.89E-05	0.000276094	UP
LTR25:ERV1:LTR	209.8133275	0.581015866	0.157326621	2.49E-05	0.000359606	UP
MER110:ERV1:LTR	109.3629284	0.796988455	0.232736546	4.40E-05	0.000628337	UP
CR1-16_AMi:CR1:LINE	52.19250538	1.106431295	0.334270073	4.93E-05	0.000695968	UP
HERVFH21-int:ERV1:LTR	80.7627671	-0.851105768	0.255524736	5.74E-05	0.000799939	DOWN
MLT1-int:ERVL-MaLR:LTR	66.11731896	0.931841907	0.281910188	5.80E-05	0.000799939	UP
(CTTTTT)n:Simple_repeat:Simple_repeat	2158.749676	-0.275784185	0.073150846	6.58E-05	0.000897412	DOWN
(AATGG)n:Simple_repeat:Simple_repeat	78.20773424	0.988895789	0.306912927	6.99E-05	0.00094313	UP
L1MEd:L1:LINE	5489.585538	0.248158617	0.067714904	0.000115872	0.001545802	UP
MLT1H-int:ERVL-MaLR:LTR	204.1298564	0.573024381	0.178966949	0.00014863	0.001961276	UP
MER92-int:ERV1:LTR	337.9089926	0.416717678	0.124645234	0.000159597	0.002083345	UP
HERVL74-int:ERVL:LTR	166.4028882	0.545919446	0.171160104	0.000168704	0.002178793	UP
L3:CR1:LINE	10707.06249	0.185346637	0.050835225	0.000172515	0.002204566	UP
L1M2c:L1:LINE	183.5014037	0.598962603	0.192867074	0.000188142	0.002379218	UP
L1MB7:L1:LINE	11680.03958	0.198667813	0.055432609	0.000214454	0.002683988	UP
(AGAAG)n:Simple_repeat:Simple_repeat	41.41570326	1.043209509	0.371940677	0.00025669	0.003177301	UP
MamRTE1:RTE-BovB:LINE	1294.598714	0.250701132	0.072712783	0.000259104	0.003177301	UP
CR1_Mam:CR1:LINE	801.6006596	0.281869552	0.085106362	0.000354745	0.0043066	UP
MLT1D:ERVL-MaLR:LTR	3865.829945	0.183441661	0.053120109	0.000360616	0.004334534	UP
L1MB4:L1:LINE	4255.841172	0.188467306	0.054848535	0.000381556	0.004541269	UP
UCON74:DNA?:DNA?	35.65975867	1.113172813	0.422686149	0.000393786	0.004641318	UP
(AGA)n:Simple_repeat:Simple_repeat	22.6518288	1.327834792	0.528366073	0.000487576	0.005665889	UP
HERV4_I-int:ERV1:LTR	387.8268173	0.362061155	0.11715088	0.000490048	0.005665889	UP
L1ME3:L1:LINE	3003.800084	0.213870419	0.064385304	0.000496909	0.005691009	UP
L1MEf:L1:LINE	3669.891167	0.210917405	0.063880345	0.000547303	0.006152086	UP
Tigger6a:TcMar-Tigger:DNA	520.5345236	0.307584905	0.097799924	0.000546458	0.006152086	UP
LTR9C:ERV1:LTR	81.8337647	-0.727716008	0.277228951	0.00059515	0.006628546	DOWN
HERV9NC-int:ERV1:LTR	359.3948731	0.371235812	0.123851565	0.000628265	0.006871296	UP
MER6A:TcMar-Tigger:DNA	261.3282559	0.406097346	0.137763537	0.000623174	0.006871296	UP
MLT1E3:ERVL-MaLR:LTR	539.0723937	0.30729298	0.102043275	0.000847799	0.009189532	UP
MLT1K:ERVL-MaLR:LTR	2331.713762	0.196230246	0.061638776	0.000883826	0.009495266	UP
MER46C:TcMar-Tigger:DNA	1103.549207	0.241717849	0.07827485	0.000953936	0.010158583	UP
(TTGAG)n:Simple_repeat:Simple_repeat	116.0640393	-0.605355241	0.238590877	0.000974604	0.010232335	DOWN
L1MEh:L1:LINE	646.8956535	0.279690355	0.092750631	0.000977719	0.010232335	UP
L1M4:L1:LINE	6858.146605	0.189413402	0.059923467	0.00098833	0.010254978	UP
MER34C:ERV1:LTR	30.14396087	1.011125662	0.446559808	0.001062643	0.010932615	UP
MSTD-int:ERVL-MaLR:LTR	215.0310953	0.43447162	0.159853194	0.001086701	0.011086174	UP
L1PA16:L1:LINE	4423.989672	0.183507232	0.058797111	0.00116602	0.011796232	UP
MLT1I:ERVL-MaLR:LTR	1217.488375	0.221338583	0.072468125	0.001190781	0.011947179	UP
Tigger7:TcMar-Tigger:DNA	1029.109807	0.243765327	0.081168947	0.001247296	0.012411616	UP
Tigger16b:TcMar-Tigger:DNA	325.5594755	0.362025096	0.13211041	0.001441761	0.014230069	UP
THE1C-int:ERVL-MaLR:LTR	348.6388812	0.336537032	0.121017862	0.001467825	0.014370478	UP
L1M4c:L1:LINE	1288.254482	0.224951012	0.075543227	0.001499862	0.014566657	UP
L1M4a1:L1:LINE	790.3190024	0.256665414	0.088014961	0.001527711	0.014719378	UP
Tigger17:TcMar-Tigger:DNA	39.40953109	-0.824722541	0.386533748	0.001693063	0.016184087	DOWN
HERVS71-int:ERV1:LTR	145.8730877	0.469224117	0.189695324	0.001827189	0.017329744	UP
(ATCC)n:Simple_repeat:Simple_repeat	100.09136	0.542927174	0.23083203	0.001890791	0.017793958	UP
X7C_LINE:CR1:LINE	189.8276121	0.449348773	0.181770719	0.001978349	0.018474734	UP
MER97d:hAT-Tip100:DNA	61.83508262	0.658047685	0.30038351	0.002012891	0.018653813	UP
HAL1M8:L1:LINE	2308.738654	0.191235866	0.065118759	0.002050986	0.018721027	UP
L1M5:L1:LINE	13819.02516	0.157874581	0.052745788	0.002038256	0.018721027	UP
MER47A:TcMar-Tigger:DNA	1011.394941	0.245152993	0.087139836	0.002243569	0.020326064	UP
(GGTA)n:Simple_repeat:Simple_repeat	59.61991462	-0.666072299	0.316700504	0.002365577	0.021272674	DOWN
HERVK22-int:ERVK:LTR	195.6998946	0.390041003	0.156675176	0.00250893	0.022395894	UP
UCON44:Unknown:Unknown	139.5585941	-0.476771682	0.207293339	0.002697501	0.023903407	DOWN
MamGypLTR3:Gypsy:LTR	48.79124296	0.718793855	0.365230394	0.002806707	0.024690887	UP
Tigger4a:TcMar-Tigger:DNA	1225.184348	0.19924685	0.070676102	0.002836287	0.024771599	UP
L1ME3B:L1:LINE	2963.958183	0.182930504	0.064645062	0.002977408	0.025818378	UP
(ACACAT)n:Simple_repeat:Simple_repeat	74.75007477	-0.56290662	0.26643077	0.00304439	0.026211979	DOWN
MER61-int:ERV1:LTR	559.7763838	0.274331054	0.104461983	0.00327859	0.028029638	UP
(GT)n:Simple_repeat:Simple_repeat	1975.121964	0.195733344	0.070754367	0.003395872	0.028829295	UP
MER85:PiggyBac:DNA	173.4872562	0.397922102	0.169217792	0.003432748	0.028939972	UP
Charlie1a:hAT-Charlie:DNA	2771.755833	0.170531735	0.061063579	0.003569685	0.029886879	UP
MER57F:ERV1:LTR	294.3986702	-0.31912867	0.128425002	0.003720574	0.030936825	DOWN
L1MA9:L1:LINE	3907.409849	0.162258767	0.05859782	0.003964045	0.032737081	UP
L1MB3:L1:LINE	6579.376622	0.17781064	0.065176835	0.004068394	0.033371826	UP
L1M3c:L1:LINE	218.1212719	0.353707623	0.149712786	0.0041927	0.03393292	UP
ORSL-2b:hAT-Tip100:DNA	112.9819645	0.468512797	0.220696854	0.004178892	0.03393292	UP
L1M3e:L1:LINE	192.3312918	0.378659487	0.165027818	0.004323108	0.034756641	UP
AluYk2:Alu:SINE	1764.669643	-0.17175438	0.063153798	0.004380281	0.034984615	DOWN
L1M8:L1:LINE	563.27793	0.254691834	0.100414999	0.004724665	0.037488522	UP
L1MC:L1:LINE	1663.152265	0.196871372	0.074514196	0.004880509	0.038473626	UP
LTR12E:ERV1:LTR	131.8293865	0.415565879	0.193196626	0.005020607	0.039322693	UP
L1MEi:L1:LINE	1111.270446	0.22046474	0.085361674	0.005093401	0.039637109	UP
LTR78:ERV1:LTR	480.7811431	0.256756459	0.103189508	0.005342773	0.041312904	UP
MER65-int:ERV1:LTR	276.019904	0.309110878	0.130979682	0.005442485	0.041817576	UP
AluYa5:Alu:SINE	1208.014947	-0.205526906	0.08013357	0.005773438	0.04408147	DOWN
L1PBb:L1:LINE	129.0459067	0.435756017	0.216013666	0.006063962	0.046010311	UP
L1MB1:L1:LINE	1354.584606	0.178786409	0.069118703	0.006279011	0.046479995	UP
MER117:hAT-Charlie:DNA	545.4080269	0.258812646	0.106577368	0.006179945	0.046479995	UP
MER39B:ERV1:LTR	204.7864663	0.345791649	0.15603345	0.006264433	0.046479995	UP
THE1A:ERVL-MaLR:LTR	613.8774964	0.232259952	0.093472737	0.006216477	0.046479995	UP
LTR37A:ERV1:LTR	297.2618177	0.334132435	0.150586249	0.006636799	0.048830751	UP
L1PA17:L1:LINE	961.4437979	0.208858516	0.083436184	0.006787605	0.04963947	UP
MER2:TcMar-Tigger:DNA	4149.119401	0.13964881	0.053980934	0.007498675	0.054511325	None
MLT1B:ERVL-MaLR:LTR	3130.02667	0.158204344	0.061917487	0.007567899	0.054687082	None
MLT1E2:ERVL-MaLR:LTR	942.5066533	0.205620477	0.083508592	0.007716085	0.055427975	None
LTR40A1:ERVL:LTR	115.2490555	-0.427162487	0.224914832	0.007880367	0.056275089	None
LTR2:ERV1:LTR	240.8725789	0.306854293	0.141403075	0.00875796	0.062176392	None
Charlie6:hAT-Charlie:DNA	84.77306173	0.459134758	0.261406459	0.008887522	0.062366774	None
Tigger3a:TcMar-Tigger:DNA	1442.597031	0.165435987	0.066509968	0.0088561	0.062366774	None
L1MC4a:L1:LINE	3417.128017	0.159530661	0.064400286	0.009033973	0.063030136	None
LTR8A:ERV1:LTR	403.9579711	0.251505146	0.110612215	0.009546667	0.066226596	None
HERVL-int:ERVL:LTR	922.4665655	0.19999891	0.083675349	0.009659713	0.066630069	None
MLT2B3:ERVL:LTR	610.3160536	0.212319889	0.090195444	0.009902841	0.067921183	None
MLT2B4:ERVL:LTR	603.0547171	0.244545288	0.10832481	0.010440539	0.071206824	None
(CGTGCGG)n:Simple_repeat:Simple_repeat	138.0638297	0.415969469	0.236659769	0.010909551	0.073989916	None
(ATGA)n:Simple_repeat:Simple_repeat	89.98296123	0.409533116	0.234999881	0.011524968	0.077729505	None
MSTB1:ERVL-MaLR:LTR	726.4817696	0.211085476	0.092684955	0.012145104	0.081459426	None
MSTB-int:ERVL-MaLR:LTR	217.5722606	0.293515966	0.143690032	0.012662887	0.084465629	None
(GCC)n:Simple_repeat:Simple_repeat	81.32506733	0.446122755	0.286890743	0.012854946	0.085278167	None
L1MA6:L1:LINE	1956.082129	0.174225955	0.074758097	0.012941204	0.085383814	None
ERVL-E-int:ERVL:LTR	1199.803226	0.166104301	0.071192992	0.013148543	0.086282874	None
Charlie1:hAT-Charlie:DNA	1202.393408	0.169172209	0.07266338	0.013302829	0.08636168	None
MER57A1:ERV1:LTR	161.8589251	0.344987266	0.184954878	0.0133016	0.08636168	None
Charlie24:hAT-Charlie:DNA	376.6666919	0.245491608	0.114664329	0.013752007	0.088802853	None
LTR13:ERVK:LTR	879.2322013	0.193822576	0.085595595	0.01384225	0.08891265	None
HERVK14-int:ERVK:LTR	143.3813699	0.334144143	0.180830133	0.014706473	0.093966624	None
L1ME3A:L1:LINE	4250.958237	0.125948652	0.053991864	0.015370881	0.097188801	None
MLT1H:ERVL-MaLR:LTR	1174.944889	0.175117968	0.077354895	0.015304977	0.097188801	None
HERVL40-int:ERVL:LTR	371.6533828	-0.237283417	0.112590313	0.015607156	0.098050655	None
MLT2F:ERVL:LTR	291.3565529	0.258058757	0.12591129	0.015668721	0.098050655	None
LTR49-int:ERV1:LTR	294.8713581	0.262084539	0.129006812	0.015849747	0.098674834	None
MIR3:MIR:SINE	14379.25758	0.115184615	0.049896773	0.01607132	0.099543787	None
MER70-int:ERVL:LTR	135.5494055	0.348227453	0.199683563	0.016212758	0.099910093	None
THE1D:ERVL-MaLR:LTR	1831.670284	0.147292487	0.064380895	0.016423461	0.100697385	None
MER91B:hAT-Tip100:DNA	198.4001651	0.289644097	0.150816048	0.016815406	0.102582424	None
MamRep38:hAT:DNA	336.6539069	0.244129056	0.11922133	0.017156495	0.104139923	None
HUERS-P1-int:ERV1:LTR	205.2303166	0.290304339	0.153290286	0.017641474	0.106550993	None
SVA_F:SVA:Retroposon	801.2076874	0.183958925	0.084398717	0.018038894	0.108411965	None
LTR1E:ERV1:LTR	44.20563165	-0.45399829	0.395075533	0.018439575	0.110274106	None
Kanga1c:TcMar-Tc2:DNA	196.2450271	0.285557819	0.151630808	0.018626473	0.110845774	None
Charlie4z:hAT-Charlie:DNA	1775.839967	0.143516448	0.064550382	0.019685509	0.116576625	None
L4_B_Mam:RTE-X:LINE	760.2948156	0.177038287	0.082487974	0.020294059	0.119048253	None
THE1D-int:ERVL-MaLR:LTR	585.9596797	0.20416723	0.098041599	0.020299002	0.119048253	None
HERVE-int:ERV1:LTR	340.3760611	0.230007544	0.114690254	0.020657233	0.120125156	None
L1MC2:L1:LINE	1892.183278	0.145903529	0.066392372	0.020779475	0.120125156	None
LTR61:ERV1:LTR	188.2327494	0.287959516	0.15799372	0.020696827	0.120125156	None
HSAT5:Satellite:Satellite	57.76142761	0.412367613	0.324436573	0.021009613	0.120879956	None
MER34B-int:ERV1:LTR	908.8801632	0.168236776	0.078743528	0.021723341	0.124364579	None
MLT2A1:ERVL:LTR	597.3876676	-0.1934988	0.09324248	0.021820144	0.124364579	None
MLT1E1A:ERVL-MaLR:LTR	433.9907156	0.222397226	0.111559639	0.022211835	0.126005457	None
MLT1A-int:ERVL-MaLR:LTR	79.48360466	0.377626933	0.275840772	0.023137961	0.130648765	None
MSTB:ERVL-MaLR:LTR	1335.029698	0.152877591	0.071794363	0.023667612	0.133020743	None
LTR78B:ERV1:LTR	316.1214582	0.239207518	0.125492911	0.024091569	0.134161309	None
MamGypsy2-I:Gypsy:LTR	146.2775011	0.300820981	0.177478441	0.023997379	0.134161309	None
(AAGA)n:Simple_repeat:Simple_repeat	132.2536055	-0.306068685	0.185437964	0.024796257	0.136211113	None
MER124:DNA?:DNA?	68.6730055	0.36721522	0.26823459	0.024773747	0.136211113	None
THE1B:ERVL-MaLR:LTR	3727.717544	0.118334964	0.054445766	0.024590786	0.136211113	None
L1ME1:L1:LINE	12218.46676	0.112989936	0.051976273	0.024925608	0.136304903	None
MER21-int:ERVL:LTR	208.9119057	0.271992364	0.156079628	0.026733191	0.145534053	None
L4_A_Mam:RTE-X:LINE	1434.220546	0.148884902	0.072139249	0.028644611	0.15455359	None
L5:RTE-X:LINE	112.2332841	0.323354539	0.217796137	0.028533474	0.15455359	None
LTR6B:ERV1:LTR	65.40841156	0.356898563	0.279399649	0.028791342	0.154657918	None
L1MD:L1:LINE	2649.984681	0.135102553	0.064926175	0.028955556	0.154854823	None
MER83B-int:ERV1:LTR	44.62728582	0.373722455	0.353948523	0.029500351	0.157076432	None
(TCTCTC)n:Simple_repeat:Simple_repeat	29.86120062	0.343285491	0.47096541	0.029726796	0.157590965	None
Charlie7:hAT-Charlie:DNA	503.2628782	0.194826281	0.101219686	0.030638077	0.159633586	None
MADE2:TcMar-Mariner:DNA	311.755738	0.234281682	0.12932279	0.03031237	0.159633586	None
MLT2B1:ERVL:LTR	384.3908866	0.230676459	0.126895134	0.030516734	0.159633586	None
PABL_B-int:ERV1:LTR	67.82518464	0.345173367	0.265438319	0.030449021	0.159633586	None
MER3:hAT-Charlie:DNA	2392.721349	0.122568172	0.059165202	0.031114306	0.161422083	None
(TCC)n:Simple_repeat:Simple_repeat	645.5924563	0.171543912	0.087036848	0.03130661	0.161728615	None
Charlie17:hAT-Charlie:DNA	1295.109127	-0.14879459	0.073707489	0.031483688	0.161954228	None
tRNA-Lys-AAA:tRNA:tRNA	22.16023362	-0.307798535	0.45538161	0.031750425	0.162637198	None
L1MC4:L1:LINE	12662.79706	0.107268061	0.05161043	0.032696844	0.166781381	None
LTR16C:ERVL:LTR	562.6771138	0.183394757	0.095405549	0.032884456	0.167036528	None
(CA)n:Simple_repeat:Simple_repeat	1397.031593	0.139609421	0.069214374	0.033315638	0.168267786	None
LTR12D:ERV1:LTR	145.0503129	-0.278907823	0.176186587	0.033404066	0.168267786	None
(TCTC)n:Simple_repeat:Simple_repeat	287.901364	-0.228359068	0.129138615	0.034066198	0.16904089	None
L1PBa1:L1:LINE	213.0664117	0.261203078	0.15791859	0.03385677	0.16904089	None
L2b:L2:LINE	19270.84672	0.102300787	0.049626686	0.034114512	0.16904089	None
Tigger9a:TcMar-Tigger:DNA	214.0690678	0.248191041	0.145651879	0.033826688	0.16904089	None
(CCGC)n:Simple_repeat:Simple_repeat	234.114827	0.239156074	0.138943343	0.034813439	0.171802905	None
(TCTT)n:Simple_repeat:Simple_repeat	407.260972	-0.229273358	0.131910192	0.035575372	0.173477392	None
LTR43:ERV1:LTR	89.1145704	-0.309297092	0.222867351	0.035316689	0.173477392	None
Looper:PiggyBac:DNA	485.0196472	0.19849806	0.107637284	0.035581442	0.173477392	None
L1ME3E:L1:LINE	1117.162051	0.144522707	0.073451802	0.036180843	0.175694173	None
MLT1L:ERVL-MaLR:LTR	1463.793925	0.133811355	0.067595562	0.036941804	0.178674701	None
THE1B-int:ERVL-MaLR:LTR	1428.59785	0.143025039	0.073088557	0.037264211	0.17951886	None
MER58A:hAT-Charlie:DNA	3195.992874	0.111452577	0.055488277	0.037562393	0.1802401	None
MamRep1527:LTR:LTR	151.8675494	0.265095607	0.168701908	0.037761991	0.180484479	None
L1ME2:L1:LINE	5113.317361	0.108508189	0.05404672	0.03831772	0.182422401	None
LTR10A:ERV1:LTR	227.5741373	0.231122387	0.139033088	0.041012378	0.194488384	None
L1ME4b:L1:LINE	6983.566376	0.108300695	0.055632463	0.042381414	0.199422625	None
Ricksha_b:MULE-MuDR:DNA	43.59328226	-0.320428917	0.327976827	0.042366277	0.199422625	None
MER21B:ERVL:LTR	1115.466527	0.145446551	0.076668884	0.042569067	0.199532229	None
L1MCa:L1:LINE	1491.034912	0.156212578	0.084059559	0.043751994	0.204288155	None
(ATCATC)n:Simple_repeat:Simple_repeat	86.89513483	0.292167593	0.223447498	0.044168116	0.205440967	None
MER75:PiggyBac:DNA	103.8835413	0.286020823	0.213322495	0.044516288	0.20627013	None
MER41-int:ERV1:LTR	446.7045913	-0.190529201	0.108927803	0.045121518	0.208279557	None
(TTTGTG)n:Simple_repeat:Simple_repeat	68.75586338	-0.30009047	0.251099541	0.045655173	0.209944621	None
LTR102_Mam:ERVL:LTR	49.56509063	0.310394228	0.302514867	0.045899248	0.210270516	None
MIRc:MIR:SINE	16424.46827	0.090864802	0.046756519	0.046603932	0.212696141	None
MER1A:hAT-Charlie:DNA	1286.399343	0.139810339	0.075451099	0.047883572	0.217717816	None
MER21C:ERVL:LTR	1684.031556	0.127886118	0.068276707	0.048133289	0.218036617	None
Tigger9b:TcMar-Tigger:DNA	254.3491763	0.214584054	0.131364811	0.048367228	0.218281839	None
(TTC)n:Simple_repeat:Simple_repeat	410.9940191	-0.202614315	0.121658547	0.049095238	0.220746736	None
MIR:MIR:SINE	31589.16813	0.089172512	0.046564957	0.050016899	0.224060941	None
MamGypLTR3a:Gypsy:LTR	122.8286739	0.260829581	0.186956932	0.05044643	0.225154285	None
(TGG)n:Simple_repeat:Simple_repeat	172.2538693	0.238497979	0.158927799	0.051208784	0.22701947	None
LTR67B:ERVL:LTR	651.4187792	0.166348412	0.094701991	0.051238332	0.22701947	None
HERVK-int:ERVK:LTR	436.1100403	0.206854052	0.126857357	0.051557201	0.227601608	None
(CACCG)n:Simple_repeat:Simple_repeat	112.5081242	-0.260252718	0.189572777	0.051848469	0.228058123	None
(AATTT)n:Simple_repeat:Simple_repeat	33.3713516	-0.27979371	0.336639131	0.053494721	0.231937827	None
(CTT)n:Simple_repeat:Simple_repeat	116.7168061	0.27077021	0.212218949	0.053487759	0.231937827	None
(TTTT)n:Simple_repeat:Simple_repeat	40.08317662	-0.286574263	0.318033875	0.0532289	0.231937827	None
UCON71_Crp:Unknown:Unknown	31.4893017	0.278378707	0.342092647	0.053384282	0.231937827	None
MIRb:MIR:SINE	38426.90965	0.093667672	0.050058339	0.053864997	0.232712123	None
LTR10F:ERV1:LTR	110.7176417	-0.26497419	0.204153254	0.054634343	0.235100857	None
X7B_LINE:CR1:LINE	234.3899897	0.21126427	0.13401658	0.054805225	0.235100857	None
L1M3:L1:LINE	1432.840734	0.131492652	0.073134124	0.05548976	0.237199187	None
L1MB2:L1:LINE	3618.02109	0.113685514	0.062592613	0.057616893	0.245427749	None
L2:L2:LINE	15067.44947	0.105429775	0.057711134	0.057955288	0.245955065	None
MLT1A0:ERVL-MaLR:LTR	2781.583578	0.109346999	0.060100323	0.058145884	0.245955065	None
LTR82B:ERVL:LTR	477.949615	0.165944683	0.098351957	0.059337541	0.250124219	None
(GGAC)n:Simple_repeat:Simple_repeat	36.1799532	0.264589803	0.327316582	0.059562235	0.250202606	None
L1M4a2:L1:LINE	581.9242481	0.159745689	0.094242826	0.060191157	0.251106752	None
MST-int:ERVL-MaLR:LTR	43.74861192	0.272487593	0.309505802	0.060181738	0.251106752	None
(TTCC)n:Simple_repeat:Simple_repeat	353.7294157	-0.205805769	0.134798904	0.061332769	0.254993086	None
Chap1_Mam:hAT-Charlie:DNA	216.8483285	0.208505887	0.136955042	0.061557969	0.255055885	None
L3b:CR1:LINE	1750.218729	0.114893476	0.064929999	0.063422302	0.26188665	None
FAM:Alu:SINE	1087.437725	0.129771364	0.074764108	0.064024999	0.262462104	None
HERV35I-int:ERV1:LTR	87.16350863	0.258162876	0.215857036	0.064236843	0.262462104	None
L1ME2z:L1:LINE	1954.647086	0.12866894	0.074094621	0.064426447	0.262462104	None
LTR28:ERV1:LTR	30.48999616	0.25080753	0.323855259	0.063995534	0.262462104	None
MER11B:ERVK:LTR	416.5844147	0.169150432	0.103843729	0.065168207	0.264595996	None
ERVL-int:ERVL:LTR	114.030721	0.241282184	0.186550342	0.066666423	0.269776792	None
L1M6B:L1:LINE	598.2484774	-0.154415738	0.093424667	0.067173484	0.270028509	None
MER6B:TcMar-Tigger:DNA	171.9364569	0.236334432	0.179070332	0.067012225	0.270028509	None
L1MCb:L1:LINE	307.0026974	0.194527905	0.12790029	0.067582317	0.270775355	None
LTR90B:LTR:LTR	35.12913854	0.253117632	0.307275974	0.067964821	0.271412149	None
Tigger5b:TcMar-Tigger:DNA	603.326765	0.157229946	0.096260373	0.068817904	0.273917822	None
Charlie15b:hAT-Charlie:DNA	373.2721146	0.179203376	0.114781379	0.069474568	0.27562786	None
LTR76:ERV1:LTR	302.6994566	0.184889643	0.120132428	0.069729403	0.275737771	None
HERV9N-int:ERV1:LTR	112.0135418	-0.244249361	0.20066412	0.07025273	0.276905242	None
MER97c:hAT-Tip100:DNA	25.87552348	0.217912883	0.314523757	0.070824469	0.278255355	None
LTR12F:ERV1:LTR	73.89556518	-0.253557779	0.236329165	0.072655732	0.283614337	None
LTR5A:ERVK:LTR	433.6132664	0.163530487	0.103354022	0.072521593	0.283614337	None
AmnSINE2:tRNA-Deu:SINE	136.7504624	0.230753988	0.182403315	0.074897121	0.291426617	None
HAL1ME:L1:LINE	1909.902305	0.126688279	0.076441928	0.076247142	0.294559237	None
MER20B:hAT-Charlie:DNA	704.298103	0.144814453	0.089565514	0.075984246	0.294559237	None
MER4E:ERV1:LTR	199.5112771	0.204484367	0.145891233	0.076430115	0.294559237	None
MER58B:hAT-Charlie:DNA	1623.710158	0.124286353	0.074883378	0.07674031	0.294818785	None
HUERS-P3-int:ERV1:LTR	184.0923015	-0.205668135	0.14928337	0.078239464	0.298687766	None
LTR5_Hs:ERVK:LTR	855.6567411	0.128848936	0.078481407	0.077997455	0.298687766	None
ERVL-B4-int:ERVL:LTR	803.4579756	0.132792514	0.082156793	0.080566612	0.306607734	None
AluJr4:Alu:SINE	6854.237585	0.089359635	0.05293509	0.081000294	0.307294864	None
HERVK9-int:ERVK:LTR	1879.672288	0.109870012	0.066344918	0.081763419	0.309223645	None
LFSINE_Vert:tRNA:SINE	278.4012159	0.177273341	0.120386962	0.082168884	0.309792005	None
L2c:L2:LINE	30575.10188	0.082319851	0.048946765	0.084147344	0.315331623	None
MER50-int:ERV1:LTR	93.27247751	-0.235777093	0.219674271	0.084157698	0.315331623	None
L2a:L2:LINE	41845.42109	0.084654401	0.050455848	0.084620125	0.316088712	None
Tigger20a:TcMar-Tigger:DNA	321.8165399	0.173962387	0.119048527	0.085583253	0.318705733	None
LTR89:ERVL?:LTR	145.6087183	0.209736121	0.164243777	0.087369448	0.324254987	None
MLT1O:ERVL-MaLR:LTR	592.0403495	0.139785722	0.089876909	0.087607608	0.324254987	None
(TGA)n:Simple_repeat:Simple_repeat	55.47987178	0.23401993	0.248305577	0.08921558	0.327213639	None
Charlie13a:hAT-Charlie:DNA	136.7473022	0.213452428	0.171389948	0.088725492	0.327213639	None
Tigger3b:TcMar-Tigger:DNA	2206.752055	0.114138204	0.071081189	0.089163185	0.327213639	None
LTR23:ERV1:LTR	137.1448045	0.215295509	0.178534771	0.090912838	0.331975758	None
LTR38-int:ERV1:LTR	23.66582409	-0.175416111	0.283454663	0.091060896	0.331975758	None
Charlie1b:hAT-Charlie:DNA	677.6393083	0.135994133	0.088352464	0.091975354	0.33430563	None
Charlie10:hAT-Charlie:DNA	391.5459277	0.159732872	0.109923062	0.094855305	0.343744301	None
L1M4b:L1:LINE	2416.056901	-0.130287153	0.085038468	0.095207865	0.343995083	None
L1MDb:L1:LINE	197.4075147	0.187923155	0.141734079	0.095846952	0.344306014	None
Ricksha_0:MULE-MuDR:DNA	74.5383665	-0.224738486	0.220660017	0.095861147	0.344306014	None
LTR53-int:ERVL:LTR	97.23555719	-0.21852446	0.1999355	0.097461406	0.349021082	None
MamTip1:hAT-Tip100:DNA	76.54046738	0.224565917	0.231275805	0.097789854	0.349167304	None
(AAGAA)n:Simple_repeat:Simple_repeat	31.32055837	0.19994401	0.281341975	0.098551544	0.349884714	None
HERVL66-int:ERVL:LTR	40.16857837	-0.212950479	0.272029318	0.098567193	0.349884714	None
(TTGTTT)n:Simple_repeat:Simple_repeat	30.80080272	-0.197247629	0.279134147	0.100383225	0.355292232	None
MER45B:hAT-Tip100:DNA	138.7121111	0.208016746	0.178128348	0.100704799	0.355394263	None
LOR1b:ERV1:LTR	140.4906694	0.199064447	0.163523664	0.102147502	0.359440774	None
HERV30-int:ERV1:LTR	31.22000695	-0.195663758	0.27658662	0.103290783	0.361397812	None
L1MEb:L1:LINE	576.7977137	0.131992256	0.08888005	0.103596737	0.361397812	None
MER4C:ERV1:LTR	134.6692524	0.201080513	0.168419317	0.103390117	0.361397812	None
(CCCCCT)n:Simple_repeat:Simple_repeat	21.07611074	0.150198947	0.267466853	0.107050583	0.372376528	None
X6A_LINE:CR1:LINE	149.7783175	0.193510687	0.159689183	0.108040006	0.373676831	None
Zaphod:hAT-Tip100:DNA	190.2890568	-0.180906844	0.141850831	0.107960858	0.373676831	None
MSTD:ERVL-MaLR:LTR	1146.055711	0.109682328	0.072677743	0.109012144	0.375968021	None
MER70A:ERVL:LTR	46.53583241	0.209420669	0.255502669	0.109509808	0.376614466	None
(GAT)n:Simple_repeat:Simple_repeat	45.64244159	-0.208700352	0.251943256	0.110136185	0.376634729	None
MER67A:ERV1:LTR	130.7432043	0.19791283	0.170171834	0.109869876	0.376634729	None
(ATAATGT)n:Simple_repeat:Simple_repeat	58.53486217	0.210595997	0.229939193	0.112972261	0.3809364	None
(GAAG)n:Simple_repeat:Simple_repeat	25.74107833	-0.177817277	0.271843853	0.111752773	0.3809364	None
AluSc5:Alu:SINE	2784.65191	-0.09966203	0.066312661	0.113276804	0.3809364	None
L1ME3G:L1:LINE	4321.88485	0.088883325	0.058193442	0.112629891	0.3809364	None
MER102c:hAT-Charlie:DNA	666.3982848	0.124172021	0.085045368	0.112500066	0.3809364	None
MER21A:ERVL:LTR	932.6780328	0.114119752	0.07706075	0.112946701	0.3809364	None
MER34D:ERV1:LTR	28.06900581	0.178490836	0.270890587	0.113683549	0.381248145	None
MER52D:ERV1:LTR	66.86633976	0.208507126	0.230849538	0.115064564	0.384816475	None
(TATA)n:Simple_repeat:Simple_repeat	56.53809676	-0.205536839	0.23295302	0.118097349	0.393874126	None
LTR52-int:ERVL:LTR	30.2484323	-0.180333457	0.266545573	0.118819964	0.395198455	None
MER113:hAT-Charlie:DNA	504.7611108	0.139528601	0.100722529	0.119169601	0.395278402	None
MER41E:ERV1:LTR	123.9445237	-0.200527151	0.197781185	0.120419202	0.398334907	None
LTR19A:ERV1:LTR	100.4371861	0.199816812	0.195574692	0.120936224	0.398958088	None
MLT1A1:ERVL-MaLR:LTR	1015.470942	0.1143668	0.079438128	0.12165189	0.400231423	None
(TTTTA)n:Simple_repeat:Simple_repeat	77.1953699	-0.201998775	0.209905368	0.122091604	0.400592453	None
(AATA)n:Simple_repeat:Simple_repeat	144.3431464	0.187369684	0.165048019	0.123177012	0.401980894	None
MER4D0:ERV1:LTR	75.81795811	0.202308559	0.220580084	0.122859724	0.401980894	None
MER39:ERV1:LTR	485.0521767	0.138317922	0.101443069	0.124520222	0.404622066	None
MamRep1894:hAT:DNA	44.34889047	0.194596149	0.243157659	0.124652927	0.404622066	None
L1ME3D:L1:LINE	3029.568392	0.090035105	0.061276038	0.125598217	0.406603294	None
ORSL-2a:hAT-Tip100:DNA	23.2875625	0.163333824	0.263032898	0.126704584	0.409094056	None
MLT1G1:ERVL-MaLR:LTR	461.1585331	0.136290334	0.100656343	0.127995194	0.412164896	None
MER97a:hAT-Tip100:DNA	30.03746518	0.176413594	0.259472078	0.129549268	0.416065638	None
CER:Satellite:Satellite	22.23771697	0.15466576	0.259584947	0.132391867	0.42232722	None
L1MA8:L1:LINE	2698.701836	0.091591537	0.063646971	0.132241815	0.42232722	None
MER67D:ERV1:LTR	78.35896251	0.195340748	0.212092759	0.132542562	0.42232722	None
L1ME4c:L1:LINE	2564.587277	0.0969395	0.068007314	0.133276958	0.423555567	None
(TGT)n:Simple_repeat:Simple_repeat	114.5697474	0.185629252	0.17387739	0.133906567	0.424445358	None
FRAM:Alu:SINE	1665.748081	0.089852298	0.063033239	0.136228912	0.425146271	None
L1M1:L1:LINE	2870.541789	0.093281304	0.065684173	0.136011603	0.425146271	None
LTR39:ERV1:LTR	214.4813529	0.163909462	0.136081798	0.135418309	0.425146271	None
MER52A:ERV1:LTR	378.6903716	-0.141230508	0.108783191	0.135492701	0.425146271	None
MER57B1:ERV1:LTR	149.3858275	0.177129201	0.156618024	0.135425658	0.425146271	None
MamGypLTR1c:Gypsy:LTR	81.25661444	0.192539882	0.206163321	0.136024132	0.425146271	None
MER88:ERVL:LTR	22.66632549	0.152323427	0.257611685	0.136718159	0.425579089	None
MLT1E2-int:ERVL-MaLR:LTR	49.70174119	-0.187369342	0.237339412	0.13765391	0.427396027	None
(AACAA)n:Simple_repeat:Simple_repeat	91.57982237	-0.188019084	0.192414418	0.139057664	0.429557263	None
MER34-int:ERV1:LTR	60.50725438	-0.190051776	0.223032137	0.139030477	0.429557263	None
LTR8B:ERV1:LTR	265.5923237	0.164488301	0.139915543	0.140093777	0.431659505	None
UCON70:Unknown:Unknown	21.70164285	0.138126949	0.253940347	0.140817062	0.432789653	None
(AAAGA)n:Simple_repeat:Simple_repeat	26.08869288	-0.147146837	0.254347695	0.14121335	0.432911633	None
MER5A:hAT-Charlie:DNA	5018.585761	0.076505541	0.053828998	0.142254851	0.435006018	None
LTR16B2:ERVL:LTR	131.7048769	0.179664363	0.16899748	0.142735942	0.435380488	None
MER89-int:ERV1:LTR	92.57406937	0.185327702	0.188727893	0.143118807	0.435454213	None
Charlie19a:hAT-Charlie:DNA	375.2484385	0.137637988	0.108105345	0.144691076	0.439137414	None
Tigger4b:TcMar-Tigger:DNA	1303.179999	0.100272968	0.073520578	0.147054584	0.445197668	None
LTR79:ERVL:LTR	554.5331663	0.120936557	0.09223077	0.147893589	0.446623922	None
AluYm1:Alu:SINE	1339.684409	-0.103302129	0.076695581	0.149349098	0.447121621	None
Kanga1d:TcMar-Tc2:DNA	93.30908608	0.182594618	0.19047575	0.148752705	0.447121621	None
LTR21A:ERV1:LTR	23.71155944	0.144528284	0.252572144	0.14901208	0.447121621	None
MLT1G1-int:ERVL-MaLR:LTR	53.81599684	0.181773032	0.229773945	0.149767806	0.447121621	None
SVA_B:SVA:Retroposon	845.8024088	0.114438138	0.086673336	0.149899917	0.447121621	None
(TCAT)n:Simple_repeat:Simple_repeat	98.78192777	0.179644622	0.181501347	0.150272576	0.447134575	None
MSTB1-int:ERVL-MaLR:LTR	86.41297367	0.181062707	0.191140517	0.152077467	0.451398644	None
MLT1A:ERVL-MaLR:LTR	1350.248576	0.093471993	0.069083784	0.153442742	0.454340216	None
(TATATG)n:Simple_repeat:Simple_repeat	27.69485028	-0.153802218	0.249641392	0.154096834	0.455166803	None
MER65C:ERV1:LTR	176.432289	0.160647031	0.144707458	0.156406585	0.458641531	None
MIR1_Amn:MIR:SINE	1927.428013	0.088645455	0.065635305	0.156383547	0.458641531	None
THE1C:ERVL-MaLR:LTR	1103.58305	0.096946422	0.072524459	0.156069726	0.458641531	None
U3:snRNA:snRNA	48.58993217	-0.068011012	0.230012641	0.157399293	0.460440343	None
(GGC)n:Simple_repeat:Simple_repeat	49.51694621	0.174079116	0.231129108	0.158905781	0.463729851	None
(TCT)n:Simple_repeat:Simple_repeat	101.6440671	0.172908807	0.179621277	0.162776911	0.470629429	None
LTR36:ERV1:LTR	76.11365426	0.176476981	0.208211755	0.16280794	0.470629429	None
MER119:hAT-Charlie:DNA	388.055687	0.133603844	0.110356527	0.162820725	0.470629429	None
MER5A1:hAT-Charlie:DNA	2135.914363	0.087547942	0.065792834	0.162571766	0.470629429	None
MER57E1:ERV1:LTR	90.08173535	0.175033698	0.191454606	0.16379933	0.47233346	None
Arthur1:hAT-Tip100:DNA	145.116885	0.162216882	0.156528536	0.167738515	0.480683571	None
L1PREC2:L1:LINE	4773.585565	-0.070151232	0.05245039	0.167882895	0.480683571	None
MER6:TcMar-Tigger:DNA	313.0482388	0.138357528	0.118134845	0.167733757	0.480683571	None
(AAAAT)n:Simple_repeat:Simple_repeat	107.6785979	-0.170952324	0.184991792	0.168676908	0.481820626	None
MER65A:ERV1:LTR	304.7221524	0.138729629	0.119138659	0.169493958	0.483017992	None
(CTTC)n:Simple_repeat:Simple_repeat	178.3367884	-0.159490536	0.154275536	0.171107552	0.485337776	None
(TTTTTA)n:Simple_repeat:Simple_repeat	111.8118444	-0.169671104	0.183260183	0.170708342	0.485337776	None
L1MCc:L1:LINE	480.8247298	0.12109944	0.101053476	0.177260085	0.501617118	None
LTR13_:ERVK:LTR	22.97106687	0.134804434	0.242686241	0.179026488	0.505437574	None
MER87B:ERV1:LTR	42.17996401	0.160848302	0.228366699	0.180039484	0.507118175	None
LTR2752:ERV1:LTR	27.13473737	0.13874585	0.241517967	0.181019732	0.507524143	None
MER49:ERV1:LTR	434.5623933	-0.127660025	0.110140328	0.180629452	0.507524143	None
LTR16E1:ERVL:LTR	155.2396675	0.159721734	0.16530115	0.182906691	0.511633001	None
MER51E:ERV1:LTR	65.71257387	0.165515927	0.204236669	0.183903259	0.513238061	None
(GAAA)n:Simple_repeat:Simple_repeat	126.5733387	-0.160159054	0.170958271	0.185299081	0.51452489	None
LTR1B:ERV1:LTR	25.20991602	0.137288641	0.240306941	0.185635833	0.51452489	None
MER102b:hAT-Charlie:DNA	794.3336894	0.104818013	0.085700619	0.184922331	0.51452489	None
HERVFH19-int:ERV1:LTR	54.68860349	0.158896233	0.222704391	0.187694497	0.517866181	None
MSTA:ERVL-MaLR:LTR	3155.981801	0.075179054	0.059288487	0.187540887	0.517866181	None
LTR33A_:ERVL:LTR	222.8490437	-0.145923198	0.140431002	0.188253801	0.518231552	None
(TAAA)n:Simple_repeat:Simple_repeat	46.38527654	-0.155577779	0.221933337	0.192856222	0.529700122	None
(TTTC)n:Simple_repeat:Simple_repeat	746.4115849	-0.114341967	0.099159823	0.195106231	0.534255621	None
AluSc:Alu:SINE	11211.5246	0.069704356	0.055699094	0.195394972	0.534255621	None
PABL_A:ERV1:LTR	254.0446416	0.135675476	0.127075792	0.196139575	0.535086392	None
HERV15-int:ERV1:LTR	28.50227624	0.140226696	0.234982523	0.196867591	0.535868286	None
Tigger12A:TcMar-Tigger:DNA	166.0226082	0.146900987	0.148330208	0.198627195	0.539448355	None
FordPrefect:hAT-Tip100:DNA	426.3319244	0.12654824	0.117832332	0.206103293	0.558503121	None
L1M3d:L1:LINE	91.66707231	0.152866665	0.183884246	0.210912908	0.570263408	None
(AATAA)n:Simple_repeat:Simple_repeat	54.45422872	-0.149239861	0.210033158	0.214335227	0.576213111	None
LTR6A:ERV1:LTR	193.2718247	-0.137460787	0.14034184	0.214537336	0.576213111	None
U6:snRNA:snRNA	47.4868122	0.14410125	0.222075952	0.214189087	0.576213111	None
(AAAAC)n:Simple_repeat:Simple_repeat	340.8276433	-0.120808158	0.114385591	0.216974523	0.578916639	None
(GCTCAG)n:Simple_repeat:Simple_repeat	21.59313957	-0.118575284	0.233642818	0.21649062	0.578916639	None
A-rich:Low_complexity:Low_complexity	7342.887626	-0.073378899	0.06231217	0.216689821	0.578916639	None
(ATGAA)n:Simple_repeat:Simple_repeat	44.66718282	-0.144636136	0.216439607	0.218433683	0.581531779	None
MER41B:ERV1:LTR	405.5343174	0.11693906	0.110024413	0.220536334	0.585844878	None
LTR37-int:ERV1:LTR	188.3011192	0.140358681	0.150366223	0.221146716	0.586183654	None
(AAAACA)n:Simple_repeat:Simple_repeat	30.04300235	-0.128505158	0.228659995	0.223593755	0.588813056	None
(ATTTTA)n:Simple_repeat:Simple_repeat	28.01751356	-0.129029956	0.22895098	0.222650896	0.588813056	None
MER58C:hAT-Charlie:DNA	594.0372451	0.098476339	0.088632668	0.223173352	0.588813056	None
(CAACTAT)n:Simple_repeat:Simple_repeat	2114.833139	0.081410769	0.071958964	0.230397577	0.599304173	None
(CTTT)n:Simple_repeat:Simple_repeat	346.9701682	-0.131881949	0.139371277	0.231226477	0.599304173	None
AluSg:Alu:SINE	15107.12712	-0.059871803	0.05119285	0.229453387	0.599304173	None
Cheshire:hAT-Charlie:DNA	329.0298485	0.114782021	0.110791905	0.231466405	0.599304173	None
L1MA10:L1:LINE	700.7929336	0.093798389	0.085180595	0.2315269	0.599304173	None
L1P4:L1:LINE	592.8266794	0.102546751	0.094761732	0.229253416	0.599304173	None
LTR86A2:ERVL:LTR	60.64906348	-0.143751153	0.202853446	0.231104672	0.599304173	None
MamRep605:LTR?:LTR?	730.9510349	0.093717794	0.084714009	0.230345445	0.599304173	None
MER54B:ERVL:LTR	100.1879514	-0.144129019	0.180327082	0.232482907	0.600498404	None
MER4CL34:ERV1:LTR	166.4236245	0.13608615	0.149543367	0.233789773	0.602591899	None
LSU-rRNA_Hsa:rRNA:rRNA	1238008.242	0.143144886	0.173266795	0.23453415	0.603229785	None
MER20:hAT-Charlie:DNA	3595.191225	0.064300655	0.056066694	0.235436894	0.604271437	None
(TGAA)n:Simple_repeat:Simple_repeat	94.91355892	0.143494132	0.187303781	0.236220993	0.605004822	None
(AAG)n:Simple_repeat:Simple_repeat	52.8972667	-0.13457178	0.216102772	0.238278888	0.608990674	None
D20S16:Satellite:Satellite	36.98938549	0.12877447	0.220949113	0.243774786	0.619400324	None
MER1B:hAT-Charlie:DNA	1347.597824	0.079224344	0.071930931	0.24344304	0.619400324	None
Tigger15a:TcMar-Tigger:DNA	1373.029894	0.073671105	0.066410257	0.2438825	0.619400324	None
HERVK13-int:ERVK:LTR	81.41542673	-0.140078861	0.184107186	0.244514232	0.619708305	None
LTR47B3:ERVL:LTR	32.63257834	0.124802756	0.22292222	0.246125864	0.62249333	None
(GATGAC)n:Simple_repeat:Simple_repeat	1538.13806	0.073455473	0.067119755	0.250050428	0.625899422	None
HERVK11-int:ERVK:LTR	147.305351	0.13379751	0.156804024	0.249314496	0.625899422	None
L1M:L1:LINE	78.29762845	-0.138671054	0.187074168	0.248540508	0.625899422	None
MER105:hAT-Charlie:DNA	275.9662428	0.11623635	0.120441684	0.249716128	0.625899422	None
MER9a3:ERVK:LTR	211.9063986	0.126520313	0.137939411	0.248455482	0.625899422	None
(CCCTT)n:Simple_repeat:Simple_repeat	25.15696394	-0.114017061	0.225214465	0.254206218	0.625976367	None
(TC)n:Simple_repeat:Simple_repeat	459.5010358	0.101887725	0.099352799	0.250723323	0.625976367	None
(TCCA)n:Simple_repeat:Simple_repeat	88.62977923	0.137787993	0.190011815	0.252198186	0.625976367	None
AluJr:Alu:SINE	31741.35196	0.054943565	0.049138074	0.252999243	0.625976367	None
LTR16B1:ERVL:LTR	269.2327872	0.116860339	0.122670878	0.253982056	0.625976367	None
MER45R:hAT-Tip100:DNA	54.56936038	0.133080537	0.207537531	0.253788088	0.625976367	None
MER58D:hAT-Charlie:DNA	172.691639	0.130131534	0.149396922	0.253391919	0.625976367	None
UCON132b:hAT-Tip100:DNA	116.8818645	0.135532656	0.165711325	0.25206952	0.625976367	None
(TT)n:Simple_repeat:Simple_repeat	75.69964896	-0.136356918	0.190950853	0.255320782	0.626618297	None
MER57C2:ERV1:LTR	28.73262896	0.113713633	0.225374505	0.255499223	0.626618297	None
AluYc3:Alu:SINE	187.1344721	-0.123899806	0.137725514	0.257077876	0.6279528	None
Tigger19a:TcMar-Tigger:DNA	828.379482	0.086128984	0.081732382	0.256803424	0.6279528	None
OldhAT1:hAT-Ac:DNA	491.3973843	0.101040828	0.100355943	0.258040966	0.629039623	None
MER66C:ERV1:LTR	71.15983663	-0.133137645	0.199363352	0.259245343	0.630709112	None
(CCTT)n:Simple_repeat:Simple_repeat	170.9706225	-0.124338112	0.14156839	0.260940214	0.632298243	None
(TATCTA)n:Simple_repeat:Simple_repeat	32.03095269	0.119097984	0.221121223	0.260803039	0.632298243	None
(CCG)n:Simple_repeat:Simple_repeat	408.5746897	0.112659487	0.119026417	0.262687291	0.635263688	None
(AAAAG)n:Simple_repeat:Simple_repeat	66.576094	0.133401369	0.190247137	0.264577907	0.638010991	None
G-rich:Low_complexity:Low_complexity	1212.358967	0.082365669	0.07933327	0.264874415	0.638010991	None
MER135:DNA:DNA	45.12821001	0.128171088	0.208190063	0.265957863	0.638088627	None
MLT1I-int:ERVL-MaLR:LTR	112.4684668	0.130950992	0.163914609	0.265712614	0.638088627	None
7SK:RNA:RNA	38.72654228	0.124048917	0.212966877	0.26869904	0.640567988	None
L1MEa:L1:LINE	49.00552109	-0.125868514	0.208357226	0.269629524	0.640567988	None
MER11A:ERVK:LTR	365.7182469	0.1067858	0.112075876	0.269109302	0.640567988	None
MER131:DNA?:DNA?	121.8236053	0.130854814	0.165651706	0.267558331	0.640567988	None
MER6C:TcMar-Tigger:DNA	21.87631302	0.102860735	0.225517832	0.268283683	0.640567988	None
PRIMA41-int:ERV1:LTR	82.25660646	-0.131256222	0.186149713	0.270244076	0.640774039	None
(TTGTT)n:Simple_repeat:Simple_repeat	103.1233186	0.131161392	0.179525904	0.271935323	0.643527255	None
HUERS-P2-int:ERV1:LTR	24.86778892	0.104121119	0.224420681	0.272583934	0.643656446	None
L1M3de:L1:LINE	53.88366512	0.127438264	0.203225709	0.273472487	0.643656446	None
MER34A:ERV1:LTR	197.6820927	0.119780853	0.137329632	0.27375597	0.643656446	None
MamTip2:hAT-Tip100:DNA	529.8484148	0.091075675	0.091738696	0.274110694	0.643656446	None
LTR103b_Mam:ERV1?:LTR	60.23139448	0.127707363	0.19907966	0.276743599	0.648584419	None
AluSq10:Alu:SINE	482.544522	-0.094935596	0.098576294	0.280243785	0.651754704	None
MLT2E:ERVL:LTR	31.41344305	-0.111949264	0.218990225	0.279196883	0.651754704	None
Tigger16a:TcMar-Tigger:DNA	389.0331473	0.099133715	0.103935251	0.279272949	0.651754704	None
UCON4:Unknown:Unknown	30.08552406	0.110555952	0.219988542	0.280109211	0.651754704	None
(AT)n:Simple_repeat:Simple_repeat	944.5313069	-0.084667578	0.08572184	0.282016	0.654622225	None
Tigger17b:TcMar-Tigger:DNA	22.83510706	-0.103662601	0.221998669	0.282860628	0.655329776	None
AluYk11:Alu:SINE	121.6107558	0.124895356	0.159212954	0.284115792	0.656146015	None
AluYk12:Alu:SINE	32.62111787	0.111909263	0.216800686	0.284957134	0.656146015	None
MER104:TcMar-Tc2:DNA	637.2293006	-0.086062094	0.088220712	0.285374873	0.656146015	None
REP522:telo:Satellite	43.8393029	0.117542493	0.212820582	0.284393716	0.656146015	None
(TTTTGT)n:Simple_repeat:Simple_repeat	51.67790481	-0.122412584	0.200075473	0.288978872	0.661925191	None
LTR1A1:ERV1:LTR	65.7837254	0.125472475	0.189044043	0.288901429	0.661925191	None
LTR75_1:ERV1:LTR	34.70957369	0.1125722	0.215737506	0.290881604	0.663850487	None
MER65B:ERV1:LTR	42.24609139	0.116862298	0.21038557	0.290913064	0.663850487	None
LTR66:ERVL:LTR	42.7132614	-0.115156185	0.209404624	0.293735567	0.66903373	None
MLT-int:ERVL-MaLR:LTR	56.36989767	0.121818076	0.198434874	0.294293897	0.66905017	None
MLT1J:ERVL-MaLR:LTR	2496.497054	0.063100143	0.063376324	0.298246549	0.676768805	None
Charlie14a:hAT-Charlie:DNA	57.75266092	0.120961537	0.194876747	0.298905755	0.676999228	None
(ATAA)n:Simple_repeat:Simple_repeat	77.3580535	-0.122297803	0.18374627	0.299858577	0.677892575	None
Charlie2b:hAT-Charlie:DNA	815.9287904	0.079162017	0.082749728	0.301380954	0.680067804	None
CR1-3_Croc:CR1:LINE	180.0919988	0.111678455	0.135380107	0.303744941	0.682973484	None
Charlie5:hAT-Charlie:DNA	607.9076004	0.081453023	0.086452826	0.303793807	0.682973484	None
AluJo:Alu:SINE	27026.0803	0.051006236	0.051314002	0.306115957	0.685381663	None
Charlie17a:hAT-Charlie:DNA	209.3252139	0.110745388	0.13549169	0.306697802	0.685381663	None
L1ME4a:L1:LINE	7131.633147	0.061171629	0.062308949	0.306266052	0.685381663	None
MER94:hAT-Blackjack:DNA	576.8509249	0.087013419	0.094503588	0.307401404	0.685381663	None
Tigger18a:TcMar-Tigger:DNA	488.6840481	0.087102671	0.094607644	0.307687814	0.685381663	None
AluJb:Alu:SINE	47693.44927	0.051811234	0.052593842	0.311074628	0.691656773	None
5S:rRNA:rRNA	65.80037267	0.117478389	0.194012126	0.311915239	0.692257953	None
MER112:hAT-Charlie:DNA	972.2159187	0.075174002	0.079932148	0.313145117	0.693719293	None
MER91A:hAT-Tip100:DNA	345.3088974	0.099751618	0.116464262	0.314389995	0.695208477	None
HERV9-int:ERV1:LTR	111.0906943	-0.117390056	0.17005132	0.315654634	0.69547137	None
LTR51:ERV1:LTR	54.78882938	0.114219724	0.199804415	0.315620532	0.69547137	None
(GTCTCT)n:Simple_repeat:Simple_repeat	37.72032143	0.109324793	0.207894851	0.316365624	0.695775123	None
LTR14B:ERVK:LTR	99.43015788	0.11746922	0.171310734	0.317251825	0.696462415	None
MER110A:ERV1:LTR	87.4775304	0.117157604	0.177153262	0.319361146	0.698492708	None
MER5B:hAT-Charlie:DNA	4116.78004	0.050483101	0.052645204	0.319902756	0.698492708	None
Tigger17a:TcMar-Tigger:DNA	933.3285334	0.070579267	0.075522374	0.319375534	0.698492708	None
(GGAATCT)n:Simple_repeat:Simple_repeat	20.97388189	0.090311553	0.219533879	0.321515414	0.699497693	None
MER34C2:ERV1:LTR	202.011079	0.10706338	0.134526198	0.321028377	0.699497693	None
(TTGG)n:Simple_repeat:Simple_repeat	45.22172006	-0.110360296	0.201576582	0.323458095	0.701210942	None
MER2B:TcMar-Tigger:DNA	413.5090674	-0.091974861	0.107110854	0.323220679	0.701210942	None
AmnSINE1:5S-Deu-L2:SINE	322.3340888	0.094100615	0.110373805	0.32555697	0.7038152	None
Charlie13b:hAT-Charlie:DNA	144.7441859	0.111157869	0.150108386	0.325818898	0.7038152	None
MER44C:TcMar-Tigger:DNA	313.2939019	0.101325324	0.126462315	0.331310632	0.71440694	None
(ACAC)n:Simple_repeat:Simple_repeat	43.48372214	0.106920568	0.203346449	0.333040902	0.715595849	None
MER107:hAT-Charlie:DNA	156.4749041	0.109028148	0.147712845	0.332582364	0.715595849	None
(ATAC)n:Simple_repeat:Simple_repeat	140.3054554	0.108679762	0.148651493	0.333752235	0.715857267	None
(GCG)n:Simple_repeat:Simple_repeat	61.8795871	0.10899531	0.197864463	0.335161258	0.717611583	None
LTR104_Mam:Gypsy:LTR	161.0956539	0.106064752	0.140860689	0.336576267	0.718108238	None
LTR17:ERV1:LTR	401.659471	0.08790865	0.104706818	0.336383461	0.718108238	None
HERVKC4-int:ERVK:LTR	35.04080369	0.102357076	0.207420355	0.338131485	0.718899514	None
MLT2C1:ERVL:LTR	186.0295958	0.106778068	0.144103194	0.337796184	0.718899514	None
MER92B:ERV1:LTR	216.4803929	0.103370882	0.135880087	0.33950131	0.720549984	None
(CTCC)n:Simple_repeat:Simple_repeat	124.9257478	0.108369725	0.152299441	0.341396357	0.723307465	None
LTR49:ERV1:LTR	216.0010442	0.101139078	0.131475518	0.342436558	0.724247355	None
MER30:hAT-Charlie:DNA	1311.60747	0.066871581	0.075240307	0.343071705	0.724328782	None
(ACTGAA)n:Simple_repeat:Simple_repeat	23.66185814	0.089630732	0.215338826	0.345283057	0.726265676	None
(T)n:Simple_repeat:Simple_repeat	7238.434555	-0.057458697	0.064604357	0.3447437	0.726265676	None
MER74A:ERVL:LTR	216.5803374	0.099254809	0.128676535	0.345783823	0.726265676	None
LTR47A2:ERVL:LTR	31.20389464	0.092600765	0.213104653	0.348016574	0.729692781	None
LTR3B_:ERVK:LTR	32.12501244	0.096408259	0.209271934	0.348913627	0.730312315	None
MER106B:hAT-Charlie:DNA	171.176662	0.106449036	0.15301323	0.349762455	0.73082895	None
7SLRNA:srpRNA:srpRNA	388.0199833	-0.090038252	0.112560659	0.351242804	0.732661106	None
MLT2B2:ERVL:LTR	173.3941364	0.102101206	0.140262086	0.353363346	0.735820072	None
(ACAT)n:Simple_repeat:Simple_repeat	27.09304801	-0.088219347	0.212801107	0.360110423	0.737658888	None
(GCCCCG)n:Simple_repeat:Simple_repeat	32.26162287	-0.093348879	0.209110396	0.359029384	0.737658888	None
(GGAGCC)n:Simple_repeat:Simple_repeat	29.32906892	0.091580053	0.210789262	0.359890296	0.737658888	None
(TCTTT)n:Simple_repeat:Simple_repeat	39.54917688	-0.099006112	0.201766363	0.360032553	0.737658888	None
AluSz:Alu:SINE	39189.6413	0.04835077	0.05641789	0.36214555	0.737658888	None
Charlie4:hAT-Charlie:DNA	61.69046734	-0.103304068	0.191932292	0.360622318	0.737658888	None
GA-rich:Low_complexity:Low_complexity	3886.548287	-0.058134787	0.066114168	0.355630728	0.737658888	None
L1ME3F:L1:LINE	1500.293282	0.060774923	0.069634612	0.358321213	0.737658888	None
L4_C_Mam:RTE-X:LINE	904.3732597	0.066766867	0.077493622	0.356952111	0.737658888	None
LTR22A:ERVK:LTR	31.44543954	-0.092760191	0.208636029	0.362063507	0.737658888	None
LTR40c:ERVL:LTR	141.7673255	0.102536411	0.146922171	0.359386217	0.737658888	None
MLT1F-int:ERVL-MaLR:LTR	114.3644867	-0.104908897	0.15927767	0.361649223	0.737658888	None
MamGypLTR1b:Gypsy:LTR	71.71694279	-0.103071204	0.191513725	0.362037332	0.737658888	None
(ATTTT)n:Simple_repeat:Simple_repeat	71.42716712	0.105406794	0.180119542	0.363341787	0.738855828	None
(GTTTTT)n:Simple_repeat:Simple_repeat	34.69831226	0.093197784	0.207660563	0.365661963	0.739856038	None
GSATII:centr:Satellite	133.8411922	-0.102051282	0.150109533	0.365210721	0.739856038	None
HSAT4:centr:Satellite	98.82820261	0.104916744	0.16540924	0.364944422	0.739856038	None
(A)n:Simple_repeat:Simple_repeat	5521.155842	-0.047069188	0.055466503	0.369114189	0.740133577	None
HERV17-int:ERV1:LTR	286.5495771	0.088973564	0.116004381	0.36791105	0.740133577	None
L1MEj:L1:LINE	525.2129395	-0.077218407	0.095599642	0.368540552	0.740133577	None
L1P5:L1:LINE	43.14194094	-0.096177457	0.202715674	0.367910484	0.740133577	None
MER74B:ERVL:LTR	247.1892088	-0.090463729	0.119227218	0.367141407	0.740133577	None
MER83B:ERV1:LTR	104.9499856	0.103972286	0.168925533	0.370066788	0.740133577	None
Tigger3c:TcMar-Tigger:DNA	571.1856618	0.07446685	0.091318447	0.369827973	0.740133577	None
(CCT)n:Simple_repeat:Simple_repeat	190.3401006	0.095095732	0.133214177	0.374707021	0.740870233	None
(CTAT)n:Simple_repeat:Simple_repeat	28.33146636	-0.088358297	0.209718778	0.371991763	0.740870233	None
(TTTATA)n:Simple_repeat:Simple_repeat	23.90760088	-0.080649474	0.213980107	0.37447033	0.740870233	None
(TTTGT)n:Simple_repeat:Simple_repeat	74.25869841	-0.102789367	0.176116711	0.373667196	0.740870233	None
LTR53:ERVL:LTR	82.20346117	0.103441182	0.175783225	0.372416861	0.740870233	None
MER34:ERV1:LTR	246.3137881	0.090928941	0.12290745	0.374629148	0.740870233	None
MER94B:hAT-Blackjack:DNA	58.18024732	-0.09976197	0.191496399	0.37438786	0.740870233	None
Charlie17b:hAT-Charlie:DNA	93.39601033	-0.102042922	0.167829095	0.376491531	0.743188161	None
UCON78:DNA:DNA	29.53556954	-0.088311778	0.208307638	0.378043091	0.745039468	None
X8_LINE:CR1:LINE	26.52390557	-0.085116165	0.210435278	0.379728079	0.747147306	None
(CTGGT)n:Simple_repeat:Simple_repeat	81.43052358	0.101008924	0.177470398	0.382789647	0.748319858	None
LTR57-int:ERVL:LTR	141.0950294	-0.099449705	0.156449879	0.381669007	0.748319858	None
MLT1E3-int:ERVL-MaLR:LTR	50.06717575	0.096939542	0.19502816	0.382203178	0.748319858	None
MLT1G-int:ERVL-MaLR:LTR	77.93322693	-0.100705895	0.1731797	0.382531944	0.748319858	None
Kanga11a:TcMar-Tc2:DNA	109.2665579	0.100227462	0.168461981	0.385937649	0.748429404	None
LTR54:ERV1:LTR	210.416314	0.090194198	0.126559693	0.384448095	0.748429404	None
LTR81C:Gypsy:LTR	30.54486594	0.086139847	0.20877254	0.385349251	0.748429404	None
MER34B:ERV1:LTR	130.1697994	0.097904297	0.149564664	0.384812966	0.748429404	None
MER57D:ERV1:LTR	50.02969391	-0.095647169	0.194219443	0.386544676	0.748429404	None
SSU-rRNA_Hsa:rRNA:rRNA	669117.4643	0.094089391	0.200734675	0.384680851	0.748429404	None
LTR29:ERV1:LTR	103.0294313	0.099827156	0.175906303	0.38800622	0.750062979	None
LTR14A:ERVK:LTR	44.12747645	0.090162399	0.202901334	0.390448723	0.753584658	None
(TTTGC)n:Simple_repeat:Simple_repeat	399.6426326	0.078116519	0.104098736	0.394527983	0.756119126	None
AluYe6:Alu:SINE	58.4267897	0.092401325	0.193685873	0.394424453	0.756119126	None
AluYf1:Alu:SINE	517.5673535	0.07401358	0.097432861	0.392559772	0.756119126	None
Charlie9:hAT-Charlie:DNA	319.8877986	0.084432459	0.116833023	0.394876051	0.756119126	None
MamSINE1:tRNA-RTE:SINE	888.8614604	0.060292448	0.075463202	0.394694409	0.756119126	None
ERV3-16A3_LTR:ERVL:LTR	97.00334001	0.097745383	0.166602827	0.396358823	0.756571716	None
MER41D:ERV1:LTR	72.81236678	-0.097395791	0.178115788	0.396201066	0.756571716	None
Tigger5:TcMar-Tigger:DNA	99.88056888	0.097247916	0.163651285	0.397715094	0.757968797	None
HY1:scRNA:scRNA	22.07789576	0.077391371	0.211491873	0.401613072	0.760444716	None
LOR1-int:ERV1:LTR	641.0880303	-0.070320638	0.092833255	0.402146217	0.760444716	None
MER63C:hAT-Blackjack:DNA	172.2158057	0.091466385	0.137170542	0.400284472	0.760444716	None
MER81:hAT-Blackjack:DNA	258.0198539	0.083174716	0.117438487	0.400567482	0.760444716	None
MER8:TcMar-Tigger:DNA	719.5141775	0.064976938	0.083432615	0.401404508	0.760444716	None
(CAG)n:Simple_repeat:Simple_repeat	27.10374974	-0.081665503	0.207458833	0.404163952	0.762284175	None
LTR3A:ERVK:LTR	64.37755778	0.094250627	0.185146192	0.405630623	0.762284175	None
MER31B:ERV1:LTR	320.4861208	0.082305416	0.116218612	0.405483529	0.762284175	None
MER47C:TcMar-Tigger:DNA	144.9839451	0.092616987	0.145170497	0.405197297	0.762284175	None
(TTTTAT)n:Simple_repeat:Simple_repeat	26.11113332	0.079837024	0.208364355	0.409022582	0.76392833	None
LTR71B:ERV1:LTR	33.44772828	0.084955753	0.20358549	0.407939846	0.76392833	None
MER61A:ERV1:LTR	105.857295	0.094306501	0.158258655	0.408780701	0.76392833	None
MamGypLTR2c:Gypsy:LTR	38.68417972	0.0879787	0.199806003	0.407441021	0.76392833	None
(ATAG)n:Simple_repeat:Simple_repeat	44.78909278	-0.088987375	0.195493137	0.410790818	0.764124219	None
(TTAT)n:Simple_repeat:Simple_repeat	137.9792392	0.092292585	0.14934823	0.411374924	0.764124219	None
MER44B:TcMar-Tigger:DNA	568.6310056	0.06903292	0.092642323	0.411645172	0.764124219	None
MER70B:ERVL:LTR	27.69984494	-0.07807106	0.208825752	0.411641617	0.764124219	None
(CAAAA)n:Simple_repeat:Simple_repeat	57.75445115	-0.089917914	0.192011385	0.415002643	0.766299698	None
(GGAA)n:Simple_repeat:Simple_repeat	28.08468506	-0.080047	0.206269798	0.415342011	0.766299698	None
AluYc:Alu:SINE	939.4529565	-0.058273227	0.076512512	0.415223002	0.766299698	None
Charlie2a:hAT-Charlie:DNA	316.554938	-0.079631659	0.114157396	0.414686712	0.766299698	None
(GAGT)n:Simple_repeat:Simple_repeat	27.07014595	-0.078703045	0.20646347	0.419073118	0.772010266	None
(TTT)n:Simple_repeat:Simple_repeat	45.12539758	-0.086190141	0.196580693	0.419756924	0.772098341	None
(TATTT)n:Simple_repeat:Simple_repeat	80.65837374	-0.091997803	0.173846573	0.420610605	0.772498145	None
(TCCAT)n:Simple_repeat:Simple_repeat	41.27325273	-0.037985701	0.219117584	0.423992387	0.773452652	None
FLAM_C:Alu:SINE	7882.309882	0.041593024	0.053474794	0.42431587	0.773452652	None
Kanga1:TcMar-Tc2:DNA	134.6516676	0.089909492	0.14799873	0.421980718	0.773452652	None
LTR9D:ERV1:LTR	116.6637401	-0.090805304	0.158439061	0.423227276	0.773452652	None
MER67C:ERV1:LTR	267.4394375	0.082184017	0.123099007	0.422847593	0.773452652	None
(GAGGCA)n:Simple_repeat:Simple_repeat	21.59207434	0.071358829	0.2104912	0.428939821	0.773823949	None
(TTTATT)n:Simple_repeat:Simple_repeat	37.42139315	-0.082267139	0.199018469	0.430025318	0.773823949	None
(TTTCTT)n:Simple_repeat:Simple_repeat	41.8700942	-0.084447954	0.196087871	0.428143662	0.773823949	None
AluSc8:Alu:SINE	7390.998155	0.046596596	0.061540254	0.429619879	0.773823949	None
AluY:Alu:SINE	33156.38389	-0.042115841	0.058864415	0.426692087	0.773823949	None
L1M2a:L1:LINE	403.0087498	0.074875288	0.10923624	0.430256314	0.773823949	None
MER63B:hAT-Blackjack:DNA	286.4575526	0.079853857	0.119247384	0.427213635	0.773823949	None
MER77:ERVL:LTR	360.8880024	0.073330757	0.10488324	0.426720178	0.773823949	None
MamRep137:TcMar?:DNA	43.67517811	-0.085582221	0.193657663	0.427899401	0.773823949	None
LTR41:ERVL:LTR	314.5670519	0.076509764	0.113492543	0.43206338	0.775028452	None
MER57C1:ERV1:LTR	307.6411156	0.075286654	0.110331985	0.432202852	0.775028452	None
LTR26D:ERV1:LTR	37.11619405	0.079193208	0.202891634	0.433903299	0.776930095	None
LTR50:ERVL:LTR	355.9830678	0.074401147	0.110365191	0.43634628	0.780153731	None
AluSg7:Alu:SINE	3386.064445	-0.048885529	0.06347739	0.438424492	0.780421309	None
LTR48:ERV1:LTR	183.3829225	0.084324887	0.137691112	0.438267964	0.780421309	None
LTR9A1:ERV1:LTR	62.60075558	-0.086962318	0.18343279	0.437616484	0.780421309	None
(AGGA)n:Simple_repeat:Simple_repeat	30.08242737	-0.076264449	0.203299056	0.441776509	0.784088716	None
LTR40b:ERVL:LTR	188.2292063	0.081659494	0.131201908	0.441663858	0.784088716	None
(ATGT)n:Simple_repeat:Simple_repeat	42.23944319	-0.080920771	0.19549048	0.444892571	0.786274369	None
(TCTTGT)n:Simple_repeat:Simple_repeat	49.7482294	-0.083488912	0.188385288	0.447541671	0.786274369	None
(TTTCC)n:Simple_repeat:Simple_repeat	33.90793336	-0.076665389	0.201466564	0.447099742	0.786274369	None
LTR12:ERV1:LTR	185.8524951	0.083313943	0.137878742	0.443708998	0.786274369	None
LTR19B:ERV1:LTR	52.00287676	0.084096846	0.188948276	0.445717392	0.786274369	None
MER57A-int:ERV1:LTR	279.1189999	0.074868978	0.114415104	0.447446134	0.786274369	None
MER77B:ERVL:LTR	262.9896073	0.078435175	0.124596125	0.44726566	0.786274369	None
(TGTTTT)n:Simple_repeat:Simple_repeat	87.8495192	-0.086088271	0.166524036	0.452144602	0.788654521	None
HERVP71A-int:ERV1:LTR	73.36921631	-0.084293373	0.180817549	0.451775286	0.788654521	None
MER33:hAT-Charlie:DNA	2167.948514	0.051428685	0.072117822	0.450295583	0.788654521	None
MER5C1:hAT-Charlie:DNA	135.8322749	0.085710012	0.151688192	0.451584624	0.788654521	None
Tigger1a_Art:TcMar-Tigger:DNA	59.10514317	0.085227274	0.181110902	0.449647712	0.788654521	None
HUERS-P3b-int:ERV1:LTR	202.9901096	0.08161091	0.134808998	0.452833867	0.788723551	None
LTR10D:ERV1:LTR	53.59424152	0.081150615	0.191537499	0.454228009	0.78888813	None
SVA_E:SVA:Retroposon	226.8682128	0.07749979	0.125019212	0.45368848	0.78888813	None
LTR55:ERVL?:LTR	60.34323335	0.083522238	0.182718305	0.456514476	0.790132575	None
LTR81B:Gypsy:LTR	76.60360931	-0.084549345	0.171980584	0.456668693	0.790132575	None
MER73:ERVL:LTR	27.10263902	0.072069605	0.204489502	0.456897091	0.790132575	None
Zaphod3:hAT-Tip100:DNA	91.42838529	-0.084450398	0.170517932	0.45776532	0.790507963	None
LTR82A:ERVL:LTR	146.6462285	0.082059806	0.144277763	0.458565904	0.790765636	None
L2-1_AMi:L2:LINE	185.8818099	0.078782807	0.132095764	0.459573263	0.79137864	None
(GATG)n:Simple_repeat:Simple_repeat	132.9151709	0.08226636	0.148264346	0.461434924	0.79171736	None
(GGT)n:Simple_repeat:Simple_repeat	32.13085424	-0.073762039	0.200742816	0.461373847	0.79171736	None
Tigger19b:TcMar-Tigger:DNA	859.8976974	0.055549568	0.081293961	0.461726434	0.79171736	None
(TTCA)n:Simple_repeat:Simple_repeat	81.6132666	-0.083312893	0.170162393	0.463238247	0.792072158	None
MER68B:ERVL:LTR	189.1736526	0.077562584	0.130284328	0.463143232	0.792072158	None
LTR87:ERVL?:LTR	784.8175884	0.057752198	0.085658182	0.464275539	0.792729261	None
LTR54B:ERV1:LTR	117.5308867	-0.081776645	0.154826936	0.46498385	0.792823587	None
(AGAA)n:Simple_repeat:Simple_repeat	90.39564634	-0.082663854	0.169395638	0.46612736	0.792841912	None
HERVIP10F-int:ERV1:LTR	958.9719705	0.051520802	0.074481937	0.467413757	0.792841912	None
LTR38B:ERV1:LTR	24.28664966	0.067055207	0.20686204	0.467750568	0.792841912	None
LTR47A:ERVL:LTR	119.5564576	-0.081338506	0.15619825	0.468260009	0.792841912	None
MER44D:TcMar-Tigger:DNA	141.4305027	0.08283196	0.154375238	0.466475087	0.792841912	None
MER4B:ERV1:LTR	277.5701873	-0.072395107	0.11927201	0.470046358	0.79417541	None
MER57E3:ERV1:LTR	109.0123623	0.081897785	0.158077829	0.470355947	0.79417541	None
MSTC:ERVL-MaLR:LTR	614.6802409	0.061560131	0.095704085	0.474100894	0.799386785	None
(CCA)n:Simple_repeat:Simple_repeat	56.66944174	0.077342738	0.187797497	0.478408439	0.805530992	None
(GA)n:Simple_repeat:Simple_repeat	187.9174902	0.076194503	0.139153376	0.482453631	0.809443909	None
(TTCAGA)n:Simple_repeat:Simple_repeat	2556.157416	-0.040321699	0.060180203	0.485399642	0.809443909	None
L1MC3:L1:LINE	3342.567124	0.040447662	0.059912677	0.483126156	0.809443909	None
LTR15:ERV1:LTR	64.9092128	-0.078717761	0.177399872	0.4824064	0.809443909	None
LTR33:ERVL:LTR	862.8555267	0.051880117	0.079107707	0.484110872	0.809443909	None
MER66-int:ERV1:LTR	81.21308769	0.07956819	0.167781467	0.483793951	0.809443909	None
TAR1:telo:Satellite	36.50276693	0.072257548	0.196226985	0.485084883	0.809443909	None
(CATC)n:Simple_repeat:Simple_repeat	98.62420952	0.077985317	0.15961573	0.490814333	0.809659853	None
(TATG)n:Simple_repeat:Simple_repeat	43.45927221	-0.072775001	0.191670029	0.491531558	0.809659853	None
Charlie30a:hAT-Charlie:DNA	82.13666325	-0.078370077	0.172704585	0.486863437	0.809659853	None
LTR80A:ERVL:LTR	40.91080639	0.073269213	0.193633556	0.487212711	0.809659853	None
LTR85c:Gypsy?:LTR	77.89617414	0.077553315	0.176406016	0.490956419	0.809659853	None
LTR86B2:ERVL:LTR	28.03457855	0.066962024	0.202076502	0.49064354	0.809659853	None
LTR88a:Gypsy?:LTR	44.09452926	-0.073475001	0.192136799	0.487539011	0.809659853	None
MER101:ERV1:LTR	43.85164811	0.074331882	0.190792269	0.488344986	0.809659853	None
MER67B:ERV1:LTR	138.3319465	0.076426574	0.146065537	0.491196842	0.809659853	None
(GTG)n:Simple_repeat:Simple_repeat	55.60519064	0.075616018	0.18248383	0.494811046	0.811113327	None
Charlie22a:hAT-Charlie:DNA	243.957888	0.070865435	0.126916912	0.495163739	0.811113327	None
LTR101_Mam:ERVL:LTR	107.483603	0.076715888	0.155862418	0.496578709	0.811113327	None
LTR10C:ERV1:LTR	242.2462246	-0.0692021	0.122675358	0.497090869	0.811113327	None
LTR2B:ERV1:LTR	91.17850911	0.077119288	0.166385183	0.49677304	0.811113327	None
MER95:ERV1:LTR	61.67919256	-0.076093979	0.179809277	0.493187787	0.811113327	None
MSTB2:ERVL-MaLR:LTR	263.3052232	0.071366205	0.128698875	0.49660084	0.811113327	None
Tigger12c:TcMar-Tigger:DNA	266.1596597	0.067168031	0.117149066	0.499278285	0.813589045	None
PABL_B:ERV1:LTR	95.35826085	0.075744351	0.161188431	0.503001003	0.818556591	None
(ATTA)n:Simple_repeat:Simple_repeat	33.26109845	-0.064898569	0.200315937	0.506157972	0.822591402	None
MLT1A1-int:ERVL-MaLR:LTR	63.5961922	0.074116069	0.177320011	0.507789748	0.824140046	None
(ATA)n:Simple_repeat:Simple_repeat	70.70160858	-0.073017244	0.175977907	0.512183343	0.824943826	None
BC200:scRNA:scRNA	51.37347625	-0.069979602	0.188754637	0.511173983	0.824943826	None
LTR44:ERV1:LTR	23.91942231	0.059938991	0.20479832	0.512362146	0.824943826	None
MER63D:hAT-Blackjack:DNA	185.9027221	0.069415141	0.130265911	0.510971753	0.824943826	None
MLT1J2-int:ERVL-MaLR:LTR	50.45940406	-0.069702125	0.189708485	0.511298837	0.824943826	None
PRIMA4-int:ERV1:LTR	186.6759845	0.070913364	0.135256049	0.509337316	0.824943826	None
LTR19-int:ERV1:LTR	246.1022249	-0.069296233	0.132055499	0.513265258	0.825303342	None
(TTTTG)n:Simple_repeat:Simple_repeat	192.1442119	-0.068366831	0.129530231	0.514750372	0.825717557	None
Helitron3Na_Mam:Helitron:RC	191.0502544	0.070434439	0.136422071	0.514883188	0.825717557	None
MER61B:ERV1:LTR	47.99572184	-0.06839758	0.190837258	0.51591332	0.826278061	None
(ATCT)n:Simple_repeat:Simple_repeat	29.55430302	0.062970258	0.199999095	0.519096069	0.829187668	None
L1M2a1:L1:LINE	32.38761317	0.065065645	0.196793759	0.518994019	0.829187668	None
(CT)n:Simple_repeat:Simple_repeat	296.4108181	-0.063921827	0.118498163	0.522083707	0.832864153	None
Tigger14a:TcMar-Tigger:DNA	202.2712801	0.067186155	0.126469861	0.522788022	0.832893253	None
LTR35B:ERV1:LTR	27.77403956	0.06043648	0.20202664	0.524187397	0.834028179	None
(ACC)n:Simple_repeat:Simple_repeat	90.30106194	0.07123764	0.170355929	0.527085267	0.836159666	None
LTR31:ERV1:LTR	36.37274687	0.062894484	0.197362623	0.528383883	0.836159666	None
LTR8:ERV1:LTR	803.3041592	0.051358126	0.08911072	0.52897086	0.836159666	None
MER115:hAT-Tip100:DNA	254.3474608	0.063618911	0.119743749	0.527720216	0.836159666	None
MER50B:ERV1:LTR	111.8381581	0.070757737	0.153058646	0.527996564	0.836159666	None
(GCT)n:Simple_repeat:Simple_repeat	58.99199594	-0.068136501	0.182448232	0.531347236	0.837818439	None
Tigger2a:TcMar-Tigger:DNA	907.4161189	0.048377628	0.082702506	0.531400493	0.837818439	None
LTR70:ERV1:LTR	39.55016602	0.065298209	0.191227144	0.533281954	0.839694283	None
(GTGTATG)n:Simple_repeat:Simple_repeat	29.41690277	0.059106229	0.200891361	0.535242379	0.841058354	None
HERVIP10FH-int:ERV1:LTR	1040.905201	0.04206899	0.07185737	0.535856781	0.841058354	None
MamRep434:TcMar-Tigger:DNA	314.7566016	0.060522163	0.114158773	0.536226661	0.841058354	None
MERX:TcMar-Tigger:DNA	70.41048313	0.068952548	0.172308371	0.539186229	0.844609139	None
(ATTTTT)n:Simple_repeat:Simple_repeat	25.21587694	-0.053719649	0.204742134	0.543456928	0.846364201	None
(TGTT)n:Simple_repeat:Simple_repeat	104.1059155	-0.066623136	0.157937585	0.550437121	0.846364201	None
AluSq4:Alu:SINE	567.3350699	-0.051450893	0.095511768	0.547670904	0.846364201	None
Charlie26a:hAT-Charlie:DNA	73.14450392	0.06755962	0.172626683	0.546658036	0.846364201	None
ERV24B_Prim-int:ERV1:LTR	64.94254661	0.066319377	0.174890699	0.551494091	0.846364201	None
HERV16-int:ERVL:LTR	123.9608649	0.066855995	0.152584595	0.551408568	0.846364201	None
L1MEg2:L1:LINE	101.2555919	0.066859962	0.156512923	0.551565244	0.846364201	None
LTR10E:ERV1:LTR	96.08812401	0.067976716	0.160135101	0.545618073	0.846364201	None
LTR46:ERV1:LTR	77.43134634	0.068807755	0.167659186	0.541588816	0.846364201	None
LTR73:ERV1:LTR	40.24198825	-0.059644581	0.195179465	0.550719317	0.846364201	None
LTR84b:ERVL:LTR	121.0851465	0.0676081	0.156758325	0.5489078	0.846364201	None
LTR86B1:ERVL:LTR	28.56678676	-0.052263419	0.204359485	0.553552863	0.846364201	None
MER45A:hAT-Tip100:DNA	235.776415	0.061700952	0.12252985	0.54569491	0.846364201	None
MER54A:ERVL:LTR	116.1464063	0.068160656	0.151795628	0.542712436	0.846364201	None
MLT1E:ERVL-MaLR:LTR	59.23557431	0.065127168	0.184752812	0.545223522	0.846364201	None
MLT1F2:ERVL-MaLR:LTR	1293.583587	-0.038062795	0.067555681	0.553127276	0.846364201	None
MSTC-int:ERVL-MaLR:LTR	33.25715088	-0.059725436	0.196200833	0.547510366	0.846364201	None
MamGypLTR2b:Gypsy:LTR	24.69025332	0.054535936	0.202812145	0.552379719	0.846364201	None
Tigger3d:TcMar-Tigger:DNA	69.40701195	0.066721255	0.174696878	0.549948251	0.846364201	None
(CCCTG)n:Simple_repeat:Simple_repeat	25.61210218	-0.053651611	0.202001631	0.558242301	0.851010594	None
(TTTG)n:Simple_repeat:Simple_repeat	217.5947824	-0.059539937	0.12313404	0.560797756	0.851010594	None
Kanga2_a:TcMar-Tc2:DNA	317.3908316	0.056145711	0.111546756	0.560097042	0.851010594	None
LTR105_Mam:ERVL:LTR	104.1350196	0.0657033	0.154228261	0.557610245	0.851010594	None
MER51A:ERV1:LTR	261.873215	0.058075856	0.117433596	0.559837626	0.851010594	None
MLT1C-int:ERVL-MaLR:LTR	107.615548	-0.064942329	0.156661531	0.55909792	0.851010594	None
(GTTT)n:Simple_repeat:Simple_repeat	402.9792281	0.053470584	0.106166911	0.565355664	0.855550305	None
LTR12C:ERV1:LTR	1641.02515	0.035073549	0.063777981	0.565903538	0.855550305	None
LTR88b:Gypsy?:LTR	88.40218475	0.064762933	0.165200512	0.564981712	0.855550305	None
LTR43B:ERV1:LTR	31.86415779	-0.051830367	0.201990298	0.568787098	0.85884022	None
(ATATTTA)n:Simple_repeat:Simple_repeat	57.80440137	0.061171414	0.181159611	0.57406027	0.859320799	None
(CAA)n:Simple_repeat:Simple_repeat	112.1968366	-0.062495194	0.151504915	0.573701205	0.859320799	None
Charlie20a:hAT-Charlie:DNA	176.2517729	0.061743972	0.141644983	0.572292171	0.859320799	None
L1M3f:L1:LINE	316.9205232	0.055223205	0.114641783	0.57337305	0.859320799	None
LTR12_:ERV1:LTR	101.328285	0.063016922	0.156674853	0.57403579	0.859320799	None
LTR1A2:ERV1:LTR	363.2396202	-0.052503678	0.105685206	0.570782893	0.859320799	None
LTR4:ERV1:LTR	44.77347845	0.057594124	0.192551747	0.572406332	0.859320799	None
(AAAAAC)n:Simple_repeat:Simple_repeat	37.12016691	-0.056293888	0.193485514	0.574909542	0.859532246	None
AluYj4:Alu:SINE	711.0654741	-0.043396864	0.086384406	0.580307773	0.865471298	None
CR1-L3A_Croc:CR1:LINE	32.3651938	0.054914516	0.195159696	0.580180818	0.865471298	None
MER5C:hAT-Charlie:DNA	225.8095466	0.057645928	0.124648527	0.581359617	0.865799623	None
X7A_LINE:CR1:LINE	305.1801355	0.052562455	0.10941072	0.581954277	0.865799623	None
LTR1D:ERV1:LTR	32.15629794	0.053542589	0.19643	0.58509284	0.869403559	None
Helitron1Nb_Mam:Helitron:RC	26.1639344	-0.050967313	0.199279478	0.586202506	0.869987582	None
(TTTAT)n:Simple_repeat:Simple_repeat	58.50222618	-0.058353376	0.179565708	0.589903085	0.873852035	None
BLACKJACK:hAT-Blackjack:DNA	297.8815737	0.052357279	0.113481804	0.590965833	0.873852035	None
HERVL18-int:ERVL:LTR	74.43051263	0.06013445	0.168305238	0.590841921	0.873852035	None
MamRep564:Unknown:Unknown	100.7961723	0.059986458	0.160831457	0.593192149	0.87607697	None
(TATC)n:Simple_repeat:Simple_repeat	76.41605645	-0.058560431	0.172644349	0.595927512	0.877793481	None
MER121:hAT?:DNA	37.67670788	0.051818306	0.195690451	0.596744449	0.877793481	None
MLT1M:ERVL-MaLR:LTR	291.9728009	0.051175148	0.112482384	0.597246636	0.877793481	None
X9_LINE:L1:LINE	69.89444762	-0.057772872	0.176659973	0.596881141	0.877793481	None
(GTGT)n:Simple_repeat:Simple_repeat	34.83875009	0.051861484	0.195217555	0.599011664	0.879323048	None
LTR47B2:ERVL:LTR	37.86204866	0.05316177	0.191828592	0.600528599	0.879423062	None
MSR1:Satellite:Satellite	150.1594511	0.056775357	0.138064938	0.599853784	0.879423062	None
LTR26:ERV1:LTR	74.71819021	0.058326612	0.168160012	0.601603311	0.879935445	None
PRIMA4_LTR:ERV1:LTR	51.30572611	0.054808293	0.185886004	0.604082535	0.882498433	None
AluYk4:Alu:SINE	287.2389515	-0.05016143	0.114351345	0.607141613	0.88377688	None
HERVIP10B3-int:ERV1:LTR	1001.722332	0.03717877	0.077036029	0.60683742	0.88377688	None
LTR33B:ERVL:LTR	294.782566	-0.051850445	0.120558816	0.606605897	0.88377688	None
LTR33C:ERVL:LTR	83.19574902	0.057071111	0.165742135	0.609929423	0.885710908	None
MER113A:hAT-Charlie:DNA	314.8591768	0.049982254	0.114132617	0.609474808	0.885710908	None
MADE1:TcMar-Mariner:DNA	413.3474119	0.042874391	0.0989032	0.612263174	0.888037627	None
AluSx4:Alu:SINE	3838.70891	-0.030506052	0.063179109	0.613475828	0.888610024	None
LTR28C:ERV1:LTR	103.6462255	0.056260837	0.155240529	0.614121755	0.888610024	None
Helitron1Na_Mam:Helitron:RC	33.54945802	0.048798813	0.195728698	0.615469913	0.889500565	None
LTR3B:ERVK:LTR	22.41282198	-0.043825672	0.202142892	0.617939089	0.892007198	None
(CCAT)n:Simple_repeat:Simple_repeat	56.90829998	0.053640491	0.178446015	0.621983252	0.892538614	None
(GATGAG)n:Simple_repeat:Simple_repeat	22.56118952	-0.043591674	0.201996006	0.62046778	0.892538614	None
LTR52:ERVL:LTR	97.62846746	0.05540971	0.160651656	0.621178005	0.892538614	None
MER41A:ERV1:LTR	416.3836122	-0.044393967	0.100952955	0.619437122	0.892538614	None
Ricksha_c:MULE-MuDR:DNA	131.3532319	-0.054290715	0.146598786	0.621274517	0.892538614	None
U2:snRNA:snRNA	132.3536782	0.053788647	0.144161982	0.624603238	0.89524006	None
(GACGG)n:Simple_repeat:Simple_repeat	22.92467809	0.043580253	0.201024225	0.627866021	0.898855366	None
LTR86A1:ERVL:LTR	171.8994665	0.051573215	0.134181447	0.630178061	0.901102669	None
(AC)n:Simple_repeat:Simple_repeat	1923.254397	0.030042064	0.067407261	0.640039198	0.901750529	None
(ATT)n:Simple_repeat:Simple_repeat	115.8845287	0.052970937	0.152363238	0.634170867	0.901750529	None
(TAT)n:Simple_repeat:Simple_repeat	92.39068813	0.052593002	0.16036773	0.636345349	0.901750529	None
(TCA)n:Simple_repeat:Simple_repeat	65.67411418	0.051629398	0.172459228	0.63987209	0.901750529	None
(TTTCTCC)n:Simple_repeat:Simple_repeat	25.577308	-0.043076559	0.198911439	0.638818834	0.901750529	None
Kanga1b:TcMar-Tc2:DNA	95.20669745	0.052975159	0.161751519	0.636005622	0.901750529	None
LTR22E:ERVK:LTR	41.87745059	0.048108842	0.189105945	0.638609666	0.901750529	None
LTR25-int:ERV1:LTR	84.72339814	-0.052545638	0.166236084	0.635360931	0.901750529	None
LTR37B:ERV1:LTR	180.9127362	0.050662595	0.135066396	0.637131578	0.901750529	None
MER110-int:ERV1:LTR	74.94381553	0.052195544	0.169280896	0.638126456	0.901750529	None
MLT1H1-int:ERVL-MaLR:LTR	26.41109758	-0.043116919	0.199866464	0.634010688	0.901750529	None
MSTA1:ERVL-MaLR:LTR	63.79379266	0.050860916	0.177352647	0.640287443	0.901750529	None
ORSL:hAT-Tip100:DNA	177.0403069	0.052099295	0.140512537	0.632021278	0.901750529	None
(GATGGT)n:Simple_repeat:Simple_repeat	24.12765642	0.040870249	0.199740866	0.652586138	0.908148898	None
(GTTTT)n:Simple_repeat:Simple_repeat	151.7551734	-0.049105583	0.140758613	0.650574103	0.908148898	None
(TTAATTT)n:Simple_repeat:Simple_repeat	35.08092222	-0.045169178	0.191152327	0.649304646	0.908148898	None
ACRO1:acro:Satellite	212.5036604	-0.046411145	0.126366331	0.653059298	0.908148898	None
AluYe5:Alu:SINE	345.6837898	0.041880255	0.104686899	0.650424788	0.908148898	None
Charlie4a:hAT-Charlie:DNA	843.5327002	0.033010411	0.076782494	0.646968916	0.908148898	None
LTR103_Mam:ERV1?:LTR	61.54655401	0.048945258	0.17782257	0.652014123	0.908148898	None
LTR24:ERV1:LTR	63.61812118	0.049338615	0.179602412	0.647281004	0.908148898	None
LTR84a:ERVL:LTR	78.71587569	0.050565922	0.165164327	0.650040157	0.908148898	None
MER31A:ERV1:LTR	227.5192534	0.048068552	0.132203578	0.651004325	0.908148898	None
MER96B:hAT-Tip100:DNA	183.0036527	0.048114325	0.130442417	0.649079293	0.908148898	None
(AGC)n:Simple_repeat:Simple_repeat	23.11618063	-0.038247024	0.200718432	0.663526475	0.90839893	None
(GCCTG)n:Simple_repeat:Simple_repeat	37.41826835	0.043320994	0.190074057	0.667271248	0.90839893	None
(TATT)n:Simple_repeat:Simple_repeat	106.9325944	-0.048309993	0.154423258	0.662439334	0.90839893	None
(TCTA)n:Simple_repeat:Simple_repeat	36.28413896	-0.041990257	0.192936026	0.666036999	0.90839893	None
(TTCCA)n:Simple_repeat:Simple_repeat	32.75302831	0.041100967	0.197431507	0.659895736	0.90839893	None
AluSg4:Alu:SINE	2681.578258	0.027979916	0.066438684	0.659179817	0.90839893	None
AluYi6:Alu:SINE	251.2357413	-0.043733327	0.120195557	0.667432523	0.90839893	None
HERVK3-int:ERVK:LTR	420.2506584	-0.037874481	0.09843446	0.665746111	0.90839893	None
Harlequin-int:ERV1:LTR	452.5115945	-0.038138722	0.097580798	0.661667075	0.90839893	None
LTR107_Mam:LTR:LTR	28.69915901	0.041022051	0.197387433	0.65986731	0.90839893	None
LTR16A2:ERVL:LTR	138.0936807	0.048183116	0.144229387	0.660914771	0.90839893	None
LTR27B:ERV1:LTR	23.2967207	-0.039434196	0.200177071	0.657054881	0.90839893	None
LTR45C:ERV1:LTR	148.9747968	0.046618248	0.139311983	0.667456216	0.90839893	None
LTR9:ERV1:LTR	67.54826225	0.049341031	0.17214234	0.654386737	0.90839893	None
MER4-int:ERV1:LTR	788.8741333	0.036078758	0.089951505	0.660788501	0.90839893	None
MER66A:ERV1:LTR	44.95917996	-0.046670011	0.183267283	0.656257083	0.90839893	None
MER89:ERV1:LTR	174.2980861	0.045802584	0.13303341	0.66674695	0.90839893	None
SVA_C:SVA:Retroposon	474.1887391	0.040104616	0.104275698	0.662841092	0.90839893	None
Tigger17c:TcMar-Tigger:DNA	157.6182669	-0.047685506	0.141091879	0.660375697	0.90839893	None
L1M6:L1:LINE	853.8259892	0.032068761	0.080750494	0.669336749	0.909142456	None
MLT1H1:ERVL-MaLR:LTR	433.7087511	-0.037098642	0.097254237	0.669500293	0.909142456	None
(ACAA)n:Simple_repeat:Simple_repeat	39.42010711	0.04305047	0.188415086	0.671177145	0.91001073	None
MLT1J1:ERVL-MaLR:LTR	446.3994631	-0.037112482	0.09818048	0.671638891	0.91001073	None
MLT1J1-int:ERVL-MaLR:LTR	45.25684399	0.043292535	0.187207609	0.67364113	0.910968784	None
MLT1J2:ERVL-MaLR:LTR	654.8310951	0.033078824	0.085079085	0.673846761	0.910968784	None
(TGCC)n:Simple_repeat:Simple_repeat	21.8777288	0.037323901	0.200411328	0.674674972	0.911073878	None
LTR33A:ERVL:LTR	150.4554932	0.045118282	0.138767763	0.676952235	0.912119882	None
MER76:ERVL:LTR	60.23342605	-0.045106819	0.175074989	0.676368977	0.912119882	None
(TTTA)n:Simple_repeat:Simple_repeat	190.0510408	-0.0426528	0.129119832	0.682821507	0.915001671	None
LTR85b:Gypsy?:LTR	77.01344719	-0.044742522	0.168192236	0.683613275	0.915001671	None
MER57E2:ERV1:LTR	30.62590398	0.038650425	0.195622503	0.683199741	0.915001671	None
MLT1A0-int:ERVL-MaLR:LTR	135.3464344	-0.044380262	0.145173243	0.681588589	0.915001671	None
MLT1F2-int:ERVL-MaLR:LTR	125.0030718	-0.044918927	0.146418372	0.681861732	0.915001671	None
MamRep1879:hAT-Tip100?:DNA	162.7880339	-0.044092176	0.139571333	0.683195531	0.915001671	None
(TGGA)n:Simple_repeat:Simple_repeat	156.0096034	0.044055934	0.139148263	0.684379322	0.915018168	None
(ATTC)n:Simple_repeat:Simple_repeat	54.26899795	-0.042999482	0.178901546	0.685855791	0.915737052	None
Charlie18a:hAT-Charlie:DNA	748.6244247	0.033322262	0.090333035	0.686425632	0.915737052	None
MamRep4096:hAT-Tip100:DNA	82.86134313	0.044715103	0.166136919	0.687403399	0.916034826	None
(G)n:Simple_repeat:Simple_repeat	53.3436533	-0.04143651	0.183854295	0.689087165	0.917271731	None
(CATTTTA)n:Simple_repeat:Simple_repeat	37.10282488	0.040427831	0.187790546	0.691863781	0.917948229	None
AluYg6:Alu:SINE	134.5117263	-0.043196775	0.142362972	0.69092888	0.917948229	None
LTR85a:Gypsy?:LTR	148.1133565	0.04338229	0.143005999	0.691758308	0.917948229	None
(TATTTT)n:Simple_repeat:Simple_repeat	23.79123108	0.035428053	0.198707795	0.695676543	0.919907073	None
Arthur1C:hAT-Tip100:DNA	56.13755295	-0.041718613	0.176146986	0.697365554	0.919907073	None
Charlie10a:hAT-Charlie:DNA	59.82760878	0.042157853	0.175625248	0.697643522	0.919907073	None
Charlie8:hAT-Charlie:DNA	581.4451135	-0.031156799	0.087094963	0.696029586	0.919907073	None
LTR18B:ERVL:LTR	33.61446151	0.038827443	0.191239931	0.695102607	0.919907073	None
LTR81A:Gypsy:LTR	51.41087274	0.041591352	0.178909335	0.697886668	0.919907073	None
(GCAGCT)n:Simple_repeat:Simple_repeat	22.76713186	-0.032848981	0.201521218	0.699182692	0.919948405	None
(GTAT)n:Simple_repeat:Simple_repeat	28.75891137	-0.036222441	0.195103764	0.699514023	0.919948405	None
LTR41B:ERVL:LTR	417.2239637	0.031860601	0.096645739	0.700191373	0.919948405	None
PABL_A-int:ERV1:LTR	223.8425597	0.03997105	0.129155092	0.703515283	0.923316274	None
LTR9B:ERV1:LTR	141.2610869	0.041522022	0.142805334	0.70433044	0.923387855	None
(TGTG)n:Simple_repeat:Simple_repeat	44.57533149	0.039051856	0.183427401	0.708993498	0.92413252	None
(TGTTT)n:Simple_repeat:Simple_repeat	126.8102542	-0.041530517	0.151210583	0.70568963	0.92413252	None
(TTCTT)n:Simple_repeat:Simple_repeat	72.47503141	-0.040545508	0.172734681	0.708285844	0.92413252	None
Alu:Alu:SINE	443.7880414	0.033044614	0.098904199	0.710227052	0.92413252	None
L2-3_Crp:L2:LINE	366.6417576	-0.035021626	0.107961825	0.708480158	0.92413252	None
LTR14:ERVK:LTR	54.02354796	0.040809408	0.176995827	0.707875369	0.92413252	None
MamGyp-int:Gypsy:LTR	40.80847229	0.038601731	0.18465305	0.709800391	0.92413252	None
LTR2C:ERV1:LTR	160.8034891	-0.039845232	0.138920372	0.711501598	0.924799722	None
L1MC5a:L1:LINE	10156.14179	0.018236573	0.049320579	0.714018113	0.925099242	None
L1ME3C:L1:LINE	920.7580291	0.026890369	0.078032744	0.712981042	0.925099242	None
LTR16D:ERVL:LTR	56.92521442	0.038350791	0.183387542	0.713678336	0.925099242	None
(CCCAT)n:Simple_repeat:Simple_repeat	102.8715975	0.039237016	0.173464899	0.719065347	0.926693558	None
(CCTC)n:Simple_repeat:Simple_repeat	85.69873454	-0.040147347	0.162768816	0.716693461	0.926693558	None
(CCTCT)n:Simple_repeat:Simple_repeat	22.65472086	-0.032194	0.198528487	0.717053565	0.926693558	None
Charlie29a:hAT-Charlie:DNA	313.3044601	-0.034093817	0.109276991	0.717882432	0.926693558	None
MER51B:ERV1:LTR	167.2181629	0.038375347	0.132839113	0.718350874	0.926693558	None
(GAG)n:Simple_repeat:Simple_repeat	22.59039659	-0.031744583	0.198602665	0.719956142	0.926857642	None
(AAACA)n:Simple_repeat:Simple_repeat	60.48202979	-0.036177172	0.173433776	0.736739744	0.928076773	None
(AGCAGT)n:Simple_repeat:Simple_repeat	49.19648335	-0.03551504	0.181029337	0.733572146	0.928076773	None
(CACA)n:Simple_repeat:Simple_repeat	60.17376739	-0.037157232	0.172685916	0.731007103	0.928076773	None
(CAT)n:Simple_repeat:Simple_repeat	58.33905922	0.035465083	0.177500073	0.740533868	0.928076773	None
(CTTACAT)n:Simple_repeat:Simple_repeat	30.26722059	0.032567906	0.192409757	0.736645016	0.928076773	None
(TTATTTT)n:Simple_repeat:Simple_repeat	35.09294806	-0.034329	0.188884514	0.729158601	0.928076773	None
AluSq:Alu:SINE	7496.445107	-0.018413935	0.057733325	0.740053629	0.928076773	None
AluSx3:Alu:SINE	11144.14342	-0.018476302	0.055649756	0.732032761	0.928076773	None
AluYd8:Alu:SINE	40.51099907	-0.032639544	0.18862174	0.741756647	0.928076773	None
Charlie7a:hAT-Charlie:DNA	188.8388868	-0.035484677	0.132321017	0.733941562	0.928076773	None
Helitron2Na_Mam:Helitron?:RC?	93.78161273	-0.037483346	0.167242183	0.731490361	0.928076773	None
L1M7:L1:LINE	633.612184	-0.027664108	0.08627277	0.726578242	0.928076773	None
LTR12B:ERV1:LTR	27.18086924	0.031390211	0.197923515	0.728352892	0.928076773	None
LTR16A:ERVL:LTR	297.6683138	0.031641079	0.116457177	0.742308523	0.928076773	None
LTR24C:ERV1:LTR	64.00702322	-0.036239817	0.170561451	0.738285813	0.928076773	None
LTR34:ERV1:LTR	37.36784476	-0.031673693	0.19294916	0.73836836	0.928076773	None
LTR35:ERV1:LTR	81.62921432	-0.036419558	0.163652437	0.740370538	0.928076773	None
LTR38:ERV1:LTR	42.9063245	-0.034787645	0.184158216	0.73424409	0.928076773	None
LTR47B4:ERVL:LTR	26.55242304	-0.029866169	0.199437529	0.731450317	0.928076773	None
LTR57:ERVL:LTR	57.88676377	0.035808931	0.174306643	0.742224557	0.928076773	None
MARNA:TcMar-Mariner:DNA	930.1679353	0.023467834	0.075726164	0.741945066	0.928076773	None
MER34A1:ERV1:LTR	183.9957036	0.036792662	0.13309665	0.729468791	0.928076773	None
MER4A1_:ERV1:LTR	86.03064962	0.036890239	0.161948641	0.739691645	0.928076773	None
MER61C:ERV1:LTR	29.41299345	-0.032821008	0.194164673	0.72705622	0.928076773	None
MLT1G:ERVL-MaLR:LTR	500.0915173	0.029600276	0.093452367	0.728234359	0.928076773	None
MamGypLTR1a:Gypsy:LTR	53.1388164	0.038127963	0.17670823	0.723399496	0.928076773	None
UCON105:Unknown:Unknown	83.5446651	0.039148042	0.160408477	0.723538364	0.928076773	None
Zaphod2:hAT-Tip100:DNA	55.54128141	-0.036313852	0.175175351	0.734637896	0.928076773	None
HSMAR1:TcMar-Mariner:DNA	457.113732	0.028811943	0.099208578	0.746400955	0.932233292	None
ERV24_Prim-int:ERV1:LTR	50.38547958	0.033826871	0.178931738	0.750658665	0.933163988	None
L1PA15-16:L1:LINE	553.4352973	0.027599976	0.096195967	0.750983773	0.933163988	None
MER83:ERV1:LTR	67.64382123	0.035485124	0.169136669	0.748705727	0.933163988	None
MER9a1:ERVK:LTR	90.37523602	-0.034803408	0.164613558	0.750532509	0.933163988	None
UCON107:hAT-Tag1:DNA	24.74854631	0.029171332	0.196409837	0.750989469	0.933163988	None
(TTG)n:Simple_repeat:Simple_repeat	307.8189911	-0.029749859	0.111249888	0.753172611	0.934919785	None
(CTCT)n:Simple_repeat:Simple_repeat	61.26618835	-0.033022565	0.173618809	0.758291928	0.935517713	None
(TGTA)n:Simple_repeat:Simple_repeat	42.22639877	0.031527949	0.184301287	0.759819164	0.935517713	None
(TTTTTC)n:Simple_repeat:Simple_repeat	36.80489364	-0.03115513	0.186752004	0.755733759	0.935517713	None
LTR27C:ERV1:LTR	36.08091294	-0.030275248	0.188774837	0.75831362	0.935517713	None
LTR71A:ERV1:LTR	35.20447008	0.031160924	0.187851566	0.755742362	0.935517713	None
LTR7:ERV1:LTR	1229.854267	0.023028353	0.080731018	0.75950469	0.935517713	None
MER4D:ERV1:LTR	211.4428168	0.031332294	0.125239427	0.757991403	0.935517713	None
MER68:ERVL:LTR	829.5341115	0.024712659	0.086478675	0.756854213	0.935517713	None
(CAAT)n:Simple_repeat:Simple_repeat	26.22510524	0.027759999	0.195796533	0.763996098	0.939707459	None
(CGCT)n:Simple_repeat:Simple_repeat	24.72484754	0.027431816	0.195940463	0.765977474	0.941190945	None
(CTG)n:Simple_repeat:Simple_repeat	46.79368434	-0.030735734	0.180505398	0.76803153	0.942760645	None
LTR5B:ERVK:LTR	623.6667357	0.023750015	0.08899111	0.771074907	0.944586213	None
UCON55:TcMar-Tigger:DNA	71.72737537	0.032201725	0.166335227	0.770646516	0.944586213	None
MER126:DNA:DNA	29.84399017	-0.026892113	0.193824712	0.772633456	0.945541346	None
LTR7C:ERV1:LTR	73.62940448	-0.030990836	0.169395799	0.774739028	0.947163323	None
hAT-N1_Mam:hAT-Tip100?:DNA	55.40491546	-0.030109547	0.175098206	0.777287175	0.949322565	None
U13_:snRNA:snRNA	89.13272439	-0.030386317	0.164019243	0.781012531	0.952913781	None
(CGC)n:Simple_repeat:Simple_repeat	41.75797719	0.027890837	0.185742591	0.783939298	0.953257784	None
Arthur1B:hAT-Tip100:DNA	190.831226	-0.029100936	0.133033	0.78443536	0.953257784	None
MER99:hAT?:DNA	44.72323596	-0.027829379	0.18374689	0.782788078	0.953257784	None
MamGypLTR1d:Gypsy:LTR	38.28207489	0.027030026	0.189796184	0.783513033	0.953257784	None
(AGAC)n:Simple_repeat:Simple_repeat	27.40097722	0.02422389	0.197533443	0.787357117	0.95585154	None
Tigger6b:TcMar-Tigger:DNA	55.54691579	-0.028429995	0.175589899	0.788552282	0.956346124	None
MLT1D-int:ERVL-MaLR:LTR	200.6081129	0.027457474	0.125732351	0.791095029	0.956563112	None
MLT1H2-int:ERVL-MaLR:LTR	31.37008611	-0.025677296	0.189996719	0.791011959	0.956563112	None
U13:snRNA:snRNA	46.41060349	-0.027587289	0.179952939	0.790955065	0.956563112	None
Charlie15a:hAT-Charlie:DNA	713.6613523	0.020149358	0.082097794	0.792136707	0.956869614	None
(TTATT)n:Simple_repeat:Simple_repeat	56.0361787	0.028320814	0.174573124	0.793030021	0.956996466	None
(TG)n:Simple_repeat:Simple_repeat	2154.773351	0.016494363	0.066138066	0.794328124	0.957611065	None
MER90a:ERV1:LTR	330.3132594	0.025686976	0.116429013	0.795730174	0.958349634	None
MLT2C2:ERVL:LTR	303.8350934	0.024649352	0.110652426	0.797436507	0.959452844	None
(GAAT)n:Simple_repeat:Simple_repeat	51.12460613	0.02685949	0.176663146	0.801701191	0.959827659	None
(GGCGGCC)n:Simple_repeat:Simple_repeat	117.098637	-0.027827614	0.153663631	0.799680468	0.959827659	None
(GTT)n:Simple_repeat:Simple_repeat	96.33005378	0.027992289	0.158018598	0.801109045	0.959827659	None
LTR16D2:ERVL:LTR	22.96116916	0.022283938	0.198682496	0.800230341	0.959827659	None
MER4A:ERV1:LTR	329.8376915	0.024083144	0.106276872	0.801282871	0.959827659	None
Kanga1a:TcMar-Tc2:DNA	119.8854991	-0.027229126	0.154079195	0.803296776	0.960790429	None
BSR/Beta:Satellite:Satellite	87.24844941	-0.026904986	0.16216646	0.805466705	0.962437578	None
(AACA)n:Simple_repeat:Simple_repeat	89.0710312	0.026680544	0.157213937	0.809827012	0.962908906	None
(TCCC)n:Simple_repeat:Simple_repeat	85.57821202	-0.026604531	0.159314124	0.808193912	0.962908906	None
AluSz6:Alu:SINE	18664.44576	0.012892324	0.05471129	0.809386623	0.962908906	None
MER51D:ERV1:LTR	28.71565477	-0.022299095	0.193798566	0.809123443	0.962908906	None
MER91C:hAT-Tip100:DNA	119.5913748	-0.026481892	0.149894108	0.807826472	0.962908906	None
LTR1F1:ERV1:LTR	23.02300755	0.02152054	0.197090948	0.810666035	0.962963373	None
(CAAA)n:Simple_repeat:Simple_repeat	63.63385183	0.025894919	0.171271446	0.812084108	0.963122957	None
(TCCT)n:Simple_repeat:Simple_repeat	122.402153	-0.025715459	0.152867069	0.814376491	0.963122957	None
LTR32:ERVL:LTR	134.4598802	0.025962782	0.145582698	0.813803771	0.963122957	None
LTR62:ERVL:LTR	67.17739931	-0.025320393	0.168833537	0.814593918	0.963122957	None
MER50C:ERV1:LTR	31.17051348	0.021009501	0.196969716	0.815560461	0.963122957	None
MLT2D:ERVL:LTR	813.4337	0.01759485	0.080865389	0.815073666	0.963122957	None
MER4E1:ERV1:LTR	328.6543184	0.022707069	0.113759637	0.816639039	0.963434017	None
MamGypsy2-LTR:Gypsy:LTR	59.16141573	-0.024716242	0.171978103	0.817411069	0.963434017	None
HY3:scRNA:scRNA	26.67380405	0.020888154	0.195752262	0.819464116	0.964742976	None
L1M3b:L1:LINE	135.1839931	0.024759087	0.140864119	0.820110998	0.964742976	None
(AAAC)n:Simple_repeat:Simple_repeat	338.7940638	0.022284391	0.120455498	0.825979703	0.965140496	None
(CATT)n:Simple_repeat:Simple_repeat	69.06860959	0.024425302	0.167587552	0.8241613	0.965140496	None
(GCA)n:Simple_repeat:Simple_repeat	41.99379615	-0.021927908	0.184072249	0.827590802	0.965140496	None
(TACA)n:Simple_repeat:Simple_repeat	53.1734511	0.022407433	0.183726492	0.827604	0.965140496	None
AluYb9:Alu:SINE	58.66921968	0.02439526	0.172730021	0.822595531	0.965140496	None
LTR28B:ERV1:LTR	25.40818748	0.020864769	0.19423931	0.822885546	0.965140496	None
MER102a:hAT-Charlie:DNA	546.4171755	0.018818083	0.09077049	0.821734452	0.965140496	None
MLT1H2:ERVL-MaLR:LTR	617.2138961	0.01722562	0.085034433	0.82678512	0.965140496	None
UCON34:Unknown:Unknown	21.12949544	0.018039999	0.20165365	0.827546768	0.965140496	None
(ATACAC)n:Simple_repeat:Simple_repeat	21.89249157	0.018295877	0.199717495	0.83116685	0.965185563	None
(GGA)n:Simple_repeat:Simple_repeat	46.50836204	0.023144169	0.179796813	0.829356146	0.965185563	None
AluSx1:Alu:SINE	42776.76672	0.009555794	0.056038417	0.83049174	0.965185563	None
AluYh3a3:Alu:SINE	128.3000157	-0.022980402	0.142331776	0.831617874	0.965185563	None
SST1:centr:Satellite	296.9867028	0.020982144	0.113255821	0.829761561	0.965185563	None
LTR75:ERVL:LTR	119.2983981	-0.022936614	0.151058379	0.833198271	0.966096181	None
(ACATTAT)n:Simple_repeat:Simple_repeat	26.18971927	0.018048128	0.197814858	0.837729075	0.96949771	None
HAL1:L1:LINE	9958.832009	-0.009867866	0.049130538	0.837585947	0.96949771	None
(TATAG)n:Simple_repeat:Simple_repeat	30.16147594	0.018339343	0.195147541	0.842139486	0.972747227	None
HERVH-int:ERV1:LTR	32303.41679	-0.008641029	0.046089193	0.841703444	0.972747227	None
(GTATCA)n:Simple_repeat:Simple_repeat	79.18217401	-0.021336949	0.161606377	0.845087418	0.97386578	None
(TTA)n:Simple_repeat:Simple_repeat	168.5365369	0.021186369	0.139646183	0.845372318	0.97386578	None
LTR26C:ERV1:LTR	44.55021214	-0.019906677	0.180546664	0.846316637	0.97386578	None
MLT1N2:ERVL-MaLR:LTR	600.4282045	0.015515315	0.086327314	0.845755971	0.97386578	None
U7:snRNA:snRNA	23.88022448	0.017339178	0.196151094	0.848205063	0.975114532	None
(AATG)n:Simple_repeat:Simple_repeat	108.4469026	0.020931649	0.150237433	0.849826189	0.975481044	None
(ACA)n:Simple_repeat:Simple_repeat	55.75238539	-0.019988859	0.172685468	0.850934453	0.975481044	None
UCON6:Unknown:Unknown	27.85703482	0.017858892	0.192525708	0.85075772	0.975481044	None
(AAT)n:Simple_repeat:Simple_repeat	213.0015775	-0.018660471	0.133962562	0.859361509	0.977214645	None
(AG)n:Simple_repeat:Simple_repeat	149.3055268	0.019395175	0.143131255	0.859489817	0.977214645	None
(CCCTC)n:Simple_repeat:Simple_repeat	31.92794682	-0.016696206	0.190829099	0.859691302	0.977214645	None
(TTCT)n:Simple_repeat:Simple_repeat	241.0413852	-0.01824308	0.12537657	0.858182228	0.977214645	None
LTR1D1:ERV1:LTR	42.49432747	0.018072544	0.184888596	0.85907931	0.977214645	None
MER44A:TcMar-Tigger:DNA	703.5088404	0.014049216	0.08432327	0.859032217	0.977214645	None
MER45C:hAT-Tip100:DNA	63.26662608	-0.019127043	0.173549374	0.856609496	0.977214645	None
MER51C:ERV1:LTR	64.47124255	-0.019171025	0.168657773	0.858391772	0.977214645	None
MER66B:ERV1:LTR	237.0210755	-0.017957934	0.122791685	0.859292601	0.977214645	None
(TTTCT)n:Simple_repeat:Simple_repeat	83.64057511	-0.019052462	0.15919336	0.861389026	0.977839936	None
(TTTTTG)n:Simple_repeat:Simple_repeat	142.6263608	0.01882737	0.137672045	0.861852333	0.977839936	None
(AATTCAT)n:Simple_repeat:Simple_repeat	107.6949165	0.018866135	0.152352829	0.864755672	0.979133341	None
(TTTTCT)n:Simple_repeat:Simple_repeat	30.75875002	0.015825676	0.19288343	0.867024993	0.979133341	None
Charlie16a:hAT-Charlie:DNA	347.4827421	0.015678115	0.10467021	0.866002536	0.979133341	None
MER4D1:ERV1:LTR	284.3281169	0.016712726	0.116544293	0.866756727	0.979133341	None
tRNA-Arg-AGG:tRNA:tRNA	21.62593967	-0.014432626	0.198179274	0.865624695	0.979133341	None
(AAAG)n:Simple_repeat:Simple_repeat	421.3218919	-0.016649358	0.175631329	0.873078969	0.984890044	None
(TTTTC)n:Simple_repeat:Simple_repeat	300.2042825	-0.014490824	0.109081544	0.876671874	0.984890044	None
ERV3-16A3_I-int:ERVL:LTR	820.3216359	-0.011565009	0.079949673	0.875585892	0.984890044	None
LTR10B1:ERV1:LTR	146.9201736	0.016919959	0.141518184	0.876990229	0.984890044	None
MER84:ERV1:LTR	34.69910837	-0.014577385	0.191285967	0.87628054	0.984890044	None
MER90:ERV1:LTR	128.6778679	0.018501723	0.144127835	0.874226886	0.984890044	None
(CTGC)n:Simple_repeat:Simple_repeat	26.03776638	0.014055305	0.194394549	0.879345863	0.985711798	None
AluSx:Alu:SINE	41885.69919	0.008779051	0.056488882	0.879033345	0.985711798	None
(CAGGACC)n:Simple_repeat:Simple_repeat	30.96358674	-0.014038301	0.189677973	0.882624347	0.985783657	None
(TTAGA)n:Simple_repeat:Simple_repeat	29.01999713	0.013534457	0.1910562	0.88834211	0.985783657	None
LTR16A1:ERVL:LTR	207.1671733	-0.014859984	0.125854824	0.884608791	0.985783657	None
LTR41C:ERVL:LTR	106.0050261	-0.016167491	0.151645219	0.881590764	0.985783657	None
LTR56:ERV1:LTR	185.6301218	-0.015392611	0.143856552	0.883293046	0.985783657	None
LTR86C:ERVL:LTR	28.76026717	-0.013183631	0.191504403	0.887586347	0.985783657	None
LTR88c:Gypsy?:LTR	42.50565104	0.014793687	0.181244129	0.887176096	0.985783657	None
MER11C:ERVK:LTR	538.9608732	-0.012044263	0.095650358	0.887549801	0.985783657	None
MER87:ERV1:LTR	40.57814686	0.014614328	0.183373012	0.887095743	0.985783657	None
MamTip3:hAT-Tip100:DNA	88.10582317	0.016085701	0.159770046	0.884905851	0.985783657	None
X6B_LINE:CR1:LINE	91.38768251	-0.015385133	0.161507174	0.887191257	0.985783657	None
(GATA)n:Simple_repeat:Simple_repeat	21.78229107	-0.011121163	0.201089641	0.889849777	0.986554913	None
MER61E:ERV1:LTR	36.67249163	0.013241224	0.190962413	0.890976271	0.986902548	None
(AAGG)n:Simple_repeat:Simple_repeat	42.29718522	0.012298042	0.181996205	0.905773389	0.987369561	None
(AATT)n:Simple_repeat:Simple_repeat	46.71171797	0.013546342	0.180077498	0.900691118	0.987369561	None
(ATAT)n:Simple_repeat:Simple_repeat	55.46901619	0.01234602	0.174210967	0.908988589	0.987369561	None
(ATATTT)n:Simple_repeat:Simple_repeat	23.62521249	-0.011417297	0.19784005	0.893538983	0.987369561	None
(TA)n:Simple_repeat:Simple_repeat	911.1519191	0.008401273	0.077103329	0.908040541	0.987369561	None
(TTGT)n:Simple_repeat:Simple_repeat	104.3010926	0.012836489	0.154850939	0.908256584	0.987369561	None
AluYa8:Alu:SINE	45.10732846	0.011679332	0.185200184	0.908744707	0.987369561	None
Arthur1A:hAT-Tip100:DNA	81.45259818	0.012813647	0.16071124	0.908360003	0.987369561	None
LTR16B:ERVL:LTR	71.60570636	0.01411242	0.165071689	0.898631538	0.987369561	None
LTR16D1:ERVL:LTR	121.1240967	-0.013520099	0.146995284	0.899486738	0.987369561	None
LTR22B:ERVK:LTR	60.17192942	0.013174701	0.17450025	0.902881652	0.987369561	None
LTR26E:ERV1:LTR	22.43668052	-0.009802528	0.196778897	0.909290914	0.987369561	None
LTR48B:ERV1:LTR	229.0325906	0.013625588	0.121207983	0.893903596	0.987369561	None
MER113B:hAT-Charlie:DNA	71.76717642	-0.012591633	0.164103685	0.907096231	0.987369561	None
MER30B:hAT-Charlie:DNA	33.97450146	-0.01262657	0.189870099	0.894050966	0.987369561	None
MER47B:TcMar-Tigger:DNA	116.7022256	-0.013475625	0.149125067	0.900638881	0.987369561	None
MER50:ERV1:LTR	315.4140287	0.01227742	0.111956726	0.899442737	0.987369561	None
MER57B2:ERV1:LTR	107.2515425	0.013648345	0.155564242	0.902488655	0.987369561	None
MER9a2:ERVK:LTR	204.0499191	0.012484645	0.126975402	0.905101172	0.987369561	None
Ricksha:MULE-MuDR:DNA	26.03753173	-0.010620306	0.194424952	0.905488892	0.987369561	None
Tigger8:TcMar-Tigger:DNA	344.894678	0.012242899	0.108573873	0.898323775	0.987369561	None
tRNA-Cys-TGY:tRNA:tRNA	36.94802339	0.012286941	0.186167875	0.903544022	0.987369561	None
(AGAT)n:Simple_repeat:Simple_repeat	89.73820212	-0.012383246	0.163564676	0.914972881	0.988548772	None
(C)n:Simple_repeat:Simple_repeat	99.63141738	-0.011923677	0.152531548	0.912443326	0.988548772	None
(TAAGG)n:Simple_repeat:Simple_repeat	186.8190875	-0.011028764	0.136348774	0.916793671	0.988548772	None
AluSq2:Alu:SINE	22853.655	0.005885549	0.057737907	0.917176762	0.988548772	None
LTR10G:ERV1:LTR	43.38793531	0.010181747	0.188139089	0.918519782	0.988548772	None
LTR40a:ERVL:LTR	190.0177892	-0.010768615	0.131730884	0.917801096	0.988548772	None
MER51-int:ERV1:LTR	98.94480082	-0.011780093	0.155750527	0.913511171	0.988548772	None
MLT1J-int:ERVL-MaLR:LTR	126.1668352	0.010638584	0.143509474	0.914419815	0.988548772	None
MLT2A2:ERVL:LTR	415.124845	-0.009192276	0.099336064	0.915576001	0.988548772	None
Tigger13a:TcMar-Tigger:DNA	769.8298966	0.008422053	0.083672124	0.914155886	0.988548772	None
AluYk3:Alu:SINE	336.3996093	0.009418808	0.10549723	0.919780529	0.989028841	None
HERVH48-int:ERV1:LTR	100.7601981	-0.00998499	0.15444983	0.92644469	0.991916354	None
LTR16:ERVL:LTR	232.883121	-0.009247561	0.12129943	0.926170942	0.991916354	None
MER106A:hAT-Charlie:DNA	129.8319661	0.01032324	0.143954908	0.925671339	0.991916354	None
MLT1E1:ERVL-MaLR:LTR	221.9026017	0.009396374	0.120023382	0.92655119	0.991916354	None
Tigger12:TcMar-Tigger:DNA	182.1894584	-0.010088066	0.142586212	0.924091242	0.991916354	None
Tigger10:TcMar-Tigger:DNA	333.3030771	-0.008301403	0.105083417	0.927493784	0.99205062	None
(TGTGTG)n:Simple_repeat:Simple_repeat	23.80032094	-0.007669092	0.195961358	0.929651403	0.992615856	None
L1ME5:L1:LINE	507.0807054	0.007374175	0.098881427	0.929741078	0.992615856	None
LTR83:ERVL:LTR	61.61916126	-0.009228693	0.169735139	0.93047516	0.992615856	None
UCON80_AMi:Unknown:Unknown	34.49864963	0.008329398	0.189039973	0.932944656	0.994376482	None
LTR42:ERVL:LTR	131.9813911	0.009009627	0.142663759	0.934943087	0.994759779	None
MER4B-int:ERV1:LTR	239.9292716	-0.00862986	0.118399087	0.934931571	0.994759779	None
LTR80B:ERVL:LTR	26.0722188	0.007388145	0.195704148	0.935779339	0.994777686	None
(AAC)n:Simple_repeat:Simple_repeat	383.97123	-0.005349721	0.101640911	0.951829096	0.995353894	None
(AATAAGA)n:Simple_repeat:Simple_repeat	22.88089197	0.006896964	0.196515715	0.93930159	0.995353894	None
(ACAGAA)n:Simple_repeat:Simple_repeat	28.58134126	0.00564572	0.193394923	0.952719295	0.995353894	None
(AGG)n:Simple_repeat:Simple_repeat	38.74561583	-0.007183313	0.185569741	0.940991799	0.995353894	None
(ATACAT)n:Simple_repeat:Simple_repeat	23.56830952	-0.00602585	0.197565328	0.942308883	0.995353894	None
(ATG)n:Simple_repeat:Simple_repeat	48.69792644	0.006988106	0.178460974	0.948000845	0.995353894	None
(ATTT)n:Simple_repeat:Simple_repeat	127.2655852	-0.006363667	0.147883906	0.951302938	0.995353894	None
(GGAT)n:Simple_repeat:Simple_repeat	66.25132036	-0.006913725	0.170560582	0.948652364	0.995353894	None
(TAGA)n:Simple_repeat:Simple_repeat	33.20492751	0.005901881	0.190038344	0.952347184	0.995353894	None
(TCCCC)n:Simple_repeat:Simple_repeat	24.4937741	-0.006662148	0.196164941	0.938422573	0.995353894	None
AluYi6_4d:Alu:SINE	25.21718188	0.005814872	0.194866047	0.950279919	0.995353894	None
FLAM_A:Alu:SINE	3464.569707	-0.004285647	0.061538419	0.939452357	0.995353894	None
HERVI-int:ERV1:LTR	48.45491191	0.006880379	0.182686081	0.947620949	0.995353894	None
LTR106_Mam:LTR:LTR	99.44020635	0.008288467	0.151588845	0.9412353	0.995353894	None
LTR38C:ERV1:LTR	33.68126234	-0.006029346	0.190235701	0.948037312	0.995353894	None
LTR64:ERV1:LTR	126.7350458	-0.006748448	0.145334336	0.949253907	0.995353894	None
MER53:hAT:DNA	448.9849678	-0.005878641	0.102992823	0.947607395	0.995353894	None
MER63A:hAT-Blackjack:DNA	267.5111567	0.008492782	0.120028992	0.948909522	0.995353894	None
MamRep1151:LTR?:LTR?	156.6875683	-0.00684141	0.136587968	0.947930286	0.995353894	None
MamRep488:hAT-Tip100:DNA	25.97072202	0.005989061	0.19471564	0.948849293	0.995353894	None
LTR90A:LTR:LTR	50.06584492	0.005725574	0.178759561	0.957506522	0.998636528	None
MER41G:ERV1:LTR	21.50178542	-0.004202937	0.200528148	0.957371087	0.998636528	None
(AAAT)n:Simple_repeat:Simple_repeat	403.5663667	0.003596318	0.100645069	0.969886378	0.99913678	None
(AAATA)n:Simple_repeat:Simple_repeat	21.11712543	-0.001597929	0.198106522	0.983298476	0.99913678	None
(ATC)n:Simple_repeat:Simple_repeat	68.35605201	0.004166389	0.170288848	0.970599655	0.99913678	None
(ATGG)n:Simple_repeat:Simple_repeat	112.9997308	0.000360648	0.154449184	0.998327096	0.99913678	None
(CAGAGG)n:Simple_repeat:Simple_repeat	30.74636534	0.001765177	0.189518376	0.986880122	0.99913678	None
(CATA)n:Simple_repeat:Simple_repeat	21.75147854	0.001127679	0.198960565	0.990809153	0.99913678	None
(CCCCGG)n:Simple_repeat:Simple_repeat	45.15205385	0.002738447	0.180040174	0.981156616	0.99913678	None
(CCCT)n:Simple_repeat:Simple_repeat	91.47274783	-0.001972226	0.159242676	0.984322659	0.99913678	None
(CTC)n:Simple_repeat:Simple_repeat	113.2705231	-0.001392336	0.150601453	0.988581605	0.99913678	None
(CTTTT)n:Simple_repeat:Simple_repeat	71.7244091	-0.003175706	0.166266943	0.975380341	0.99913678	None
(GACATG)n:Simple_repeat:Simple_repeat	60.46156046	0.000303615	0.170414792	0.99913678	0.99913678	None
(TAA)n:Simple_repeat:Simple_repeat	134.6086253	-0.000130749	0.145560912	0.997772277	0.99913678	None
(TCCCCC)n:Simple_repeat:Simple_repeat	21.02672595	0.00271669	0.198138939	0.978576747	0.99913678	None
(TCTTTC)n:Simple_repeat:Simple_repeat	35.1052753	-0.003840933	0.187148713	0.967473656	0.99913678	None
(TTAA)n:Simple_repeat:Simple_repeat	49.57427318	0.004041442	0.179143039	0.970395482	0.99913678	None
(TTCTTT)n:Simple_repeat:Simple_repeat	38.22764781	0.001334996	0.18490799	0.991122425	0.99913678	None
(TTTGTT)n:Simple_repeat:Simple_repeat	30.94303353	-0.000745398	0.19383002	0.991772237	0.99913678	None
(TTTTCC)n:Simple_repeat:Simple_repeat	28.8153067	0.000450537	0.191837935	0.997761417	0.99913678	None
AluSp:Alu:SINE	23128.93889	0.002361018	0.053379183	0.963662148	0.99913678	None
AluYb8:Alu:SINE	871.9368876	-0.003196652	0.082674495	0.966771977	0.99913678	None
AluYh3:Alu:SINE	515.7607554	0.002873445	0.100699611	0.97731573	0.99913678	None
Charlie10b:hAT-Charlie:DNA	72.77878231	0.001478388	0.164489748	0.990897327	0.99913678	None
Charlie21a:hAT-Charlie:DNA	223.8434273	0.000751818	0.122533737	0.998453388	0.99913678	None
Charlie23a:hAT-Charlie:DNA	219.9362307	-0.001675203	0.13036175	0.984792596	0.99913678	None
HERV-Fc1-int:ERV1:LTR	33.46534904	-3.11E-05	0.188543553	0.99818211	0.99913678	None
LTR13A:ERVK:LTR	241.7488835	-0.000160662	0.116774154	0.997785293	0.99913678	None
LTR16E2:ERVL:LTR	177.5837742	0.004160233	0.130540871	0.970633748	0.99913678	None
LTR24B:ERV1:LTR	111.6580707	-0.003485208	0.151401959	0.9733141	0.99913678	None
LTR45B:ERV1:LTR	60.45771567	-0.004964029	0.175440633	0.96043058	0.99913678	None
LTR65:ERV1:LTR	115.6280411	-4.90E-05	0.149450706	0.998413822	0.99913678	None
LTR7B:ERV1:LTR	353.9373144	0.003289341	0.11133072	0.973722095	0.99913678	None
MER103C:hAT-Charlie:DNA	1443.69373	-0.000425631	0.072895608	0.993653456	0.99913678	None
MER11D:ERVK:LTR	81.75614109	-0.00175595	0.160881688	0.985943054	0.99913678	None
MER41C:ERV1:LTR	82.39129619	-0.005069307	0.160713819	0.961864156	0.99913678	None
MER48:ERV1:LTR	27.37301031	-9.07E-05	0.192749339	0.99764015	0.99913678	None
MER52-int:ERV1:LTR	29.43841979	-0.003653042	0.195144536	0.965815839	0.99913678	None
MER52C:ERV1:LTR	66.11254071	-0.000343751	0.168050795	0.996113088	0.99913678	None
MER61D:ERV1:LTR	26.90059609	0.001378761	0.192184916	0.989767957	0.99913678	None
MER68-int:ERVL:LTR	96.23477469	0.001854288	0.162301684	0.987835202	0.99913678	None
MER92D:ERV1:LTR	26.92861901	0.001777161	0.194453537	0.986143814	0.99913678	None
MER96:hAT-Tip100:DNA	105.4404758	-0.001153516	0.165564947	0.989940925	0.99913678	None
MLT1F1:ERVL-MaLR:LTR	1123.775389	-0.002876964	0.072194606	0.974097386	0.99913678	None
MLT1F:ERVL-MaLR:LTR	834.5198508	-0.00030275	0.082939899	0.98893434	0.99913678	None
MLT1G3:ERVL-MaLR:LTR	711.8993878	0.002807867	0.086357534	0.972915302	0.99913678	None
MLT2B5:ERVL:LTR	25.5520142	0.002098166	0.196452624	0.982712566	0.99913678	None
Mam_R4:Dong-R4:LINE	121.9701773	-0.002361578	0.144605278	0.981381152	0.99913678	None
Penelope1_Vert:Penelope:LINE	163.5535569	0.005129654	0.136504161	0.962871565	0.99913678	None
Plat_L3:CR1:LINE	576.228891	0.000417756	0.086042537	0.998128087	0.99913678	None
Tigger2b_Pri:TcMar-Tigger:DNA	506.4175779	0.000563663	0.094112457	0.995463437	0.99913678	None
X2_LINE:CR1:LINE	23.26598543	0.003175042	0.198287727	0.97242373	0.99913678	None
(AAA)n:Simple_repeat:Simple_repeat	0	NA	NA	NA	NA	None
(AAAAAAC)n:Simple_repeat:Simple_repeat	3.986197512	-0.006082562	0.21537913	0.887035965	NA	None
(AAAAAAG)n:Simple_repeat:Simple_repeat	0.160265312	0.006086919	0.219776975	0.793720286	NA	None
(AAAAAAT)n:Simple_repeat:Simple_repeat	0.488795488	-0.003464793	0.219367561	0.818422932	NA	None
(AAAAACA)n:Simple_repeat:Simple_repeat	0.67236933	0.000546688	0.218973028	0.975742861	NA	None
(AAAAACC)n:Simple_repeat:Simple_repeat	2.619650408	-0.008525021	0.217107093	0.808289676	NA	None
(AAAAACT)n:Simple_repeat:Simple_repeat	0.176872343	-0.006329422	0.219793846	0.833728694	NA	None
(AAAAAG)n:Simple_repeat:Simple_repeat	5.43035918	-0.026608126	0.215859708	0.598011393	NA	None
(AAAAAGA)n:Simple_repeat:Simple_repeat	3.608760225	-0.007628292	0.217032212	0.827513963	NA	None
(AAAAAGG)n:Simple_repeat:Simple_repeat	0.176872343	-0.006329422	0.219793846	0.833728694	NA	None
(AAAAAT)n:Simple_repeat:Simple_repeat	5.161726817	-0.077956543	0.234101491	0.12718714	NA	None
(AAAAATA)n:Simple_repeat:Simple_repeat	1.404362636	0.032760952	0.222241483	0.152890064	NA	None
(AAAAATC)n:Simple_repeat:Simple_repeat	0.794396068	-0.010737849	0.219574128	0.51981727	NA	None
(AAAAATT)n:Simple_repeat:Simple_repeat	4.597373397	0.043455377	0.22079246	0.356801233	NA	None
(AAAACAA)n:Simple_repeat:Simple_repeat	8.874839432	0.014907277	0.21038982	0.814328398	NA	None
(AAAACAAA)n:Simple_repeat:Simple_repeat	0	NA	NA	NA	NA	None
(AAAACAAAA)n:Simple_repeat:Simple_repeat	0	NA	NA	NA	NA	None
(AAAACAACT)n:Simple_repeat:Simple_repeat	0	NA	NA	NA	NA	None
(AAAACAC)n:Simple_repeat:Simple_repeat	0	NA	NA	NA	NA	None
(AAAACAT)n:Simple_repeat:Simple_repeat	0	NA	NA	NA	NA	None
(AAAACATTGG)n:Simple_repeat:Simple_repeat	0	NA	NA	NA	NA	None
(AAAACC)n:Simple_repeat:Simple_repeat	14.69302938	0.012030516	0.203809898	0.877909844	NA	None
(AAAACCA)n:Simple_repeat:Simple_repeat	0	NA	NA	NA	NA	None
(AAAACT)n:Simple_repeat:Simple_repeat	0.343460221	0.009395083	0.219926861	0.588728453	NA	None
(AAAACTATAT)n:Simple_repeat:Simple_repeat	0	NA	NA	NA	NA	None
(AAAACTC)n:Simple_repeat:Simple_repeat	0	NA	NA	NA	NA	None
(AAAACTG)n:Simple_repeat:Simple_repeat	0.174180036	0.006214495	0.219783842	0.793720286	NA	None
(AAAAGA)n:Simple_repeat:Simple_repeat	4.928009256	-0.00311956	0.214367608	0.945820057	NA	None
(AAAAGAA)n:Simple_repeat:Simple_repeat	0.304837057	-0.008464034	0.219891959	0.655395897	NA	None
(AAAAGAAA)n:Simple_repeat:Simple_repeat	0.152036767	-0.006106944	0.219781949	0.833728694	NA	None
(AAAAGAAAA)n:Simple_repeat:Simple_repeat	0	NA	NA	NA	NA	None
(AAAAGAAAG)n:Simple_repeat:Simple_repeat	0	NA	NA	NA	NA	None
(AAAAGAG)n:Simple_repeat:Simple_repeat	0	NA	NA	NA	NA	None
(AAAAGC)n:Simple_repeat:Simple_repeat	0.328909109	-0.009005743	0.219913545	0.628059889	NA	None
(AAAAGG)n:Simple_repeat:Simple_repeat	0	NA	NA	NA	NA	None
(AAAAGGA)n:Simple_repeat:Simple_repeat	0	NA	NA	NA	NA	None
(AAAAGGC)n:Simple_repeat:Simple_repeat	0	NA	NA	NA	NA	None
(AAAAGT)n:Simple_repeat:Simple_repeat	0	NA	NA	NA	NA	None
(AAAAGTA)n:Simple_repeat:Simple_repeat	0	NA	NA	NA	NA	None
(AAAAGTTA)n:Simple_repeat:Simple_repeat	0	NA	NA	NA	NA	None
(AAAAGTTTT)n:Simple_repeat:Simple_repeat	0	NA	NA	NA	NA	None
(AAAATA)n:Simple_repeat:Simple_repeat	4.277352811	-0.061636393	0.227290563	0.190359345	NA	None
(AAAATAA)n:Simple_repeat:Simple_repeat	1.659458444	-0.018881754	0.219190284	0.502054467	NA	None
(AAAATAAA)n:Simple_repeat:Simple_repeat	0.174180036	0.006214495	0.219783842	0.793720286	NA	None
(AAAATAAAT)n:Simple_repeat:Simple_repeat	0	NA	NA	NA	NA	None
(AAAATAAATT)n:Simple_repeat:Simple_repeat	0.939346746	-0.02793013	0.221912771	0.148426278	NA	None
(AAAATAC)n:Simple_repeat:Simple_repeat	0	NA	NA	NA	NA	None
(AAAATAG)n:Simple_repeat:Simple_repeat	0	NA	NA	NA	NA	None
(AAAATAGTG)n:Simple_repeat:Simple_repeat	0	NA	NA	NA	NA	None
(AAAATAT)n:Simple_repeat:Simple_repeat	0	NA	NA	NA	NA	None
(AAAATATAAG)n:Simple_repeat:Simple_repeat	0	NA	NA	NA	NA	None
(AAAATATATA)n:Simple_repeat:Simple_repeat	0	NA	NA	NA	NA	None
(AAAATATT)n:Simple_repeat:Simple_repeat	0	NA	NA	NA	NA	None
(AAAATC)n:Simple_repeat:Simple_repeat	0.304073533	-0.007548916	0.219871218	0.676436996	NA	None
(AAAATCC)n:Simple_repeat:Simple_repeat	0	NA	NA	NA	NA	None
(AAAATG)n:Simple_repeat:Simple_repeat	0	NA	NA	NA	NA	None
(AAAATGC)n:Simple_repeat:Simple_repeat	0	NA	NA	NA	NA	None
(AAAATGT)n:Simple_repeat:Simple_repeat	0	NA	NA	NA	NA	None
(AAAATT)n:Simple_repeat:Simple_repeat	0.304073533	-0.007548916	0.219871218	0.676436996	NA	None
(AAAATTA)n:Simple_repeat:Simple_repeat	0	NA	NA	NA	NA	None
(AAAATTAAAA)n:Simple_repeat:Simple_repeat	0	NA	NA	NA	NA	None
(AAAATTC)n:Simple_repeat:Simple_repeat	0	NA	NA	NA	NA	None
(AAAATTT)n:Simple_repeat:Simple_repeat	0	NA	NA	NA	NA	None
(AAACAA)n:Simple_repeat:Simple_repeat	6.52966154	-0.057826725	0.223478347	0.288639723	NA	None
(AAACAAA)n:Simple_repeat:Simple_repeat	3.555072727	-0.018586441	0.217601001	0.620144377	NA	None
(AAACAAAA)n:Simple_repeat:Simple_repeat	0	NA	NA	NA	NA	None
(AAACAAAAC)n:Simple_repeat:Simple_repeat	0	NA	NA	NA	NA	None
(AAACAAAC)n:Simple_repeat:Simple_repeat	0	NA	NA	NA	NA	None
(AAACAAACAA)n:Simple_repeat:Simple_repeat	0	NA	NA	NA	NA	None
(AAACAAAT)n:Simple_repeat:Simple_repeat	0	NA	NA	NA	NA	None
(AAACAAC)n:Simple_repeat:Simple_repeat	0	NA	NA	NA	NA	None
(AAACAC)n:Simple_repeat:Simple_repeat	0.15280029	-0.006114286	0.219782327	0.833728694	NA	None
(AAACACAC)n:Simple_repeat:Simple_repeat	0	NA	NA	NA	NA	None
(AAACACT)n:Simple_repeat:Simple_repeat	0	NA	NA	NA	NA	None
(AAACAG)n:Simple_repeat:Simple_repeat	0	NA	NA	NA	NA	None
(AAACAGT)n:Simple_repeat:Simple_repeat	0	NA	NA	NA	NA	None
(AAACAT)n:Simple_repeat:Simple_repeat	0	NA	NA	NA	NA	None
(AAACATA)n:Simple_repeat:Simple_repeat	0	NA	NA	NA	NA	None
(AAACATAAG)n:Simple_repeat:Simple_repeat	0	NA	NA	NA	NA	None
(AAACATAT)n:Simple_repeat:Simple_repeat	0	NA	NA	NA	NA	None
(AAACC)n:Simple_repeat:Simple_repeat	15.27981131	0.001857079	0.203155344	0.982838794	NA	None
(AAACCA)n:Simple_repeat:Simple_repeat	0.353744686	-0.00819391	0.219899323	0.63099336	NA	None
(AAACCAA)n:Simple_repeat:Simple_repeat	0	NA	NA	NA	NA	None
(AAACCAAA)n:Simple_repeat:Simple_repeat	0	NA	NA	NA	NA	None
(AAACCT)n:Simple_repeat:Simple_repeat	0	NA	NA	NA	NA	None
(AAACCTA)n:Simple_repeat:Simple_repeat	0	NA	NA	NA	NA	None
(AAACG)n:Simple_repeat:Simple_repeat	0	NA	NA	NA	NA	None
(AAACT)n:Simple_repeat:Simple_repeat	1.520089612	-0.001888281	0.218249258	0.940992694	NA	None
(AAACTA)n:Simple_repeat:Simple_repeat	0	NA	NA	NA	NA	None
(AAACTAT)n:Simple_repeat:Simple_repeat	0	NA	NA	NA	NA	None
(AAACTT)n:Simple_repeat:Simple_repeat	0.500396838	0.005050236	0.219418653	0.750293626	NA	None
(AAACTTC)n:Simple_repeat:Simple_repeat	0	NA	NA	NA	NA	None
(AAACTTTCTA)n:Simple_repeat:Simple_repeat	0	NA	NA	NA	NA	None
(AAACTTTTTG)n:Simple_repeat:Simple_repeat	0	NA	NA	NA	NA	None
(AAAGAA)n:Simple_repeat:Simple_repeat	9.847608116	0.068941066	0.224219652	0.293155668	NA	None
(AAAGAAA)n:Simple_repeat:Simple_repeat	0.160265312	0.006086919	0.219776975	0.793720286	NA	None
(AAAGAAAA)n:Simple_repeat:Simple_repeat	0	NA	NA	NA	NA	None
(AAAGAAAG)n:Simple_repeat:Simple_repeat	0	NA	NA	NA	NA	None
(AAAGAAAGAA)n:Simple_repeat:Simple_repeat	0	NA	NA	NA	NA	None
(AAAGAACA)n:Simple_repeat:Simple_repeat	0	NA	NA	NA	NA	None
(AAAGAAG)n:Simple_repeat:Simple_repeat	0	NA	NA	NA	NA	None
(AAAGAAGG)n:Simple_repeat:Simple_repeat	0	NA	NA	NA	NA	None
(AAAGAC)n:Simple_repeat:Simple_repeat	0	NA	NA	NA	NA	None
(AAAGACAA)n:Simple_repeat:Simple_repeat	0	NA	NA	NA	NA	None
(AAAGAG)n:Simple_repeat:Simple_repeat	0	NA	NA	NA	NA	None
(AAAGAGAAAG)n:Simple_repeat:Simple_repeat	0	NA	NA	NA	NA	None
(AAAGAGAG)n:Simple_repeat:Simple_repeat	0	NA	NA	NA	NA	None
(AAAGAGG)n:Simple_repeat:Simple_repeat	0.69941245	0.008862797	0.219491092	0.570463843	NA	None
(AAAGAT)n:Simple_repeat:Simple_repeat	0	NA	NA	NA	NA	None
(AAAGATA)n:Simple_repeat:Simple_repeat	0	NA	NA	NA	NA	None
(AAAGC)n:Simple_repeat:Simple_repeat	0.176872343	-0.006329422	0.219793846	0.833728694	NA	None
(AAAGCA)n:Simple_repeat:Simple_repeat	0.183194908	0.006291055	0.219788104	0.793720286	NA	None
(AAAGCAAG)n:Simple_repeat:Simple_repeat	0	NA	NA	NA	NA	None
(AAAGCAG)n:Simple_repeat:Simple_repeat	0	NA	NA	NA	NA	None
(AAAGG)n:Simple_repeat:Simple_repeat	7.755862891	-0.045435373	0.217444486	0.446850668	NA	None
(AAAGGA)n:Simple_repeat:Simple_repeat	1.262107718	-0.015299046	0.219440417	0.500799724	NA	None
(AAAGGAA)n:Simple_repeat:Simple_repeat	0	NA	NA	NA	NA	None
(AAAGGAAGG)n:Simple_repeat:Simple_repeat	0	NA	NA	NA	NA	None
(AAAGGAGAGG)n:Simple_repeat:Simple_repeat	0	NA	NA	NA	NA	None
(AAAGGATGT)n:Simple_repeat:Simple_repeat	0.30560058	-0.007556017	0.219871788	0.675262324	NA	None
(AAAGGC)n:Simple_repeat:Simple_repeat	0	NA	NA	NA	NA	None
(AAAGGCA)n:Simple_repeat:Simple_repeat	0	NA	NA	NA	NA	None
(AAAGGG)n:Simple_repeat:Simple_repeat	0	NA	NA	NA	NA	None
(AAAGGGA)n:Simple_repeat:Simple_repeat	0	NA	NA	NA	NA	None
(AAAGGGG)n:Simple_repeat:Simple_repeat	0.160265312	0.006086919	0.219776975	0.793720286	NA	None
(AAAGT)n:Simple_repeat:Simple_repeat	0	NA	NA	NA	NA	None
(AAAGTA)n:Simple_repeat:Simple_repeat	0.183194908	0.006291055	0.219788104	0.793720286	NA	None
(AAAGTC)n:Simple_repeat:Simple_repeat	0	NA	NA	NA	NA	None
(AAAGTCC)n:Simple_repeat:Simple_repeat	0	NA	NA	NA	NA	None
(AAAGTG)n:Simple_repeat:Simple_repeat	0	NA	NA	NA	NA	None
(AAAGTTC)n:Simple_repeat:Simple_repeat	0.659345265	-0.017259038	0.220509724	0.318456979	NA	None
(AAAGTTTAAC)n:Simple_repeat:Simple_repeat	0	NA	NA	NA	NA	None
(AAATAA)n:Simple_repeat:Simple_repeat	1.352330818	-0.009723625	0.218530658	0.710071225	NA	None
(AAATAAA)n:Simple_repeat:Simple_repeat	2.534875382	-0.002859232	0.216704601	0.935818986	NA	None
(AAATAAAT)n:Simple_repeat:Simple_repeat	0	NA	NA	NA	NA	None
(AAATAAATT)n:Simple_repeat:Simple_repeat	0	NA	NA	NA	NA	None
(AAATAACAT)n:Simple_repeat:Simple_repeat	0.45840087	-0.010486543	0.220013657	0.516689479	NA	None
(AAATAACT)n:Simple_repeat:Simple_repeat	0	NA	NA	NA	NA	None
(AAATAAGCATA)n:Simple_repeat:Simple_repeat	0	NA	NA	NA	NA	None
(AAATAAGT)n:Simple_repeat:Simple_repeat	0	NA	NA	NA	NA	None
(AAATAAT)n:Simple_repeat:Simple_repeat	0.15280029	-0.006114286	0.219782327	0.833728694	NA	None
(AAATAC)n:Simple_repeat:Simple_repeat	0	NA	NA	NA	NA	None
(AAATACAA)n:Simple_repeat:Simple_repeat	0	NA	NA	NA	NA	None
(AAATACAT)n:Simple_repeat:Simple_repeat	0	NA	NA	NA	NA	None
(AAATACATTGT)n:Simple_repeat:Simple_repeat	0	NA	NA	NA	NA	None
(AAATACT)n:Simple_repeat:Simple_repeat	0	NA	NA	NA	NA	None
(AAATAG)n:Simple_repeat:Simple_repeat	0	NA	NA	NA	NA	None
(AAATAGA)n:Simple_repeat:Simple_repeat	0	NA	NA	NA	NA	None
(AAATAGAGGC)n:Simple_repeat:Simple_repeat	0.160265312	0.006086919	0.219776975	0.793720286	NA	None
(AAATAGT)n:Simple_repeat:Simple_repeat	0	NA	NA	NA	NA	None
(AAATAT)n:Simple_repeat:Simple_repeat	1.740294375	-0.002386168	0.218064854	0.930039775	NA	None
(AAATATA)n:Simple_repeat:Simple_repeat	0	NA	NA	NA	NA	None
(AAATATAA)n:Simple_repeat:Simple_repeat	0	NA	NA	NA	NA	None
(AAATATAC)n:Simple_repeat:Simple_repeat	0	NA	NA	NA	NA	None
(AAATATAGT)n:Simple_repeat:Simple_repeat	0	NA	NA	NA	NA	None
(AAATATC)n:Simple_repeat:Simple_repeat	0	NA	NA	NA	NA	None
(AAATATCT)n:Simple_repeat:Simple_repeat	0	NA	NA	NA	NA	None
(AAATATGTT)n:Simple_repeat:Simple_repeat	0	NA	NA	NA	NA	None
(AAATATT)n:Simple_repeat:Simple_repeat	0	NA	NA	NA	NA	None
(AAATC)n:Simple_repeat:Simple_repeat	0	NA	NA	NA	NA	None
(AAATCA)n:Simple_repeat:Simple_repeat	0	NA	NA	NA	NA	None
(AAATCAC)n:Simple_repeat:Simple_repeat	0	NA	NA	NA	NA	None
(AAATCACCAT)n:Simple_repeat:Simple_repeat	0	NA	NA	NA	NA	None
(AAATCATG)n:Simple_repeat:Simple_repeat	0	NA	NA	NA	NA	None
(AAATCC)n:Simple_repeat:Simple_repeat	0	NA	NA	NA	NA	None
(AAATCCC)n:Simple_repeat:Simple_repeat	0.534247287	0.005490397	0.219334271	0.720196339	NA	None
(AAATCG)n:Simple_repeat:Simple_repeat	0	NA	NA	NA	NA	None
(AAATG)n:Simple_repeat:Simple_repeat	0.669677023	0.011940448	0.219543027	0.526920239	NA	None
(AAATGA)n:Simple_repeat:Simple_repeat	0	NA	NA	NA	NA	None
(AAATGAAATG)n:Simple_repeat:Simple_repeat	0	NA	NA	NA	NA	None
(AAATGAAC)n:Simple_repeat:Simple_repeat	0	NA	NA	NA	NA	None
(AAATGACC)n:Simple_repeat:Simple_repeat	0	NA	NA	NA	NA	None
(AAATGC)n:Simple_repeat:Simple_repeat	0.15280029	-0.006114286	0.219782327	0.833728694	NA	None
(AAATGCA)n:Simple_repeat:Simple_repeat	0	NA	NA	NA	NA	None
(AAATGCAATA)n:Simple_repeat:Simple_repeat	0	NA	NA	NA	NA	None
(AAATGCCC)n:Simple_repeat:Simple_repeat	0	NA	NA	NA	NA	None
(AAATGCTTCA)n:Simple_repeat:Simple_repeat	0.176872343	-0.006329422	0.219793846	0.833728694	NA	None
(AAATGGAATC)n:Simple_repeat:Simple_repeat	0	NA	NA	NA	NA	None
(AAATGT)n:Simple_repeat:Simple_repeat	0.15280029	-0.006114286	0.219782327	0.833728694	NA	None
(AAATGTA)n:Simple_repeat:Simple_repeat	0	NA	NA	NA	NA	None
(AAATGTAAAG)n:Simple_repeat:Simple_repeat	0	NA	NA	NA	NA	None
(AAATGTAT)n:Simple_repeat:Simple_repeat	0	NA	NA	NA	NA	None
(AAATGTATAC)n:Simple_repeat:Simple_repeat	0	NA	NA	NA	NA	None
(AAATGTTACA)n:Simple_repeat:Simple_repeat	0	NA	NA	NA	NA	None
(AAATT)n:Simple_repeat:Simple_repeat	4.483374669	0.033010443	0.217849057	0.492976343	NA	None
(AAATTA)n:Simple_repeat:Simple_repeat	0	NA	NA	NA	NA	None
(AAATTAA)n:Simple_repeat:Simple_repeat	0.176872343	-0.006329422	0.219793846	0.833728694	NA	None
(AAATTAG)n:Simple_repeat:Simple_repeat	0	NA	NA	NA	NA	None
(AAATTAGATA)n:Simple_repeat:Simple_repeat	0	NA	NA	NA	NA	None
(AAATTAT)n:Simple_repeat:Simple_repeat	0	NA	NA	NA	NA	None
(AAATTC)n:Simple_repeat:Simple_repeat	0	NA	NA	NA	NA	None
(AAATTG)n:Simple_repeat:Simple_repeat	0	NA	NA	NA	NA	None
(AAATTGATA)n:Simple_repeat:Simple_repeat	0	NA	NA	NA	NA	None
(AAATTGTAC)n:Simple_repeat:Simple_repeat	0	NA	NA	NA	NA	None
(AAATTT)n:Simple_repeat:Simple_repeat	0.465865892	-0.00388156	0.21939782	0.821559784	NA	None
(AAATTTA)n:Simple_repeat:Simple_repeat	0	NA	NA	NA	NA	None
(AAATTTAA)n:Simple_repeat:Simple_repeat	0	NA	NA	NA	NA	None
(AAATTTAGCA)n:Simple_repeat:Simple_repeat	0.674576874	0.009293611	0.219542437	0.575136883	NA	None
(AAATTTCT)n:Simple_repeat:Simple_repeat	0	NA	NA	NA	NA	None
(AAATTTT)n:Simple_repeat:Simple_repeat	0.304837057	-0.008464034	0.219891959	0.655395897	NA	None
(AAATTTTAC)n:Simple_repeat:Simple_repeat	0	NA	NA	NA	NA	None
(AACAAA)n:Simple_repeat:Simple_repeat	6.742212156	0.079970888	0.232789547	0.168898638	NA	None
(AACAAAA)n:Simple_repeat:Simple_repeat	0.326216802	0.000452207	0.219457274	0.977540917	NA	None
(AACAAAC)n:Simple_repeat:Simple_repeat	0	NA	NA	NA	NA	None
(AACAAC)n:Simple_repeat:Simple_repeat	2.809340624	-0.033141213	0.220257204	0.371979223	NA	None
(AACAACA)n:Simple_repeat:Simple_repeat	0	NA	NA	NA	NA	None
(AACAACAA)n:Simple_repeat:Simple_repeat	0	NA	NA	NA	NA	None
(AACAACC)n:Simple_repeat:Simple_repeat	0	NA	NA	NA	NA	None
(AACAACCA)n:Simple_repeat:Simple_repeat	0	NA	NA	NA	NA	None
(AACAACT)n:Simple_repeat:Simple_repeat	0	NA	NA	NA	NA	None
(AACAAG)n:Simple_repeat:Simple_repeat	0.334445348	0.009189302	0.219917714	0.598489815	NA	None
(AACAAGA)n:Simple_repeat:Simple_repeat	0	NA	NA	NA	NA	None
(AACAAGG)n:Simple_repeat:Simple_repeat	0	NA	NA	NA	NA	None
(AACAAGGT)n:Simple_repeat:Simple_repeat	0	NA	NA	NA	NA	None
(AACAAGT)n:Simple_repeat:Simple_repeat	0	NA	NA	NA	NA	None
(AACAAT)n:Simple_repeat:Simple_repeat	5.219430049	0.007658512	0.214701455	0.871749016	NA	None
(AACAATA)n:Simple_repeat:Simple_repeat	0	NA	NA	NA	NA	None
(AACAATAC)n:Simple_repeat:Simple_repeat	0	NA	NA	NA	NA	None
(AACAATAG)n:Simple_repeat:Simple_repeat	0	NA	NA	NA	NA	None
(AACAATAT)n:Simple_repeat:Simple_repeat	0	NA	NA	NA	NA	None
(AACAATATT)n:Simple_repeat:Simple_repeat	0	NA	NA	NA	NA	None
(AACAATC)n:Simple_repeat:Simple_repeat	0	NA	NA	NA	NA	None
(AACAATG)n:Simple_repeat:Simple_repeat	0	NA	NA	NA	NA	None
(AACAATGA)n:Simple_repeat:Simple_repeat	0	NA	NA	NA	NA	None
(AACAATT)n:Simple_repeat:Simple_repeat	4.114075748	0.052416796	0.224768009	0.219762921	NA	None
(AACAATTGT)n:Simple_repeat:Simple_repeat	0	NA	NA	NA	NA	None
(AACAC)n:Simple_repeat:Simple_repeat	0.843857059	0.017374964	0.219965061	0.386170036	NA	None
(AACACA)n:Simple_repeat:Simple_repeat	1.104384774	-0.003526829	0.218547696	0.881972532	NA	None
(AACACAA)n:Simple_repeat:Simple_repeat	0.732779633	0.016033855	0.220434893	0.302456941	NA	None
(AACACAC)n:Simple_repeat:Simple_repeat	0	NA	NA	NA	NA	None
(AACACAG)n:Simple_repeat:Simple_repeat	0	NA	NA	NA	NA	None
(AACACAT)n:Simple_repeat:Simple_repeat	0	NA	NA	NA	NA	None
(AACACC)n:Simple_repeat:Simple_repeat	0.15280029	-0.006114286	0.219782327	0.833728694	NA	None
(AACACCT)n:Simple_repeat:Simple_repeat	0.174180036	0.006214495	0.219783842	0.793720286	NA	None
(AACACT)n:Simple_repeat:Simple_repeat	1.525724527	0.005032577	0.218273182	0.849344294	NA	None
(AACACTT)n:Simple_repeat:Simple_repeat	0	NA	NA	NA	NA	None
(AACAG)n:Simple_repeat:Simple_repeat	1.81974656	-0.024610638	0.219779409	0.412229876	NA	None
(AACAGA)n:Simple_repeat:Simple_repeat	2.02610006	0.010935422	0.217971647	0.724815632	NA	None
(AACAGAA)n:Simple_repeat:Simple_repeat	0.478253569	-0.003594016	0.219378913	0.821222805	NA	None
(AACAGAAG)n:Simple_repeat:Simple_repeat	0	NA	NA	NA	NA	None
(AACAGAC)n:Simple_repeat:Simple_repeat	0.174180036	0.006214495	0.219783842	0.793720286	NA	None
(AACAGAG)n:Simple_repeat:Simple_repeat	0.160265312	0.006086919	0.219776975	0.793720286	NA	None
(AACAGAGTA)n:Simple_repeat:Simple_repeat	0	NA	NA	NA	NA	None
(AACAGATT)n:Simple_repeat:Simple_repeat	0	NA	NA	NA	NA	None
(AACAGC)n:Simple_repeat:Simple_repeat	0.152036767	-0.006106944	0.219781949	0.833728694	NA	None
(AACAGCT)n:Simple_repeat:Simple_repeat	0.15280029	-0.006114286	0.219782327	0.833728694	NA	None
(AACAGG)n:Simple_repeat:Simple_repeat	0	NA	NA	NA	NA	None
(AACAGGA)n:Simple_repeat:Simple_repeat	0	NA	NA	NA	NA	None
(AACAGGC)n:Simple_repeat:Simple_repeat	0	NA	NA	NA	NA	None
(AACAGGG)n:Simple_repeat:Simple_repeat	0	NA	NA	NA	NA	None
(AACAGT)n:Simple_repeat:Simple_repeat	0.348360071	0.008107457	0.219891109	0.615021595	NA	None
(AACAGTA)n:Simple_repeat:Simple_repeat	0	NA	NA	NA	NA	None
(AACAGTCT)n:Simple_repeat:Simple_repeat	0	NA	NA	NA	NA	None
(AACAGTT)n:Simple_repeat:Simple_repeat	0.357374944	0.0097145	0.219941799	0.573784236	NA	None
(AACAGTTT)n:Simple_repeat:Simple_repeat	0	NA	NA	NA	NA	None
(AACAT)n:Simple_repeat:Simple_repeat	4.465789031	-0.030014596	0.218406752	0.485726489	NA	None
(AACATA)n:Simple_repeat:Simple_repeat	2.284615965	0.013067545	0.217610052	0.705687826	NA	None
(AACATAA)n:Simple_repeat:Simple_repeat	0.160265312	0.006086919	0.219776975	0.793720286	NA	None
(AACATAC)n:Simple_repeat:Simple_repeat	0	NA	NA	NA	NA	None
(AACATAG)n:Simple_repeat:Simple_repeat	0	NA	NA	NA	NA	None
(AACATAGA)n:Simple_repeat:Simple_repeat	0	NA	NA	NA	NA	None
(AACATAGACA)n:Simple_repeat:Simple_repeat	0	NA	NA	NA	NA	None
(AACATAT)n:Simple_repeat:Simple_repeat	0.152036767	-0.006106944	0.219781949	0.833728694	NA	None
(AACATATA)n:Simple_repeat:Simple_repeat	1.351188361	-0.008891556	0.218443414	0.736025054	NA	None
(AACATATTT)n:Simple_repeat:Simple_repeat	0	NA	NA	NA	NA	None
(AACATC)n:Simple_repeat:Simple_repeat	0	NA	NA	NA	NA	None
(AACATCA)n:Simple_repeat:Simple_repeat	0	NA	NA	NA	NA	None
(AACATG)n:Simple_repeat:Simple_repeat	0.686920441	0.018247089	0.220615531	0.282296517	NA	None
(AACATGA)n:Simple_repeat:Simple_repeat	0	NA	NA	NA	NA	None
(AACATGC)n:Simple_repeat:Simple_repeat	0	NA	NA	NA	NA	None
(AACATGGGTA)n:Simple_repeat:Simple_repeat	0.160265312	0.006086919	0.219776975	0.793720286	NA	None
(AACATGT)n:Simple_repeat:Simple_repeat	0	NA	NA	NA	NA	None
(AACATT)n:Simple_repeat:Simple_repeat	0.794396068	-0.010737849	0.219574128	0.51981727	NA	None
(AACATTA)n:Simple_repeat:Simple_repeat	2.517739479	0.038364321	0.222105392	0.263669137	NA	None
(AACATTC)n:Simple_repeat:Simple_repeat	0	NA	NA	NA	NA	None
(AACATTG)n:Simple_repeat:Simple_repeat	0	NA	NA	NA	NA	None
(AACATTT)n:Simple_repeat:Simple_repeat	0.152036767	-0.006106944	0.219781949	0.833728694	NA	None
(AACATTTT)n:Simple_repeat:Simple_repeat	0	NA	NA	NA	NA	None
(AACC)n:Simple_repeat:Simple_repeat	17.09509326	0.018236302	0.20268294	0.821879969	NA	None
(AACCA)n:Simple_repeat:Simple_repeat	1.208166467	-0.003296561	0.218527006	0.889092679	NA	None
(AACCAA)n:Simple_repeat:Simple_repeat	0.801097567	-0.003822081	0.218884084	0.853100174	NA	None
(AACCAAG)n:Simple_repeat:Simple_repeat	0	NA	NA	NA	NA	None
(AACCAAT)n:Simple_repeat:Simple_repeat	0	NA	NA	NA	NA	None
(AACCAC)n:Simple_repeat:Simple_repeat	0.326980326	0.000436733	0.219456647	0.977521299	NA	None
(AACCACA)n:Simple_repeat:Simple_repeat	0	NA	NA	NA	NA	None
(AACCAG)n:Simple_repeat:Simple_repeat	0	NA	NA	NA	NA	None
(AACCAGA)n:Simple_repeat:Simple_repeat	0	NA	NA	NA	NA	None
(AACCAGC)n:Simple_repeat:Simple_repeat	0.15280029	-0.006114286	0.219782327	0.833728694	NA	None
(AACCAT)n:Simple_repeat:Simple_repeat	0	NA	NA	NA	NA	None
(AACCATA)n:Simple_repeat:Simple_repeat	0	NA	NA	NA	NA	None
(AACCATG)n:Simple_repeat:Simple_repeat	0	NA	NA	NA	NA	None
(AACCATT)n:Simple_repeat:Simple_repeat	0	NA	NA	NA	NA	None
(AACCC)n:Simple_repeat:Simple_repeat	0	NA	NA	NA	NA	None
(AACCCA)n:Simple_repeat:Simple_repeat	0	NA	NA	NA	NA	None
(AACCCC)n:Simple_repeat:Simple_repeat	0	NA	NA	NA	NA	None
(AACCCCA)n:Simple_repeat:Simple_repeat	0	NA	NA	NA	NA	None
(AACCCCC)n:Simple_repeat:Simple_repeat	0	NA	NA	NA	NA	None
(AACCCGCTC)n:Simple_repeat:Simple_repeat	0	NA	NA	NA	NA	None
(AACCCT)n:Simple_repeat:Simple_repeat	0	NA	NA	NA	NA	None
(AACCCTAAAG)n:Simple_repeat:Simple_repeat	0	NA	NA	NA	NA	None
(AACCCTG)n:Simple_repeat:Simple_repeat	0	NA	NA	NA	NA	None
(AACCCTT)n:Simple_repeat:Simple_repeat	0	NA	NA	NA	NA	None
(AACCGTA)n:Simple_repeat:Simple_repeat	0	NA	NA	NA	NA	None
(AACCT)n:Simple_repeat:Simple_repeat	0	NA	NA	NA	NA	None
(AACCTA)n:Simple_repeat:Simple_repeat	0	NA	NA	NA	NA	None
(AACCTAA)n:Simple_repeat:Simple_repeat	0.335995198	0.000614761	0.219451144	0.977292406	NA	None
(AACCTC)n:Simple_repeat:Simple_repeat	0.313065602	0.000153817	0.219466005	0.97788469	NA	None
(AACCTCAG)n:Simple_repeat:Simple_repeat	0	NA	NA	NA	NA	None
(AACCTCT)n:Simple_repeat:Simple_repeat	0	NA	NA	NA	NA	None
(AACCTG)n:Simple_repeat:Simple_repeat	0.15280029	-0.006114286	0.219782327	0.833728694	NA	None
(AACCTT)n:Simple_repeat:Simple_repeat	0	NA	NA	NA	NA	None
(AACCTTT)n:Simple_repeat:Simple_repeat	0	NA	NA	NA	NA	None
(AACG)n:Simple_repeat:Simple_repeat	0	NA	NA	NA	NA	None
(AACGA)n:Simple_repeat:Simple_repeat	0	NA	NA	NA	NA	None
(AACGAA)n:Simple_repeat:Simple_repeat	0	NA	NA	NA	NA	None
(AACGGC)n:Simple_repeat:Simple_repeat	0	NA	NA	NA	NA	None
(AACGTATTA)n:Simple_repeat:Simple_repeat	0.534247287	0.005490397	0.219334271	0.720196339	NA	None
(AACGTG)n:Simple_repeat:Simple_repeat	0	NA	NA	NA	NA	None
(AACT)n:Simple_repeat:Simple_repeat	3.807858346	-0.002134541	0.215407968	0.958575856	NA	None
(AACTA)n:Simple_repeat:Simple_repeat	0	NA	NA	NA	NA	None
(AACTAA)n:Simple_repeat:Simple_repeat	0.549584725	0.012365307	0.220128046	0.423558735	NA	None
(AACTAAAA)n:Simple_repeat:Simple_repeat	0	NA	NA	NA	NA	None
(AACTAAC)n:Simple_repeat:Simple_repeat	0	NA	NA	NA	NA	None
(AACTAAG)n:Simple_repeat:Simple_repeat	0	NA	NA	NA	NA	None
(AACTAAT)n:Simple_repeat:Simple_repeat	0.15280029	-0.006114286	0.219782327	0.833728694	NA	None
(AACTAC)n:Simple_repeat:Simple_repeat	0	NA	NA	NA	NA	None
(AACTACA)n:Simple_repeat:Simple_repeat	0	NA	NA	NA	NA	None
(AACTACT)n:Simple_repeat:Simple_repeat	0	NA	NA	NA	NA	None
(AACTACTT)n:Simple_repeat:Simple_repeat	0	NA	NA	NA	NA	None
(AACTAG)n:Simple_repeat:Simple_repeat	1.352609578	0.010647246	0.218829716	0.662116338	NA	None
(AACTAGC)n:Simple_repeat:Simple_repeat	0.160265312	0.006086919	0.219776975	0.793720286	NA	None
(AACTAT)n:Simple_repeat:Simple_repeat	0	NA	NA	NA	NA	None
(AACTATA)n:Simple_repeat:Simple_repeat	0.664904308	-0.009973298	0.219387825	0.583730713	NA	None
(AACTATAT)n:Simple_repeat:Simple_repeat	0	NA	NA	NA	NA	None
(AACTATC)n:Simple_repeat:Simple_repeat	0	NA	NA	NA	NA	None
(AACTATG)n:Simple_repeat:Simple_repeat	0	NA	NA	NA	NA	None
(AACTATT)n:Simple_repeat:Simple_repeat	0	NA	NA	NA	NA	None
(AACTATTT)n:Simple_repeat:Simple_repeat	0	NA	NA	NA	NA	None
(AACTC)n:Simple_repeat:Simple_repeat	0.503089145	-0.004661864	0.219324898	0.78232756	NA	None
(AACTCA)n:Simple_repeat:Simple_repeat	0	NA	NA	NA	NA	None
(AACTCAC)n:Simple_repeat:Simple_repeat	0	NA	NA	NA	NA	None
(AACTCAG)n:Simple_repeat:Simple_repeat	0.95981303	0.010855552	0.219124158	0.619801766	NA	None
(AACTCAT)n:Simple_repeat:Simple_repeat	0	NA	NA	NA	NA	None
(AACTCATG)n:Simple_repeat:Simple_repeat	0	NA	NA	NA	NA	None
(AACTCC)n:Simple_repeat:Simple_repeat	0	NA	NA	NA	NA	None
(AACTCCA)n:Simple_repeat:Simple_repeat	0	NA	NA	NA	NA	None
(AACTCCC)n:Simple_repeat:Simple_repeat	0	NA	NA	NA	NA	None
(AACTCCTCT)n:Simple_repeat:Simple_repeat	0	NA	NA	NA	NA	None
(AACTCT)n:Simple_repeat:Simple_repeat	0.176872343	-0.006329422	0.219793846	0.833728694	NA	None
(AACTCTC)n:Simple_repeat:Simple_repeat	0.335995198	0.000614761	0.219451144	0.977292406	NA	None
(AACTCTT)n:Simple_repeat:Simple_repeat	0	NA	NA	NA	NA	None
(AACTG)n:Simple_repeat:Simple_repeat	0	NA	NA	NA	NA	None
(AACTGA)n:Simple_repeat:Simple_repeat	3.788070087	0.024791253	0.218013906	0.540397845	NA	None
(AACTGAAG)n:Simple_repeat:Simple_repeat	0	NA	NA	NA	NA	None
(AACTGAT)n:Simple_repeat:Simple_repeat	0.30560058	-0.007556017	0.219871788	0.675262324	NA	None
(AACTGGA)n:Simple_repeat:Simple_repeat	0	NA	NA	NA	NA	None
(AACTGGAC)n:Simple_repeat:Simple_repeat	0	NA	NA	NA	NA	None
(AACTGT)n:Simple_repeat:Simple_repeat	0.15280029	-0.006114286	0.219782327	0.833728694	NA	None
(AACTGTA)n:Simple_repeat:Simple_repeat	0	NA	NA	NA	NA	None
(AACTGTAATG)n:Simple_repeat:Simple_repeat	0	NA	NA	NA	NA	None
(AACTGTT)n:Simple_repeat:Simple_repeat	0	NA	NA	NA	NA	None
(AACTT)n:Simple_repeat:Simple_repeat	0	NA	NA	NA	NA	None
(AACTTA)n:Simple_repeat:Simple_repeat	0.343460221	0.009395083	0.219926861	0.588728453	NA	None
(AACTTAA)n:Simple_repeat:Simple_repeat	0	NA	NA	NA	NA	None
(AACTTAT)n:Simple_repeat:Simple_repeat	0	NA	NA	NA	NA	None
(AACTTATAA)n:Simple_repeat:Simple_repeat	0	NA	NA	NA	NA	None
(AACTTC)n:Simple_repeat:Simple_repeat	0	NA	NA	NA	NA	None
(AACTTCA)n:Simple_repeat:Simple_repeat	0	NA	NA	NA	NA	None
(AACTTCT)n:Simple_repeat:Simple_repeat	0	NA	NA	NA	NA	None
(AACTTG)n:Simple_repeat:Simple_repeat	0.312302079	0.000169261	0.2194666	0.977904999	NA	None
(AACTTGT)n:Simple_repeat:Simple_repeat	0.80701274	0.01452828	0.219795196	0.435758156	NA	None
(AACTTGTT)n:Simple_repeat:Simple_repeat	0	NA	NA	NA	NA	None
(AACTTT)n:Simple_repeat:Simple_repeat	0.15280029	-0.006114286	0.219782327	0.833728694	NA	None
(AACTTTA)n:Simple_repeat:Simple_repeat	1.028019996	-0.008540361	0.219206544	0.659053756	NA	None
(AACTTTAT)n:Simple_repeat:Simple_repeat	0	NA	NA	NA	NA	None
(AACTTTATGG)n:Simple_repeat:Simple_repeat	0	NA	NA	NA	NA	None
(AACTTTC)n:Simple_repeat:Simple_repeat	0	NA	NA	NA	NA	None
(AACTTTG)n:Simple_repeat:Simple_repeat	0	NA	NA	NA	NA	None
(AACTTTT)n:Simple_repeat:Simple_repeat	0	NA	NA	NA	NA	None
(AAGAAA)n:Simple_repeat:Simple_repeat	4.921767245	0.033996749	0.217955831	0.484497717	NA	None
(AAGAAAA)n:Simple_repeat:Simple_repeat	0	NA	NA	NA	NA	None
(AAGAAAAT)n:Simple_repeat:Simple_repeat	0	NA	NA	NA	NA	None
(AAGAAAG)n:Simple_repeat:Simple_repeat	6.299765761	0.080354769	0.233606044	0.156122044	NA	None
(AAGAAAGC)n:Simple_repeat:Simple_repeat	0	NA	NA	NA	NA	None
(AAGAAAT)n:Simple_repeat:Simple_repeat	0	NA	NA	NA	NA	None
(AAGAAC)n:Simple_repeat:Simple_repeat	1.470727298	-0.042161619	0.225071571	0.048079208	NA	None
(AAGAACA)n:Simple_repeat:Simple_repeat	0	NA	NA	NA	NA	None
(AAGAACT)n:Simple_repeat:Simple_repeat	0	NA	NA	NA	NA	None
(AAGAACTG)n:Simple_repeat:Simple_repeat	0	NA	NA	NA	NA	None
(AAGAAG)n:Simple_repeat:Simple_repeat	0.938583223	-0.027913617	0.221909931	0.148635785	NA	None
(AAGAAGA)n:Simple_repeat:Simple_repeat	0	NA	NA	NA	NA	None
(AAGAAGC)n:Simple_repeat:Simple_repeat	3.51486224	-0.014912137	0.216771346	0.707877219	NA	None
(AAGAAGG)n:Simple_repeat:Simple_repeat	0	NA	NA	NA	NA	None
(AAGAAGGA)n:Simple_repeat:Simple_repeat	0	NA	NA	NA	NA	None
(AAGAAGT)n:Simple_repeat:Simple_repeat	0.176872343	-0.006329422	0.219793846	0.833728694	NA	None
(AAGAAT)n:Simple_repeat:Simple_repeat	1.235041795	-0.016095192	0.219530019	0.481292783	NA	None
(AAGAATA)n:Simple_repeat:Simple_repeat	0.865062376	-0.004940061	0.21901172	0.800231413	NA	None
(AAGAATAA)n:Simple_repeat:Simple_repeat	0	NA	NA	NA	NA	None
(AAGAATAG)n:Simple_repeat:Simple_repeat	0.152036767	-0.006106944	0.219781949	0.833728694	NA	None
(AAGAATAT)n:Simple_repeat:Simple_repeat	0	NA	NA	NA	NA	None
(AAGAATC)n:Simple_repeat:Simple_repeat	0	NA	NA	NA	NA	None
(AAGAATG)n:Simple_repeat:Simple_repeat	1.544692223	0.03972185	0.223823929	0.111674983	NA	None
(AAGAATT)n:Simple_repeat:Simple_repeat	0.183194908	0.006291055	0.219788104	0.793720286	NA	None
(AAGAC)n:Simple_repeat:Simple_repeat	2.333656384	-0.005408421	0.217670076	0.859499327	NA	None
(AAGACA)n:Simple_repeat:Simple_repeat	0.861227612	0.006276673	0.218942809	0.761705701	NA	None
(AAGACAA)n:Simple_repeat:Simple_repeat	5.165772695	0.065347118	0.227602523	0.207387619	NA	None
(AAGACAAG)n:Simple_repeat:Simple_repeat	0	NA	NA	NA	NA	None
(AAGACAAT)n:Simple_repeat:Simple_repeat	0	NA	NA	NA	NA	None
(AAGACAC)n:Simple_repeat:Simple_repeat	0	NA	NA	NA	NA	None
(AAGACAG)n:Simple_repeat:Simple_repeat	1.794124658	-0.014958771	0.218225034	0.635982857	NA	None
(AAGACAT)n:Simple_repeat:Simple_repeat	0	NA	NA	NA	NA	None
(AAGACC)n:Simple_repeat:Simple_repeat	0.479780616	-0.003624775	0.219378946	0.819641047	NA	None
(AAGACCA)n:Simple_repeat:Simple_repeat	0	NA	NA	NA	NA	None
(AAGACT)n:Simple_repeat:Simple_repeat	0	NA	NA	NA	NA	None
(AAGACTA)n:Simple_repeat:Simple_repeat	0	NA	NA	NA	NA	None
(AAGACTATA)n:Simple_repeat:Simple_repeat	0	NA	NA	NA	NA	None
(AAGACTTA)n:Simple_repeat:Simple_repeat	0	NA	NA	NA	NA	None
(AAGAG)n:Simple_repeat:Simple_repeat	2.658423511	-0.019794976	0.21786598	0.593073173	NA	None
(AAGAGA)n:Simple_repeat:Simple_repeat	0	NA	NA	NA	NA	None
(AAGAGAA)n:Simple_repeat:Simple_repeat	0	NA	NA	NA	NA	None
(AAGAGAAGAG)n:Simple_repeat:Simple_repeat	0	NA	NA	NA	NA	None
(AAGAGAC)n:Simple_repeat:Simple_repeat	0	NA	NA	NA	NA	None
(AAGAGAG)n:Simple_repeat:Simple_repeat	0	NA	NA	NA	NA	None
(AAGAGAT)n:Simple_repeat:Simple_repeat	0	NA	NA	NA	NA	None
(AAGAGATA)n:Simple_repeat:Simple_repeat	0	NA	NA	NA	NA	None
(AAGAGATG)n:Simple_repeat:Simple_repeat	0	NA	NA	NA	NA	None
(AAGAGATT)n:Simple_repeat:Simple_repeat	0	NA	NA	NA	NA	None
(AAGAGC)n:Simple_repeat:Simple_repeat	0.174180036	0.006214495	0.219783842	0.793720286	NA	None
(AAGAGCA)n:Simple_repeat:Simple_repeat	0.503725533	0.013556539	0.220184905	0.418002851	NA	None
(AAGAGCC)n:Simple_repeat:Simple_repeat	0.15280029	-0.006114286	0.219782327	0.833728694	NA	None
(AAGAGCT)n:Simple_repeat:Simple_repeat	0	NA	NA	NA	NA	None
(AAGAGG)n:Simple_repeat:Simple_repeat	1.009634121	-0.020433728	0.220254671	0.324637842	NA	None
(AAGAGGC)n:Simple_repeat:Simple_repeat	0.519190106	0.00538828	0.219422239	0.733393741	NA	None
(AAGAGGGGGC)n:Simple_repeat:Simple_repeat	1.3435734	0.01242479	0.218701233	0.640101294	NA	None
(AAGAGGT)n:Simple_repeat:Simple_repeat	0	NA	NA	NA	NA	None
(AAGAGT)n:Simple_repeat:Simple_repeat	1.484689313	0.008132744	0.218197708	0.773282489	NA	None
(AAGAGTA)n:Simple_repeat:Simple_repeat	0	NA	NA	NA	NA	None
(AAGAGTG)n:Simple_repeat:Simple_repeat	0	NA	NA	NA	NA	None
(AAGAGTGA)n:Simple_repeat:Simple_repeat	0	NA	NA	NA	NA	None
(AAGAGTT)n:Simple_repeat:Simple_repeat	0.176872343	-0.006329422	0.219793846	0.833728694	NA	None
(AAGAT)n:Simple_repeat:Simple_repeat	4.405911543	0.015154308	0.21552803	0.74152355	NA	None
(AAGATA)n:Simple_repeat:Simple_repeat	4.562022675	-0.035700882	0.218482777	0.455063262	NA	None
(AAGATAA)n:Simple_repeat:Simple_repeat	1.563332369	0.005547741	0.21833045	0.831822544	NA	None
(AAGATAC)n:Simple_repeat:Simple_repeat	0	NA	NA	NA	NA	None
(AAGATACTTC)n:Simple_repeat:Simple_repeat	0	NA	NA	NA	NA	None
(AAGATAG)n:Simple_repeat:Simple_repeat	0.160265312	0.006086919	0.219776975	0.793720286	NA	None
(AAGATAT)n:Simple_repeat:Simple_repeat	14.56347636	0.034580868	0.207367274	0.653466906	NA	None
(AAGATATT)n:Simple_repeat:Simple_repeat	0	NA	NA	NA	NA	None
(AAGATC)n:Simple_repeat:Simple_repeat	0	NA	NA	NA	NA	None
(AAGATCA)n:Simple_repeat:Simple_repeat	0	NA	NA	NA	NA	None
(AAGATCC)n:Simple_repeat:Simple_repeat	0	NA	NA	NA	NA	None
(AAGATCG)n:Simple_repeat:Simple_repeat	0	NA	NA	NA	NA	None
(AAGATG)n:Simple_repeat:Simple_repeat	0.174180036	0.006214495	0.219783842	0.793720286	NA	None
(AAGATGA)n:Simple_repeat:Simple_repeat	0	NA	NA	NA	NA	None
(AAGATGAA)n:Simple_repeat:Simple_repeat	0	NA	NA	NA	NA	None
(AAGATGAC)n:Simple_repeat:Simple_repeat	0	NA	NA	NA	NA	None
(AAGATGC)n:Simple_repeat:Simple_repeat	0	NA	NA	NA	NA	None
(AAGATGG)n:Simple_repeat:Simple_repeat	0	NA	NA	NA	NA	None
(AAGATGT)n:Simple_repeat:Simple_repeat	0.711119629	0.000254232	0.219043213	0.987571984	NA	None
(AAGATT)n:Simple_repeat:Simple_repeat	3.0697184	-0.021210155	0.21789816	0.576816511	NA	None
(AAGATTA)n:Simple_repeat:Simple_repeat	0	NA	NA	NA	NA	None
(AAGATTC)n:Simple_repeat:Simple_repeat	0	NA	NA	NA	NA	None
(AAGATTG)n:Simple_repeat:Simple_repeat	0	NA	NA	NA	NA	None
(AAGATTGG)n:Simple_repeat:Simple_repeat	0	NA	NA	NA	NA	None
(AAGATTT)n:Simple_repeat:Simple_repeat	0.176872343	-0.006329422	0.219793846	0.833728694	NA	None
(AAGATTTT)n:Simple_repeat:Simple_repeat	0	NA	NA	NA	NA	None
(AAGC)n:Simple_repeat:Simple_repeat	3.059957857	0.033611764	0.220054807	0.386615752	NA	None
(AAGCA)n:Simple_repeat:Simple_repeat	3.091225281	-0.035109351	0.220097731	0.38395912	NA	None
(AAGCAA)n:Simple_repeat:Simple_repeat	0.503852668	-0.004678525	0.219325051	0.781540064	NA	None
(AAGCAAC)n:Simple_repeat:Simple_repeat	0.152036767	-0.006106944	0.219781949	0.833728694	NA	None
(AAGCAAG)n:Simple_repeat:Simple_repeat	0	NA	NA	NA	NA	None
(AAGCAAGA)n:Simple_repeat:Simple_repeat	0	NA	NA	NA	NA	None
(AAGCAAT)n:Simple_repeat:Simple_repeat	0	NA	NA	NA	NA	None
(AAGCAC)n:Simple_repeat:Simple_repeat	0	NA	NA	NA	NA	None
(AAGCACA)n:Simple_repeat:Simple_repeat	0	NA	NA	NA	NA	None
(AAGCACT)n:Simple_repeat:Simple_repeat	0	NA	NA	NA	NA	None
(AAGCAG)n:Simple_repeat:Simple_repeat	0.655125912	-0.009021222	0.219424885	0.607295453	NA	None
(AAGCAGA)n:Simple_repeat:Simple_repeat	0	NA	NA	NA	NA	None
(AAGCAGAA)n:Simple_repeat:Simple_repeat	0	NA	NA	NA	NA	None
(AAGCAGAATTT)n:Simple_repeat:Simple_repeat	0	NA	NA	NA	NA	None
(AAGCAGC)n:Simple_repeat:Simple_repeat	0	NA	NA	NA	NA	None
(AAGCAGG)n:Simple_repeat:Simple_repeat	0	NA	NA	NA	NA	None
(AAGCAT)n:Simple_repeat:Simple_repeat	0	NA	NA	NA	NA	None
(AAGCATA)n:Simple_repeat:Simple_repeat	0	NA	NA	NA	NA	None
(AAGCATC)n:Simple_repeat:Simple_repeat	0.174180036	0.006214495	0.219783842	0.793720286	NA	None
(AAGCATG)n:Simple_repeat:Simple_repeat	0	NA	NA	NA	NA	None
(AAGCATT)n:Simple_repeat:Simple_repeat	0	NA	NA	NA	NA	None
(AAGCC)n:Simple_repeat:Simple_repeat	0.489937945	-0.004957387	0.21934662	0.783424623	NA	None
(AAGCCA)n:Simple_repeat:Simple_repeat	0	NA	NA	NA	NA	None
(AAGCCAG)n:Simple_repeat:Simple_repeat	0	NA	NA	NA	NA	None
(AAGCCC)n:Simple_repeat:Simple_repeat	0	NA	NA	NA	NA	None
(AAGCCCCA)n:Simple_repeat:Simple_repeat	0.152036767	-0.006106944	0.219781949	0.833728694	NA	None
(AAGCCT)n:Simple_repeat:Simple_repeat	0	NA	NA	NA	NA	None
(AAGCCTTAA)n:Simple_repeat:Simple_repeat	0	NA	NA	NA	NA	None
(AAGCGAC)n:Simple_repeat:Simple_repeat	0	NA	NA	NA	NA	None
(AAGCGAG)n:Simple_repeat:Simple_repeat	0	NA	NA	NA	NA	None
(AAGCGG)n:Simple_repeat:Simple_repeat	0	NA	NA	NA	NA	None
(AAGCTA)n:Simple_repeat:Simple_repeat	0	NA	NA	NA	NA	None
(AAGCTAA)n:Simple_repeat:Simple_repeat	0	NA	NA	NA	NA	None
(AAGCTAC)n:Simple_repeat:Simple_repeat	0	NA	NA	NA	NA	None
(AAGCTAGA)n:Simple_repeat:Simple_repeat	0	NA	NA	NA	NA	None
(AAGCTC)n:Simple_repeat:Simple_repeat	0	NA	NA	NA	NA	None
(AAGCTCA)n:Simple_repeat:Simple_repeat	0	NA	NA	NA	NA	None
(AAGCTCC)n:Simple_repeat:Simple_repeat	0	NA	NA	NA	NA	None
(AAGCTCT)n:Simple_repeat:Simple_repeat	0	NA	NA	NA	NA	None
(AAGCTG)n:Simple_repeat:Simple_repeat	0	NA	NA	NA	NA	None
(AAGCTGCT)n:Simple_repeat:Simple_repeat	0.663990846	0.017501701	0.220541348	0.298078253	NA	None
(AAGCTGG)n:Simple_repeat:Simple_repeat	0	NA	NA	NA	NA	None
(AAGCTT)n:Simple_repeat:Simple_repeat	0.174180036	0.006214495	0.219783842	0.793720286	NA	None
(AAGCTTA)n:Simple_repeat:Simple_repeat	0	NA	NA	NA	NA	None
(AAGCTTATAT)n:Simple_repeat:Simple_repeat	0	NA	NA	NA	NA	None
(AAGGA)n:Simple_repeat:Simple_repeat	2.821682694	-0.013107682	0.216939011	0.729566691	NA	None
(AAGGAA)n:Simple_repeat:Simple_repeat	0	NA	NA	NA	NA	None
(AAGGAAA)n:Simple_repeat:Simple_repeat	0	NA	NA	NA	NA	None
(AAGGAAAG)n:Simple_repeat:Simple_repeat	0	NA	NA	NA	NA	None
(AAGGAAC)n:Simple_repeat:Simple_repeat	0	NA	NA	NA	NA	None
(AAGGAAG)n:Simple_repeat:Simple_repeat	0	NA	NA	NA	NA	None
(AAGGAAGG)n:Simple_repeat:Simple_repeat	0.160265312	0.006086919	0.219776975	0.793720286	NA	None
(AAGGAAT)n:Simple_repeat:Simple_repeat	0	NA	NA	NA	NA	None
(AAGGAC)n:Simple_repeat:Simple_repeat	0.176872343	-0.006329422	0.219793846	0.833728694	NA	None
(AAGGACA)n:Simple_repeat:Simple_repeat	0	NA	NA	NA	NA	None
(AAGGACT)n:Simple_repeat:Simple_repeat	0	NA	NA	NA	NA	None
(AAGGAG)n:Simple_repeat:Simple_repeat	0.456873823	-0.012319375	0.220098591	0.47965147	NA	None
(AAGGAGC)n:Simple_repeat:Simple_repeat	0.160265312	0.006086919	0.219776975	0.793720286	NA	None
(AAGGAGG)n:Simple_repeat:Simple_repeat	0	NA	NA	NA	NA	None
(AAGGAGGG)n:Simple_repeat:Simple_repeat	0	NA	NA	NA	NA	None
(AAGGAT)n:Simple_repeat:Simple_repeat	0	NA	NA	NA	NA	None
(AAGGATA)n:Simple_repeat:Simple_repeat	0	NA	NA	NA	NA	None
(AAGGATG)n:Simple_repeat:Simple_repeat	0	NA	NA	NA	NA	None
(AAGGATT)n:Simple_repeat:Simple_repeat	0	NA	NA	NA	NA	None
(AAGGC)n:Simple_repeat:Simple_repeat	0.176872343	-0.006329422	0.219793846	0.833728694	NA	None
(AAGGCA)n:Simple_repeat:Simple_repeat	0	NA	NA	NA	NA	None
(AAGGCAA)n:Simple_repeat:Simple_repeat	0	NA	NA	NA	NA	None
(AAGGCAC)n:Simple_repeat:Simple_repeat	0	NA	NA	NA	NA	None
(AAGGCAG)n:Simple_repeat:Simple_repeat	0	NA	NA	NA	NA	None
(AAGGCAGA)n:Simple_repeat:Simple_repeat	0	NA	NA	NA	NA	None
(AAGGCAGG)n:Simple_repeat:Simple_repeat	0	NA	NA	NA	NA	None
(AAGGCAT)n:Simple_repeat:Simple_repeat	0	NA	NA	NA	NA	None
(AAGGCC)n:Simple_repeat:Simple_repeat	0	NA	NA	NA	NA	None
(AAGGCCA)n:Simple_repeat:Simple_repeat	0	NA	NA	NA	NA	None
(AAGGCCT)n:Simple_repeat:Simple_repeat	0	NA	NA	NA	NA	None
(AAGGCT)n:Simple_repeat:Simple_repeat	0	NA	NA	NA	NA	None
(AAGGG)n:Simple_repeat:Simple_repeat	1.136685372	0.006007896	0.218512701	0.808969997	NA	None
(AAGGGA)n:Simple_repeat:Simple_repeat	0.912984123	-0.02282579	0.221192245	0.193196578	NA	None
(AAGGGAGGGG)n:Simple_repeat:Simple_repeat	0	NA	NA	NA	NA	None
(AAGGGG)n:Simple_repeat:Simple_repeat	0.15280029	-0.006114286	0.219782327	0.833728694	NA	None
(AAGGGGG)n:Simple_repeat:Simple_repeat	0	NA	NA	NA	NA	None
(AAGGGTA)n:Simple_repeat:Simple_repeat	0	NA	NA	NA	NA	None
(AAGGT)n:Simple_repeat:Simple_repeat	0.76171088	-0.019935345	0.220806428	0.25415274	NA	None
(AAGGTA)n:Simple_repeat:Simple_repeat	0.160265312	0.006086919	0.219776975	0.793720286	NA	None
(AAGGTAA)n:Simple_repeat:Simple_repeat	0	NA	NA	NA	NA	None
(AAGGTAC)n:Simple_repeat:Simple_repeat	0	NA	NA	NA	NA	None
(AAGGTAG)n:Simple_repeat:Simple_repeat	1.260704354	0.014362899	0.21940862	0.511999997	NA	None
(AAGGTC)n:Simple_repeat:Simple_repeat	0	NA	NA	NA	NA	None
(AAGGTG)n:Simple_repeat:Simple_repeat	0	NA	NA	NA	NA	None
(AAGGTGA)n:Simple_repeat:Simple_repeat	0	NA	NA	NA	NA	None
(AAGGTGG)n:Simple_repeat:Simple_repeat	0.183194908	0.006291055	0.219788104	0.793720286	NA	None
(AAGGTT)n:Simple_repeat:Simple_repeat	0	NA	NA	NA	NA	None
(AAGGTTA)n:Simple_repeat:Simple_repeat	0	NA	NA	NA	NA	None
(AAGGTTG)n:Simple_repeat:Simple_repeat	0	NA	NA	NA	NA	None
(AAGGTTTC)n:Simple_repeat:Simple_repeat	0	NA	NA	NA	NA	None
(AAGT)n:Simple_repeat:Simple_repeat	0.335995198	0.000614761	0.219451144	0.977292406	NA	None
(AAGTA)n:Simple_repeat:Simple_repeat	1.793890007	-0.037694984	0.223461985	0.108559966	NA	None
(AAGTAA)n:Simple_repeat:Simple_repeat	1.364597015	0.012220626	0.218903018	0.622774596	NA	None
(AAGTAAACT)n:Simple_repeat:Simple_repeat	0	NA	NA	NA	NA	None
(AAGTAAC)n:Simple_repeat:Simple_repeat	0	NA	NA	NA	NA	None
(AAGTAAG)n:Simple_repeat:Simple_repeat	0	NA	NA	NA	NA	None
(AAGTAAT)n:Simple_repeat:Simple_repeat	0	NA	NA	NA	NA	None
(AAGTAC)n:Simple_repeat:Simple_repeat	0	NA	NA	NA	NA	None
(AAGTACA)n:Simple_repeat:Simple_repeat	0.152036767	-0.006106944	0.219781949	0.833728694	NA	None
(AAGTACT)n:Simple_repeat:Simple_repeat	0	NA	NA	NA	NA	None
(AAGTAG)n:Simple_repeat:Simple_repeat	0	NA	NA	NA	NA	None
(AAGTAGA)n:Simple_repeat:Simple_repeat	1.32813163	0.010882355	0.218762042	0.664753443	NA	None
(AAGTAGCAT)n:Simple_repeat:Simple_repeat	0	NA	NA	NA	NA	None
(AAGTAGG)n:Simple_repeat:Simple_repeat	0	NA	NA	NA	NA	None
(AAGTAGGA)n:Simple_repeat:Simple_repeat	0.174180036	0.006214495	0.219783842	0.793720286	NA	None
(AAGTAGT)n:Simple_repeat:Simple_repeat	0	NA	NA	NA	NA	None
(AAGTAT)n:Simple_repeat:Simple_repeat	1.722350893	0.023570954	0.219800095	0.412478579	NA	None
(AAGTATA)n:Simple_repeat:Simple_repeat	0	NA	NA	NA	NA	None
(AAGTATAT)n:Simple_repeat:Simple_repeat	0.343460221	0.009395083	0.219926861	0.588728453	NA	None
(AAGTATG)n:Simple_repeat:Simple_repeat	0	NA	NA	NA	NA	None
(AAGTATGA)n:Simple_repeat:Simple_repeat	0	NA	NA	NA	NA	None
(AAGTATT)n:Simple_repeat:Simple_repeat	1.510492919	-0.02176674	0.220172008	0.361032212	NA	None
(AAGTATTA)n:Simple_repeat:Simple_repeat	0	NA	NA	NA	NA	None
(AAGTATTG)n:Simple_repeat:Simple_repeat	0	NA	NA	NA	NA	None
(AAGTATTT)n:Simple_repeat:Simple_repeat	0	NA	NA	NA	NA	None
(AAGTC)n:Simple_repeat:Simple_repeat	0.465102369	-0.004431426	0.219342248	0.808607058	NA	None
(AAGTCA)n:Simple_repeat:Simple_repeat	0.152036767	-0.006106944	0.219781949	0.833728694	NA	None
(AAGTCAA)n:Simple_repeat:Simple_repeat	0	NA	NA	NA	NA	None
(AAGTCAC)n:Simple_repeat:Simple_repeat	0	NA	NA	NA	NA	None
(AAGTCAG)n:Simple_repeat:Simple_repeat	0.15280029	-0.006114286	0.219782327	0.833728694	NA	None
(AAGTCAT)n:Simple_repeat:Simple_repeat	6.961131944	-0.014815114	0.213234351	0.783398306	NA	None
(AAGTCCA)n:Simple_repeat:Simple_repeat	0	NA	NA	NA	NA	None
(AAGTCCC)n:Simple_repeat:Simple_repeat	0	NA	NA	NA	NA	None
(AAGTCT)n:Simple_repeat:Simple_repeat	0.160265312	0.006086919	0.219776975	0.793720286	NA	None
(AAGTCTA)n:Simple_repeat:Simple_repeat	0	NA	NA	NA	NA	None
(AAGTCTT)n:Simple_repeat:Simple_repeat	0	NA	NA	NA	NA	None
(AAGTG)n:Simple_repeat:Simple_repeat	0	NA	NA	NA	NA	None
(AAGTGA)n:Simple_repeat:Simple_repeat	0	NA	NA	NA	NA	None
(AAGTGAA)n:Simple_repeat:Simple_repeat	0	NA	NA	NA	NA	None
(AAGTGAC)n:Simple_repeat:Simple_repeat	0	NA	NA	NA	NA	None
(AAGTGAG)n:Simple_repeat:Simple_repeat	0	NA	NA	NA	NA	None
(AAGTGC)n:Simple_repeat:Simple_repeat	0	NA	NA	NA	NA	None
(AAGTGG)n:Simple_repeat:Simple_repeat	0.670440546	0.011924148	0.219540898	0.526784084	NA	None
(AAGTGGA)n:Simple_repeat:Simple_repeat	0	NA	NA	NA	NA	None
(AAGTGGC)n:Simple_repeat:Simple_repeat	0	NA	NA	NA	NA	None
(AAGTGGTGG)n:Simple_repeat:Simple_repeat	0	NA	NA	NA	NA	None
(AAGTGT)n:Simple_repeat:Simple_repeat	0.174180036	0.006214495	0.219783842	0.793720286	NA	None
(AAGTGTA)n:Simple_repeat:Simple_repeat	0	NA	NA	NA	NA	None
(AAGTGTGAGC)n:Simple_repeat:Simple_repeat	0	NA	NA	NA	NA	None
(AAGTT)n:Simple_repeat:Simple_repeat	0.15280029	-0.006114286	0.219782327	0.833728694	NA	None
(AAGTTA)n:Simple_repeat:Simple_repeat	0.505781452	-0.013364758	0.220170438	0.439593578	NA	None
(AAGTTAA)n:Simple_repeat:Simple_repeat	1.266177133	0.001147683	0.218568027	0.96128226	NA	None
(AAGTTAG)n:Simple_repeat:Simple_repeat	0	NA	NA	NA	NA	None
(AAGTTAT)n:Simple_repeat:Simple_repeat	0	NA	NA	NA	NA	None
(AAGTTATTA)n:Simple_repeat:Simple_repeat	0	NA	NA	NA	NA	None
(AAGTTC)n:Simple_repeat:Simple_repeat	0	NA	NA	NA	NA	None
(AAGTTCA)n:Simple_repeat:Simple_repeat	0	NA	NA	NA	NA	None
(AAGTTCT)n:Simple_repeat:Simple_repeat	0	NA	NA	NA	NA	None
(AAGTTG)n:Simple_repeat:Simple_repeat	0	NA	NA	NA	NA	None
(AAGTTGG)n:Simple_repeat:Simple_repeat	0	NA	NA	NA	NA	None
(AAGTTGT)n:Simple_repeat:Simple_repeat	0	NA	NA	NA	NA	None
(AAGTTT)n:Simple_repeat:Simple_repeat	0.482472923	-0.012868979	0.220135413	0.458228244	NA	None
(AAGTTTA)n:Simple_repeat:Simple_repeat	0.176872343	-0.006329422	0.219793846	0.833728694	NA	None
(AAGTTTAA)n:Simple_repeat:Simple_repeat	0	NA	NA	NA	NA	None
(AAGTTTC)n:Simple_repeat:Simple_repeat	0	NA	NA	NA	NA	None
(AAGTTTG)n:Simple_repeat:Simple_repeat	1.296571751	0.010984042	0.218813148	0.658215188	NA	None
(AAGTTTT)n:Simple_repeat:Simple_repeat	0.486482115	0.005481267	0.219367298	0.746498974	NA	None
(AATAAA)n:Simple_repeat:Simple_repeat	6.39686726	0.06692142	0.227212299	0.22555104	NA	None
(AATAAAA)n:Simple_repeat:Simple_repeat	0.328909109	-0.009005743	0.219913545	0.628059889	NA	None
(AATAAACTT)n:Simple_repeat:Simple_repeat	0	NA	NA	NA	NA	None
(AATAAAT)n:Simple_repeat:Simple_repeat	0	NA	NA	NA	NA	None
(AATAAATAGA)n:Simple_repeat:Simple_repeat	0	NA	NA	NA	NA	None
(AATAAATC)n:Simple_repeat:Simple_repeat	0	NA	NA	NA	NA	None
(AATAAATT)n:Simple_repeat:Simple_repeat	0	NA	NA	NA	NA	None
(AATAAC)n:Simple_repeat:Simple_repeat	4.1483475	-0.002292639	0.214927565	0.957657915	NA	None
(AATAACA)n:Simple_repeat:Simple_repeat	0.870900178	0.018750475	0.220724326	0.234091738	NA	None
(AATAACAA)n:Simple_repeat:Simple_repeat	0	NA	NA	NA	NA	None
(AATAACT)n:Simple_repeat:Simple_repeat	0	NA	NA	NA	NA	None
(AATAACTC)n:Simple_repeat:Simple_repeat	0.160265312	0.006086919	0.219776975	0.793720286	NA	None
(AATAACTT)n:Simple_repeat:Simple_repeat	3.170982214	0.020417815	0.217506205	0.606854785	NA	None
(AATAAG)n:Simple_repeat:Simple_repeat	3.144911281	-0.011122362	0.2165445	0.775779409	NA	None
(AATAAGAT)n:Simple_repeat:Simple_repeat	0	NA	NA	NA	NA	None
(AATAAGC)n:Simple_repeat:Simple_repeat	0	NA	NA	NA	NA	None
(AATAAGCCAC)n:Simple_repeat:Simple_repeat	0	NA	NA	NA	NA	None
(AATAAGG)n:Simple_repeat:Simple_repeat	0	NA	NA	NA	NA	None
(AATAAGT)n:Simple_repeat:Simple_repeat	2.757520653	-0.032653856	0.22036948	0.365965127	NA	None
(AATAAGTA)n:Simple_repeat:Simple_repeat	0	NA	NA	NA	NA	None
(AATAAGTG)n:Simple_repeat:Simple_repeat	0	NA	NA	NA	NA	None
(AATAAGTTAGC)n:Simple_repeat:Simple_repeat	0.335231675	0.000630264	0.21945179	0.9773116	NA	None
(AATAAT)n:Simple_repeat:Simple_repeat	4.376153313	0.027137427	0.216774482	0.569108526	NA	None
(AATAATA)n:Simple_repeat:Simple_repeat	0.481709399	-0.014738918	0.220245532	0.424793772	NA	None
(AATAATAC)n:Simple_repeat:Simple_repeat	0	NA	NA	NA	NA	None
(AATAATC)n:Simple_repeat:Simple_repeat	0	NA	NA	NA	NA	None
(AATAATCAT)n:Simple_repeat:Simple_repeat	0	NA	NA	NA	NA	None
(AATAATG)n:Simple_repeat:Simple_repeat	0	NA	NA	NA	NA	None
(AATAATT)n:Simple_repeat:Simple_repeat	4.436413677	0.085074247	0.239222984	0.07700842	NA	None
(AATAATTA)n:Simple_repeat:Simple_repeat	0	NA	NA	NA	NA	None
(AATAATTT)n:Simple_repeat:Simple_repeat	0	NA	NA	NA	NA	None
(AATAC)n:Simple_repeat:Simple_repeat	3.298793805	-0.015816295	0.216755951	0.69397998	NA	None
(AATACA)n:Simple_repeat:Simple_repeat	19.95006746	0.098464047	0.223224333	0.286310496	NA	None
(AATACAA)n:Simple_repeat:Simple_repeat	0.343460221	0.009395083	0.219926861	0.588728453	NA	None
(AATACAC)n:Simple_repeat:Simple_repeat	0	NA	NA	NA	NA	None
(AATACAG)n:Simple_repeat:Simple_repeat	0.152036767	-0.006106944	0.219781949	0.833728694	NA	None
(AATACAT)n:Simple_repeat:Simple_repeat	0	NA	NA	NA	NA	None
(AATACATA)n:Simple_repeat:Simple_repeat	0	NA	NA	NA	NA	None
(AATACATAA)n:Simple_repeat:Simple_repeat	1.465594482	-0.004432011	0.21808623	0.872399396	NA	None
(AATACATAT)n:Simple_repeat:Simple_repeat	0	NA	NA	NA	NA	None
(AATACC)n:Simple_repeat:Simple_repeat	0.160265312	0.006086919	0.219776975	0.793720286	NA	None
(AATACCA)n:Simple_repeat:Simple_repeat	0	NA	NA	NA	NA	None
(AATACCT)n:Simple_repeat:Simple_repeat	0	NA	NA	NA	NA	None
(AATACCTAAG)n:Simple_repeat:Simple_repeat	0	NA	NA	NA	NA	None
(AATACG)n:Simple_repeat:Simple_repeat	0	NA	NA	NA	NA	None
(AATACT)n:Simple_repeat:Simple_repeat	0.160265312	0.006086919	0.219776975	0.793720286	NA	None
(AATACTA)n:Simple_repeat:Simple_repeat	1.251648825	-0.029241034	0.22156091	0.204908121	NA	None
(AATACTAGAT)n:Simple_repeat:Simple_repeat	0	NA	NA	NA	NA	None
(AATACTAT)n:Simple_repeat:Simple_repeat	0	NA	NA	NA	NA	None
(AATACTC)n:Simple_repeat:Simple_repeat	0	NA	NA	NA	NA	None
(AATACTG)n:Simple_repeat:Simple_repeat	0	NA	NA	NA	NA	None
(AATACTT)n:Simple_repeat:Simple_repeat	0.15280029	-0.006114286	0.219782327	0.833728694	NA	None
(AATAG)n:Simple_repeat:Simple_repeat	5.959638205	0.007014637	0.212814284	0.898098532	NA	None
(AATAGA)n:Simple_repeat:Simple_repeat	8.880384443	-0.02605065	0.212526223	0.667819184	NA	None
(AATAGAA)n:Simple_repeat:Simple_repeat	1.05267387	0.011698615	0.219150598	0.59611799	NA	None
(AATAGAC)n:Simple_repeat:Simple_repeat	0	NA	NA	NA	NA	None
(AATAGAG)n:Simple_repeat:Simple_repeat	0	NA	NA	NA	NA	None
(AATAGAT)n:Simple_repeat:Simple_repeat	0.527924721	-0.00456111	0.219383651	0.772539067	NA	None
(AATAGATAG)n:Simple_repeat:Simple_repeat	0	NA	NA	NA	NA	None
(AATAGATT)n:Simple_repeat:Simple_repeat	0	NA	NA	NA	NA	None
(AATAGATTT)n:Simple_repeat:Simple_repeat	0	NA	NA	NA	NA	None
(AATAGC)n:Simple_repeat:Simple_repeat	0.634509689	-0.01912303	0.220667747	0.299467125	NA	None
(AATAGCA)n:Simple_repeat:Simple_repeat	0	NA	NA	NA	NA	None
(AATAGCAA)n:Simple_repeat:Simple_repeat	0.152036767	-0.006106944	0.219781949	0.833728694	NA	None
(AATAGCC)n:Simple_repeat:Simple_repeat	0.176872343	-0.006329422	0.219793846	0.833728694	NA	None
(AATAGG)n:Simple_repeat:Simple_repeat	0.15280029	-0.006114286	0.219782327	0.833728694	NA	None
(AATAGGA)n:Simple_repeat:Simple_repeat	0	NA	NA	NA	NA	None
(AATAGGAA)n:Simple_repeat:Simple_repeat	0	NA	NA	NA	NA	None
(AATAGT)n:Simple_repeat:Simple_repeat	0.480945876	-0.012836005	0.220133133	0.459496017	NA	None
(AATAGTA)n:Simple_repeat:Simple_repeat	4.79353832	0.050584497	0.223825136	0.251183766	NA	None
(AATAGTAA)n:Simple_repeat:Simple_repeat	0	NA	NA	NA	NA	None
(AATAGTAT)n:Simple_repeat:Simple_repeat	0	NA	NA	NA	NA	None
(AATAGTATT)n:Simple_repeat:Simple_repeat	0	NA	NA	NA	NA	None
(AATAGTC)n:Simple_repeat:Simple_repeat	0	NA	NA	NA	NA	None
(AATAGTG)n:Simple_repeat:Simple_repeat	0.67046335	0.001303089	0.219160595	0.936638769	NA	None
(AATAGTT)n:Simple_repeat:Simple_repeat	0	NA	NA	NA	NA	None
(AATAGTTCTT)n:Simple_repeat:Simple_repeat	0.353744686	-0.00819391	0.219899323	0.63099336	NA	None
(AATAGTTGGG)n:Simple_repeat:Simple_repeat	0	NA	NA	NA	NA	None
(AATAT)n:Simple_repeat:Simple_repeat	18.64509839	0.047627316	0.205265013	0.57865753	NA	None
(AATATA)n:Simple_repeat:Simple_repeat	11.55602228	0.02926635	0.209641789	0.676641394	NA	None
(AATATAA)n:Simple_repeat:Simple_repeat	12.76943977	0.097375563	0.234463469	0.203691963	NA	None
(AATATAAC)n:Simple_repeat:Simple_repeat	0	NA	NA	NA	NA	None
(AATATAACA)n:Simple_repeat:Simple_repeat	0	NA	NA	NA	NA	None
(AATATAAG)n:Simple_repeat:Simple_repeat	0	NA	NA	NA	NA	None
(AATATAAT)n:Simple_repeat:Simple_repeat	0	NA	NA	NA	NA	None
(AATATAC)n:Simple_repeat:Simple_repeat	4.887068561	-0.023520934	0.216261302	0.616733285	NA	None
(AATATACA)n:Simple_repeat:Simple_repeat	0	NA	NA	NA	NA	None
(AATATACT)n:Simple_repeat:Simple_repeat	0	NA	NA	NA	NA	None
(AATATACTGA)n:Simple_repeat:Simple_repeat	0	NA	NA	NA	NA	None
(AATATAG)n:Simple_repeat:Simple_repeat	0.183194908	0.006291055	0.219788104	0.793720286	NA	None
(AATATAGAG)n:Simple_repeat:Simple_repeat	0	NA	NA	NA	NA	None
(AATATAGT)n:Simple_repeat:Simple_repeat	0	NA	NA	NA	NA	None
(AATATAT)n:Simple_repeat:Simple_repeat	3.811236806	-7.42E-05	0.215752516	0.996774622	NA	None
(AATATATA)n:Simple_repeat:Simple_repeat	0	NA	NA	NA	NA	None
(AATATATATG)n:Simple_repeat:Simple_repeat	0	NA	NA	NA	NA	None
(AATATATC)n:Simple_repeat:Simple_repeat	0.174180036	0.006214495	0.219783842	0.793720286	NA	None
(AATATATGAA)n:Simple_repeat:Simple_repeat	0	NA	NA	NA	NA	None
(AATATATT)n:Simple_repeat:Simple_repeat	0	NA	NA	NA	NA	None
(AATATATTT)n:Simple_repeat:Simple_repeat	0	NA	NA	NA	NA	None
(AATATC)n:Simple_repeat:Simple_repeat	0	NA	NA	NA	NA	None
(AATATCA)n:Simple_repeat:Simple_repeat	0.176872343	-0.006329422	0.219793846	0.833728694	NA	None
(AATATCC)n:Simple_repeat:Simple_repeat	0	NA	NA	NA	NA	None
(AATATCT)n:Simple_repeat:Simple_repeat	0.160265312	0.006086919	0.219776975	0.793720286	NA	None
(AATATG)n:Simple_repeat:Simple_repeat	1.005672221	0.01318192	0.219153878	0.572711674	NA	None
(AATATGA)n:Simple_repeat:Simple_repeat	0.174180036	0.006214495	0.219783842	0.793720286	NA	None
(AATATGAA)n:Simple_repeat:Simple_repeat	0	NA	NA	NA	NA	None
(AATATGC)n:Simple_repeat:Simple_repeat	0	NA	NA	NA	NA	None
(AATATGG)n:Simple_repeat:Simple_repeat	0	NA	NA	NA	NA	None
(AATATGGC)n:Simple_repeat:Simple_repeat	0	NA	NA	NA	NA	None
(AATATGT)n:Simple_repeat:Simple_repeat	1.831605365	0.008307246	0.217718616	0.79313253	NA	None
(AATATGTGT)n:Simple_repeat:Simple_repeat	0	NA	NA	NA	NA	None
(AATATT)n:Simple_repeat:Simple_repeat	4.475373432	-0.020205593	0.216068648	0.658204228	NA	None
(AATATTA)n:Simple_repeat:Simple_repeat	5.170543725	0.009951806	0.21408265	0.843448875	NA	None
(AATATTAA)n:Simple_repeat:Simple_repeat	0	NA	NA	NA	NA	None
(AATATTAAT)n:Simple_repeat:Simple_repeat	0	NA	NA	NA	NA	None
(AATATTAG)n:Simple_repeat:Simple_repeat	0	NA	NA	NA	NA	None
(AATATTAGTG)n:Simple_repeat:Simple_repeat	0	NA	NA	NA	NA	None
(AATATTAT)n:Simple_repeat:Simple_repeat	0	NA	NA	NA	NA	None
(AATATTC)n:Simple_repeat:Simple_repeat	0.174180036	0.006214495	0.219783842	0.793720286	NA	None
(AATATTCC)n:Simple_repeat:Simple_repeat	0	NA	NA	NA	NA	None
(AATATTCTG)n:Simple_repeat:Simple_repeat	0	NA	NA	NA	NA	None
(AATATTG)n:Simple_repeat:Simple_repeat	2.459559523	0.018964958	0.217989247	0.599258692	NA	None
(AATATTGAAT)n:Simple_repeat:Simple_repeat	0	NA	NA	NA	NA	None
(AATATTGT)n:Simple_repeat:Simple_repeat	0	NA	NA	NA	NA	None
(AATATTT)n:Simple_repeat:Simple_repeat	3.496389886	0.043491113	0.22181211	0.31138647	NA	None
(AATATTTA)n:Simple_repeat:Simple_repeat	0	NA	NA	NA	NA	None
(AATATTTC)n:Simple_repeat:Simple_repeat	0	NA	NA	NA	NA	None
(AATATTTT)n:Simple_repeat:Simple_repeat	0	NA	NA	NA	NA	None
(AATC)n:Simple_repeat:Simple_repeat	19.92174502	0.001657844	0.199642239	0.985719226	NA	None
(AATCA)n:Simple_repeat:Simple_repeat	0	NA	NA	NA	NA	None
(AATCAA)n:Simple_repeat:Simple_repeat	2.307348329	-0.008821781	0.217488592	0.789153175	NA	None
(AATCAAATGG)n:Simple_repeat:Simple_repeat	0	NA	NA	NA	NA	None
(AATCAAC)n:Simple_repeat:Simple_repeat	0	NA	NA	NA	NA	None
(AATCAAG)n:Simple_repeat:Simple_repeat	0	NA	NA	NA	NA	None
(AATCAAGG)n:Simple_repeat:Simple_repeat	0	NA	NA	NA	NA	None
(AATCAAT)n:Simple_repeat:Simple_repeat	0.817704598	-0.014775589	0.219679319	0.445834432	NA	None
(AATCAC)n:Simple_repeat:Simple_repeat	0	NA	NA	NA	NA	None
(AATCACA)n:Simple_repeat:Simple_repeat	0	NA	NA	NA	NA	None
(AATCACCA)n:Simple_repeat:Simple_repeat	0.15280029	-0.006114286	0.219782327	0.833728694	NA	None
(AATCACT)n:Simple_repeat:Simple_repeat	1.65333311	-0.007507185	0.218016438	0.795700473	NA	None
(AATCACTACT)n:Simple_repeat:Simple_repeat	0	NA	NA	NA	NA	None
(AATCAG)n:Simple_repeat:Simple_repeat	1.307871538	0.007867949	0.218801218	0.732594174	NA	None
(AATCAGA)n:Simple_repeat:Simple_repeat	0	NA	NA	NA	NA	None
(AATCAGAG)n:Simple_repeat:Simple_repeat	0	NA	NA	NA	NA	None
(AATCAGC)n:Simple_repeat:Simple_repeat	0	NA	NA	NA	NA	None
(AATCAGG)n:Simple_repeat:Simple_repeat	0	NA	NA	NA	NA	None
(AATCAGT)n:Simple_repeat:Simple_repeat	1.324424001	0.002630128	0.21832626	0.918335025	NA	None
(AATCAT)n:Simple_repeat:Simple_repeat	0.915974541	0.019512772	0.220813181	0.217701188	NA	None
(AATCATA)n:Simple_repeat:Simple_repeat	0.176872343	-0.006329422	0.219793846	0.833728694	NA	None
(AATCATAC)n:Simple_repeat:Simple_repeat	0	NA	NA	NA	NA	None
(AATCATAT)n:Simple_repeat:Simple_repeat	0	NA	NA	NA	NA	None
(AATCATC)n:Simple_repeat:Simple_repeat	0	NA	NA	NA	NA	None
(AATCATG)n:Simple_repeat:Simple_repeat	0	NA	NA	NA	NA	None
(AATCATT)n:Simple_repeat:Simple_repeat	0	NA	NA	NA	NA	None
(AATCATTA)n:Simple_repeat:Simple_repeat	0	NA	NA	NA	NA	None
(AATCC)n:Simple_repeat:Simple_repeat	0	NA	NA	NA	NA	None
(AATCCA)n:Simple_repeat:Simple_repeat	0	NA	NA	NA	NA	None
[truncated: 13,610 more rows]
