# Supplementary material for: Autonomous transposons tune their sequences to ensure somatic suppression
Source: Nature. 2024 Feb 14;626(8001):1116–24. doi: 10.1038/s41586-024-07081-0 (PMC10901741; doi:10.1038/s41586-024-07081-0)
Supplement: Supplementary file 5 — Source Data Fig. 2. [file 41586_2024_7081_MOESM5_ESM.xlsx]

## Sheet: Figure2e
Experiment Date:	2021-05-24				2023-12-03
	technical replicate	1	2	3	1	2	3
pYX017/pYX015 (normalised to ctrl_KD)	ctrl_KD	0.985507	0.953623	1.06087	0.979376	1.07217	0.948456
	SAFB1_KD	1.60565	2.18555	1.68803	1.54429	1.79393	1.8201
	SAFB2_KD	1.28131	1.37059	1.29697	0.570718	0.561105	0.666655
	SLTM_KD	0.601272	0.44181	0.501791	0.575158	0.600758	0.560924
	triple_KD	2.91397	3.93699	3.33984	2.26967	2.65744	2.33686
