# Supplementary material for: Autonomous transposons tune their sequences to ensure somatic suppression
Source: Nature. 2024 Feb 14;626(8001):1116–24. doi: 10.1038/s41586-024-07081-0 (PMC10901741; doi:10.1038/s41586-024-07081-0)
Supplement: Supplementary file 6 — Source Data Extended Data Fig. 4 [file 41586_2024_7081_MOESM6_ESM.xlsx]

## Sheet: EDFig4a
Target	Average enrichment over INPUT		Stdev
	IgG	SAFB1	IgG	SAFB1
L1 LONRF3	0.0470046	14.643	0.0188244	2.84419
L1 SCLT1	0.0138654	2.91873	0.0105026	0.770706
L1 RB1	0.0414212	16.5409	0.022317	3.49808
Tigger1 HIBADH	0.0356833	7.4281	0.024661	0.972162
asL1 SCLT1	0.0266963	0.392962	0.0174126	0.0370521
ANK2	0.0279665	6.09477	0.00657842	1.10717
ANK3	0.0573763	7.01628	0.0220562	1.24112
CLIP1	0.0148016	5.13682	0.0103675	0.788095
MPRIP	0.0361117	5.385	0.0185249	1.24676
VCAN	0.0349207	10.5481	0.0157303	2.16756
ACTB	0.00126313	0.0790058	0.0009436	0.124224
GAPDH	0.00818887	0.367122	0.0058569	0.0436656

## Sheet: EDFig4f
Target	Average fold change
	control-KD	SAFB1-KD	SAFB2-KD	SLTM-KD	SAFB1-SAFB2-KD	SAFB1-SLTM-KD	SAFB2-SLTM-KD	triple-KD
CENPQ	1.01703	2.72227	0.837863	0.797143	7.06166	3.08766	0.940805	19.1104
KIF1B	1.00428	0.587799	1.19818	1.33772	0.277922	0.435329	1.28863	0.195407
MAPK	1.00567	3.71473	1.06009	1.14241	11.0844	6.9599	0.99085	37.3417
SLC1A1	1.00254	6.09392	0.953124	1.3205	10.4961	9.69366	0.946691	16.1346
VCAN	1.00087	4.38663	1.36497	1.21925	7.02351	7.22713	1.55827	16.6029
Target	Stdev
	control-KD	SAFB1-KD	SAFB2-KD	SLTM-KD	SAFB1-SAFB2-KD	SAFB1-SLTM-KD	SAFB2-SLTM-KD	triple-KD
CENPQ	0.231445	0.142898	0.0933681	0.182488	0.398425	0.220443	0.240684	2.51074
KIF1B	0.111108	0.110363	0.0752166	0.386075	0.0288511	0.045517	0.384031	0.00996154
MAPK	0.131582	0.669051	0.0684143	0.282811	0.398473	0.500005	0.256664	3.3154
SLC1A1	0.0877629	1.41715	0.0879035	0.422866	1.32974	0.972486	0.187418	1.10172
VCAN	0.0506705	0.764106	0.122964	0.24819	0.446176	0.608463	0.364244	1.55378
