# Supplementary material for: Autonomous transposons tune their sequences to ensure somatic suppression
Source: Nature. 2024 Feb 14;626(8001):1116–24. doi: 10.1038/s41586-024-07081-0 (PMC10901741; doi:10.1038/s41586-024-07081-0)
Supplement: Supplementary file 7 — Source Data Extended Data Fig. 7. [file 41586_2024_7081_MOESM7_ESM.xlsx]

## Sheet: Sheet1
Target	AVERAGE OF RELAVTIVE EXPRESSION (2 independent experiments with 3 technical replicates each)
	ctl + empty plasmid	ctrl + WT SAFB1	ctrl + SAFB1 delA	ctrl + SAFB1 delB	ctrl + SAFB1delC	ctrl + SAFB1delD	ctrl + SAFB1delE	triple KD + empty plasmid	triple KD + WT SAFB1	triple KD + SAFB1 delA	triple KD + SAFB1 delB	triple KD + SAFB1delC	triple KD + SAFB1delD	triple KD + SAFB1delE
CENPQ	1	1	1	1	1	1	1	6.16404	2.66278	2.61639	2.13341	3.54939	2.62581	6.62663
KIF1B	1	1	1	1	1	1	1	0.234285	0.608302	0.742425	0.669715	0.415252	0.825736	0.236632
MAP4	1	1	1	1	1	1	1	5.38284	2.21829	2.63823	2.44983	3.33714	2.84618	5.39463
SLC1A1	1	1	1	1	1	1	1	5.30162	2.50135	3.02317	3.20027	4.74085	4.64318	6.21541
VCAN	1	1	1	1	1	1	1	4.83861	2.93856	3.04237	2.07181	3.71135	2.9167	4.74019
	STDEV
	ctl + empty plasmid	ctrl + WT SAFB1	ctrl + SAFB1 delA	ctrl + SAFB1 delB	ctrl + SAFB1delC	ctrl + SAFB1delD	ctrl + SAFB1delE	triple KD + empty plasmid	triple KD + WT SAFB1	triple KD + SAFB1 delA	triple KD + SAFB1 delB	triple KD + SAFB1delC	triple KD + SAFB1delD	triple KD + SAFB1delE
CENPQ	0.106074	0.0861718	0.0646867	0.247007	0.212733	0.17197	0.0342358	4.17569	1.12152	1.50128	1.31119	2.77809	1.95852	4.70573
KIF1B	0.0989039	0.13737	0.0760967	0.184536	0.14852	0.113618	0.0216266	0.032733	0.0826631	0.129616	0.131462	0.0609522	0.170344	0.0170788
MAP4	0.123876	0.140747	0.119306	0.22023	0.111573	0.187597	0.0780549	2.04841	0.557021	0.66505	0.465969	1.0796	0.826172	2.90378
SLC1A1	0.244858	0.401098	0.116296	0.463764	0.537393	0.293105	0.13663	1.23305	0.514553	0.850984	0.500529	0.944494	1.36696	2.98262
VCAN	0.0898983	0.144844	0.0820339	0.187539	0.0883209	0.158321	0.0817682	2.30132	1.48794	1.34999	0.542732	2.05885	1.51056	2.91867
