# Supplementary material for: Autonomous transposons tune their sequences to ensure somatic suppression
Source: Nature. 2024 Feb 14;626(8001):1116–24. doi: 10.1038/s41586-024-07081-0 (PMC10901741; doi:10.1038/s41586-024-07081-0)
Supplement: Supplementary file 8 — Source Data Extended Data Fig. 10. [file 41586_2024_7081_MOESM8_ESM.xlsx]

## Sheet: Sheet1
Target	deltaCt compared to unmodified cell line
	wt	Cas9-OEX	SAFB1-OEX
Ank3	0	-0.106747	0.0612564
Clip1	0	0.117435	1.5657
Safb1	-7.40149e-17	-0.0216764	0.478027
Safb2	1.4803e-16	0.0964419	0.639878
Sltm	0	0.294655	0.552675
Pgk1	-7.40149e-17	0.0535107	-0.0328007
Srf7	0	0.0756855	0.0826232
	Stdev
		Cas9-OEX	SAFB1-OEX
Ank3		0.670102	0.225864
Clip1		0.0480045	0.219184
Safb1		0.200035	0.0475597
Safb2		0.133504	0.0755934
Sltm		0.277605	0.0178079
Pgk1		0.0866195	0.0275728
Srf7		0.0799566	0.170846
